# Supplementary material for: Multi-omics reveals microbiota, metabolite, and immunological heterogeneity of age-related endotypes in type 1 diabetes
Source: Signal Transduct Target Ther. 2026 Jun 15;11:233. doi: 10.1038/s41392-026-02724-2 (PMC13269897; doi:10.1038/s41392-026-02724-2)
Supplement: Supplementary file 2 — Supplementary Table 6 [file 41392_2026_2724_MOESM2_ESM.xlsx]

## Sheet: t1d_microbes
microbe	Name	process	group	LDA	P
Bacteria.Firmicutes_A.Clostridia.Lachnospirales.Lachnospiraceae.Lachnospira	g__Lachnospira	4.56375	T1DE	4.10567	0.0152696
Bacteria.Firmicutes_A.Clostridia.Lachnospirales.Lachnospiraceae.Acetatifactor	g__Acetatifactor	3.92279	T1DE	3.4883	0.0187742
Bacteria.Firmicutes_A.Clostridia.Oscillospirales.Ruminococcaceae.Faecalibacterium.Faecalibacterium_prausnitzii_D	s__Faecalibacterium_prausnitzii_D	3.90567	T1DE	3.44723	0.0227673
Bacteria.Firmicutes_A.Clostridia.Lachnospirales.Lachnospiraceae.Lachnospira.Lachnospira_sp900316325	s__Lachnospira_sp900316325	3.72173	T1DE	3.36108	0.00068436
Bacteria.Firmicutes_A.Clostridia.Lachnospirales.Lachnospiraceae.Eisenbergiella	g__Eisenbergiella	3.6435	T1DE	3.35142	0.0210229
Bacteria.Firmicutes_A.Clostridia.Lachnospirales.Lachnospiraceae.Acetatifactor.Acetatifactor_sp900066565	s__Acetatifactor_sp900066565	3.5933	T1DE	3.21862	0.0124508
Bacteria.Firmicutes_A.Clostridia.Lachnospirales.Lachnospiraceae.TF01_11	g__TF01-11	3.5625	T1DE	3.19372	0.0062873
Bacteria.Firmicutes_A.Clostridia.Lachnospirales.Lachnospiraceae.Acetatifactor.Acetatifactor_sp900066365	s__Acetatifactor_sp900066365	3.49221	T1DE	3.04757	0.0338127
Bacteria.Firmicutes_A.Clostridia.Oscillospirales.Oscillospiraceae.Lawsonibacter	g__Lawsonibacter	3.51391	T1DE	3.01832	0.0444602
Bacteria.Firmicutes_A.Clostridia.Lachnospirales.Lachnospiraceae.Roseburia.Roseburia_hominis	s__Roseburia_hominis	3.35051	T1DE	3.00456	0.00321315
Bacteria.Firmicutes_A.Clostridia.Oscillospirales.Ruminococcaceae.Ruminococcus_C.Ruminococcus_C_callidus	s__Ruminococcus_C_callidus	3.14118	T1DE	2.88918	0.00330654
Bacteria.Firmicutes_A.Clostridia.Oscillospirales.Ruminococcaceae.Ruminococcus_C.Ruminococcus_C_sp000433635	s__Ruminococcus_C_sp000433635	3.09895	T1DE	2.86845	0.00239714
Bacteria.Firmicutes_A.Clostridia.Lachnospirales.Lachnospiraceae.TF01_11.TF01_11_sp003529475	s__TF01-11_sp003529475	3.15172	T1DE	2.86722	0.0021449
Bacteria.Firmicutes_A.Clostridia.Lachnospirales.Lachnospiraceae.Coprococcus.Coprococcus_eutactus	s__Coprococcus_eutactus	3.2262	T1DE	2.85842	0.00622392
Bacteria.Firmicutes_A.Clostridia.Lachnospirales.Lachnospiraceae.COE1	g__COE1	3.16742	T1DE	2.81221	0.0335022
Bacteria.Firmicutes_C.Negativicutes.Veillonellales.Dialisteraceae.Dialister.Dialister_invisus	s__Dialister_invisus	3.08831	T1DE	2.75343	0.0197551
Bacteria.Firmicutes_A.Clostridia.Lachnospirales.Lachnospiraceae.Eubacterium_F	g__Eubacterium_F	2.99082	T1DE	2.74069	0.0129136
Bacteria.Verrucomicrobiota.Verrucomicrobiae.Verrucomicrobiales.Akkermansiaceae.Akkermansia.Akkermansia_muciniphila_B	s__Akkermansia_muciniphila_B	2.96855	T1DE	2.73719	0.0127593
Bacteria.Firmicutes_A.Clostridia.Lachnospirales.Lachnospiraceae.Eubacterium_F.Eubacterium_F_sp003491505	s__Eubacterium_F_sp003491505	2.96236	T1DE	2.72503	0.0178129
Bacteria.Firmicutes_A.Clostridia.Oscillospirales.Ruminococcaceae.Faecalibacterium.Faecalibacterium_sp900539885	s__Faecalibacterium_sp900539885	3.22875	T1DE	2.69953	0.0433854
Bacteria.Firmicutes_A.Clostridia.Lachnospirales.Lachnospiraceae.CAG_95.CAG_95_sp900066375	s__CAG-95_sp900066375	2.83791	T1DE	2.54513	0.00697456
Bacteria.Firmicutes_A.Clostridia_A.Christensenellales.CAG_138.PeH17.PeH17_sp000435055	s__PeH17_sp000435055	2.74128	T1DE	2.51975	0.0431893
Bacteria.Firmicutes_A.Clostridia.Lachnospirales.Lachnospiraceae.RUG115.RUG115_sp900066395	s__RUG115_sp900066395	2.92491	T1DE	2.50865	0.0253353
Bacteria.Firmicutes_A.Clostridia.Lachnospirales.Lachnospiraceae.RUG115	g__RUG115	2.9249	T1DE	2.50864	0.0253353
Bacteria.Firmicutes_A.Clostridia.Lachnospirales.Lachnospiraceae.Blautia_A.Blautia_A_sp900066145	s__Blautia_A_sp900066145	2.85389	T1DE	2.47108	0.00857922
Bacteria.Firmicutes.Bacilli.RF39.UBA660.CAG_417.CAG_417_sp000432835	s__CAG-417_sp000432835	2.67096	T1DE	2.45978	0.0392691
Bacteria.Firmicutes.Bacilli.RF39.UBA660.CAG_417	g__CAG-417	2.67095	T1DE	2.45977	0.0392691
Bacteria.Bacteroidota.Bacteroidia.Bacteroidales.Tannerellaceae.Parabacteroides.Parabacteroides_goldsteinii	s__Parabacteroides_goldsteinii	2.70829	T1DE	2.4407	0.0382207
Bacteria.Firmicutes_A.Clostridia.Lachnospirales.Lachnospiraceae.Acetatifactor.Acetatifactor_sp003447295	s__Acetatifactor_sp003447295	2.78658	T1DE	2.41553	0.0309045
Bacteria.Firmicutes_A	p__Firmicutes_A	5.56904	T1DI	4.94575	0.00514716
Bacteria.Firmicutes_A.Clostridia	c__Clostridia	5.5603	T1DI	4.92821	0.00663677
Bacteria.Firmicutes_A.Clostridia.Oscillospirales	o__Oscillospirales	5.20134	T1DI	4.64086	0.00658716
Bacteria.Firmicutes_A.Clostridia.Oscillospirales.Oscillospiraceae	f__Oscillospiraceae	4.57687	T1DI	4.13627	0.00708476
Bacteria.Firmicutes_A.Clostridia.Oscillospirales.Acutalibacteraceae	f__Acutalibacteraceae	4.46358	T1DI	4.0713	0.00362855
Bacteria.Firmicutes_A.Clostridia.Lachnospirales.Lachnospiraceae.Agathobacter	g__Agathobacter	4.51658	T1DI	4.05629	0.0045492
Bacteria.Firmicutes_A.Clostridia.Lachnospirales.Lachnospiraceae.Agathobacter.Agathobacter_rectalis	s__Agathobacter_rectalis	4.35455	T1DI	4.03277	0.000388887
Bacteria.Bacteroidota.Bacteroidia.Bacteroidales.Bacteroidaceae.Phocaeicola.Phocaeicola_massiliensis	s__Phocaeicola_massiliensis	4.23162	T1DI	3.87568	0.0457514
Bacteria.Firmicutes_A.Clostridia.Oscillospirales.Ruminococcaceae.Ruminococcus_D	g__Ruminococcus_D	4.07383	T1DI	3.80337	0.00138945
Bacteria.Firmicutes_A.Clostridia.Oscillospirales.Ruminococcaceae.Ruminococcus_D.Ruminococcus_D_bicirculans	s__Ruminococcus_D_bicirculans	4.04896	T1DI	3.7787	0.00359859
Bacteria.Firmicutes_A.Clostridia.Lachnospirales.Lachnospiraceae.Lachnospira.Lachnospira_eligens_A	s__Lachnospira_eligens_A	4.04599	T1DI	3.73754	0.00074008
Bacteria.Firmicutes_A.Clostridia.Oscillospirales.Acutalibacteraceae.Ruminococcus_E	g__Ruminococcus_E	4.13658	T1DI	3.71174	0.0240077
Bacteria.Firmicutes_A.Clostridia_A.Christensenellales	o__Christensenellales	3.86878	T1DI	3.54374	0.0196368
Bacteria.Firmicutes_A.Clostridia_A	c__Clostridia_A	3.86878	T1DI	3.54374	0.0196368
Bacteria.Firmicutes_A.Clostridia.Lachnospirales.Lachnospiraceae.Coprococcus	g__Coprococcus	3.78779	T1DI	3.51272	0.0201683
Bacteria.Firmicutes_A.Clostridia.Oscillospirales.Oscillospiraceae.CAG_110	g__CAG-110	3.71567	T1DI	3.4034	0.00466569
Bacteria.Firmicutes_A.Clostridia.Oscillospirales.Oscillospiraceae.CAG_83	g__CAG-83	3.75395	T1DI	3.39534	0.00334624
Bacteria.Firmicutes_A.Clostridia.Oscillospirales.Ruminococcaceae.Gemmiger.Gemmiger_formicilis	s__Gemmiger_formicilis	3.80254	T1DI	3.39381	0.0485041
Bacteria.Firmicutes_A.Clostridia.Oscillospirales.Acutalibacteraceae.CAG_180	g__CAG-180	3.67221	T1DI	3.37885	0.011749
Bacteria.Firmicutes_A.Clostridia.Oscillospirales.Acutalibacteraceae.CAG_180.CAG_180_sp000432435	s__CAG-180_sp000432435	3.66969	T1DI	3.3767	0.0362687
Bacteria.Firmicutes_A.Clostridia.Oscillospirales.Ruminococcaceae.Ruminococcus_C	g__Ruminococcus_C	3.62423	T1DI	3.34965	0.00124038
Bacteria.Firmicutes_A.Clostridia_A.Christensenellales.CAG_74.UBA11524	g__UBA11524	3.62821	T1DI	3.32374	0.0496902
Bacteria.Firmicutes_A.Clostridia.Oscillospirales.Oscillospiraceae.CAG_170	g__CAG-170	3.61132	T1DI	3.3164	0.0138327
Bacteria.Firmicutes_C.Negativicutes.Veillonellales.Dialisteraceae.Dialister	g__Dialister	3.59716	T1DI	3.2833	0.0413064
Bacteria.Firmicutes_A.Clostridia.Oscillospirales.Oscillospiraceae.Dysosmobacter	g__Dysosmobacter	3.75049	T1DI	3.27703	0.00282569
Bacteria.Firmicutes_A.Clostridia.Oscillospirales.Acutalibacteraceae.Ruminococcus_E.Ruminococcus_E_bromii_B	s__Ruminococcus_E_bromii_B	3.76246	T1DI	3.26668	0.0245854
Bacteria.Firmicutes_A.Clostridia.Oscillospirales.Oscillospiraceae.CAG_103	g__CAG-103	3.54017	T1DI	3.25243	0.02588
Bacteria.Firmicutes_A.Clostridia.Lachnospirales.Lachnospiraceae.Lachnospira.Lachnospira_sp003537285	s__Lachnospira_sp003537285	3.54983	T1DI	3.24476	0.000303719
Bacteria.Firmicutes_A.Clostridia.Lachnospirales.Lachnospiraceae.Coprococcus.Coprococcus_sp900066115	s__Coprococcus_sp900066115	3.41175	T1DI	3.18291	0.0109395
Bacteria.Firmicutes_A.Clostridia.Lachnospirales.Lachnospiraceae.Agathobacter.Agathobacter_sp900546625	s__Agathobacter_sp900546625	3.46922	T1DI	3.13752	0.000552609
Bacteria.Firmicutes_A.Clostridia.Oscillospirales.Oscillospiraceae.CAG_110.CAG_110_sp003525905	s__CAG-110_sp003525905	3.43319	T1DI	3.12219	0.0211671
Bacteria.Firmicutes_A.Clostridia.Oscillospirales.Ruminococcaceae.Ruminiclostridium_E	g__Ruminiclostridium_E	3.27574	T1DI	3.10821	0.0043847
Bacteria.Actinobacteriota.Actinomycetia.Actinomycetales.Bifidobacteriaceae.Bifidobacterium.Bifidobacterium_pseudocatenulatum	s__Bifidobacterium_pseudocatenulatum	3.38759	T1DI	3.10357	0.0352978
Bacteria.Firmicutes_A.Clostridia.Tissierellales.Peptoniphilaceae	f__Peptoniphilaceae	3.36949	T1DI	3.07049	0.0131813
Bacteria.Firmicutes.Bacilli.RF39.UBA660.CAG_302	g__CAG-302	3.34539	T1DI	3.04729	0.00791001
Bacteria.Firmicutes_A.Clostridia.Oscillospirales.Ruminococcaceae.Ruminococcus_C.Ruminococcus_C_sp000980705	s__Ruminococcus_C_sp000980705	3.2828	T1DI	3.0174	0.000159919
Bacteria.Firmicutes_A.Clostridia.Lachnospirales.Lachnospiraceae.CAG_127	g__CAG-127	3.36981	T1DI	3.00472	0.0076245
Bacteria.Firmicutes_A.Clostridia.Oscillospirales.Ruminococcaceae.Ruminiclostridium_E.Ruminiclostridium_E_siraeum	s__Ruminiclostridium_E_siraeum	3.14589	T1DI	2.97861	0.00630686
Bacteria.Firmicutes_A.Clostridia.Oscillospirales.Acutalibacteraceae.CAG_177	g__CAG-177	3.3264	T1DI	2.97205	0.00438986
Bacteria.Actinobacteriota.Coriobacteriia.Coriobacteriales	o__Coriobacteriales	3.6255	T1DI	2.95143	0.00471187
Bacteria.Actinobacteriota.Coriobacteriia	c__Coriobacteriia	3.6255	T1DI	2.95143	0.00471187
Bacteria.Firmicutes_A.Clostridia.Oscillospirales.Acutalibacteraceae.Eubacterium_R	g__Eubacterium_R	3.29984	T1DI	2.94035	0.0279704
Bacteria.Actinobacteriota.Coriobacteriia.Coriobacteriales.Coriobacteriaceae	f__Coriobacteriaceae	3.56824	T1DI	2.93446	0.00355055
Bacteria.Firmicutes_A.Clostridia.Oscillospirales.Acutalibacteraceae.CAG_177.CAG_177_sp003514385	s__CAG-177_sp003514385	3.28494	T1DI	2.93283	0.0145755
Bacteria.Firmicutes_A.Clostridia.Lachnospirales.Lachnospiraceae.CAG_127.CAG_127_sp900319515	s__CAG-127_sp900319515	3.27869	T1DI	2.92557	0.00333033
Bacteria.Actinobacteriota.Coriobacteriia.Coriobacteriales.Coriobacteriaceae.Collinsella	g__Collinsella	3.56021	T1DI	2.92466	0.00411848
Bacteria.Firmicutes_A.Clostridia.Lachnospirales.Lachnospiraceae.CAG_882	g__CAG-882	3.21457	T1DI	2.89662	0.00379542
Bacteria.Firmicutes_A.Clostridia.Oscillospirales.Oscillospiraceae.CAG_83.CAG_83_sp900545585	s__CAG-83_sp900545585	3.22725	T1DI	2.89285	0.0395244
Bacteria.Firmicutes_A.Clostridia.Oscillospirales.Oscillospiraceae.Dysosmobacter.Dysosmobacter_sp001916835	s__Dysosmobacter_sp001916835	3.31889	T1DI	2.88851	0.00290329
Bacteria.Firmicutes_A.Clostridia.Oscillospirales.Oscillospiraceae.CAG_83.CAG_83_sp000431575	s__CAG-83_sp000431575	3.18356	T1DI	2.8668	0.00217119
Bacteria.Bacteroidota.Bacteroidia.Bacteroidales.Bacteroidaceae.Bacteroides.Bacteroides_nordii	s__Bacteroides_nordii	3.32455	T1DI	2.786	0.0471919
Bacteria.Firmicutes_A.Clostridia.Lachnospirales.Lachnospiraceae.Bariatricus	g__Bariatricus	3.2507	T1DI	2.77955	0.0102795
Bacteria.Firmicutes_C.Negativicutes.Acidaminococcales.Acidaminococcaceae.Phascolarctobacterium_A	g__Phascolarctobacterium_A	3.01252	T1DI	2.76053	0.0161486
Bacteria.Firmicutes_A.Clostridia.Lachnospirales.Lachnospiraceae.Bariatricus.Bariatricus_comes	s__Bariatricus_comes	3.21219	T1DI	2.75724	0.0141889
Bacteria.Firmicutes_A.Clostridia.Lachnospirales.Lachnospiraceae.Mediterraneibacter.Mediterraneibacter_lactaris	s__Mediterraneibacter_lactaris	3.21953	T1DI	2.75663	0.000696566
Bacteria.Firmicutes_A.Clostridia.Oscillospirales.Acutalibacteraceae.Pseudoruminococcus.Pseudoruminococcus_massiliensis	s__Pseudoruminococcus_massiliensis	3.015	T1DI	2.73459	0.00613838
Bacteria.Elusimicrobiota	p__Elusimicrobiota	2.8326	T1DI	2.69927	0.0247952
Bacteria.Elusimicrobiota.Elusimicrobia.Elusimicrobiales.Elusimicrobiaceae	f__Elusimicrobiaceae	2.8326	T1DI	2.69927	0.0247952
Bacteria.Elusimicrobiota.Elusimicrobia	c__Elusimicrobia	2.8326	T1DI	2.69926	0.0247952
Bacteria.Elusimicrobiota.Elusimicrobia.Elusimicrobiales	o__Elusimicrobiales	2.8326	T1DI	2.69926	0.0247952
Bacteria.Firmicutes.Bacilli.RF39.UBA660.CAG_302.CAG_302_sp001916775	s__CAG-302_sp001916775	2.9313	T1DI	2.69575	0.0293517
Bacteria.Firmicutes_A.Clostridia.Oscillospirales.Oscillospiraceae.CAG_110.CAG_110_sp000434635	s__CAG-110_sp000434635	2.90954	T1DI	2.67909	0.010633
Bacteria.Elusimicrobiota.Elusimicrobia.Elusimicrobiales.Elusimicrobiaceae.UBA1436.UBA1436_sp900541355	s__UBA1436_sp900541355	2.7777	T1DI	2.67698	0.0222949
Bacteria.Firmicutes_A.Clostridia.Oscillospirales.Oscillospiraceae.CAG_103.CAG_103_sp900543625	s__CAG-103_sp900543625	2.93685	T1DI	2.6651	0.0359434
Bacteria.Firmicutes_A.Clostridia.Oscillospirales.Oscillospiraceae.CAG_170.CAG_170_sp900549635	s__CAG-170_sp900549635	2.94293	T1DI	2.65105	0.0152682
Bacteria.Firmicutes_A.Clostridia.Oscillospirales.Oscillospiraceae.CAG_103.CAG_103_sp900757655	s__CAG-103_sp900757655	2.88846	T1DI	2.62928	0.0205471
Bacteria.Firmicutes_A.Clostridia.Lachnospirales.UBA1390	f__UBA1390	3.00661	T1DI	2.59798	0.00145944
Bacteria.Firmicutes_A.Clostridia.Lachnospirales.UBA1390.NSJ_32.NSJ_32_sp014384895	s__NSJ-32_sp014384895	2.99837	T1DI	2.59051	0.00150149
Bacteria.Firmicutes_A.Clostridia.Lachnospirales.UBA1390.NSJ_32	g__NSJ-32	2.99836	T1DI	2.5905	0.00150149
Bacteria.Firmicutes_A.Clostridia.TANB77.CAG_508.CAG_492.CAG_492_sp000434335	s__CAG-492_sp000434335	2.74724	T1DI	2.58029	0.0212952
Bacteria.Firmicutes_A.Clostridia.Lachnospirales.Lachnospiraceae.Agathobacter.Agathobacter_sp900547695	s__Agathobacter_sp900547695	2.70541	T1DI	2.55656	0.0001
Bacteria.Firmicutes_A.Clostridia.Oscillospirales.Acutalibacteraceae.Eubacterium_R.Eubacterium_R_sp000434995	s__Eubacterium_R_sp000434995	2.91581	T1DI	2.55608	0.0152578
Bacteria.Firmicutes_A.Clostridia.Oscillospirales.Acutalibacteraceae.UBA1417	g__UBA1417	2.77972	T1DI	2.54031	0.0493225
Bacteria.Firmicutes_A.Clostridia.Lachnospirales.Lachnospiraceae.Dorea.Dorea_formicigenerans	s__Dorea_formicigenerans	2.96421	T1DI	2.53951	0.00380763
Bacteria.Firmicutes_A.Clostridia.Lachnospirales.Lachnospiraceae.Dorea	g__Dorea	2.9642	T1DI	2.5395	0.00380763
Bacteria.Firmicutes_A.Clostridia.Oscillospirales.Oscillospiraceae.Lawsonibacter.Lawsonibacter_sp014287875	s__Lawsonibacter_sp014287875	2.65737	T1DI	2.50914	0.0438711
Bacteria.Firmicutes_A.Clostridia.Oscillospirales.Ruminococcaceae.Ruminococcus_D.Ruminococcus_D_sp900539095	s__Ruminococcus_D_sp900539095	2.72125	T1DI	2.49024	0.00287253
Bacteria.Actinobacteriota.Coriobacteriia.Coriobacteriales.Coriobacteriaceae.Collinsella.Collinsella_sp002232035	s__Collinsella_sp002232035	2.58987	T1DI	2.48123	0.00738023
Bacteria.Firmicutes_A.Clostridia.Oscillospirales.Acutalibacteraceae.HGM12814.HGM12814_sp900770165	s__HGM12814_sp900770165	2.56274	T1DI	2.46966	0.00121542
Bacteria.Firmicutes_A.Clostridia.Oscillospirales.Acutalibacteraceae.HGM12814	g__HGM12814	2.56272	T1DI	2.46965	0.00121542
Bacteria.Firmicutes_A.Clostridia.Oscillospirales.Oscillospiraceae.Dysosmobacter.Dysosmobacter_sp900542115	s__Dysosmobacter_sp900542115	2.7828	T1DI	2.4574	0.0182394
Bacteria.Firmicutes_A.Clostridia.Oscillospirales.Oscillospiraceae.CAG_83.CAG_83_sp001916855	s__CAG-83_sp001916855	2.65457	T1DI	2.39199	0.00947061
Bacteria.Firmicutes_A.Clostridia.Oscillospirales.Oscillospiraceae.Dysosmobacter.Dysosmobacter_sp900544105	s__Dysosmobacter_sp900544105	2.62068	T1DI	2.36741	0.0088448
Bacteria.Firmicutes_A.Clostridia.Lachnospirales.Lachnospiraceae.TF01_11.TF01_11_sp001414325	s__TF01-11_sp001414325	2.5906	T1DI	2.33576	0.0257795
Bacteria.Bacteroidota.Bacteroidia.Bacteroidales.Bacteroidaceae	f__Bacteroidaceae	5.77909	T1DL	4.93082	0.00951836
Bacteria.Bacteroidota.Bacteroidia.Bacteroidales	o__Bacteroidales	5.83036	T1DL	4.92072	0.00762427
Bacteria.Bacteroidota.Bacteroidia	c__Bacteroidia	5.83037	T1DL	4.92068	0.00762427
Bacteria.Bacteroidota	p__Bacteroidota	5.83037	T1DL	4.92068	0.00762427
Bacteria.Firmicutes_A.Clostridia.Lachnospirales.Lachnospiraceae.Enterocloster	g__Enterocloster	4.08283	T1DL	3.51119	0.00731859
Bacteria.Fusobacteriota.Fusobacteriia.Fusobacteriales	o__Fusobacteriales	3.67166	T1DL	3.38829	0.0337393
Bacteria.Fusobacteriota.Fusobacteriia	c__Fusobacteriia	3.67166	T1DL	3.38829	0.0337393
Bacteria.Fusobacteriota	p__Fusobacteriota	3.67166	T1DL	3.38829	0.0337393
Bacteria.Proteobacteria.Alphaproteobacteria.RF32.CAG_239.51_20.51_20_sp001917175	s__51-20_sp001917175	3.63254	T1DL	3.38811	0.048407
Bacteria.Fusobacteriota.Fusobacteriia.Fusobacteriales.Fusobacteriaceae	f__Fusobacteriaceae	3.67054	T1DL	3.38793	0.0328496
Bacteria.Fusobacteriota.Fusobacteriia.Fusobacteriales.Fusobacteriaceae.Fusobacterium_A	g__Fusobacterium_A	3.66065	T1DL	3.3848	0.0354712
Bacteria.Desulfobacterota.Desulfovibrionia.Desulfovibrionales.Desulfovibrionaceae	f__Desulfovibrionaceae	3.50615	T1DL	2.93411	0.0098784
Bacteria.Desulfobacterota.Desulfovibrionia.Desulfovibrionales	o__Desulfovibrionales	3.50615	T1DL	2.93411	0.0098784
Bacteria.Desulfobacterota.Desulfovibrionia	c__Desulfovibrionia	3.50615	T1DL	2.93411	0.0098784
Bacteria.Desulfobacterota	p__Desulfobacterota	3.50615	T1DL	2.93411	0.0098784
Bacteria.Bacteroidota.Bacteroidia.Bacteroidales.Bacteroidaceae.Bacteroides.Bacteroides_stercorirosoris	s__Bacteroides_stercorirosoris	3.27476	T1DL	2.87536	0.00622603
Bacteria.Desulfobacterota.Desulfovibrionia.Desulfovibrionales.Desulfovibrionaceae.Bilophila.Bilophila_wadsworthia	s__Bilophila_wadsworthia	3.45099	T1DL	2.82201	0.0487822

## Sheet: t1d_microbes_specific
micro	process	ID	group	LDA	P
Bacteria.Firmicutes_A.Clostridia.Lachnospirales.Lachnospiraceae.Acetatifactor	3.92279	g__Acetatifactor	T1DE	3.4883	0.0187742
Bacteria.Firmicutes_A.Clostridia.Oscillospirales.Ruminococcaceae.Faecalibacterium.Faecalibacterium_prausnitzii_D	3.90567	s__Faecalibacterium_prausnitzii_D	T1DE	3.44723	0.0227673
Bacteria.Firmicutes_A.Clostridia.Lachnospirales.Lachnospiraceae.Lachnospira.Lachnospira_sp900316325	3.72173	s__Lachnospira_sp900316325	T1DE	3.36108	0.00068436
Bacteria.Firmicutes_A.Clostridia.Lachnospirales.Lachnospiraceae.Acetatifactor.Acetatifactor_sp900066565	3.5933	s__Acetatifactor_sp900066565	T1DE	3.21862	0.0124508
Bacteria.Firmicutes_A.Clostridia.Lachnospirales.Lachnospiraceae.TF01_11	3.5625	g__TF01-11	T1DE	3.19372	0.0062873
Bacteria.Firmicutes_A.Clostridia.Lachnospirales.Lachnospiraceae.Acetatifactor.Acetatifactor_sp900066365	3.49221	s__Acetatifactor_sp900066365	T1DE	3.04757	0.0338127
Bacteria.Firmicutes_A.Clostridia.Lachnospirales.Lachnospiraceae.Roseburia.Roseburia_hominis	3.35051	s__Roseburia_hominis	T1DE	3.00456	0.00321315
Bacteria.Firmicutes_A.Clostridia.Oscillospirales.Ruminococcaceae.Ruminococcus_C.Ruminococcus_C_callidus	3.14118	s__Ruminococcus_C_callidus	T1DE	2.88918	0.00330654
Bacteria.Firmicutes_A.Clostridia.Oscillospirales.Ruminococcaceae.Ruminococcus_C.Ruminococcus_C_sp000433635	3.09895	s__Ruminococcus_C_sp000433635	T1DE	2.86845	0.00239714
Bacteria.Firmicutes_A.Clostridia.Lachnospirales.Lachnospiraceae.TF01_11.TF01_11_sp003529475	3.15172	s__TF01-11_sp003529475	T1DE	2.86722	0.0021449
Bacteria.Firmicutes_A.Clostridia.Lachnospirales.Lachnospiraceae.Coprococcus.Coprococcus_eutactus	3.2262	s__Coprococcus_eutactus	T1DE	2.85842	0.00622392
Bacteria.Firmicutes_A.Clostridia.Lachnospirales.Lachnospiraceae.COE1	3.16742	g__COE1	T1DE	2.81221	0.0335022
Bacteria.Firmicutes_C.Negativicutes.Veillonellales.Dialisteraceae.Dialister.Dialister_invisus	3.08831	s__Dialister_invisus	T1DE	2.75343	0.0197551
Bacteria.Firmicutes_A.Clostridia.Lachnospirales.Lachnospiraceae.Eubacterium_F	2.99082	g__Eubacterium_F	T1DE	2.74069	0.0129136
Bacteria.Verrucomicrobiota.Verrucomicrobiae.Verrucomicrobiales.Akkermansiaceae.Akkermansia.Akkermansia_muciniphila_B	2.96855	s__Akkermansia_muciniphila_B	T1DE	2.73719	0.0127593
Bacteria.Firmicutes_A.Clostridia.Lachnospirales.Lachnospiraceae.Eubacterium_F.Eubacterium_F_sp003491505	2.96236	s__Eubacterium_F_sp003491505	T1DE	2.72503	0.0178129
Bacteria.Firmicutes_A.Clostridia.Oscillospirales.Ruminococcaceae.Faecalibacterium.Faecalibacterium_sp900539885	3.22875	s__Faecalibacterium_sp900539885	T1DE	2.69953	0.0433854
Bacteria.Firmicutes_A.Clostridia.Lachnospirales.Lachnospiraceae.CAG_95.CAG_95_sp900066375	2.83791	s__CAG-95_sp900066375	T1DE	2.54513	0.00697456
Bacteria.Firmicutes_A.Clostridia_A.Christensenellales.CAG_138.PeH17.PeH17_sp000435055	2.74128	s__PeH17_sp000435055	T1DE	2.51975	0.0431893
Bacteria.Firmicutes_A.Clostridia.Lachnospirales.Lachnospiraceae.RUG115.RUG115_sp900066395	2.92491	s__RUG115_sp900066395	T1DE	2.50865	0.0253353
Bacteria.Firmicutes_A.Clostridia.Lachnospirales.Lachnospiraceae.RUG115	2.9249	g__RUG115	T1DE	2.50864	0.0253353
Bacteria.Firmicutes_A.Clostridia.Lachnospirales.Lachnospiraceae.Blautia_A.Blautia_A_sp900066145	2.85389	s__Blautia_A_sp900066145	T1DE	2.47108	0.00857922
Bacteria.Firmicutes.Bacilli.RF39.UBA660.CAG_417.CAG_417_sp000432835	2.67096	s__CAG-417_sp000432835	T1DE	2.45978	0.0392691
Bacteria.Firmicutes.Bacilli.RF39.UBA660.CAG_417	2.67095	g__CAG-417	T1DE	2.45977	0.0392691
Bacteria.Bacteroidota.Bacteroidia.Bacteroidales.Tannerellaceae.Parabacteroides.Parabacteroides_goldsteinii	2.70829	s__Parabacteroides_goldsteinii	T1DE	2.4407	0.0382207
Bacteria.Firmicutes_A.Clostridia.Lachnospirales.Lachnospiraceae.Acetatifactor.Acetatifactor_sp003447295	2.78658	s__Acetatifactor_sp003447295	T1DE	2.41553	0.0309045
Bacteria.Firmicutes_A	5.56904	p__Firmicutes_A	T1DI	4.94575	0.00514716
Bacteria.Firmicutes_A.Clostridia	5.5603	c__Clostridia	T1DI	4.92821	0.00663677
Bacteria.Firmicutes_A.Clostridia.Oscillospirales	5.20134	o__Oscillospirales	T1DI	4.64086	0.00658716
Bacteria.Firmicutes_A.Clostridia.Oscillospirales.Oscillospiraceae	4.57687	f__Oscillospiraceae	T1DI	4.13627	0.00708476
Bacteria.Firmicutes_A.Clostridia.Oscillospirales.Acutalibacteraceae	4.46358	f__Acutalibacteraceae	T1DI	4.0713	0.00362855
Bacteria.Firmicutes_A.Clostridia.Lachnospirales.Lachnospiraceae.Agathobacter	4.51658	g__Agathobacter	T1DI	4.05629	0.0045492
Bacteria.Firmicutes_A.Clostridia.Lachnospirales.Lachnospiraceae.Agathobacter.Agathobacter_rectalis	4.35455	s__Agathobacter_rectalis	T1DI	4.03277	0.000388887
Bacteria.Bacteroidota.Bacteroidia.Bacteroidales.Bacteroidaceae.Phocaeicola.Phocaeicola_massiliensis	4.23162	s__Phocaeicola_massiliensis	T1DI	3.87568	0.0457514
Bacteria.Firmicutes_A.Clostridia.Oscillospirales.Ruminococcaceae.Ruminococcus_D	4.07383	g__Ruminococcus_D	T1DI	3.80337	0.00138945
Bacteria.Firmicutes_A.Clostridia.Oscillospirales.Ruminococcaceae.Ruminococcus_D.Ruminococcus_D_bicirculans	4.04896	s__Ruminococcus_D_bicirculans	T1DI	3.7787	0.00359859
Bacteria.Firmicutes_A.Clostridia.Lachnospirales.Lachnospiraceae.Lachnospira.Lachnospira_eligens_A	4.04599	s__Lachnospira_eligens_A	T1DI	3.73754	0.00074008
Bacteria.Firmicutes_A.Clostridia.Oscillospirales.Acutalibacteraceae.Ruminococcus_E	4.13658	g__Ruminococcus_E	T1DI	3.71174	0.0240077
Bacteria.Firmicutes_A.Clostridia_A.Christensenellales	3.86878	o__Christensenellales	T1DI	3.54374	0.0196368
Bacteria.Firmicutes_A.Clostridia_A	3.86878	c__Clostridia_A	T1DI	3.54374	0.0196368
Bacteria.Firmicutes_A.Clostridia.Lachnospirales.Lachnospiraceae.Coprococcus	3.78779	g__Coprococcus	T1DI	3.51272	0.0201683
Bacteria.Firmicutes_A.Clostridia.Oscillospirales.Oscillospiraceae.CAG_110	3.71567	g__CAG-110	T1DI	3.4034	0.00466569
Bacteria.Firmicutes_A.Clostridia.Oscillospirales.Oscillospiraceae.CAG_83	3.75395	g__CAG-83	T1DI	3.39534	0.00334624
Bacteria.Firmicutes_A.Clostridia.Oscillospirales.Ruminococcaceae.Gemmiger.Gemmiger_formicilis	3.80254	s__Gemmiger_formicilis	T1DI	3.39381	0.0485041
Bacteria.Firmicutes_A.Clostridia.Oscillospirales.Acutalibacteraceae.CAG_180	3.67221	g__CAG-180	T1DI	3.37885	0.011749
Bacteria.Firmicutes_A.Clostridia.Oscillospirales.Acutalibacteraceae.CAG_180.CAG_180_sp000432435	3.66969	s__CAG-180_sp000432435	T1DI	3.3767	0.0362687
Bacteria.Firmicutes_A.Clostridia.Oscillospirales.Ruminococcaceae.Ruminococcus_C	3.62423	g__Ruminococcus_C	T1DI	3.34965	0.00124038
Bacteria.Firmicutes_A.Clostridia_A.Christensenellales.CAG_74.UBA11524	3.62821	g__UBA11524	T1DI	3.32374	0.0496902
Bacteria.Firmicutes_A.Clostridia.Oscillospirales.Oscillospiraceae.CAG_170	3.61132	g__CAG-170	T1DI	3.3164	0.0138327
Bacteria.Firmicutes_C.Negativicutes.Veillonellales.Dialisteraceae.Dialister	3.59716	g__Dialister	T1DI	3.2833	0.0413064
Bacteria.Firmicutes_A.Clostridia.Oscillospirales.Oscillospiraceae.Dysosmobacter	3.75049	g__Dysosmobacter	T1DI	3.27703	0.00282569
Bacteria.Firmicutes_A.Clostridia.Oscillospirales.Acutalibacteraceae.Ruminococcus_E.Ruminococcus_E_bromii_B	3.76246	s__Ruminococcus_E_bromii_B	T1DI	3.26668	0.0245854
Bacteria.Firmicutes_A.Clostridia.Oscillospirales.Oscillospiraceae.CAG_103	3.54017	g__CAG-103	T1DI	3.25243	0.02588
Bacteria.Firmicutes_A.Clostridia.Lachnospirales.Lachnospiraceae.Lachnospira.Lachnospira_sp003537285	3.54983	s__Lachnospira_sp003537285	T1DI	3.24476	0.000303719
Bacteria.Firmicutes_A.Clostridia.Lachnospirales.Lachnospiraceae.Coprococcus.Coprococcus_sp900066115	3.41175	s__Coprococcus_sp900066115	T1DI	3.18291	0.0109395
Bacteria.Firmicutes_A.Clostridia.Lachnospirales.Lachnospiraceae.Agathobacter.Agathobacter_sp900546625	3.46922	s__Agathobacter_sp900546625	T1DI	3.13752	0.000552609
Bacteria.Firmicutes_A.Clostridia.Oscillospirales.Oscillospiraceae.CAG_110.CAG_110_sp003525905	3.43319	s__CAG-110_sp003525905	T1DI	3.12219	0.0211671
Bacteria.Firmicutes_A.Clostridia.Oscillospirales.Ruminococcaceae.Ruminiclostridium_E	3.27574	g__Ruminiclostridium_E	T1DI	3.10821	0.0043847
Bacteria.Actinobacteriota.Actinomycetia.Actinomycetales.Bifidobacteriaceae.Bifidobacterium.Bifidobacterium_pseudocatenulatum	3.38759	s__Bifidobacterium_pseudocatenulatum	T1DI	3.10357	0.0352978
Bacteria.Firmicutes_A.Clostridia.Tissierellales.Peptoniphilaceae	3.36949	f__Peptoniphilaceae	T1DI	3.07049	0.0131813
Bacteria.Firmicutes.Bacilli.RF39.UBA660.CAG_302	3.34539	g__CAG-302	T1DI	3.04729	0.00791001
Bacteria.Firmicutes_A.Clostridia.Oscillospirales.Ruminococcaceae.Ruminococcus_C.Ruminococcus_C_sp000980705	3.2828	s__Ruminococcus_C_sp000980705	T1DI	3.0174	0.000159919
Bacteria.Firmicutes_A.Clostridia.Lachnospirales.Lachnospiraceae.CAG_127	3.36981	g__CAG-127	T1DI	3.00472	0.0076245
Bacteria.Firmicutes_A.Clostridia.Oscillospirales.Ruminococcaceae.Ruminiclostridium_E.Ruminiclostridium_E_siraeum	3.14589	s__Ruminiclostridium_E_siraeum	T1DI	2.97861	0.00630686
Bacteria.Firmicutes_A.Clostridia.Oscillospirales.Acutalibacteraceae.CAG_177	3.3264	g__CAG-177	T1DI	2.97205	0.00438986
Bacteria.Actinobacteriota.Coriobacteriia.Coriobacteriales	3.6255	o__Coriobacteriales	T1DI	2.95143	0.00471187
Bacteria.Actinobacteriota.Coriobacteriia	3.6255	c__Coriobacteriia	T1DI	2.95143	0.00471187
Bacteria.Firmicutes_A.Clostridia.Oscillospirales.Acutalibacteraceae.Eubacterium_R	3.29984	g__Eubacterium_R	T1DI	2.94035	0.0279704
Bacteria.Actinobacteriota.Coriobacteriia.Coriobacteriales.Coriobacteriaceae	3.56824	f__Coriobacteriaceae	T1DI	2.93446	0.00355055
Bacteria.Firmicutes_A.Clostridia.Oscillospirales.Acutalibacteraceae.CAG_177.CAG_177_sp003514385	3.28494	s__CAG-177_sp003514385	T1DI	2.93283	0.0145755
Bacteria.Firmicutes_A.Clostridia.Lachnospirales.Lachnospiraceae.CAG_127.CAG_127_sp900319515	3.27869	s__CAG-127_sp900319515	T1DI	2.92557	0.00333033
Bacteria.Actinobacteriota.Coriobacteriia.Coriobacteriales.Coriobacteriaceae.Collinsella	3.56021	g__Collinsella	T1DI	2.92466	0.00411848
Bacteria.Firmicutes_A.Clostridia.Lachnospirales.Lachnospiraceae.CAG_882	3.21457	g__CAG-882	T1DI	2.89662	0.00379542
Bacteria.Firmicutes_A.Clostridia.Oscillospirales.Oscillospiraceae.CAG_83.CAG_83_sp900545585	3.22725	s__CAG-83_sp900545585	T1DI	2.89285	0.0395244
Bacteria.Firmicutes_A.Clostridia.Oscillospirales.Oscillospiraceae.Dysosmobacter.Dysosmobacter_sp001916835	3.31889	s__Dysosmobacter_sp001916835	T1DI	2.88851	0.00290329
Bacteria.Firmicutes_A.Clostridia.Oscillospirales.Oscillospiraceae.CAG_83.CAG_83_sp000431575	3.18356	s__CAG-83_sp000431575	T1DI	2.8668	0.00217119
Bacteria.Bacteroidota.Bacteroidia.Bacteroidales.Bacteroidaceae.Bacteroides.Bacteroides_nordii	3.32455	s__Bacteroides_nordii	T1DI	2.786	0.0471919
Bacteria.Firmicutes_A.Clostridia.Lachnospirales.Lachnospiraceae.Bariatricus	3.2507	g__Bariatricus	T1DI	2.77955	0.0102795
Bacteria.Firmicutes_C.Negativicutes.Acidaminococcales.Acidaminococcaceae.Phascolarctobacterium_A	3.01252	g__Phascolarctobacterium_A	T1DI	2.76053	0.0161486
Bacteria.Firmicutes_A.Clostridia.Lachnospirales.Lachnospiraceae.Bariatricus.Bariatricus_comes	3.21219	s__Bariatricus_comes	T1DI	2.75724	0.0141889
Bacteria.Firmicutes_A.Clostridia.Lachnospirales.Lachnospiraceae.Mediterraneibacter.Mediterraneibacter_lactaris	3.21953	s__Mediterraneibacter_lactaris	T1DI	2.75663	0.000696566
Bacteria.Firmicutes_A.Clostridia.Oscillospirales.Acutalibacteraceae.Pseudoruminococcus.Pseudoruminococcus_massiliensis	3.015	s__Pseudoruminococcus_massiliensis	T1DI	2.73459	0.00613838
Bacteria.Elusimicrobiota	2.8326	p__Elusimicrobiota	T1DI	2.69927	0.0247952
Bacteria.Elusimicrobiota.Elusimicrobia.Elusimicrobiales.Elusimicrobiaceae	2.8326	f__Elusimicrobiaceae	T1DI	2.69927	0.0247952
Bacteria.Elusimicrobiota.Elusimicrobia	2.8326	c__Elusimicrobia	T1DI	2.69926	0.0247952
Bacteria.Elusimicrobiota.Elusimicrobia.Elusimicrobiales	2.8326	o__Elusimicrobiales	T1DI	2.69926	0.0247952
Bacteria.Firmicutes.Bacilli.RF39.UBA660.CAG_302.CAG_302_sp001916775	2.9313	s__CAG-302_sp001916775	T1DI	2.69575	0.0293517
Bacteria.Firmicutes_A.Clostridia.Oscillospirales.Oscillospiraceae.CAG_110.CAG_110_sp000434635	2.90954	s__CAG-110_sp000434635	T1DI	2.67909	0.010633
Bacteria.Elusimicrobiota.Elusimicrobia.Elusimicrobiales.Elusimicrobiaceae.UBA1436.UBA1436_sp900541355	2.7777	s__UBA1436_sp900541355	T1DI	2.67698	0.0222949
Bacteria.Firmicutes_A.Clostridia.Oscillospirales.Oscillospiraceae.CAG_103.CAG_103_sp900543625	2.93685	s__CAG-103_sp900543625	T1DI	2.6651	0.0359434
Bacteria.Firmicutes_A.Clostridia.Oscillospirales.Oscillospiraceae.CAG_170.CAG_170_sp900549635	2.94293	s__CAG-170_sp900549635	T1DI	2.65105	0.0152682
Bacteria.Firmicutes_A.Clostridia.Oscillospirales.Oscillospiraceae.CAG_103.CAG_103_sp900757655	2.88846	s__CAG-103_sp900757655	T1DI	2.62928	0.0205471
Bacteria.Firmicutes_A.Clostridia.Lachnospirales.UBA1390	3.00661	f__UBA1390	T1DI	2.59798	0.00145944
Bacteria.Firmicutes_A.Clostridia.Lachnospirales.UBA1390.NSJ_32.NSJ_32_sp014384895	2.99837	s__NSJ-32_sp014384895	T1DI	2.59051	0.00150149
Bacteria.Firmicutes_A.Clostridia.Lachnospirales.UBA1390.NSJ_32	2.99836	g__NSJ-32	T1DI	2.5905	0.00150149
Bacteria.Firmicutes_A.Clostridia.TANB77.CAG_508.CAG_492.CAG_492_sp000434335	2.74724	s__CAG-492_sp000434335	T1DI	2.58029	0.0212952
Bacteria.Firmicutes_A.Clostridia.Lachnospirales.Lachnospiraceae.Agathobacter.Agathobacter_sp900547695	2.70541	s__Agathobacter_sp900547695	T1DI	2.55656	0.0001
Bacteria.Firmicutes_A.Clostridia.Oscillospirales.Acutalibacteraceae.Eubacterium_R.Eubacterium_R_sp000434995	2.91581	s__Eubacterium_R_sp000434995	T1DI	2.55608	0.0152578
Bacteria.Firmicutes_A.Clostridia.Oscillospirales.Acutalibacteraceae.UBA1417	2.77972	g__UBA1417	T1DI	2.54031	0.0493225
Bacteria.Firmicutes_A.Clostridia.Lachnospirales.Lachnospiraceae.Dorea.Dorea_formicigenerans	2.96421	s__Dorea_formicigenerans	T1DI	2.53951	0.00380763
Bacteria.Firmicutes_A.Clostridia.Lachnospirales.Lachnospiraceae.Dorea	2.9642	g__Dorea	T1DI	2.5395	0.00380763
Bacteria.Firmicutes_A.Clostridia.Oscillospirales.Oscillospiraceae.Lawsonibacter.Lawsonibacter_sp014287875	2.65737	s__Lawsonibacter_sp014287875	T1DI	2.50914	0.0438711
Bacteria.Firmicutes_A.Clostridia.Oscillospirales.Ruminococcaceae.Ruminococcus_D.Ruminococcus_D_sp900539095	2.72125	s__Ruminococcus_D_sp900539095	T1DI	2.49024	0.00287253
Bacteria.Actinobacteriota.Coriobacteriia.Coriobacteriales.Coriobacteriaceae.Collinsella.Collinsella_sp002232035	2.58987	s__Collinsella_sp002232035	T1DI	2.48123	0.00738023
Bacteria.Firmicutes_A.Clostridia.Oscillospirales.Acutalibacteraceae.HGM12814.HGM12814_sp900770165	2.56274	s__HGM12814_sp900770165	T1DI	2.46966	0.00121542
Bacteria.Firmicutes_A.Clostridia.Oscillospirales.Acutalibacteraceae.HGM12814	2.56272	g__HGM12814	T1DI	2.46965	0.00121542
Bacteria.Firmicutes_A.Clostridia.Oscillospirales.Oscillospiraceae.Dysosmobacter.Dysosmobacter_sp900542115	2.7828	s__Dysosmobacter_sp900542115	T1DI	2.4574	0.0182394
Bacteria.Firmicutes_A.Clostridia.Oscillospirales.Oscillospiraceae.CAG_83.CAG_83_sp001916855	2.65457	s__CAG-83_sp001916855	T1DI	2.39199	0.00947061
Bacteria.Firmicutes_A.Clostridia.Oscillospirales.Oscillospiraceae.Dysosmobacter.Dysosmobacter_sp900544105	2.62068	s__Dysosmobacter_sp900544105	T1DI	2.36741	0.0088448
Bacteria.Firmicutes_A.Clostridia.Lachnospirales.Lachnospiraceae.TF01_11.TF01_11_sp001414325	2.5906	s__TF01-11_sp001414325	T1DI	2.33576	0.0257795
Bacteria.Bacteroidota.Bacteroidia.Bacteroidales.Bacteroidaceae	5.77909	f__Bacteroidaceae	T1DL	4.93082	0.00951836
Bacteria.Bacteroidota.Bacteroidia.Bacteroidales	5.83036	o__Bacteroidales	T1DL	4.92072	0.00762427
Bacteria.Bacteroidota.Bacteroidia	5.83037	c__Bacteroidia	T1DL	4.92068	0.00762427
Bacteria.Bacteroidota	5.83037	p__Bacteroidota	T1DL	4.92068	0.00762427
Bacteria.Firmicutes_A.Clostridia.Lachnospirales.Lachnospiraceae.Enterocloster	4.08283	g__Enterocloster	T1DL	3.51119	0.00731859
Bacteria.Fusobacteriota.Fusobacteriia.Fusobacteriales	3.67166	o__Fusobacteriales	T1DL	3.38829	0.0337393
Bacteria.Fusobacteriota.Fusobacteriia	3.67166	c__Fusobacteriia	T1DL	3.38829	0.0337393
Bacteria.Fusobacteriota	3.67166	p__Fusobacteriota	T1DL	3.38829	0.0337393
Bacteria.Proteobacteria.Alphaproteobacteria.RF32.CAG_239.51_20.51_20_sp001917175	3.63254	s__51-20_sp001917175	T1DL	3.38811	0.048407
Bacteria.Fusobacteriota.Fusobacteriia.Fusobacteriales.Fusobacteriaceae	3.67054	f__Fusobacteriaceae	T1DL	3.38793	0.0328496
Bacteria.Fusobacteriota.Fusobacteriia.Fusobacteriales.Fusobacteriaceae.Fusobacterium_A	3.66065	g__Fusobacterium_A	T1DL	3.3848	0.0354712
Bacteria.Desulfobacterota.Desulfovibrionia.Desulfovibrionales.Desulfovibrionaceae	3.50615	f__Desulfovibrionaceae	T1DL	2.93411	0.0098784
Bacteria.Desulfobacterota.Desulfovibrionia.Desulfovibrionales	3.50615	o__Desulfovibrionales	T1DL	2.93411	0.0098784
Bacteria.Desulfobacterota.Desulfovibrionia	3.50615	c__Desulfovibrionia	T1DL	2.93411	0.0098784
Bacteria.Desulfobacterota	3.50615	p__Desulfobacterota	T1DL	2.93411	0.0098784
Bacteria.Bacteroidota.Bacteroidia.Bacteroidales.Bacteroidaceae.Bacteroides.Bacteroides_stercorirosoris	3.27476	s__Bacteroides_stercorirosoris	T1DL	2.87536	0.00622603
Bacteria.Desulfobacterota.Desulfovibrionia.Desulfovibrionales.Desulfovibrionaceae.Bilophila.Bilophila_wadsworthia	3.45099	s__Bilophila_wadsworthia	T1DL	2.82201	0.0487822

## Sheet: t1d_metabolites
Metabolite.ID	Name	Fold.Change	pvalue	qvalue	VIP	Formula	Database	KEGG.ID	HMDB.ID	Super.Class	Sub.Class	Class	Final.Class	Super.Pathway	Sub.Pathway	Pathway	Group
B300112	PE(P-16:0/0:0)	1.25436	0.000908973	0.041127	1.61465	C21 H44 N O6 P	BMDB										T1DE
B300116	PE(P-18:1/0:0)	1.28656	0.00118745	0.0483927	1.69511	C23 H46 N O6 P	BMDB										T1DE
B300192	Arachidyl carnitine	1.29008	0.000803584	0.0382651	1.7964	C27 H53 N O4	BMDB		HMDB0006460	Lipids and lipid-like molecules	Fatty acid esters	Fatty Acyls	Fatty acyls[FA]				T1DE
B300194	PE(P-18:0/0:0)	1.28452	0.00100149	0.0440387	1.60479	C23 H48 N O6 P	BMDB										T1DE
B300385	Succinylcarnitine	1.98391	0.000529239	0.0303243	3.53497	C11 H19 N O6	BMDB		HMDB0061717	Lipids and lipid-like molecules	Fatty acid esters	Fatty Acyls	Fatty acyls[FA]				T1DE
B300431	LysoPC(O-18:0/0:0)	1.3307	0.000222691	0.0178068	1.92761	C26 H56 N O6 P	BMDB	C04317	HMDB0011149	Lipids and lipid-like molecules	Glycerophosphocholines	Glycerophospholipids	Glycerophospholipids[GP]	Lipid metabolism	Ether lipid metabolism	map00565 Ether lipid metabolism; map01100 Metabolic pathways	T1DE
B300495	PC(O-18:0/20:4(8Z,11Z,14Z,17Z))	1.23232	0.000169331	0.0150489	1.64774	C46 H86 N O7 P	BMDB		HMDB0013420	Lipids and lipid-like molecules	Glycerophosphocholines	Glycerophospholipids	Glycerophospholipids[GP]				T1DE
B300503	PC(P-18:0/22:6(4Z,7Z,10Z,13Z,16Z,19Z))	1.21946	0.000828662	0.0387819	1.63665	C48 H84 N O7 P	BMDB		HMDB0011262	Lipids and lipid-like molecules	Glycerophosphocholines	Glycerophospholipids	Glycerophospholipids[GP]				T1DE
B100400	Palmitoylcarnitine	1.21286	0.000494574	0.0295212	1.5612	C23 H45 N O4	BMDB	C02990	HMDB0000222	Lipids and lipid-like molecules	Fatty acid esters	Fatty Acyls	Fatty acyls[FA]	Lipid metabolism	Fatty acid degradation	map00071 Fatty acid degradation; map01212 Fatty acid metabolism	T1DE
8.433_315.19539	1,4a-dimethyl-9-oxo-7-(propan-2-yl)-1,2,3,4,4a,9,10,10a-octahydrophenanthrene-1-carboxylic acid	1.30133	0.000136601	0.0128648	1.8423	C20 H26 O3	mzCloud										T1DE
Reference-6601	Arachidonic acid ethyl ester	1.37116	0.00123895	0.0486776	2.13044	C22 H36 O2	mzCloud										T1DE
C11194	Morfamquat; Morfamquat dichloride;	1.26812	0.00109148	0.0461031	1.75198	C26H36N4O4. 2Cl	KEGG	C11194									T1DE
C15989	(9S,10S)-10-Hydroxy-9-(phosphonooxy)octadecanoate;	1.43736	0.000526927	0.0303243	2.13763	C18 H37 O7 P	KEGG	C15989		FA Fatty acyls	Null	FA00 Other Fatty Acyls	Fatty acyls[FA]				T1DE
C18979	Demeton-S-methylsulphon;	1.75714	0.000774651	0.037563	2.96439	C6 H15 O5 P S2	KEGG	C18979									T1DE
C20515	Pulcherriminic acid; 2,5-Dihydroxy-3,6-bis(2-methylpropyl)pyrazine bis-N-oxide;	1.74163	0.000957934	0.0427339	2.57812	C12 H20 N2 O4	KEGG	C20515									T1DE
C21305	(25R)-26-Oxocholest-4-en-3-one;	1.29358	0.000201314	0.0167288	1.7832	C27 H42 O2	KEGG	C21305									T1DE
HMDB0000795	Pristanic acid	1.25853	0.000762907	0.0375071	1.57075	C19 H38 O2	HMDB		HMDB0000795	Lipids and lipid-like molecules	Diterpenoids	Prenol lipids	Terpenoids				T1DE
HMDB0010388	LysoPC(18:3(9Z,12Z,15Z)/0:0)	1.38703	1.82941e-05	0.00302067	2.16165	C26 H48 N O7 P	HMDB		HMDB0010388	Lipids and lipid-like molecules	Glycerophosphocholines	Glycerophospholipids	Glycerophospholipids[GP]				T1DE
HMDB0010632	PG(18:1(9Z)/18:0)	1.35958	7.83829e-06	0.00138411	2.22319	C42 H81 O10 P	HMDB		HMDB0010632	Lipids and lipid-like molecules	Glycerophosphoglycerols	Glycerophospholipids	Glycerophospholipids[GP]				T1DE
HMDB0033206	Arsenobetaine	1.35685	0.00118714	0.0483927	1.91899	C5 H11 As O2	HMDB		HMDB0033206	Organometallic compounds	Organoarsenic compounds	Organometalloid compounds	Organoarsenic compounds				T1DE
HMDB0244574	3-Octadec-9-enoyloxy-4-(trimethylazaniumyl)butanoate	1.24902	0.000439395	0.0273846	1.68888	C25 H47 N O4	HMDB		HMDB0244574	Lipids and lipid-like molecules	Fatty acid esters	Fatty Acyls	Fatty acyls[FA]				T1DE
HMDB0245127	Fludara	2.32932	0.00053188	0.0303243	3.98227	C10 H13 F N5 O7 P	HMDB		HMDB0245127	Nucleosides, nucleotides, and analogues	Purine ribonucleotides	Purine nucleotides	Purines and derivatives				T1DE
HMDB0245164	2-Hydroxypropyl octanoate	1.38076	0.000668112	0.0355413	2.27098	C11 H22 O3	HMDB		HMDB0245164	Lipids and lipid-like molecules	Fatty acid esters	Fatty Acyls	Fatty acyls[FA]				T1DE
HMDB0245276	2-Octadecanone, 3-hydroxy-	1.26003	0.000499508	0.0296764	1.56776	C18 H36 O2	HMDB		HMDB0245276	Lipids and lipid-like molecules	Fatty alcohols	Fatty Acyls	Fatty acyls[FA]				T1DE
HMDB0252413	Fluroxene	1.74282	0.000204494	0.0168827	2.77683	C4 H5 F3 O	HMDB		HMDB0252413	Organohalogen compounds		Organofluorides	Organofluorides				T1DE
HMDB0258368	Solutol HS 15	1.30042	0.0011376	0.047266	1.69902	C20 H40 O4	HMDB		HMDB0258368	Lipids and lipid-like molecules	Fatty alcohols	Fatty Acyls	Fatty acyls[FA]				T1DE
LMFA11000174	6Z,9Z,12Z-Octadecatriene	1.23904	0.00106575	0.0459134	1.47492	C18 H32	lipidmaps										T1DE
LMGP02030001	PE(P-16:0/22:6(4Z,7Z,10Z,13Z,16Z,19Z))	1.21537	0.000660626	0.0355413	1.54168	C43 H74 N O7 P	lipidmaps		HMDB0005780	Lipids and lipid-like molecules	Glycerophosphoethanolamines	Glycerophospholipids	Amines and derivatives				T1DE
LMGP02030048	PE(P-18:0/18:3(9Z,12Z,15Z))	1.25375	0.000254659	0.0195044	1.67534	C41 H76 N O7 P	lipidmaps		HMDB0011378	Lipids and lipid-like molecules	Glycerophosphoethanolamines	Glycerophospholipids	Amines and derivatives				T1DE
LMGP02060002	PE(O-16:0/0:0)	1.39654	0.000118541	0.012159	2.09643	C21 H46 N O6 P	lipidmaps										T1DE
LMGP04010850	PG(22:0/12:0)	1.20775	0.000941166	0.0424325	1.49213	C40 H79 O10 P	lipidmaps										T1DE
LMST05050056	Phenylalanocholic Acid	1.29732	0.00119942	0.0484758	1.6605	C33 H49 N O6	lipidmaps										T1DE
B100153	Pantothenic acid	1.31012	0.00157526	0.0395028	1.15572	C9 H17 N O5	BMDB	C00864	HMDB0000210	Organic oxygen compounds	Alcohols and polyols	Organooxygen compounds	Alcohols	Metabolism of other amino acids	beta-Alanine metabolism	map00410 beta-Alanine metabolism; map00770 Pantothenate and CoA biosynthesis; map01100 Metabolic pathways; map01110 Biosynthesis of secondary metabolites; map01240 Biosynthesis of cofactors; map04977 Vitamin digestion and absorption	T1DE
B300508	PC(18:0/22:5(4Z,7Z,10Z,13Z,16Z))	1.45616	0.00058668	0.0221337	1.43262	C48 H86 N O8 P	BMDB		HMDB0008055	Lipids and lipid-like molecules	Glycerophosphocholines	Glycerophospholipids	Glycerophospholipids[GP]				T1DE
3.085_242.09994	N1-phenethylbenzene-1-carbothioamide	1.39237	0.000642882	0.0233531	1.32129	C15 H15 N S	mzCloud										T1DE
8.421_301.14097	14,16-dihydroxy-3-methyl-3,4,5,6,7,8,9,10-octahydro-1H-2-benzoxacyclotetradecine-1,7-dione	2.0289	0.00036819	0.0172737	1.71121	C18 H22 O5	mzCloud										T1DE
9.581_317.16203	N-[1-(4-methoxyphenyl)-5-methyl-1H-pyrazol-4-yl]-4-morpholinecarboxamide	1.70424	0.00183855	0.0429694	1.7529	C16 H20 N4 O3	mzCloud										T1DE
9.873_331.26312	NP-021685	1.68385	0.0001086	0.00808919	1.7267	C22 H36 O3	mzCloud										T1DE
B300734	Phthalic acid	2.15116	0.000538013	0.0206926	1.79138	C8 H6 O4	BMDB	C01606	HMDB0002107	Benzenoids	Benzoic acids and derivatives	Benzene and substituted derivatives	Benzene and derivatives	Xenobiotics biodegradation and metabolism	Polycyclic aromatic hydrocarbon degradation	map00624 Polycyclic aromatic hydrocarbon degradation; map01100 Metabolic pathways; map01120 Microbial metabolism in diverse environments; map01220 Degradation of aromatic compounds; map02010 ABC transporters	T1DE
Reference-1474	Oleoyl-L-alpha-lysophosphatidic acid	1.69123	6.75459e-05	0.00615203	1.9042	C21 H41 O7 P	mzCloud		HMDB0007855	Lipids and lipid-like molecules	Glycerophosphates	Glycerophospholipids	Glycerophospholipids[GP]				T1DE
Reference-4416	Methanandamide	1.71586	0.00205193	0.0446472	1.48192	C23 H39 N O2	mzCloud										T1DE
Reference-6893	Docosapentaenoic acid	1.6252	0.000678293	0.0237653	1.67	C22 H34 O2	mzCloud	C16513	HMDB0006528	Lipids and lipid-like molecules	Fatty acids and conjugates	Fatty Acyls	Fatty acyls[FA]	Lipid metabolism	Biosynthesis of unsaturated fatty acids	map01040 Biosynthesis of unsaturated fatty acids	T1DE
Reference-6922	Docosapentaenoic acid methyl ester	1.81642	0.00171754	0.041594	1.55138	C23 H36 O2	mzCloud										T1DE
8.528_259.09912	N1,N1-dimethyl-4-[3-(methylthio)-4,5-dihydro-1H-1,2,4-triazol-5-yl]aniline	1.4631	0.000598575	0.0223832	1.29993	C11 H16 N4 S	mzCloud										T1DE
8.69_345.13220	2-[(3S)-1-(4-Pyridinylmethyl)-3-pyrrolidinyl]-5-(trifluoromethyl)-1H-benzimidazole	2.07165	0.000993636	0.0300788	1.62933	C18 H17 F3 N4	mzCloud										T1DE
9.261_313.14606	N-[4-cyano-1-(4-fluorophenyl)-1H-pyrazol-5-yl]cyclohexanecarboxamide	2.177	0.00166971	0.0407461	2.15579	C17 H17 F N4 O	mzCloud										T1DE
9.262_283.12012	3-[(4,6-dimethylpyrimidin-2-yl)amino]-2-[(2-methyl-3-furyl)carbonyl]acrylonitrile	2.65242	0.000372153	0.0173249	2.46603	C15 H14 N4 O2	mzCloud										T1DE
9.571_336.15496	1,4:3,6-Dianhydro-2-deoxy-5-O-(ethylcarbamoyl)-2-[(phenylcarbamoyl)amino]-D-glucitol	1.51039	0.000796568	0.026102	1.37696	C16 H21 N3 O5	mzCloud										T1DE
9.571_337.14699	7-[4-(tert-butyl)phenyl]-2-methyl-5-(methylthio)pyrazolo[1,5-a]pyrimidine-6-carbonitrile	1.49666	0.000514394	0.0201342	1.37553	C19 H20 N4 S	mzCloud										T1DE
9.924_315.16253	N-[3-(3-chloro-10,11-dihydro-5H-dibenzo[b,f]azepin-5-yl)propyl]-N,N-di methylamine hydrochloride	1.21833	0.000234265	0.0131209	1.04119	C19 H23 Cl N2	mzCloud										T1DE
B100107	trans-Aconitic acid	1.30359	0.00162261	0.0401705	1.13901	C6 H6 O6	BMDB	C02341	HMDB0000958	Organic acids and derivatives	Tricarboxylic acids and derivatives	Carboxylic acids and derivatives	Organic acids	Carbohydrate metabolism	C5-Branched dibasic acid metabolism	map00660 C5-Branched dibasic acid metabolism; map01100 Metabolic pathways	T1DE
B100253	5-Aminolevulinic acid	1.59802	0.00108799	0.0313667	1.11355	C5 H9 N O3	BMDB	C00430	HMDB0001149	Organic acids and derivatives	Amino acids, peptides, and analogues	Carboxylic acids and derivatives	Amino acids, peptides, and analogues	Amino acid metabolism	Glycine, serine and threonine metabolism	map00260 Glycine, serine and threonine metabolism; map00860 Porphyrin metabolism; map01060 Biosynthesis of plant secondary metabolites; map01100 Metabolic pathways; map01110 Biosynthesis of secondary metabolites; map01120 Microbial metabolism in diverse environments; map01240 Biosynthesis of cofactors; map02010 ABC transporters	T1DE
Reference-1936	Zolazepam	1.62686	0.000601412	0.0224233	1.69441	C15 H15 F N4 O	mzCloud										T1DE
Reference-2355	Probenecid	1.43312	0.00105063	0.0307073	1.22832	C13 H19 N O4 S	mzCloud	C07372	HMDB0015166	Benzenoids	Benzenesulfonamides	Benzene and substituted derivatives	Benzene and derivatives				T1DE
Reference-4406	Thromoboxane B1	1.96279	0.000341515	0.0166262	2.13567	C20 H36 O6	mzCloud										T1DE
Reference-4429	C-8 Ceramide-1-phosphate	1.74766	0.000204502	0.0121497	1.86411	C26 H52 N O6 P	mzCloud										T1DE
Reference-8887	(3R,4S,6R)-N-(2-Methoxybenzyl)-6-{[4-(2-pyridinyl)-1H-1,2,3-triazol-1-yl]methyl}quinuclidine-3-carboxamide	1.88219	0.000591889	0.0222641	1.95415	C24 H28 N6 O2	mzCloud										T1DE
10.653_563.50580	FAHFA(18:1(9Z)/3-O-18:0)	1.70881	0.000972923	0.0298066	1.27583	C36 H68 O4	lipidmaps										T1DE
9.76_633.49353	PE-Cer(d16:1(4E)/16:0)	1.55714	2.98166e-06	0.000492322	1.63082	C34 H69 N2 O6 P	lipidmaps										T1DE
C08719	Sophoranone;	1.64384	0.00175714	0.0418614	1.74972	C30 H36 O4	KEGG	C08719		Flavonoids	Flavanones	Flavonoids	Flavonoids				T1DE
C09526	1-Peroxyferolide;	1.62848	0.00124717	0.0343547	1.47747	C17 H22 O7	KEGG	C09526		Terpenoids	Germacrenes	Sesquiterpenoids (C15)	Terpenoids				T1DE
C14268	Fenpiclonil; 3-(2,3-Dichlorophenyl)-4-cyanopyrrole;	1.49872	0.000449748	0.0188095	1.34075	C11 H6 Cl2 N2	KEGG	C14268									T1DE
C15387	1-Dehydro-9-fluoro-11-oxotestololactone;	1.40843	0.000717695	0.0246615	1.19811	C19 H21 F O4	KEGG	C15387									T1DE
C17984	Istamycin AP;	1.61891	0.00192191	0.0438692	1.68112	C13 H28 N4 O4	KEGG	C17984									T1DE
C18917	Cypendazole;	1.6692	0.000982758	0.0299635	1.68566	C16 H19 N5 O3	KEGG	C18917									T1DE
C19037	Chloromebuform;	1.62721	0.00103894	0.0305767	1.65709	C13 H19 Cl N2	KEGG	C19037									T1DE
C20202	BRACO-19; 9-[4-(N,N-Dimethylamino)phenylamino]-3,6-bis (3-pyrrolodino-propionamido) acridine;	1.4926	0.00193937	0.0440569	1.59316	C35 H43 N7 O2	KEGG	C20202									T1DE
HMDB0012085	SM(d18:0/14:0)	1.55951	0.00217436	0.0462287	1.36875	C37 H77 N2 O6 P	HMDB		HMDB0012085	Lipids and lipid-like molecules	Phosphosphingolipids	Sphingolipids	Sphingolipids[SP]				T1DE
HMDB0014886	Carbinoxamine	1.7667	0.000390107	0.0174848	1.80836	C16 H19 Cl N2 O	HMDB		HMDB0014886	Benzenoids	Benzylethers	Benzene and substituted derivatives	Benzene and derivatives				T1DE
HMDB0060802	8-Hydroxyclomipramine	1.4705	0.000786231	0.0260316	1.33725	C19 H23 Cl N2 O	HMDB		HMDB0060802	Organic acids and derivatives	Amino acids, peptides, and analogues	Carboxylic acids and derivatives	Amino acids, peptides, and analogues				T1DE
HMDB0243632	(8alpha,10alpha,13alpha,17beta)-17-[(4-Hydroxyphenyl)carbonyl]androsta-3,5-diene-3-carboxylic acid	1.66931	0.00160608	0.0399474	1.01591	C27 H32 O4	HMDB		HMDB0243632	Lipids and lipid-like molecules	Steroid acids	Steroids and steroid derivatives	Steroids and derivatives				T1DE
HMDB0243776	1-(2-Aminoacetyl)-N-(4-nitrophenyl)pyrrolidine-2-carboxamide	1.64399	9.98768e-05	0.00776661	1.50536	C13 H16 N4 O4	HMDB		HMDB0243776	Organic acids and derivatives	Amino acids, peptides, and analogues	Carboxylic acids and derivatives	Amino acids, peptides, and analogues				T1DE
HMDB0244471	7-[(2-Benzyl-3-sulfanylpropanoyl)amino]heptanoic acid	1.56774	0.00189411	0.0437453	1.72687	C17 H25 N O3 S	HMDB		HMDB0244471	Lipids and lipid-like molecules	Fatty acids and conjugates	Fatty Acyls	Fatty acyls[FA]				T1DE
HMDB0245270	2-Nonenal, 4-oxo-	1.29191	0.00105577	0.0307869	1.17406	C9 H14 O2	HMDB		HMDB0245270	Organic oxygen compounds	Carbonyl compounds	Organooxygen compounds	Carbonyl compounds				T1DE
HMDB0245296	2-Phosphonopropionic acid	1.50302	0.000110129	0.00814059	1.64334	C3 H7 O5 P	HMDB		HMDB0245296	Organic acids and derivatives	Organic phosphonic acids	Organic phosphonic acids and derivatives	Organic acids				T1DE
HMDB0246480	All-trans 4-Keto Retinoic Acid	1.45819	0.000745269	0.0253352	1.43047	C20 H26 O3	HMDB		HMDB0246480	Lipids and lipid-like molecules	Retinoids	Prenol lipids	Prenol lipids[PR]				T1DE
HMDB0248767	Azaserine	2.14029	0.00047606	0.0193556	1.82763	C5 H7 N3 O4	HMDB		HMDB0248767	Organic acids and derivatives	Amino acids, peptides, and analogues	Carboxylic acids and derivatives	Amino acids, peptides, and analogues				T1DE
HMDB0249207	Bilin	2.26521	0.000823566	0.0267113	2.3618	C19 H14 N4	HMDB		HMDB0249207	Organoheterocyclic compounds		Tetrapyrroles and derivatives	Tetrapyrroles and derivatives				T1DE
HMDB0251156	Diazoxon	1.78665	0.000282006	0.0148773	1.81679	C12 H21 N2 O4 P	HMDB		HMDB0251156	Organic acids and derivatives	Phosphate esters	Organic phosphoric acids and derivatives	Organic acids				T1DE
HMDB0252944	Vesatolimod	1.93618	2.52847e-05	0.00292026	2.14229	C22 H30 N6 O2	HMDB		HMDB0252944	Organoheterocyclic compounds		Pteridines and derivatives	Pteridines and derivatives				T1DE
HMDB0252996	1-(4-Aminophenyl)-3-acetyl-4-methyl-3,4-dihydro-7,8-methylenedioxy-5H-2,3-benzodiazepine	1.58617	0.0010017	0.030249	1.39273	C19 H19 N3 O3	HMDB		HMDB0252996	Organoheterocyclic compounds		Benzodiazepines	Benzodiazepines				T1DE
HMDB0254071	Lexibulin	1.63069	0.000138225	0.00929836	1.79844	C24 H30 N6 O2	HMDB		HMDB0254071	Benzenoids	N-phenylureas	Benzene and substituted derivatives	Benzene and derivatives				T1DE
HMDB0257151	Renzapride	2.43704	0.000498295	0.0197979	2.31578	C16 H22 Cl N3 O2	HMDB		HMDB0257151	Benzenoids	Benzoic acids and derivatives	Benzene and substituted derivatives	Benzene and derivatives				T1DE
HMDB0257386	Pyroglutamyl-prolyl-arginine-4-nitroanilide	1.57778	9.35269e-05	0.00757389	1.79584	C22 H30 N8 O6	HMDB		HMDB0257386	Organic acids and derivatives	Amino acids, peptides, and analogues	Carboxylic acids and derivatives	Amino acids, peptides, and analogues				T1DE
HMDB0258443	3-[(2-Benzyl-3-sulfanylpropanoyl)amino]propanoic acid	1.43312	0.00105063	0.0307073	1.22832	C13 H17 N O3 S	HMDB		HMDB0258443	Organic acids and derivatives	Amino acids, peptides, and analogues	Carboxylic acids and derivatives	Amino acids, peptides, and analogues				T1DE
HMDB0258683	Takinib	2.01837	0.00084975	0.027077	1.77621	C18 H18 N4 O2	HMDB		HMDB0258683	Organoheterocyclic compounds		Benzimidazoles	Imidazole and derivatives				T1DE
LMPK12111946	Kaempferol 3-(3''-acetyl-6''-p-coumaroylglucoside)	1.6785	0.000947602	0.0295289	1.27027	C32 H28 O14	lipidmaps										T1DE
B100204	Pipecolic acid	1.39436	0.000108844	0.0117275	1.95935	C6 H11 N O2	BMDB	C00408	HMDB0000070	Organic acids and derivatives	Amino acids, peptides, and analogues	Carboxylic acids and derivatives	Amino acids, peptides, and analogues	Amino acid metabolism	Lysine degradation	map00310 Lysine degradation; map00960 Tropane, piperidine and pyridine alkaloid biosynthesis; map01060 Biosynthesis of plant secondary metabolites; map01064 Biosynthesis of alkaloids derived from ornithine, lysine and nicotinic acid; map01100 Metabolic pathways; map01110 Biosynthesis of secondary metabolites; map01120 Microbial metabolism in diverse environments	T1DE
B300090	2-Hydroxyeicosanoic acid	1.43869	7.56134e-05	0.00906933	2.1409	C20 H40 O3	BMDB		HMDB0061659	Lipids and lipid-like molecules	Fatty acids and conjugates	Fatty Acyls	Fatty acyls[FA]				T1DE
B300151	Trimethyl-5-aminovaleric acid	1.34165	0.000332466	0.0228485	1.81378	C8 H17 N O2	BMDB										T1DE
B300418	Succinyladenosine	1.23927	1.85412e-05	0.00302221	1.80477	C14 H17 N5 O8	BMDB		HMDB0000912	Nucleosides, nucleotides, and analogues		Purine nucleosides	Purines and derivatives				T1DE
Reference-939	1-Stearoylglycerol	1.25397	0.000530812	0.0303243	1.5662	C21 H42 O4	mzCloud	D01947									T1DE
Reference-7919	(7E,13E)-11,12-Dihydroxy-3-isobutyl-4,5,8-trimethyl-3,3a,4,6a,9,10,11,12-octahydro-1H-cycloundeca[d]isoindole-1,15(2H)-dione	1.60396	0.000178427	0.0154322	2.27229	C24 H35 N O4	mzCloud										T1DE
9.945_488.31134	LMGP02060001	1.43522	4.64991e-05	0.00635688	2.28345	C25 H46 N O6 P	lipidmaps										T1DE
C09078	Cotylenin F;	1.52384	0.000212843	0.0171272	2.18959	C33 H54 O11	KEGG	C09078		Terpenoids	Others	Diterpenoids (C20)	Terpenoids				T1DE
C20532	20,21-Diprenylterpendole I;	1.57785	0.000682888	0.0360259	2.4422	C37 H51 N O5	KEGG	C20532						Biosynthesis of other secondary metabolites	Indole diterpene alkaloid biosynthesis	map00403 Indole diterpene alkaloid biosynthesis; map01110 Biosynthesis of secondary metabolites	T1DE
HMDB0245688	25-Hydroxyvitamin D3 3-sulfate ester	1.34566	4.53264e-05	0.00626391	1.91347	C27 H44 O5 S	HMDB		HMDB0245688	Lipids and lipid-like molecules	Sesquiterpenoids	Prenol lipids	Terpenoids				T1DE
HMDB0246227	Ethanone, 1-(4-butylphenyl)-	1.39981	0.00017479	0.015326	2.09077	C12 H16 O	HMDB		HMDB0246227	Organic oxygen compounds	Carbonyl compounds	Organooxygen compounds	Carbonyl compounds				T1DE
HMDB0252510	Fucoxanthinol	1.27925	0.0007298	0.0366746	1.75184	C40 H56 O5	HMDB		HMDB0252510	Lipids and lipid-like molecules	Tetraterpenoids	Prenol lipids	Terpenoids				T1DE
HMDB0256085	Paliperidone Palmitate	1.20696	0.000536297	0.0304396	1.46223	C39 H57 F N4 O4	HMDB		HMDB0256085	Organoheterocyclic compounds		Pyridopyrimidines	Pyridopyrimidines				T1DE
HMDB0258099	1,2,3,4-Tetrahydroisoquinolin-1-yl formate	1.35764	0.000326557	0.0225644	1.77158	C10 H11 N O2	HMDB		HMDB0258099	Organoheterocyclic compounds		Tetrahydroisoquinolines	Tetrahydroisoquinolines				T1DE
HMDB0259403	2-(4,4-Difluoro-1-piperidinyl)-6-methoxy-N-[1-(1-methylethyl)-4-piperidinyl]-7-[3-(1-pyrrolidinyl)propoxy]-4-quinazolinamine	1.36591	0.00116186	0.0478053	1.91776	C29 H44 F2 N6 O2	HMDB		HMDB0259403	Organoheterocyclic compounds	Benzodiazines	Diazanaphthalenes	Benzodiazines				T1DE
HMDB0260383	N-[4-[Acetyl(3-aminopropyl)amino]butyl]-N-(3-aminopropyl)acetamide	2.10594	0.000467121	0.0284162	2.51035	C14 H30 N4 O2	HMDB		HMDB0260383	Organic acids and derivatives	Carboxylic acid derivatives	Carboxylic acids and derivatives	Organic acids				T1DE
LMFA01150044	2-(5-hexadecylfuran-2-yl)-acetic acid	1.31864	0.000281356	0.020374	2.03344	C22 H38 O3	lipidmaps										T1DE
LMGP02050066	PE(20:3(5Z,8Z,11Z)/0:0)	1.46138	0.00090852	0.041127	1.9873	C25 H46 N O7 P	lipidmaps		HMDB0011515	Lipids and lipid-like molecules	Glycerophosphoethanolamines	Glycerophospholipids	Amines and derivatives				T1DE
LMGP02060003	PE(O-18:0/0:0)	1.64309	2.73444e-06	0.00051889	2.71537	C23 H50 N O6 P	lipidmaps										T1DE
5.929_467.12005	N-[2-(4-methoxyphenoxy)-5-(trifluoromethyl)phenyl]-5-methyl-2-phenyl-1,3-oxazole-4-carboxamide	7.35583	0.000761978	0.0257297	1.54173	C25 H19 F3 N2 O4	mzCloud										T1DE
B100007	L-Threonine	0.814652	0.000180434	0.0155003	1.69358	C4 H9 N O3	BMDB	C00188	HMDB0000167	Organic acids and derivatives	Amino acids, peptides, and analogues	Carboxylic acids and derivatives	Amino acids	Amino acid metabolism	Glycine, serine and threonine metabolism	map00260 Glycine, serine and threonine metabolism; map00261 Monobactam biosynthesis; map00290 Valine, leucine and isoleucine biosynthesis; map00470 D-Amino acid metabolism; map00860 Porphyrin metabolism; map00970 Aminoacyl-tRNA biosynthesis; map01060 Biosynthesis of plant secondary metabolites; map01100 Metabolic pathways; map01110 Biosynthesis of secondary metabolites; map01120 Microbial metabol…	T1DI
B300589	3-hydroxyphenylacetoylglutamine	0.830155	0.000283345	0.020374	1.47688	C13 H16 N2 O5	BMDB										T1DI
8.059_497.27542	(14E,16S,17S)-8-(4-Morpholinyl)-17-[2-(4-morpholinyl)-2-oxoethyl]-12-oxa-1,4-diazatricyclo[14.3.1.06,11]icosa-6,8,10,14-tetraen-2-one	0.637263	0.00121826	0.0486776	2.254	C27 H38 N4 O5	mzCloud										T1DI
9.274_473.36284	NP-021050	0.563893	0.0012118	0.0486776	2.58365	C30 H48 O4	mzCloud										T1DI
Reference-5087	Lagochilin	0.473392	0.000194648	0.0163891	2.86676	C20 H36 O5	mzCloud										T1DI
12.221_575.50354	Mayolene-19	0.767326	0.00124431	0.0486776	1.7946	C37 H66 O4	lipidmaps										T1DI
9.425_509.38511	LMST01031065	0.595657	4.07837e-05	0.00574292	2.51975	C30 H52 O6	lipidmaps										T1DI
C19873	26-Hydroxycastasterone;	0.740115	0.00039853	0.0254619	1.89864	C28 H48 O6	KEGG	C19873		ST Sterol lipids	ST0103 Ergosterols and C24-methyl derivatives	ST01 Sterols	Sterol lipids[ST]	Metabolism of terpenoids and polyketides	Brassinosteroid biosynthesis	map00905 Brassinosteroid biosynthesis	T1DI
HMDB0007032	DG(14:0/22:5(4Z,7Z,10Z,13Z,16Z)/0:0)	0.717175	0.000139585	0.0130491	2.05971	C39 H66 O5	HMDB		HMDB0007032	Lipids and lipid-like molecules	Diradylglycerols	Glycerolipids	Glycerolipids[GL]				T1DI
HMDB0252853	1-Monolinolenoyl-rac-glycerol	0.709849	0.000143221	0.0132913	2.2687	C21 H36 O4	HMDB		HMDB0252853	Lipids and lipid-like molecules	Lineolic acids and derivatives	Fatty Acyls	Fatty acyls[FA]				T1DI
HMDB0253726	Jacarandic acid	0.655666	0.000177247	0.0154322	2.28499	C30 H48 O5	HMDB		HMDB0253726	Lipids and lipid-like molecules	Triterpenoids	Prenol lipids	Terpenoids				T1DI
HMDB0259021	Thiopalmitic Acid	0.407623	0.000210679	0.0170975	3.26212	C16 H32 O S	HMDB		HMDB0259021	Organic acids and derivatives		Carbothioic S-acids	Organic acids				T1DI
HMDB0259580	2-Naphthalenol, 1-[2-[4-[2-(dimethylphenyl)diazenyl]dimethylphenyl]diazenyl]-	0.57304	0.000257849	0.0195136	2.21969	C26 H24 N4 O	HMDB		HMDB0259580	Organoheterocyclic compounds		Azobenzenes	Benzene and derivatives				T1DI
LMGL02010323	DG(12:0/12:0/0:0)[iso2]	0.584288	0.000117022	0.012159	2.78064	C27 H52 O5	lipidmaps		HMDB0093027	Lipids and lipid-like molecules	Diradylglycerols	Glycerolipids	Glycerolipids[GL]				T1DI
LMPR0103090037	Deltoidin A	0.723172	0.000576401	0.0320016	2.13468	C19 H26 O5	lipidmaps										T1DI
LMPR0103160013	Mastigophorene C	0.648641	0.000813183	0.0385776	2.59787	C30 H42 O4	lipidmaps										T1DI
LMST01031170	Penicisteroid A	0.667545	0.000708759	0.0364824	2.58168	C30 H50 O6	lipidmaps										T1DI
8.988_299.18566	13,14-dihydro-15-keto-tetranor Prostaglandin E2	1.26081	1.76519e-05	0.0115866	1.18202	C16 H26 O5	mzCloud										T1DI
8.989_320.20712	NP-018131	1.25563	4.13119e-05	0.0164137	1.19772	C15 H28 O7	mzCloud										T1DI
HMDB0244568	4-(2-((7-Amino-2-(furan-2-yl)-[1,2,4]triazolo[1,5-a][1,3,5]triazin-5-yl)amino)ethyl)phenol	1.51335	4.49141e-05	0.0169718	1.91788	C16 H15 N7 O2	HMDB		HMDB0244568	Organoheterocyclic compounds	Aminotriazines	Triazines	Aminotriazines				T1DI
B100112	Creatinine	0.640873	0.000257066	0.0195136	2.08665	C4 H7 N3 O	BMDB	C00791	HMDB0000562	Organic acids and derivatives	Amino acids, peptides, and analogues	Carboxylic acids and derivatives	Amino acids, peptides, and analogues	Amino acid metabolism	Arginine and proline metabolism	map00330 Arginine and proline metabolism; map01100 Metabolic pathways	T1DI
B300102	5alpha-androstan-3beta,17beta-diol monosulfate	0.35865	8.24027e-09	2.09534e-06	5.40356	C19 H32 O5 S	BMDB										T1DI
B300107	Allopregnanolone sulfate	0.489713	1.29745e-08	3.17226e-06	3.58917	C21 H34 O5 S	BMDB		HMDB0240591	Lipids and lipid-like molecules	Sulfated steroids	Steroids and steroid derivatives	Steroids and derivatives				T1DI
B300133	16alpha-hydroxydehydroepiandrosterone 3-sulfate	0.275699	2.7763e-11	2.94149e-08	5.92068	C19 H28 O6 S	BMDB										T1DI
B300329	16alpha-Hydroxy DHEA 3-sulfate	0.305266	2.5149e-10	1.22979e-07	5.5336	C19 H28 O6 S	BMDB		HMDB0062544								T1DI
B300331	Pregnenolone sulfate	0.481519	5.05178e-09	1.33809e-06	3.67914	C21 H32 O5 S	BMDB		HMDB0000774	Lipids and lipid-like molecules	Sulfated steroids	Steroids and steroid derivatives	Steroids and derivatives				T1DI
B300333	5alpha-Pregnan-3beta,20beta-diol 3-sulfate	0.432663	1.17372e-05	0.00201967	3.30068	C21 H36 O5 S	BMDB		HMDB0240579	Lipids and lipid-like molecules	Sulfated steroids	Steroids and steroid derivatives	Steroids and derivatives				T1DI
B300450	DG(18:2(9Z,12Z)/20:4(5Z,8Z,11Z,14Z)/0:0)	0.693092	1.80776e-05	0.00302067	2.43768	C41 H68 O5	BMDB	C00165	HMDB0007257	Lipids and lipid-like molecules	Diradylglycerols	Glycerolipids	Glycerolipids[GL]			map01521 EGFR tyrosine kinase inhibitor resistance; map04010 MAPK signaling pathway; map04012 ErbB signaling pathway; map04014 Ras signaling pathway; map04015 Rap1 signaling pathway; map04020 Calcium signaling pathway; map04024 cAMP signaling pathway; map04062 Chemokine signaling pathway; map04064 NF-kappa B signaling pathway; map04066 HIF-1 signaling pathway; map04071 Sphingolipid signaling path…	T1DI
B300621	pregnenetriol sulfate	0.425339	8.04384e-10	2.92198e-07	4.3033	C21 H34 O6 S	BMDB										T1DI
8.11_511.29096	4-Cyano-N-{[(1S,4S,6S)-6-isopropyl-3-methyl-4-(2-{[2-(4-morpholinyl)ethyl]amino}-2-oxoethyl)-2-cyclohexen-1-yl]methyl}benzamide	0.422679	3.26526e-10	1.4383e-07	4.28117	C27 H38 N4 O3	mzCloud										T1DI
Reference-4733	U-44069	0.37035	8.56671e-11	6.05095e-08	4.50308	C21 H34 O4	mzCloud										T1DI
Reference-674	Testosterone	0.0799659	7.3554e-11	5.97471e-08	6.15154	C19 H28 O2	mzCloud	C00535	HMDB0000234	Lipids and lipid-like molecules	Androstane steroids	Steroids and steroid derivatives	Steroids and derivatives	Lipid metabolism	Steroid hormone biosynthesis	map00140 Steroid hormone biosynthesis; map00984 Steroid degradation; map01100 Metabolic pathways; map01120 Microbial metabolism in diverse environments; map01522 Endocrine resistance; map04913 Ovarian steroidogenesis; map04929 GnRH secretion; map05200 Pathways in cancer; map05215 Prostate cancer; map07226 Progesterone, androgen and estrogen receptor agonists/antagonists	T1DI
4.262_263.13907	5-(tert-butyl)-2-methyl-N-(5-methyl-3-isoxazolyl)-3-furamide	0.739502	0.00122904	0.0486776	1.82113	C14 H18 N2 O3	mzCloud										T1DI
5.734_453.15659	N-{[(2R,4S,5R)-5-{2-Methyl-6-[4-(trifluoromethyl)phenyl]-4-pyrimidinyl}-1-azabicyclo[2.2.2]oct-2-yl]methyl}methanesulfonamide	0.311204	4.33058e-10	1.72059e-07	5.69332	C21 H25 F3 N4 O2 S	mzCloud										T1DI
7.543_465.19288	N?[5?(diethylamino)?2?[(1E)?2?{4?[(1,3?dioxo?2,3?dihydro?1H?inden?2?ylidene)methyl]phenyl}diazen?1?yl]phenyl]acetamide	0.507707	4.34502e-08	1.02301e-05	3.48857	C28 H26 N4 O3	mzCloud										T1DI
9.16_447.27536	2-[(1S,4S,5S)-4-{[(Benzylcarbamoyl)amino]methyl}-5-isopropyl-2-methyl-2-cyclohexen-1-yl]-N-(3-pyridinylmethyl)acetamide	0.673974	0.000744685	0.0371291	2.37614	C27 H36 N4 O2	mzCloud										T1DI
9.594_508.40024	13-hydroxy-2,6,6,10,11-pentamethyl-14-(4,5,6-trihydroxy-6-methylheptan-2-yl)tetracyclo[8.7.0.0鑴?,鑺掕仜璺?0鑴梐鑴梐,鑴梐鑺掕仜纰宂heptadec-14-en-5-one	0.58727	4.11048e-05	0.00574292	2.80118	C30 H50 O5	mzCloud										T1DI
C15379	3beta-Hydroxylanostane-7,11-dione acetate;	0.661433	6.87641e-05	0.00848803	2.59805	C32 H52 O4	KEGG	C15379									T1DI
C17525	Corotoxigenin-3-O-alpha-L-rhamnopyranoside;	0.420693	4.30941e-09	1.16574e-06	3.77781	C29 H42 O9	KEGG	C17525									T1DI
C18683	Landomycin H;	0.276461	7.51891e-11	5.97471e-08	5.96627	C25 H24 O8	KEGG	C18683		PK Polyketides	Null	PK08 Angucyclines	Polyketides[PK]	Metabolism of terpenoids and polyketides	Biosynthesis of type II polyketide products	map01057 Biosynthesis of type II polyketide products; map01110 Biosynthesis of secondary metabolites	T1DI
HMDB0007190	DG(18:1(11Z)/18:2(9Z,12Z)/0:0)	0.730271	0.00013637	0.0128648	2.18137	C39 H70 O5	HMDB		HMDB0007190	Lipids and lipid-like molecules	Lineolic acids and derivatives	Fatty Acyls	Fatty acyls[FA]				T1DI
HMDB0247264	7-Hydroxystaurosporine	0.471227	5.62369e-09	1.45918e-06	4.00418	C28 H26 N4 O4	HMDB		HMDB0247264	Organoheterocyclic compounds	Carbazoles	Indoles and derivatives	Indole and derivatives				T1DI
HMDB0250886	Dazoxiben	0.456682	0.000225433	0.0179134	2.20212	C12 H12 N2 O3	HMDB		HMDB0250886	Benzenoids	Benzoic acids and derivatives	Benzene and substituted derivatives	Benzene and derivatives				T1DI
HMDB0255928	Olamufloxacin	0.300219	8.32132e-11	6.05095e-08	5.53036	C20 H23 F N4 O3	HMDB		HMDB0255928	Organoheterocyclic compounds	Quinoline carboxylic acids	Quinolines and derivatives	Quinoline carboxylic acids				T1DI
HMDB0257357	Ruboxistaurin	0.333015	6.1036e-07	0.000125163	4.23839	C28 H28 N4 O3	HMDB		HMDB0257357	Phenylpropanoids and polyketides		Macrolactams	Polyketides[PK]				T1DI
HMDB0257608	(8R,9R,10R,13S,14S)-10,13-Dimethyl-5,6,7,8,9,11,12,14,15,16-decahydro-4H-cyclopenta[a]phenanthrene-3,17-dione	0.249603	4.61126e-14	1.95425e-10	5.5922	C19 H26 O2	HMDB		HMDB0257608	Lipids and lipid-like molecules	Androstane steroids	Steroids and steroid derivatives	Steroids and derivatives				T1DI
HMDB0257656	(2S)-2-Amino-5-(diaminomethylideneamino)-4-methylpentanoic acid	0.68972	5.86933e-05	0.00746227	2.21597	C7 H16 N4 O2	HMDB		HMDB0257656	Organic acids and derivatives	Amino acids, peptides, and analogues	Carboxylic acids and derivatives	Amino acids, peptides, and analogues				T1DI
HMDB0257936	10-Methyl-9-(10-methyl-1H-acridin-9-yl)-1H-acridine	0.333901	4.66348e-11	4.23511e-08	4.8195	C28 H24 N2	HMDB		HMDB0257936	Organoheterocyclic compounds	Benzoquinolines	Quinolines and derivatives	Quinone				T1DI
HMDB0258911	TETRAHYDROURIDINE	0.689734	0.00110986	0.0467245	2.15936	C9 H16 N2 O6	HMDB		HMDB0258911	Nucleosides, nucleotides, and analogues		Pyrimidine nucleosides	Nucleic acids and analogues				T1DI
HMDB0259268	triprenyl phenol	0.462534	2.04394e-08	4.90314e-06	4.33957	C21 H30 O	HMDB		HMDB0259268	Benzenoids	1-hydroxy-2-unsubstituted benzenoids	Phenols	Phenols and derivatives				T1DI
HMDB0259897	Withaferin A	0.666222	0.000667267	0.0355413	2.44188	C28 H38 O6	HMDB	C08841	HMDB0259897	Lipids and lipid-like molecules	Steroid lactones	Steroids and steroid derivatives	Steroids and derivatives				T1DI
LMGL02010334	DG(12:0/17:2(9Z,12Z)/0:0)[iso2]	0.690115	0.000357409	0.0239881	2.26133	C32 H58 O5	lipidmaps										T1DI
LMST04020029	27-Norcholestanehexol	0.629705	0.000483147	0.0289751	2.71198	C26 H46 O6	lipidmaps		HMDB0002157	Lipids and lipid-like molecules	Bile acids, alcohols and derivatives	Steroids and steroid derivatives	Bile acids, alcohols and derivatives				T1DI
5.929_467.12005	N-[2-(4-methoxyphenoxy)-5-(trifluoromethyl)phenyl]-5-methyl-2-phenyl-1,3-oxazole-4-carboxamide	7.35583	0.000761978	0.0257297	1.54173	C25 H19 F3 N2 O4	mzCloud										T1DI
B300324	Dehydroepiandrosterone sulfate	0.256347	3.12576e-11	3.05699e-08	6.30725	C19 H28 O5 S	BMDB	C04555	HMDB0001032	Lipids and lipid-like molecules	Sulfated steroids	Steroids and steroid derivatives	Steroids and derivatives	Lipid metabolism	Steroid hormone biosynthesis	map00140 Steroid hormone biosynthesis; map01100 Metabolic pathways; map04976 Bile secretion	T1DI
9.112_473.25134	13-(acetyloxy)-1-hydroxy-8-(hydroxymethyl)-4,12,12,15-tetramethyl-5-oxotetracyclo[8.5.0.0鑴?,鑺掕仜闇?0鑴梐鑴梐,鑴梐鑴條]pentadeca-3,8-dien-14-yl (2E)-2-methylbut-2-enoate	0.215171	9.28232e-13	1.6914e-09	5.93545	C27 H36 O7	mzCloud										T1DI
9.349_449.25464	N-({(2R,4S,5R)-5-[6-(3,4-Dimethoxyphenyl)-2-methyl-4-pyrimidinyl]-1-azabicyclo[2.2.2]oct-2-yl}methyl)cyclobutanecarboxamide	0.219227	4.33701e-14	1.95425e-10	5.85092	C26 H34 N4 O3	mzCloud										T1DI
B300100	Epiandrosterone sulfate	0.273384	3.28069e-10	1.4383e-07	6.11772	C19 H30 O5 S	BMDB		HMDB0062657	Lipids and lipid-like molecules	Sulfated steroids	Steroids and steroid derivatives	Steroids and derivatives				T1DI
B300135	5-Androstenediol	0.273504	1.79457e-09	5.43241e-07	4.94456	C19 H30 O5 S	BMDB	C04295	HMDB0003818	Lipids and lipid-like molecules	Androstane steroids	Steroids and steroid derivatives	Steroids and derivatives	Lipid metabolism	Steroid hormone biosynthesis	map00140 Steroid hormone biosynthesis; map04913 Ovarian steroidogenesis	T1DI
B300327	4-Androsten-3beta,17beta-diol 3-sulfate	0.283353	3.39894e-10	1.44047e-07	5.96566	C19 H30 O5 S	BMDB		HMDB0186954	Lipids and lipid-like molecules	Sulfated steroids	Steroids and steroid derivatives	Steroids and derivatives				T1DI
7.097_435.14607	NP-020232	0.302612	1.08615e-10	6.90465e-08	5.9881	C25 H24 O7	mzCloud										T1DI
7.606_437.16173	methyl 2-{[4-hydroxy-3-(3-methylbut-2-en-1-yl)phenyl]methyl}-3-(4-hydroxyphenyl)-4-methoxy-5-oxo-2,5-dihydrofuran-2-carboxylate	0.299036	7.27097e-10	2.71891e-07	6.02507	C25 H26 O7	mzCloud										T1DI
C08697	Lycoctonine;	0.117238	8.4602e-14	2.68907e-10	7.26845	C25 H41 N O7	KEGG	C08697		Alkaloids	Terpenoid alkaloids	Alkaloids derived by amination reactions	Alkaloids				T1DI
HMDB0000405	2-Methoxyestradiol	0.49626	2.99608e-07	6.24461e-05	3.49138	C19 H26 O3	HMDB		HMDB0000405	Lipids and lipid-like molecules	Estrane steroids	Steroids and steroid derivatives	Steroids and derivatives				T1DI
HMDB0246873	5alpha-Androst-1-en-3-one	0.391848	1.10029e-09	3.78083e-07	4.29931	C19 H28 O	HMDB		HMDB0246873	Lipids and lipid-like molecules	Androstane steroids	Steroids and steroid derivatives	Steroids and derivatives				T1DI
HMDB0250220	3-Benzo[1,3]dioxol-5-yl-5-hydroxy-5-(4-methoxy-phenyl)-4-(3,4,5-trimethoxy-benzyl)-5H-furan-2-one	0.28662	1.23267e-09	3.96359e-07	6.28017	C28 H26 O9	HMDB		HMDB0250220	Organoheterocyclic compounds		Benzodioxoles	Benzodioxoles				T1DI
HMDB0256363	N-Pyridazin-3-yl-4-[[3-[5-(trifluoromethyl)pyridin-2-yl]oxyphenyl]methylidene]piperidine-1-carboxamide	0.298787	1.4247e-09	4.41795e-07	6.08132	C23 H20 F3 N5 O2	HMDB		HMDB0256363	Organic oxygen compounds	Ethers	Organooxygen compounds	Ethers				T1DI
LMFA01170047	2-methylene-4-oxo-pentanedioic acid	0.263104	1.64751e-11	1.90422e-08	5.0927	C6 H6 O5	lipidmaps	C06035	HMDB0037759	Organic acids and derivatives	Gamma-keto acids and derivatives	Keto acids and derivatives	Organic acids	Xenobiotics biodegradation and metabolism	Benzoate degradation	map00362 Benzoate degradation; map00660 C5-Branched dibasic acid metabolism; map01120 Microbial metabolism in diverse environments	T1DI
LMFA07010330	14-Fluoro-11Z-tetradecenyl acetate	0.379825	2.77223e-07	5.87436e-05	4.27691	C16 H29 F O2	lipidmaps										T1DI
B100189	L-Norleucine	0.769651	0.00103115	0.0305321	1.14124	C6 H13 N O2	BMDB	C01933	HMDB0001645	Organic acids and derivatives	Amino acids, peptides, and analogues	Carboxylic acids and derivatives	Amino acids, peptides, and analogues				T1DL
B100194	Kynurenic acid	0.77235	0.00155827	0.0393093	1.13521	C10 H7 N O3	BMDB	C01717	HMDB0000715	Organoheterocyclic compounds	Quinoline carboxylic acids	Quinolines and derivatives	Quinoline carboxylic acids	Amino acid metabolism	Tryptophan metabolism	map00380 Tryptophan metabolism; map01100 Metabolic pathways	T1DL
B100338	L-Lysine	0.797291	0.00200983	0.0445452	1.05848	C6 H14 N2 O2	BMDB	C00047	HMDB0000182	Organic acids and derivatives	Amino acids, peptides, and analogues	Carboxylic acids and derivatives	Amino acids	Amino acid metabolism	Lysine biosynthesis	map00300 Lysine biosynthesis; map00310 Lysine degradation; map00470 D-Amino acid metabolism; map00780 Biotin metabolism; map00960 Tropane, piperidine and pyridine alkaloid biosynthesis; map00970 Aminoacyl-tRNA biosynthesis; map00997 Biosynthesis of various other secondary metabolites; map01060 Biosynthesis of plant secondary metabolites; map01064 Biosynthesis of alkaloids derived from ornithine, …	T1DL
B200015	5-Acetylamino-6-amino-3-methyluracil	0.740983	0.00047989	0.0193693	1.32309	C7 H10 N4 O3	BMDB	C16366	HMDB0004400	Organic nitrogen compounds	N-arylamides	Organonitrogen compounds	N-arylamides	Biosynthesis of other secondary metabolites	Caffeine metabolism	map00232 Caffeine metabolism	T1DL
B200018	Indolelactic acid	0.626371	0.000427419	0.0181746	1.73667	C11 H11 N O3	BMDB	C02043	HMDB0000671	Organoheterocyclic compounds	Indolyl carboxylic acids and derivatives	Indoles and derivatives	Indole and derivatives				T1DL
B300175	Nicotianamine	0.633801	0.00120297	0.0336144	1.55415	C12 H21 N3 O6	BMDB	C05324						Amino acid metabolism	Cysteine and methionine metabolism	map00270 Cysteine and methionine metabolism; map00999 Biosynthesis of various plant secondary metabolites; map01100 Metabolic pathways; map01110 Biosynthesis of secondary metabolites	T1DL
B300374	Leucylproline	0.644111	8.97204e-06	0.00122656	1.75772	C11 H20 N2 O3	BMDB		HMDB0011175	Organic acids and derivatives	Amino acids, peptides, and analogues	Carboxylic acids and derivatives	Amino acids, peptides, and analogues				T1DL
B300411	Tetracosahexaenoic acid	0.355271	0.00134691	0.0356763	2.46351	C24 H36 O2	BMDB		HMDB0002007	Lipids and lipid-like molecules	Fatty acids and conjugates	Fatty Acyls	Fatty acyls[FA]				T1DL
B300415	3b-Hydroxy-5-cholenoic acid	0.368422	0.0017377	0.0416067	2.39442	C24 H38 O3	BMDB		HMDB0000308	Lipids and lipid-like molecules	Bile acids, alcohols and derivatives	Steroids and steroid derivatives	Bile acids, alcohols and derivatives				T1DL
5.836_351.15493	4-[(3Z)-4-(4-hydroxy-3-methoxyphenyl)-2,3-dimethylbut-3-en-1-yl]-2-methoxyphenol	0.416519	0.00247954	0.0498951	2.0827	C20 H24 O4	mzCloud										T1DL
5.892_377.13425	NP-022470	0.366416	5.90133e-05	0.0056119	2.49308	C18 H26 O6	mzCloud										T1DL
6.362_333.14438	2-hydroxy-3,6-diphenylcyclohexyl acetate	0.437162	0.0021112	0.045268	2.03526	C20 H22 O3	mzCloud										T1DL
6.457_210.11283	4-(4-hydroxy-3-methoxyphenyl)butan-2-one oxime	0.274984	0.000290208	0.0149564	2.81232	C11 H15 N O3	mzCloud										T1DL
6.457_299.13895	6-methyl-1-(2-methylphenyl)-3-propylfuro[3,2-d]pyrimidine-2,4(1H,3H)-dione	0.331373	0.000435282	0.0183859	2.52875	C17 H18 N2 O3	mzCloud										T1DL
6.722_315.13392	1,1'-(2,6-Dimethyl-4-(3-nitrophenyl)-1,4-dihydropyridine-3,5-diyl)diethanone	0.464171	0.00102067	0.0303924	1.98005	C17 H18 N2 O4	mzCloud										T1DL
7.312_231.11295	2,6-Dimethyl-5-(4-methylphenoxy)pyrimidin-4-ol	0.553194	0.00100402	0.030249	1.79285	C13 H14 N2 O2	mzCloud										T1DL
8.7_529.20903	(2R,7S,13R,14R,16S,19R,20S)-19-(furan-3-yl)-9,9,13,20-tetramethyl-5,12,17-trioxo-4,8,15,18-tetraoxahexacyclo[11.9.0.0鑴?,鑺掕仜璺?0鑴?,鑴梐鑺掕仜鎺?0鑴梐鑺掕仜楹?鑴梐鑺掕仜闇?0鑴梐鑺掕仜楹?鑴?鑺掕仜鎺砞docosan-11-yl acetate	0.532005	0.000115582	0.0083023	1.94552	C28 H32 O10	mzCloud										T1DL
8.785_471.27201	NP-007425	0.520499	8.44827e-07	0.000165248	2.14935	C28 H38 O6	mzCloud										T1DL
8.823_477.25269	2-hydroxy-3-{[5-(N-hydroxyacetamido)pentyl]carbamoyl}-2-({[5-(N-hydroxyacetamido)pentyl]carbamoyl}methyl)propanoic acid	0.373909	9.24771e-05	0.00753689	2.56012	C20 H36 N4 O9	mzCloud										T1DL
8.829_447.21931	NP-013285	0.431475	0.000700754	0.0242762	2.3503	C19 H36 O10	mzCloud										T1DL
9.227_437.29108	Chenodeoxycholic Acid	0.363365	0.0020757	0.0448817	2.40237	C24 H40 O4	mzCloud										T1DL
B200136	Isohyodeoxycholic acid	0.35465	6.5886e-05	0.00611441	2.66764	C24 H40 O4	BMDB		HMDB0000664	Lipids and lipid-like molecules	Bile acids, alcohols and derivatives	Steroids and steroid derivatives	Bile acids, alcohols and derivatives				T1DL
B300137	Anacardic acid	0.6354	0.000395794	0.0176566	1.58987	C22 H36 O3	BMDB		HMDB0033896	Benzenoids	Benzoic acids and derivatives	Benzene and substituted derivatives	Benzene and derivatives				T1DL
B300189	Yamogenin	0.521788	0.000101363	0.00781048	1.97955	C27 H42 O3	BMDB										T1DL
B300261	alpha-Aspartylphenylalanine	0.401962	0.000189201	0.0115096	2.58774	C13 H16 N2 O5	BMDB		HMDB0000706	Organic acids and derivatives	Amino acids, peptides, and analogues	Carboxylic acids and derivatives	Amino acids, peptides, and analogues				T1DL
Reference-311	3-Phenyllactic acid	0.673664	0.000312389	0.0157401	1.56431	C9 H10 O3	mzCloud	C05607	HMDB0000748	Phenylpropanoids and polyketides		Phenylpropanoic acids	Phenylpropanoic acids	Amino acid metabolism	Phenylalanine metabolism	map00360 Phenylalanine metabolism; map00960 Tropane, piperidine and pyridine alkaloid biosynthesis; map01064 Biosynthesis of alkaloids derived from ornithine, lysine and nicotinic acid; map01100 Metabolic pathways; map01110 Biosynthesis of secondary metabolites	T1DL
10.069_515.37231	NP-018314	0.621704	9.1677e-05	0.00753689	1.67945	C32 H50 O5	mzCloud										T1DL
2.58_418.19346	2-[(2S,3R,4S,5R)-3,4-Dihydroxy-5-{[(isopropylcarbamoyl)amino]methyl}tetrahydro-2-furanyl]-N-(4-methoxybenzyl)acetamide	0.224036	0.000228554	0.0129725	3.01563	C19 H29 N3 O6	mzCloud										T1DL
3.404_317.14897	NP-008474	0.792792	0.00140715	0.0365859	1.52848	C17 H22 N2 O5	mzCloud										T1DL
4.364_321.14442	1,7-bis(4-hydroxyphenyl)heptan-3-one	0.258617	0.000885395	0.0280471	2.60047	C19 H22 O3	mzCloud										T1DL
4.586_347.12360	NP-014796	0.658361	0.000411021	0.0180197	1.55029	C20 H20 O4	mzCloud										T1DL
4.932_293.11343	2-(allylthio)-4,5-diphenyl-1H-imidazole	0.286584	0.000150024	0.00978154	2.70788	C18 H16 N2 S	mzCloud										T1DL
5.637_261.08703	ethyl 3-(1,3-benzodioxol-5-ylamino)-2-cyanoacrylate	0.467857	0.00239685	0.0492304	1.91986	C13 H12 N2 O4	mzCloud										T1DL
5.978_333.14433	Avobenzone	0.435426	0.00203925	0.0446383	2.05273	C20 H22 O3	mzCloud										T1DL
6.083_464.21799	3-hydroxy-9,9,16,16-tetramethyl-24,26-dioxo-8-oxa-14,23,25-triazaheptacyclo[17.5.2.0鑴梐,鑴梐鑺掕仜璺?0鑴條,鑴梐鑺掕仜纰?0鑺掕仜楹?鑴梐鑴條.0鑺掕仜璺?鑴梐鑴?.0鑴梐鑺掕仜a,鑴?鑴條]hexacosa-4,6,10,12,14-pentaen-14-ium-14-olate	0.525631	6.741e-05	0.00615203	2.04349	C26 H29 N3 O5	mzCloud										T1DL
6.163_399.11764	3,5-Di(acetyloxy)-2-[(acetyloxy)methyl]-6-(2H-1,2,3,4-tetraazol-5-yl)tetrahydro-2H-pyran-4-yl acetate	0.406198	0.000344515	0.0166546	2.26463	C15 H20 N4 O9	mzCloud										T1DL
6.451_414.20275	(1S,2S,3S,4R,5R)-2-[(1,3-Benzodioxol-5-ylmethyl)amino]-4-{methyl[2-(2-pyridinyl)ethyl]amino}-6,8-dioxabicyclo[3.2.1]octan-3-ol	0.273395	0.00139246	0.0362783	2.63912	C22 H27 N3 O5	mzCloud										T1DL
6.635_345.14583	1-(2-{[4-(2-methoxyphenyl)piperazino]methyl}-4-methyl-1,3-thiazol-5-yl)ethan-1-one	0.494334	0.000312803	0.0157401	2.01238	C18 H23 N3 O2 S	mzCloud										T1DL
7.296_359.16011	ethyl 4-[2-(3,4,5-trimethoxybenzylidene)hydrazino]benzoate	0.376352	0.00155003	0.0393093	2.27442	C19 H22 N2 O5	mzCloud										T1DL
7.664_647.23505	NP-010770	0.378027	2.13218e-05	0.00253891	2.57005	C33 H40 N2 O9	mzCloud										T1DL
8.822_453.33276	(2E,6S)-7-hydroxy-2-methyl-6-[(2S,11S,14S,15S)-2,6,6,11,15-pentamethyl-5-oxotetracyclo[8.7.0.0鑴?,鑺掕仜璺?0鑴梐鑴梐,鑴梐鑺掕仜纰宂heptadec-1(10)-en-14-yl]hept-2-enoic acid	0.368811	0.000176106	0.0110539	2.4622	C30 H46 O4	mzCloud										T1DL
B300665	N-acetylhomocitrulline	0.17751	0.000596008	0.0223529	3.07518	C9 H17 N3 O4	BMDB										T1DL
B300787	Lovastatin	0.453536	8.79309e-05	0.00730689	2.27024	C24 H36 O5	BMDB	C07074	HMDB0014372	Organoheterocyclic compounds	Delta valerolactones	Lactones	Delta valerolactones				T1DL
M0042	N-Phenylacetylglutamic acid	0.599993	5.40123e-05	0.00529985	1.80024	C13 H15 N O5	Masslist		HMDB0059772	Organic acids and derivatives	Amino acids, peptides, and analogues	Carboxylic acids and derivatives	Amino acids, peptides, and analogues				T1DL
Reference-47	Desmedipham	0.40409	0.000655222	0.0235468	2.21724	C16 H16 N2 O4	mzCloud										T1DL
Reference-5793	25N-NBOMe	0.421396	0.00148035	0.0383322	2.06271	C18 H22 N2 O5	mzCloud										T1DL
Reference-7171	Hydroxyprogesterone caproate	0.742701	0.00203581	0.0446383	1.21289	C27 H40 O4	mzCloud	C08148									T1DL
Reference-9149	N-({(2R,3S,4R,5S)-3,4-Dihydroxy-5-[2-oxo-2-(2-propyn-1-ylamino)ethyl]tetrahydro-2-furanyl}methyl)-4-methylbenzamide	0.425076	0.000957012	0.0296045	2.08525	C18 H22 N2 O5	mzCloud										T1DL
8.363_455.31367	24a,24b-epoxy-23-tetradehydro-24a,24b-dihomo-1alpha,25-dihydroxyvitamin D3 / 24a,24b-epoxy-23-tetradehydro-24a,24b-dihomo-1alpha,25-dihydroxycholecalciferol	0.51244	0.00248525	0.0498951	1.82937	C29 H42 O4	lipidmaps										T1DL
9.675_535.39876	LMST01060029	0.623445	0.00129047	0.0346622	1.60078	C32 H54 O6	lipidmaps										T1DL
C12333	Militarinone A;	0.647105	0.000804303	0.0262399	1.75586	C26 H37 N O6	KEGG	C12333									T1DL
C18155	Bacteriochlorophyllide a;	0.396141	0.000133957	0.00913306	2.39758	C35 H36 Mg N4 O6	KEGG	C18155						Metabolism of cofactors and vitamins	Porphyrin and chlorophyll metabolism	map00860 Porphyrin metabolism; map01110 Biosynthesis of secondary metabolites	T1DL
C20134	19-Chloroproansamitocin;	0.599694	0.000456695	0.0189752	1.78671	C25 H32 Cl N O6	KEGG	C20134		PK Polyketides	Null	PK05 Ansamycins and related polyketides	Polyketides[PK]	Metabolism of terpenoids and polyketides	Biosynthesis of ansamycins	map01051 Biosynthesis of ansamycins; map01110 Biosynthesis of secondary metabolites	T1DL
HMDB0242225	((1R,2R,5R)-2-(2,6-Dimethoxy-4-(2-methyloctan-2-yl)phenyl)-7,7-dimethyl-4-bicyclo(3.1.1)hept-3-enyl) methanol	0.698927	4.29667e-05	0.00437023	1.48548	C27 H42 O3	HMDB		HMDB0242225	Lipids and lipid-like molecules	Monoterpenoids	Prenol lipids	Terpenoids				T1DL
HMDB0242305	(1Ar,3S,4aS,7S,8aS)-3-[(1S,2R,3R)-3-[(2R,5S)-5,6-dimethylheptan-2-yl]-2-(2-hydroxyethyl)-2-methylcyclopentyl]-7-hydroxy-4a-methyl-2,3,5,6,7,8-hexahydro-1aH-naphtho[4,4a-b]oxiren-4-one	0.719143	0.000319146	0.0159123	1.29723	C28 H48 O4	HMDB		HMDB0242305	Lipids and lipid-like molecules	Ergostane steroids	Steroids and steroid derivatives	Steroids and derivatives				T1DL
HMDB0242660	(2E,4E)-5-[2-Methyl-2-(1,1,4,4-tetramethyl-1,2,3,4-tetrahydronaphthalene-6-yl)cyclopropyl]-3-methyl-2,4-pentadienoic acid	0.378116	1.0424e-05	0.00139687	2.69305	C24 H32 O2	HMDB		HMDB0242660	Benzenoids		Tetralins	Benzene and derivatives				T1DL
HMDB0244040	2,2,2-Trifluoroethyl	0.667846	0.00155353	0.0393093	1.40094	C4 H2 F6	HMDB		HMDB0244040	Organohalogen compounds		Organofluorides	Organofluorides				T1DL
HMDB0244454	12S-Hepe	0.401838	0.00233645	0.0481453	2.07436	C20 H30 O3	HMDB		HMDB0244454	Lipids and lipid-like molecules	Eicosanoids	Fatty Acyls	Fatty acyls[FA]				T1DL
HMDB0246657	2-Methylthiazolidine-4-carboxylic acid	0.728379	0.000259573	0.0139249	1.32958	C5 H9 N O2 S	HMDB		HMDB0246657	Organic acids and derivatives	Amino acids, peptides, and analogues	Carboxylic acids and derivatives	Amino acids, peptides, and analogues				T1DL
HMDB0246821	5-Methanesulfonamido-6-(2,4-difluorothiophenyl)-1-indanone	0.671595	0.00184776	0.0429754	1.41328	C16 H13 F2 N O3 S3	HMDB		HMDB0246821	Benzenoids	Indanones	Indanes	Benzene and derivatives				T1DL
HMDB0246874	5beta-Pregnane-3alpha,20alpha-diol	0.654229	0.00123739	0.0343505	1.4719	C21 H36 O2	HMDB		HMDB0246874	Lipids and lipid-like molecules	Pregnane steroids	Steroids and steroid derivatives	Steroids and derivatives				T1DL
HMDB0247586	9-cis retinol	0.389437	5.64672e-06	0.000854671	2.95737	C20 H30 O	HMDB		HMDB0247586	Lipids and lipid-like molecules	Retinoids	Prenol lipids	Prenol lipids[PR]				T1DL
HMDB0248452	Ansamitocin P-3	0.408087	0.00117236	0.0329038	2.19756	C32 H43 Cl N2 O9	HMDB		HMDB0248452	Phenylpropanoids and polyketides		Macrolactams	Polyketides[PK]				T1DL
HMDB0248859	Banoxantrone	0.324955	0.000436796	0.0183888	2.48112	C22 H28 N4 O6	HMDB		HMDB0248859	Benzenoids	Anthraquinones	Anthracenes	Quinone				T1DL
HMDB0249413	Methanone, 1,1'-(1,4-piperazinediyl)bis(1-(6-(1H-benzimidazol-2-yl)-2-pyridinyl)-	0.388965	0.00101571	0.0303924	2.18543	C30 H24 N8 O2	HMDB		HMDB0249413	Organoheterocyclic compounds		Benzimidazoles	Imidazole and derivatives				T1DL
HMDB0249541	Calcifediol lactone	0.573717	0.000114571	0.0083023	1.83302	C27 H40 O4	HMDB		HMDB0249541	Lipids and lipid-like molecules	Vitamin D and derivatives	Steroids and steroid derivatives	Vitamins and derivatives				T1DL
HMDB0250870	Darodipine	0.319148	0.000549909	0.0209956	2.60419	C19 H21 N3 O5	HMDB		HMDB0250870	Organoheterocyclic compounds		Benzoxadiazoles	Benzoxadiazoles				T1DL
HMDB0251490	Bisulepine	0.526336	0.00196548	0.0442285	1.78171	C17 H19 N S2	HMDB		HMDB0251490	Organoheterocyclic compounds		Benzothiepins	Benzothiepins				T1DL
HMDB0251684	Ecdysone	0.693775	0.00204689	0.0446383	1.3621	C27 H44 O6	HMDB	C00477	HMDB0251684	Lipids and lipid-like molecules	Bile acids, alcohols and derivatives	Steroids and steroid derivatives	Bile acids, alcohols and derivatives	Metabolism of terpenoids and polyketides	Insect hormone biosynthesis	map00981 Insect hormone biosynthesis; map04214 Apoptosis - fly	T1DL
HMDB0251955	Estetrol	0.629196	0.000847497	0.027077	1.53695	C18 H24 O4	HMDB		HMDB0251955	Lipids and lipid-like molecules	Estrane steroids	Steroids and steroid derivatives	Steroids and derivatives				T1DL
HMDB0252167	Farglitazar	0.498801	0.00172558	0.0416067	1.9198	C34 H30 N2 O5	HMDB		HMDB0252167	Organic acids and derivatives	Amino acids, peptides, and analogues	Carboxylic acids and derivatives	Amino acids, peptides, and analogues				T1DL
HMDB0252437	Foretinib	0.412665	0.00156991	0.0394462	2.08474	C34 H34 F2 N4 O6	HMDB		HMDB0252437	Organic oxygen compounds	Ethers	Organooxygen compounds	Ethers				T1DL
HMDB0252900	Trichomonacid	0.39598	3.54193e-05	0.00375268	2.83447	C27 H34 N4 O3	HMDB		HMDB0252900	Organoheterocyclic compounds	Aminoquinolines and derivatives	Quinolines and derivatives	Aminoquinolines and derivatives				T1DL
HMDB0253658	Isolysergol	0.330359	0.000517845	0.0201342	2.50101	C16 H18 N2 O	HMDB		HMDB0253658	Alkaloids and derivatives	Clavines and derivatives	Ergoline and derivatives	Alkaloids and derivatives				T1DL
HMDB0254439	Menoctone	0.457347	0.000834273	0.0269212	2.05686	C24 H32 O3	HMDB		HMDB0254439	Benzenoids	Naphthoquinones	Naphthalenes	Quinone				T1DL
HMDB0254643	Methylenetanshinquinone	0.407835	0.000116538	0.00832399	2.60613	C18 H14 O3	HMDB		HMDB0254643	Lipids and lipid-like molecules	Diterpenoids	Prenol lipids	Terpenoids				T1DL
HMDB0255166	N-Methacryloyl-L-glutamic acid	0.425831	4.87754e-06	0.000765592	2.45219	C9 H13 N O5	HMDB		HMDB0255166	Organic acids and derivatives	Amino acids, peptides, and analogues	Carboxylic acids and derivatives	Amino acids, peptides, and analogues				T1DL
HMDB0255284	N(4)-Oleylcytosine arabinoside	0.640523	0.00162401	0.0401705	1.50184	C27 H47 N3 O5	HMDB		HMDB0255284	Nucleosides, nucleotides, and analogues		Pyrimidine nucleosides	Nucleic acids and analogues				T1DL
HMDB0255372	2-Amino-3-propylsulfinylprop-2-enoic acid	0.441831	0.00195342	0.0441919	2.08645	C6 H11 N O3 S	HMDB		HMDB0255372	Organic acids and derivatives	Amino acids, peptides, and analogues	Carboxylic acids and derivatives	Amino acids, peptides, and analogues				T1DL
HMDB0255403	3-(2-Ethyl-5-oxohexyl)phthalic acid	0.654071	0.00155107	0.0393093	1.49475	C16 H20 O5	HMDB		HMDB0255403	Benzenoids	Benzoic acids and derivatives	Benzene and substituted derivatives	Benzene and derivatives				T1DL
HMDB0255418	Nafagrel	0.397859	0.000213872	0.0124732	2.34594	C15 H16 N2 O2	HMDB		HMDB0255418	Benzenoids	Naphthalenecarboxylic acids and derivatives	Naphthalenes	Benzene and derivatives				T1DL
HMDB0256007	Hypromellosum	0.220393	0.000488044	0.0195126	2.95794	C32 H60 O19	HMDB		HMDB0256007	Organic oxygen compounds	Carbohydrates and carbohydrate conjugates	Organooxygen compounds	Carbohydrates				T1DL
HMDB0256636	Plazomicin	0.653829	0.000829842	0.0268463	1.47437	C25 H48 N6 O10	HMDB		HMDB0256636	Organic acids and derivatives	Amino acids, peptides, and analogues	Carboxylic acids and derivatives	Amino acids, peptides, and analogues				T1DL
HMDB0256932	Pymetrozine	0.751771	0.0022964	0.0476837	1.19914	C10 H11 N5 O	HMDB		HMDB0256932	Organoheterocyclic compounds	1,2,4-triazines	Triazines	1,2,4-triazines				T1DL
HMDB0257249	Rivenprost	0.350804	0.00112443	0.0319501	2.33005	C24 H34 O6 S	HMDB		HMDB0257249	Benzenoids	Benzylethers	Benzene and substituted derivatives	Benzene and derivatives				T1DL
HMDB0257715	(2R)-2-Acetamido-6-hydroxy-2-(sulfanylmethyl)hex-3-enoic acid	0.333909	0.00136323	0.0358844	2.3348	C9 H15 N O4 S	HMDB		HMDB0257715	Organic acids and derivatives	Amino acids, peptides, and analogues	Carboxylic acids and derivatives	Amino acids, peptides, and analogues				T1DL
HMDB0258292	silvestrol	0.410193	0.000126169	0.00886252	2.34541	C34 H38 O13	HMDB		HMDB0258292	Organoheterocyclic compounds	Flavaglines	Benzofurans	Flavaglines				T1DL
HMDB0258847	Tert-butylbenzene	0.686212	0.000631306	0.0230644	1.52415	C10 H14	HMDB		HMDB0258847	Benzenoids	Phenylpropanes	Benzene and substituted derivatives	Benzene and derivatives				T1DL
HMDB0258881	9-Tetradecenoic acid	0.678435	0.000401342	0.0177956	1.41678	C14 H26 O2	HMDB		HMDB0258881	Lipids and lipid-like molecules	Fatty acids and conjugates	Fatty Acyls	Fatty acyls[FA]				T1DL
HMDB0259156	Triazolo-benzophenone	0.42706	0.00051776	0.0201342	2.16984	C19 H17 Cl2 N5 O2	HMDB		HMDB0259156	Benzenoids	Benzophenones	Benzene and substituted derivatives	Benzene and derivatives				T1DL
LMFA07040063	2-Hydroxy-24-keto-octacosanolide	0.638533	0.000237415	0.0131812	1.55068	C28 H52 O4	lipidmaps										T1DL
LMFA13040100	glas#22	0.778841	0.00154286	0.0393093	1.06095	C25 H46 O11	lipidmaps										T1DL
LMGL02010333	DG(12:0/17:1(9Z)/0:0)[iso2]	0.545726	1.40169e-05	0.00181848	1.95116	C32 H60 O5	lipidmaps										T1DL
LMGL02010406	DG(14:1(9Z)/17:2(9Z,12Z)/0:0)[iso2]	0.46714	0.00180377	0.0426267	1.88152	C34 H60 O5	lipidmaps										T1DL
LMGP06050025	PI(21:0/0:0)	0.374627	0.000349909	0.0167246	2.37768	C30 H59 O12 P	lipidmaps										T1DL
LMPK03000024	Neoannonin	0.523219	0.000560939	0.0213526	1.85704	C34 H60 O6	lipidmaps										T1DL
LMPK12090034	Tephrosol	0.603643	0.00204526	0.0446383	1.66205	C17 H10 O7	lipidmaps										T1DL
LMPK12140614	Nirurin	0.356468	0.000313217	0.0157401	2.42282	C32 H40 O15	lipidmaps										T1DL
LMPR04000037	6alpha,16beta-diacetoxy-hopan-22-ol	0.62602	0.000483491	0.0193915	1.53638	C34 H56 O5	lipidmaps										T1DL
LMSP02010075	Cer(d14:2(4E,6E)/18:1(9Z)(2OH))	0.406061	0.000970598	0.0298066	2.08701	C32 H59 N O4	lipidmaps										T1DL
LMSP02010088	Cer(d16:2(4E,6E)/18:1(9Z)(2OH))	0.466582	0.001254	0.0343547	1.92389	C34 H63 N O4	lipidmaps										T1DL
LMSP02030080	Cer(t18:1(11E)/16:0(2OH))	0.447683	0.00248089	0.0498951	1.92273	C34 H67 N O5	lipidmaps										T1DL
B100112	Creatinine	0.640873	0.000257066	0.0195136	2.08665	C4 H7 N3 O	BMDB	C00791	HMDB0000562	Organic acids and derivatives	Amino acids, peptides, and analogues	Carboxylic acids and derivatives	Amino acids, peptides, and analogues	Amino acid metabolism	Arginine and proline metabolism	map00330 Arginine and proline metabolism; map01100 Metabolic pathways	T1DL
B300102	5alpha-androstan-3beta,17beta-diol monosulfate	0.35865	8.24027e-09	2.09534e-06	5.40356	C19 H32 O5 S	BMDB										T1DL
B300107	Allopregnanolone sulfate	0.489713	1.29745e-08	3.17226e-06	3.58917	C21 H34 O5 S	BMDB		HMDB0240591	Lipids and lipid-like molecules	Sulfated steroids	Steroids and steroid derivatives	Steroids and derivatives				T1DL
B300133	16alpha-hydroxydehydroepiandrosterone 3-sulfate	0.275699	2.7763e-11	2.94149e-08	5.92068	C19 H28 O6 S	BMDB										T1DL
B300329	16alpha-Hydroxy DHEA 3-sulfate	0.305266	2.5149e-10	1.22979e-07	5.5336	C19 H28 O6 S	BMDB		HMDB0062544								T1DL
B300331	Pregnenolone sulfate	0.481519	5.05178e-09	1.33809e-06	3.67914	C21 H32 O5 S	BMDB		HMDB0000774	Lipids and lipid-like molecules	Sulfated steroids	Steroids and steroid derivatives	Steroids and derivatives				T1DL
B300333	5alpha-Pregnan-3beta,20beta-diol 3-sulfate	0.432663	1.17372e-05	0.00201967	3.30068	C21 H36 O5 S	BMDB		HMDB0240579	Lipids and lipid-like molecules	Sulfated steroids	Steroids and steroid derivatives	Steroids and derivatives				T1DL
B300450	DG(18:2(9Z,12Z)/20:4(5Z,8Z,11Z,14Z)/0:0)	0.693092	1.80776e-05	0.00302067	2.43768	C41 H68 O5	BMDB	C00165	HMDB0007257	Lipids and lipid-like molecules	Diradylglycerols	Glycerolipids	Glycerolipids[GL]			map01521 EGFR tyrosine kinase inhibitor resistance; map04010 MAPK signaling pathway; map04012 ErbB signaling pathway; map04014 Ras signaling pathway; map04015 Rap1 signaling pathway; map04020 Calcium signaling pathway; map04024 cAMP signaling pathway; map04062 Chemokine signaling pathway; map04064 NF-kappa B signaling pathway; map04066 HIF-1 signaling pathway; map04071 Sphingolipid signaling path…	T1DL
B300621	pregnenetriol sulfate	0.425339	8.04384e-10	2.92198e-07	4.3033	C21 H34 O6 S	BMDB										T1DL
8.11_511.29096	4-Cyano-N-{[(1S,4S,6S)-6-isopropyl-3-methyl-4-(2-{[2-(4-morpholinyl)ethyl]amino}-2-oxoethyl)-2-cyclohexen-1-yl]methyl}benzamide	0.422679	3.26526e-10	1.4383e-07	4.28117	C27 H38 N4 O3	mzCloud										T1DL
Reference-4733	U-44069	0.37035	8.56671e-11	6.05095e-08	4.50308	C21 H34 O4	mzCloud										T1DL
Reference-674	Testosterone	0.0799659	7.3554e-11	5.97471e-08	6.15154	C19 H28 O2	mzCloud	C00535	HMDB0000234	Lipids and lipid-like molecules	Androstane steroids	Steroids and steroid derivatives	Steroids and derivatives	Lipid metabolism	Steroid hormone biosynthesis	map00140 Steroid hormone biosynthesis; map00984 Steroid degradation; map01100 Metabolic pathways; map01120 Microbial metabolism in diverse environments; map01522 Endocrine resistance; map04913 Ovarian steroidogenesis; map04929 GnRH secretion; map05200 Pathways in cancer; map05215 Prostate cancer; map07226 Progesterone, androgen and estrogen receptor agonists/antagonists	T1DL
4.262_263.13907	5-(tert-butyl)-2-methyl-N-(5-methyl-3-isoxazolyl)-3-furamide	0.739502	0.00122904	0.0486776	1.82113	C14 H18 N2 O3	mzCloud										T1DL
5.734_453.15659	N-{[(2R,4S,5R)-5-{2-Methyl-6-[4-(trifluoromethyl)phenyl]-4-pyrimidinyl}-1-azabicyclo[2.2.2]oct-2-yl]methyl}methanesulfonamide	0.311204	4.33058e-10	1.72059e-07	5.69332	C21 H25 F3 N4 O2 S	mzCloud										T1DL
7.543_465.19288	N?[5?(diethylamino)?2?[(1E)?2?{4?[(1,3?dioxo?2,3?dihydro?1H?inden?2?ylidene)methyl]phenyl}diazen?1?yl]phenyl]acetamide	0.507707	4.34502e-08	1.02301e-05	3.48857	C28 H26 N4 O3	mzCloud										T1DL
9.16_447.27536	2-[(1S,4S,5S)-4-{[(Benzylcarbamoyl)amino]methyl}-5-isopropyl-2-methyl-2-cyclohexen-1-yl]-N-(3-pyridinylmethyl)acetamide	0.673974	0.000744685	0.0371291	2.37614	C27 H36 N4 O2	mzCloud										T1DL
9.594_508.40024	13-hydroxy-2,6,6,10,11-pentamethyl-14-(4,5,6-trihydroxy-6-methylheptan-2-yl)tetracyclo[8.7.0.0鑴?,鑺掕仜璺?0鑴梐鑴梐,鑴梐鑺掕仜纰宂heptadec-14-en-5-one	0.58727	4.11048e-05	0.00574292	2.80118	C30 H50 O5	mzCloud										T1DL
C15379	3beta-Hydroxylanostane-7,11-dione acetate;	0.661433	6.87641e-05	0.00848803	2.59805	C32 H52 O4	KEGG	C15379									T1DL
C17525	Corotoxigenin-3-O-alpha-L-rhamnopyranoside;	0.420693	4.30941e-09	1.16574e-06	3.77781	C29 H42 O9	KEGG	C17525									T1DL
C18683	Landomycin H;	0.276461	7.51891e-11	5.97471e-08	5.96627	C25 H24 O8	KEGG	C18683		PK Polyketides	Null	PK08 Angucyclines	Polyketides[PK]	Metabolism of terpenoids and polyketides	Biosynthesis of type II polyketide products	map01057 Biosynthesis of type II polyketide products; map01110 Biosynthesis of secondary metabolites	T1DL
HMDB0007190	DG(18:1(11Z)/18:2(9Z,12Z)/0:0)	0.730271	0.00013637	0.0128648	2.18137	C39 H70 O5	HMDB		HMDB0007190	Lipids and lipid-like molecules	Lineolic acids and derivatives	Fatty Acyls	Fatty acyls[FA]				T1DL
HMDB0247264	7-Hydroxystaurosporine	0.471227	5.62369e-09	1.45918e-06	4.00418	C28 H26 N4 O4	HMDB		HMDB0247264	Organoheterocyclic compounds	Carbazoles	Indoles and derivatives	Indole and derivatives				T1DL
HMDB0250886	Dazoxiben	0.456682	0.000225433	0.0179134	2.20212	C12 H12 N2 O3	HMDB		HMDB0250886	Benzenoids	Benzoic acids and derivatives	Benzene and substituted derivatives	Benzene and derivatives				T1DL
HMDB0255928	Olamufloxacin	0.300219	8.32132e-11	6.05095e-08	5.53036	C20 H23 F N4 O3	HMDB		HMDB0255928	Organoheterocyclic compounds	Quinoline carboxylic acids	Quinolines and derivatives	Quinoline carboxylic acids				T1DL
HMDB0257357	Ruboxistaurin	0.333015	6.1036e-07	0.000125163	4.23839	C28 H28 N4 O3	HMDB		HMDB0257357	Phenylpropanoids and polyketides		Macrolactams	Polyketides[PK]				T1DL
HMDB0257608	(8R,9R,10R,13S,14S)-10,13-Dimethyl-5,6,7,8,9,11,12,14,15,16-decahydro-4H-cyclopenta[a]phenanthrene-3,17-dione	0.249603	4.61126e-14	1.95425e-10	5.5922	C19 H26 O2	HMDB		HMDB0257608	Lipids and lipid-like molecules	Androstane steroids	Steroids and steroid derivatives	Steroids and derivatives				T1DL
HMDB0257656	(2S)-2-Amino-5-(diaminomethylideneamino)-4-methylpentanoic acid	0.68972	5.86933e-05	0.00746227	2.21597	C7 H16 N4 O2	HMDB		HMDB0257656	Organic acids and derivatives	Amino acids, peptides, and analogues	Carboxylic acids and derivatives	Amino acids, peptides, and analogues				T1DL
HMDB0257936	10-Methyl-9-(10-methyl-1H-acridin-9-yl)-1H-acridine	0.333901	4.66348e-11	4.23511e-08	4.8195	C28 H24 N2	HMDB		HMDB0257936	Organoheterocyclic compounds	Benzoquinolines	Quinolines and derivatives	Quinone				T1DL
HMDB0258911	TETRAHYDROURIDINE	0.689734	0.00110986	0.0467245	2.15936	C9 H16 N2 O6	HMDB		HMDB0258911	Nucleosides, nucleotides, and analogues		Pyrimidine nucleosides	Nucleic acids and analogues				T1DL
HMDB0259268	triprenyl phenol	0.462534	2.04394e-08	4.90314e-06	4.33957	C21 H30 O	HMDB		HMDB0259268	Benzenoids	1-hydroxy-2-unsubstituted benzenoids	Phenols	Phenols and derivatives				T1DL
HMDB0259897	Withaferin A	0.666222	0.000667267	0.0355413	2.44188	C28 H38 O6	HMDB	C08841	HMDB0259897	Lipids and lipid-like molecules	Steroid lactones	Steroids and steroid derivatives	Steroids and derivatives				T1DL
LMGL02010334	DG(12:0/17:2(9Z,12Z)/0:0)[iso2]	0.690115	0.000357409	0.0239881	2.26133	C32 H58 O5	lipidmaps										T1DL
LMST04020029	27-Norcholestanehexol	0.629705	0.000483147	0.0289751	2.71198	C26 H46 O6	lipidmaps		HMDB0002157	Lipids and lipid-like molecules	Bile acids, alcohols and derivatives	Steroids and steroid derivatives	Bile acids, alcohols and derivatives				T1DL
10.364_522.45241	Mayolene-14	0.597549	1.55233e-06	0.000281948	1.86132	C32 H56 O4	lipidmaps										T1DL
B300324	Dehydroepiandrosterone sulfate	0.256347	3.12576e-11	3.05699e-08	6.30725	C19 H28 O5 S	BMDB	C04555	HMDB0001032	Lipids and lipid-like molecules	Sulfated steroids	Steroids and steroid derivatives	Steroids and derivatives	Lipid metabolism	Steroid hormone biosynthesis	map00140 Steroid hormone biosynthesis; map01100 Metabolic pathways; map04976 Bile secretion	T1DL
9.112_473.25134	13-(acetyloxy)-1-hydroxy-8-(hydroxymethyl)-4,12,12,15-tetramethyl-5-oxotetracyclo[8.5.0.0鑴?,鑺掕仜闇?0鑴梐鑴梐,鑴梐鑴條]pentadeca-3,8-dien-14-yl (2E)-2-methylbut-2-enoate	0.215171	9.28232e-13	1.6914e-09	5.93545	C27 H36 O7	mzCloud										T1DL
9.349_449.25464	N-({(2R,4S,5R)-5-[6-(3,4-Dimethoxyphenyl)-2-methyl-4-pyrimidinyl]-1-azabicyclo[2.2.2]oct-2-yl}methyl)cyclobutanecarboxamide	0.219227	4.33701e-14	1.95425e-10	5.85092	C26 H34 N4 O3	mzCloud										T1DL
B300100	Epiandrosterone sulfate	0.273384	3.28069e-10	1.4383e-07	6.11772	C19 H30 O5 S	BMDB		HMDB0062657	Lipids and lipid-like molecules	Sulfated steroids	Steroids and steroid derivatives	Steroids and derivatives				T1DL
B300135	5-Androstenediol	0.273504	1.79457e-09	5.43241e-07	4.94456	C19 H30 O5 S	BMDB	C04295	HMDB0003818	Lipids and lipid-like molecules	Androstane steroids	Steroids and steroid derivatives	Steroids and derivatives	Lipid metabolism	Steroid hormone biosynthesis	map00140 Steroid hormone biosynthesis; map04913 Ovarian steroidogenesis	T1DL
B300327	4-Androsten-3beta,17beta-diol 3-sulfate	0.283353	3.39894e-10	1.44047e-07	5.96566	C19 H30 O5 S	BMDB		HMDB0186954	Lipids and lipid-like molecules	Sulfated steroids	Steroids and steroid derivatives	Steroids and derivatives				T1DL
7.097_435.14607	NP-020232	0.302612	1.08615e-10	6.90465e-08	5.9881	C25 H24 O7	mzCloud										T1DL
7.606_437.16173	methyl 2-{[4-hydroxy-3-(3-methylbut-2-en-1-yl)phenyl]methyl}-3-(4-hydroxyphenyl)-4-methoxy-5-oxo-2,5-dihydrofuran-2-carboxylate	0.299036	7.27097e-10	2.71891e-07	6.02507	C25 H26 O7	mzCloud										T1DL
C08697	Lycoctonine;	0.117238	8.4602e-14	2.68907e-10	7.26845	C25 H41 N O7	KEGG	C08697		Alkaloids	Terpenoid alkaloids	Alkaloids derived by amination reactions	Alkaloids				T1DL
HMDB0000405	2-Methoxyestradiol	0.49626	2.99608e-07	6.24461e-05	3.49138	C19 H26 O3	HMDB		HMDB0000405	Lipids and lipid-like molecules	Estrane steroids	Steroids and steroid derivatives	Steroids and derivatives				T1DL
HMDB0246873	5alpha-Androst-1-en-3-one	0.391848	1.10029e-09	3.78083e-07	4.29931	C19 H28 O	HMDB		HMDB0246873	Lipids and lipid-like molecules	Androstane steroids	Steroids and steroid derivatives	Steroids and derivatives				T1DL
HMDB0250220	3-Benzo[1,3]dioxol-5-yl-5-hydroxy-5-(4-methoxy-phenyl)-4-(3,4,5-trimethoxy-benzyl)-5H-furan-2-one	0.28662	1.23267e-09	3.96359e-07	6.28017	C28 H26 O9	HMDB		HMDB0250220	Organoheterocyclic compounds		Benzodioxoles	Benzodioxoles				T1DL
HMDB0256363	N-Pyridazin-3-yl-4-[[3-[5-(trifluoromethyl)pyridin-2-yl]oxyphenyl]methylidene]piperidine-1-carboxamide	0.298787	1.4247e-09	4.41795e-07	6.08132	C23 H20 F3 N5 O2	HMDB		HMDB0256363	Organic oxygen compounds	Ethers	Organooxygen compounds	Ethers				T1DL
LMFA01170047	2-methylene-4-oxo-pentanedioic acid	0.263104	1.64751e-11	1.90422e-08	5.0927	C6 H6 O5	lipidmaps	C06035	HMDB0037759	Organic acids and derivatives	Gamma-keto acids and derivatives	Keto acids and derivatives	Organic acids	Xenobiotics biodegradation and metabolism	Benzoate degradation	map00362 Benzoate degradation; map00660 C5-Branched dibasic acid metabolism; map01120 Microbial metabolism in diverse environments	T1DL
LMFA07010330	14-Fluoro-11Z-tetradecenyl acetate	0.379825	2.77223e-07	5.87436e-05	4.27691	C16 H29 F O2	lipidmaps										T1DL

## Sheet: t1d_metabolites_specific
Metabolite ID	Name	Sample	State	Fold Change	pvalue	qvalue	VIP
5.929_467.12005	N-[2-(4-methoxyphenoxy)-5-(trifluoromethyl)phenyl]-5-methyl-2-phenyl-1,3-oxazole-4-carboxamide	T1DE:T1DL	Up	7.35583	0.000761978	0.0257297	1.54173
HMDB0245127	Fludara	T1DE:T1DI	Up	2.32932	0.00053188	0.0303243	3.98227
C09078	Cotylenin F;	T1DE:T1DL	Up	2.17186	3.05e-05	0.00331784	2.18392
B300734	Phthalic acid	T1DE:T1DL	Up	2.15116	0.000538013	0.0206926	1.79138
HMDB0248767	Azaserine	T1DE:T1DL	Up	2.14029	0.00047606	0.0193556	1.82763
8.69_345.13220	2-[(3S)-1-(4-Pyridinylmethyl)-3-pyrrolidinyl]-5-(trifluoromethyl)-1H-benzimidazole	T1DE:T1DL	Up	2.07165	0.000993636	0.0300788	1.62933
8.421_301.14097	14,16-dihydroxy-3-methyl-3,4,5,6,7,8,9,10-octahydro-1H-2-benzoxacyclotetradecine-1,7-dione	T1DE:T1DL	Up	2.0289	0.00036819	0.0172737	1.71121
HMDB0258683	Takinib	T1DE:T1DL	Up	2.01837	0.00084975	0.027077	1.77621
Reference-7919	(7E,13E)-11,12-Dihydroxy-3-isobutyl-4,5,8-trimethyl-3,3a,4,6a,9,10,11,12-octahydro-1H-cycloundeca[d]isoindole-1,15(2H)-dione	T1DE:T1DL	Up	2.01445	7.5e-05	0.00644023	1.82731
Reference-8887	(3R,4S,6R)-N-(2-Methoxybenzyl)-6-{[4-(2-pyridinyl)-1H-1,2,3-triazol-1-yl]methyl}quinuclidine-3-carboxamide	T1DE:T1DL	Up	1.88219	0.000591889	0.0222641	1.95415
B100204	Pipecolic acid	T1DE:T1DL	Up	1.87244	1.79e-07	3.72e-05	1.96351
Reference-6922	Docosapentaenoic acid methyl ester	T1DE:T1DL	Up	1.81642	0.00171754	0.041594	1.55138
C18979	Demeton-S-methylsulphon	T1DE:T1DI	Up	1.75714	0.000774651	0.037563	2.96439
Reference-4429	C-8 Ceramide-1-phosphate	T1DE:T1DL	Up	1.74766	0.000204502	0.0121497	1.86411
HMDB0252413	Fluroxene	T1DE:T1DI	Up	1.74282	0.000204494	0.0168827	2.77683
Reference-4416	Methanandamide	T1DE:T1DL	Up	1.71586	0.00205193	0.0446472	1.48192
LMPK12111946	Kaempferol 3-(3''-acetyl-6''-p-coumaroylglucoside)	T1DE:T1DL	Up	1.6785	0.000947602	0.0295289	1.27027
HMDB0243632	(8alpha,10alpha,13alpha,17beta)-17-[(4-Hydroxyphenyl)carbonyl]androsta-3,5-diene-3-carboxylic acid	T1DE:T1DL	Up	1.66931	0.00160608	0.0399474	1.01591
C08719	Sophoranone	T1DE:T1DL	Up	1.64384	0.00175714	0.0418614	1.74972
C09526	1-Peroxyferolide;	T1DE:T1DL	Up	1.62848	0.00124717	0.0343547	1.47747
Reference-7919	(7E,13E)-11,12-Dihydroxy-3-isobutyl-4,5,8-trimethyl-3,3a,4,6a,9,10,11,12-octahydro-1H-cycloundeca[d]isoindole-1,15(2H)-dione	T1DE:T1DI	Up	1.60396	0.000178427	0.0154322	2.27229
B100253	5-Aminolevulinic acid	T1DE:T1DL	Up	1.59802	0.00108799	0.0313667	1.11355
HMDB0252996	1-(4-Aminophenyl)-3-acetyl-4-methyl-3,4-dihydro-7,8-methylenedioxy-5H-2,3-benzodiazepine	T1DE:T1DL	Up	1.58617	0.0010017	0.030249	1.39273
C09078	Cotylenin F;	T1DE:T1DI	Up	1.52384	0.000212843	0.0171272	2.18959
9.571_336.15496	1,4:3,6-Dianhydro-2-deoxy-5-O-(ethylcarbamoyl)-2-[(phenylcarbamoyl)amino]-D-glucitol	T1DE:T1DL	Up	1.51039	0.000796568	0.026102	1.37696
HMDB0245296	2-Phosphonopropionic acid	T1DE:T1DL	Up	1.50302	0.000110129	0.00814059	1.64334
9.571_337.14699	7-[4-(tert-butyl)phenyl]-2-methyl-5-(methylthio)pyrazolo[1,5-a]pyrimidine-6-carbonitrile	T1DE:T1DL	Up	1.49666	0.000514394	0.0201342	1.37553
HMDB0060802	8-Hydroxyclomipramine	T1DE:T1DL	Up	1.4705	0.000786231	0.0260316	1.33725
C15989	(9S,10S)-10-Hydroxy-9-(phosphonooxy)octadecanoate;	T1DE:T1DI	Up	1.43736	0.000526927	0.0303243	2.13763
HMDB0252510	Fucoxanthinol	T1DE:T1DL	Up	1.42823	0.0010941	0.0314716	1.33083
HMDB0245688	25-Hydroxyvitamin D3 3-sulfate ester	T1DE:T1DL	Up	1.41784	0.000255821	0.0137927	1.2479
C15387	1-Dehydro-9-fluoro-11-oxotestololactone;	T1DE:T1DL	Up	1.40843	0.000717695	0.0246615	1.19811
LMGP02060002	PE(O-16:0/0:0)	T1DE:T1DI	Up	1.39654	0.000118541	0.012159	2.09643
B100204	Pipecolic acid	T1DE:T1DI	Up	1.39436	0.000108844	0.0117275	1.95935
3.085_242.09994	N1-phenethylbenzene-1-carbothioamide	T1DE:T1DL	Up	1.39237	0.000642882	0.0233531	1.32129
HMDB0010632	PG(18:1(9Z)/18:0)	T1DE:T1DI	Up	1.35958	7.84e-06	0.00138411	2.22319
HMDB0033206	Arsenobetaine	T1DE:T1DI	Up	1.35685	0.00118714	0.0483927	1.91899
HMDB0245688	25-Hydroxyvitamin D3 3-sulfate ester	T1DE:T1DI	Up	1.34566	4.53e-05	0.00626391	1.91347
B300431	LysoPC(O-18:0/0:0)	T1DE:T1DI	Up	1.3307	0.000222691	0.0178068	1.92761
Reference-939	1-Stearoylglycerol	T1DE:T1DL	Up	1.3213	0.000720781	0.0247008	1.04093
HMDB0258368	Solutol HS 15	T1DE:T1DI	Up	1.30042	0.0011376	0.047266	1.69902
LMST05050056	Phenylalanocholic Acid	T1DE:T1DI	Up	1.29732	0.00119942	0.0484758	1.6605
C21305	(25R)-26-Oxocholest-4-en-3-one;	T1DE:T1DI	Up	1.29358	0.000201314	0.0167288	1.7832
HMDB0245270	2-Nonenal, 4-oxo-	T1DE:T1DL	Up	1.29191	0.00105577	0.0307869	1.17406
B300192	Arachidyl carnitine	T1DE:T1DI	Up	1.29008	0.000803584	0.0382651	1.7964
HMDB0256085	Paliperidone Palmitate	T1DE:T1DL	Up	1.28959	0.000664015	0.0236478	1.0741
B300116	PE(P-18:1/0:0)	T1DE:T1DI	Up	1.28656	0.00118745	0.0483927	1.69511
B300194	PE(P-18:0/0:0)	T1DE:T1DI	Up	1.28452	0.00100149	0.0440387	1.60479
HMDB0252510	Fucoxanthinol	T1DE:T1DI	Up	1.27925	0.0007298	0.0366746	1.75184
C11194	Morfamquat; Morfamquat dichloride;	T1DE:T1DI	Up	1.26812	0.00109148	0.0461031	1.75198
HMDB0245276	2-Octadecanone, 3-hydroxy-	T1DE:T1DI	Up	1.26003	0.000499508	0.0296764	1.56776
HMDB0000795	Pristanic acid	T1DE:T1DI	Up	1.25853	0.000762907	0.0375071	1.57075
B300112	PE(P-16:0/0:0)	T1DE:T1DI	Up	1.25436	0.000908973	0.041127	1.61465
Reference-939	1-Stearoylglycerol	T1DE:T1DI	Up	1.25397	0.000530812	0.0303243	1.5662
LMGP02030048	PE(P-18:0/18:3(9Z,12Z,15Z))	T1DE:T1DI	Up	1.25375	0.000254659	0.0195044	1.67534
HMDB0244574	3-Octadec-9-enoyloxy-4-(trimethylazaniumyl)butanoate	T1DE:T1DI	Up	1.24902	0.000439395	0.0273846	1.68888
LMFA11000174	6Z,9Z,12Z-Octadecatriene	T1DE:T1DI	Up	1.23904	0.00106575	0.0459134	1.47492
B300495	PC(O-18:0/20:4(8Z,11Z,14Z,17Z))	T1DE:T1DI	Up	1.23232	0.000169331	0.0150489	1.64774
B300503	PC(P-18:0/22:6(4Z,7Z,10Z,13Z,16Z,19Z))	T1DE:T1DI	Up	1.21946	0.000828662	0.0387819	1.63665
LMGP02030001	PE(P-16:0/22:6(4Z,7Z,10Z,13Z,16Z,19Z))	T1DE:T1DI	Up	1.21537	0.000660626	0.0355413	1.54168
B100400	Palmitoylcarnitine	T1DE:T1DI	Up	1.21286	0.000494574	0.0295212	1.5612
LMGP04010850	PG(22:0/12:0)	T1DE:T1DI	Up	1.20775	0.000941166	0.0424325	1.49213
HMDB0256085	Paliperidone Palmitate	T1DE:T1DI	Up	1.20696	0.000536297	0.0304396	1.46223
5.929_467.12005	N-[2-(4-methoxyphenoxy)-5-(trifluoromethyl)phenyl]-5-methyl-2-phenyl-1,3-oxazole-4-carboxamide	T1DI:T1DL	Up	22.875	1.80426e-05	0.0115866	2.25874
Reference-674	Testosterone	T1DE:T1DI	Down	0.0799659	7.3554e-11	5.97471e-08	6.15154
C08697	Lycoctonine;	T1DE:T1DI	Down	0.117238	8.4602e-14	2.68907e-10	7.26845
9.112_473.25134	13-(acetyloxy)-1-hydroxy-8-(hydroxymethyl)-4,12,12,15-tetramethyl-5-oxotetracyclo[8.5.0.0]pentadeca-3,8-dien-14-yl (2E)-2-methylbut-2-enoate	T1DE:T1DI	Down	0.215171	9.28232e-13	1.6914e-09	5.93545
9.349_449.25464	N-({(2R,4S,5R)-5-[6-(3,4-Dimethoxyphenyl)-2-methyl-4-pyrimidinyl]-1-azabicyclo[2.2.2]oct-2-yl}methyl)cyclobutanecarboxamide	T1DE:T1DI	Down	0.219227	4.33701e-14	1.95425e-10	5.85092
HMDB0257608	(8R,9R,10R,13S,14S)-10,13-Dimethyl-5,6,7,8,9,11,12,14,15,16-decahydro-4H-cyclopenta[a]phenanthrene-3,17-dione	T1DE:T1DI	Down	0.249603	4.61126e-14	1.95425e-10	5.5922
B300324	Dehydroepiandrosterone sulfate	T1DE:T1DI	Down	0.256347	3.12576e-11	3.05699e-08	6.30725
LMFA01170047	2-methylene-4-oxo-pentanedioic acid	T1DE:T1DI	Down	0.263104	1.64751e-11	1.90422e-08	5.0927
B300100	Epiandrosterone sulfate	T1DE:T1DI	Down	0.273384	3.28069e-10	1.4383e-07	6.11772
B300135	5-Androstenediol	T1DE:T1DI	Down	0.273504	1.79457e-09	5.43241e-07	4.94456
B300327	4-Androsten-3beta,17beta-diol 3-sulfate	T1DE:T1DI	Down	0.283353	3.39894e-10	1.44047e-07	5.96566
HMDB0250220	3-Benzo[1,3]dioxol-5-yl-5-hydroxy-5-(4-methoxy-phenyl)-4-(3,4,5-trimethoxy-benzyl)-5H-furan-2-one	T1DE:T1DI	Down	0.28662	1.23267e-09	3.96359e-07	6.28017
HMDB0256363	N-Pyridazin-3-yl-4-[[3-[5-(trifluoromethyl)pyridin-2-yl]oxyphenyl]methylidene]piperidine-1-carboxamide	T1DE:T1DI	Down	0.298787	1.4247e-09	4.41795e-07	6.08132
7.606_437.16173	methyl 2-{[4-hydroxy-3-(3-methylbut-2-en-1-yl)phenyl]methyl}-3-(4-hydroxyphenyl)-4-methoxy-5-oxo-2,5-dihydrofuran-2-carboxylate	T1DE:T1DI	Down	0.299036	7.27097e-10	2.71891e-07	6.02507
7.097_435.14607	NP-020232	T1DE:T1DI	Down	0.302612	1.08615e-10	6.90465e-08	5.9881
HMDB0257357	Ruboxistaurin	T1DE:T1DI	Down	0.333015	6.1036e-07	0.000125163	4.23839
HMDB0257936	10-Methyl-9-(10-methyl-1H-acridin-9-yl)-1H-acridine	T1DE:T1DI	Down	0.333901	4.66348e-11	4.23511e-08	4.8195
B300102	5alpha-androstan-3beta,17beta-diol monosulfate	T1DE:T1DI	Down	0.35865	8.24027e-09	2.09534e-06	5.40356
Reference-4733	U-44069	T1DE:T1DI	Down	0.37035	8.56671e-11	6.05095e-08	4.50308
LMFA07010330	14-Fluoro-11Z-tetradecenyl acetate	T1DE:T1DI	Down	0.379825	2.77223e-07	5.87436e-05	4.27691
HMDB0246873	5alpha-Androst-1-en-3-one	T1DE:T1DI	Down	0.391848	1.10029e-09	3.78083e-07	4.29931
HMDB0259021	Thiopalmitic Acid	T1DE:T1DI	Down	0.407623	0.000210679	0.0170975	3.26212
8.11_511.29096	4-Cyano-N-{[(1S,4S,6S)-6-isopropyl-3-methyl-4-(2-{[2-(4-morpholinyl)ethyl]amino}-2-oxoethyl)-2-cyclohexen-1-yl]methyl}benzamide	T1DE:T1DI	Down	0.422679	3.26526e-10	1.4383e-07	4.28117
B300621	pregnenetriol sulfate	T1DE:T1DI	Down	0.425339	8.04384e-10	2.92198e-07	4.3033
B300333	5alpha-Pregnan-3beta,20beta-diol 3-sulfate	T1DE:T1DI	Down	0.432663	1.17372e-05	0.00201967	3.30068
HMDB0250886	Dazoxiben	T1DE:T1DI	Down	0.456682	0.000225433	0.0179134	2.20212
HMDB0259268	triprenyl phenol	T1DE:T1DI	Down	0.462534	2.04394e-08	4.90314e-06	4.33957
HMDB0247264	7-Hydroxystaurosporine	T1DE:T1DI	Down	0.471227	5.62369e-09	1.45918e-06	4.00418
Reference-5087	Lagochilin	T1DE:T1DI	Down	0.473392	0.000194648	0.0163891	2.86676
B300331	Pregnenolone sulfate	T1DE:T1DI	Down	0.481519	5.05178e-09	1.33809e-06	3.67914
B300107	Allopregnanolone sulfate	T1DE:T1DI	Down	0.489713	1.29745e-08	3.17226e-06	3.58917
HMDB0000405	2-Methoxyestradiol	T1DE:T1DI	Down	0.49626	2.99608e-07	6.24461e-05	3.49138
7.543_465.19288	N?[5?(diethylamino)?2?[(1E)?2?{4?[(1,3?dioxo?2,3?dihydro?1H?inden?2?ylidene)methyl]phenyl}diazen?1?yl]phenyl]acetamide	T1DE:T1DI	Down	0.507707	4.34502e-08	1.02301e-05	3.48857
9.274_473.36284	NP-021050	T1DE:T1DI	Down	0.563893	0.0012118	0.0486776	2.58365
HMDB0259580	2-Naphthalenol, 1-[2-[4-[2-(dimethylphenyl)diazenyl]dimethylphenyl]diazenyl]-	T1DE:T1DI	Down	0.57304	0.000257849	0.0195136	2.21969
LMGL02010323	DG(12:0/12:0/0:0)[iso2]	T1DE:T1DI	Down	0.584288	0.000117022	0.012159	2.78064
9.594_508.40024	13-hydroxy-2,6,6,10,11-pentamethyl-14-(4,5,6-trihydroxy-6-methylheptan-2-yl)tetracyclo[8.7.0.0鑴?,鑺掕仜璺?0鑴梐鑴梐,鑴梐鑺掕仜纰宂heptadec-14-en-5-one	T1DE:T1DI	Down	0.58727	4.11048e-05	0.00574292	2.80118
LMST04020029	27-Norcholestanehexol	T1DE:T1DI	Down	0.629705	0.000483147	0.0289751	2.71198
8.059_497.27542	(14E,16S,17S)-8-(4-Morpholinyl)-17-[2-(4-morpholinyl)-2-oxoethyl]-12-oxa-1,4-diazatricyclo[14.3.1.06,11]icosa-6,8,10,14-tetraen-2-one	T1DE:T1DI	Down	0.637263	0.00121826	0.0486776	2.254
B100112	Creatinine	T1DE:T1DI	Down	0.640873	0.000257066	0.0195136	2.08665
LMPR0103160013	Mastigophorene C	T1DE:T1DI	Down	0.648641	0.000813183	0.0385776	2.59787
HMDB0244568	4-(2-((7-Amino-2-(furan-2-yl)-[1,2,4]triazolo[1,5-a][1,3,5]triazin-5-yl)amino)ethyl)phenol	T1DI:T1DL	Up	1.51335	4.49141e-05	0.0169718	1.91788
C15379	3beta-Hydroxylanostane-7,11-dione acetate;	T1DE:T1DI	Down	0.661433	6.87641e-05	0.00848803	2.59805
HMDB0259897	Withaferin A	T1DE:T1DI	Down	0.666222	0.000667267	0.0355413	2.44188
9.16_447.27536	2-[(1S,4S,5S)-4-{[(Benzylcarbamoyl)amino]methyl}-5-isopropyl-2-methyl-2-cyclohexen-1-yl]-N-(3-pyridinylmethyl)acetamide	T1DE:T1DI	Down	0.673974	0.000744685	0.0371291	2.37614
HMDB0257656	(2S)-2-Amino-5-(diaminomethylideneamino)-4-methylpentanoic acid	T1DE:T1DI	Down	0.68972	5.86933e-05	0.00746227	2.21597
HMDB0258911	TETRAHYDROURIDINE	T1DE:T1DI	Down	0.689734	0.00110986	0.0467245	2.15936
LMGL02010334	DG(12:0/17:2(9Z,12Z)/0:0)[iso2]	T1DE:T1DI	Down	0.690115	0.000357409	0.0239881	2.26133
B300450	DG(18:2(9Z,12Z)/20:4(5Z,8Z,11Z,14Z)/0:0)	T1DE:T1DI	Down	0.693092	1.80776e-05	0.00302067	2.43768
HMDB0252853	1-Monolinolenoyl-rac-glycerol	T1DE:T1DI	Down	0.709849	0.000143221	0.0132913	2.2687
HMDB0007032	DG(14:0/22:5(4Z,7Z,10Z,13Z,16Z)/0:0)	T1DE:T1DI	Down	0.717175	0.000139585	0.0130491	2.05971
LMPR0103090037	Deltoidin A	T1DE:T1DI	Down	0.723172	0.000576401	0.0320016	2.13468
HMDB0007190	DG(18:1(11Z)/18:2(9Z,12Z)/0:0)	T1DE:T1DI	Down	0.730271	0.00013637	0.0128648	2.18137
4.262_263.13907	5-(tert-butyl)-2-methyl-N-(5-methyl-3-isoxazolyl)-3-furamide	T1DE:T1DI	Down	0.739502	0.00122904	0.0486776	1.82113
12.221_575.50354	Mayolene-19	T1DE:T1DI	Down	0.767326	0.00124431	0.0486776	1.7946
8.988_299.18566	13,14-dihydro-15-keto-tetranor Prostaglandin E2	T1DI:T1DL	Up	1.26081	1.76519e-05	0.0115866	1.18202
8.989_320.20712	NP-018131	T1DI:T1DL	Up	1.25563	4.13119e-05	0.0164137	1.19772
B100007	L-Threonine	T1DE:T1DI	Down	0.814652	0.000180434	0.0155003	1.69358
B300589	3-hydroxyphenylacetoylglutamine	T1DE:T1DI	Down	0.830155	0.000283345	0.020374	1.47688
B300665	N-acetylhomocitrulline	T1DE:T1DL	Down	0.17751	0.000596008	0.0223529	3.07518
HMDB0256007	Hypromellosum	T1DE:T1DL	Down	0.220393	0.000488044	0.0195126	2.95794
2.58_418.19346	2-[(2S,3R,4S,5R)-3,4-Dihydroxy-5-{[(isopropylcarbamoyl)amino]methyl}tetrahydro-2-furanyl]-N-(4-methoxybenzyl)acetamide	T1DE:T1DL	Down	0.224036	0.000228554	0.0129725	3.01563
HMDB0250886	Dazoxiben	T1DE:T1DL	Down	0.243284	0.00205432	0.0446472	2.68594
6.457_210.11283	4-(4-hydroxy-3-methoxyphenyl)butan-2-one oxime	T1DE:T1DL	Down	0.274984	0.000290208	0.0149564	2.81232
4.932_293.11343	2-(allylthio)-4,5-diphenyl-1H-imidazole	T1DE:T1DL	Down	0.286584	0.000150024	0.00978154	2.70788
HMDB0250870	Darodipine	T1DE:T1DL	Down	0.319148	0.000549909	0.0209956	2.60419
HMDB0248859	Banoxantrone	T1DE:T1DL	Down	0.324955	0.000436796	0.0183888	2.48112
HMDB0253658	Isolysergol	T1DE:T1DL	Down	0.330359	0.000517845	0.0201342	2.50101
6.457_299.13895	6-methyl-1-(2-methylphenyl)-3-propylfuro[3,2-d]pyrimidine-2,4(1H,3H)-dione	T1DE:T1DL	Down	0.331373	0.000435282	0.0183859	2.52875
HMDB0257715	(2R)-2-Acetamido-6-hydroxy-2-(sulfanylmethyl)hex-3-enoic acid	T1DE:T1DL	Down	0.333909	0.00136323	0.0358844	2.3348
HMDB0257249	Rivenprost	T1DE:T1DL	Down	0.350804	0.00112443	0.0319501	2.33005
B200136	Isohyodeoxycholic acid	T1DE:T1DL	Down	0.35465	6.5886e-05	0.00611441	2.66764
B300411	Tetracosahexaenoic acid	T1DE:T1DL	Down	0.355271	0.00134691	0.0356763	2.46351
LMPK12140614	Nirurin	T1DE:T1DL	Down	0.356468	0.000313217	0.0157401	2.42282
9.227_437.29108	Chenodeoxycholic Acid	T1DE:T1DL	Down	0.363365	0.0020757	0.0448817	2.40237
5.892_377.13425	NP-022470	T1DE:T1DL	Down	0.366416	5.90133e-05	0.0056119	2.49308
B300415	3b-Hydroxy-5-cholenoic acid	T1DE:T1DL	Down	0.368422	0.0017377	0.0416067	2.39442
8.822_453.33276	(2E,6S)-7-hydroxy-2-methyl-6-[(2S,11S,14S,15S)-2,6,6,11,15-pentamethyl-5-oxotetracyclo[8.7.0.0鑴?,鑺掕仜璺?0鑴梐鑴梐,鑴梐鑺掕仜纰宂heptadec-1(10)-en-14-yl]hept-2-enoic acid	T1DE:T1DL	Down	0.368811	0.000176106	0.0110539	2.4622
8.823_477.25269	2-hydroxy-3-{[5-(N-hydroxyacetamido)pentyl]carbamoyl}-2-({[5-(N-hydroxyacetamido)pentyl]carbamoyl}methyl)propanoic acid	T1DE:T1DL	Down	0.373909	9.24771e-05	0.00753689	2.56012
LMGP06050025	PI(21:0/0:0)	T1DE:T1DL	Down	0.374627	0.000349909	0.0167246	2.37768
7.664_647.23505	NP-010770	T1DE:T1DL	Down	0.378027	2.13218e-05	0.00253891	2.57005
HMDB0242660	(2E,4E)-5-[2-Methyl-2-(1,1,4,4-tetramethyl-1,2,3,4-tetrahydronaphthalene-6-yl)cyclopropyl]-3-methyl-2,4-pentadienoic acid	T1DE:T1DL	Down	0.378116	1.0424e-05	0.00139687	2.69305
HMDB0249413	Methanone, 1,1'-(1,4-piperazinediyl)bis(1-(6-(1H-benzimidazol-2-yl)-2-pyridinyl)-	T1DE:T1DL	Down	0.388965	0.00101571	0.0303924	2.18543
HMDB0255418	Nafagrel	T1DE:T1DL	Down	0.397859	0.000213872	0.0124732	2.34594
HMDB0244454	12S-Hepe	T1DE:T1DL	Down	0.401838	0.00233645	0.0481453	2.07436
B300261	alpha-Aspartylphenylalanine	T1DE:T1DL	Down	0.401962	0.000189201	0.0115096	2.58774
LMSP02010075	Cer(d14:2(4E,6E)/18:1(9Z)(2OH))	T1DE:T1DL	Down	0.406061	0.000970598	0.0298066	2.08701
6.163_399.11764	3,5-Di(acetyloxy)-2-[(acetyloxy)methyl]-6-(2H-1,2,3,4-tetraazol-5-yl)tetrahydro-2H-pyran-4-yl acetate	T1DE:T1DL	Down	0.406198	0.000344515	0.0166546	2.26463
HMDB0254643	Methylenetanshinquinone	T1DE:T1DL	Down	0.407835	0.000116538	0.00832399	2.60613
HMDB0248452	Ansamitocin P-3	T1DE:T1DL	Down	0.408087	0.00117236	0.0329038	2.19756
HMDB0252437	Foretinib	T1DE:T1DL	Down	0.412665	0.00156991	0.0394462	2.08474
5.836_351.15493	4-[(3Z)-4-(4-hydroxy-3-methoxyphenyl)-2,3-dimethylbut-3-en-1-yl]-2-methoxyphenol	T1DE:T1DL	Down	0.416519	0.00247954	0.0498951	2.0827
Reference-5793	25N-NBOMe	T1DE:T1DL	Down	0.421396	0.00148035	0.0383322	2.06271
Reference-9149	N-({(2R,3S,4R,5S)-3,4-Dihydroxy-5-[2-oxo-2-(2-propyn-1-ylamino)ethyl]tetrahydro-2-furanyl}methyl)-4-methylbenzamide	T1DE:T1DL	Down	0.425076	0.000957012	0.0296045	2.08525
HMDB0255166	N-Methacryloyl-L-glutamic acid	T1DE:T1DL	Down	0.425831	4.87754e-06	0.000765592	2.45219
HMDB0259156	Triazolo-benzophenone	T1DE:T1DL	Down	0.42706	0.00051776	0.0201342	2.16984
8.829_447.21931	NP-013285	T1DE:T1DL	Down	0.431475	0.000700754	0.0242762	2.3503
HMDB0255372	2-Amino-3-propylsulfinylprop-2-enoic acid	T1DE:T1DL	Down	0.441831	0.00195342	0.0441919	2.08645
LMSP02030080	Cer(t18:1(11E)/16:0(2OH))	T1DE:T1DL	Down	0.447683	0.00248089	0.0498951	1.92273
HMDB0254439	Menoctone	T1DE:T1DL	Down	0.457347	0.000834273	0.0269212	2.05686
6.722_315.13392	1,1'-(2,6-Dimethyl-4-(3-nitrophenyl)-1,4-dihydropyridine-3,5-diyl)diethanone	T1DE:T1DL	Down	0.464171	0.00102067	0.0303924	1.98005
LMGL02010406	DG(14:1(9Z)/17:2(9Z,12Z)/0:0)[iso2]	T1DE:T1DL	Down	0.46714	0.00180377	0.0426267	1.88152
5.637_261.08703	ethyl 3-(1,3-benzodioxol-5-ylamino)-2-cyanoacrylate	T1DE:T1DL	Down	0.467857	0.00239685	0.0492304	1.91986
6.635_345.14583	1-(2-{[4-(2-methoxyphenyl)piperazino]methyl}-4-methyl-1,3-thiazol-5-yl)ethan-1-one	T1DE:T1DL	Down	0.494334	0.000312803	0.0157401	2.01238
HMDB0252167	Farglitazar	T1DE:T1DL	Down	0.498801	0.00172558	0.0416067	1.9198
8.363_455.31367	24a,24b-epoxy-23-tetradehydro-24a,24b-dihomo-1alpha,25-dihydroxyvitamin D3 / 24a,24b-epoxy-23-tetradehydro-24a,24b-dihomo-1alpha,25-dihydroxycholecalciferol	T1DE:T1DL	Down	0.51244	0.00248525	0.0498951	1.82937
LMPK03000024	Neoannonin	T1DE:T1DL	Down	0.523219	0.000560939	0.0213526	1.85704
6.083_464.21799	3-hydroxy-9,9,16,16-tetramethyl-24,26-dioxo-8-oxa-14,23,25-triazaheptacyclo[17.5.2.0鑴梐,鑴梐鑺掕仜璺?0鑴條,鑴梐鑺掕仜纰?0鑺掕仜楹?鑴梐鑴條.0鑺掕仜璺?鑴梐鑴?.0鑴梐鑺掕仜a,鑴?鑴條]hexacosa-4,6,10,12,14-pentaen-14-ium-14-olate	T1DE:T1DL	Down	0.525631	6.741e-05	0.00615203	2.04349
HMDB0251490	Bisulepine	T1DE:T1DL	Down	0.526336	0.00196548	0.0442285	1.78171
8.7_529.20903	(2R,7S,13R,14R,16S,19R,20S)-19-(furan-3-yl)-9,9,13,20-tetramethyl-5,12,17-trioxo-4,8,15,18-tetraoxahexacyclo[11.9.0.0鑴?,鑺掕仜璺?0鑴?,鑴梐鑺掕仜鎺?0鑴梐鑺掕仜楹?鑴梐鑺掕仜闇?0鑴梐鑺掕仜楹?鑴?鑺掕仜鎺砞docosan-11-yl acetate	T1DE:T1DL	Down	0.532005	0.000115582	0.0083023	1.94552
4.262_263.13907	5-(tert-butyl)-2-methyl-N-(5-methyl-3-isoxazolyl)-3-furamide	T1DE:T1DL	Down	0.549289	1.16825e-05	0.0015472	2.04192
7.312_231.11295	2,6-Dimethyl-5-(4-methylphenoxy)pyrimidin-4-ol	T1DE:T1DL	Down	0.553194	0.00100402	0.030249	1.79285
9.594_508.40024	13-hydroxy-2,6,6,10,11-pentamethyl-14-(4,5,6-trihydroxy-6-methylheptan-2-yl)tetracyclo[8.7.0.0鑴?,鑺掕仜璺?0鑴梐鑴梐,鑴梐鑺掕仜纰宂heptadec-14-en-5-one	T1DE:T1DL	Down	0.554554	0.00240241	0.0492649	1.70124
HMDB0257656	(2S)-2-Amino-5-(diaminomethylideneamino)-4-methylpentanoic acid	T1DE:T1DL	Down	0.559626	5.61041e-08	1.37174e-05	2.12773
HMDB0249541	Calcifediol lactone	T1DE:T1DL	Down	0.573717	0.000114571	0.0083023	1.83302
C20134	19-Chloroproansamitocin;	T1DE:T1DL	Down	0.599694	0.000456695	0.0189752	1.78671
M0042	N-Phenylacetylglutamic acid	T1DE:T1DL	Down	0.599993	5.40123e-05	0.00529985	1.80024
LMPK12090034	Tephrosol	T1DE:T1DL	Down	0.603643	0.00204526	0.0446383	1.66205
10.069_515.37231	NP-018314	T1DE:T1DL	Down	0.621704	9.1677e-05	0.00753689	1.67945
9.675_535.39876	LMST01060029	T1DE:T1DL	Down	0.623445	0.00129047	0.0346622	1.60078
B200018	Indolelactic acid	T1DE:T1DL	Down	0.626371	0.000427419	0.0181746	1.73667
B300450	DG(18:2(9Z,12Z)/20:4(5Z,8Z,11Z,14Z)/0:0)	T1DE:T1DL	Down	0.626977	0.000177363	0.0110539	1.6623
HMDB0251955	Estetrol	T1DE:T1DL	Down	0.629196	0.000847497	0.027077	1.53695
B300175	Nicotianamine	T1DE:T1DL	Down	0.633801	0.00120297	0.0336144	1.55415
B300137	Anacardic acid	T1DE:T1DL	Down	0.6354	0.000395794	0.0176566	1.58987
HMDB0255284	N(4)-Oleylcytosine arabinoside	T1DE:T1DL	Down	0.640523	0.00162401	0.0401705	1.50184
C12333	Militarinone A;	T1DE:T1DL	Down	0.647105	0.000804303	0.0262399	1.75586
HMDB0256636	Plazomicin	T1DE:T1DL	Down	0.653829	0.000829842	0.0268463	1.47437
HMDB0255403	3-(2-Ethyl-5-oxohexyl)phthalic acid	T1DE:T1DL	Down	0.654071	0.00155107	0.0393093	1.49475
HMDB0007190	DG(18:1(11Z)/18:2(9Z,12Z)/0:0)	T1DE:T1DL	Down	0.658102	0.000425241	0.0181731	1.52312
HMDB0244040	2,2,2-Trifluoroethyl	T1DE:T1DL	Down	0.667846	0.00155353	0.0393093	1.40094
HMDB0246821	5-Methanesulfonamido-6-(2,4-difluorothiophenyl)-1-indanone	T1DE:T1DL	Down	0.671595	0.00184776	0.0429754	1.41328
HMDB0258881	9-Tetradecenoic acid	T1DE:T1DL	Down	0.678435	0.000401342	0.0177956	1.41678
HMDB0258847	Tert-butylbenzene	T1DE:T1DL	Down	0.686212	0.000631306	0.0230644	1.52415
HMDB0242305	(1Ar,3S,4aS,7S,8aS)-3-[(1S,2R,3R)-3-[(2R,5S)-5,6-dimethylheptan-2-yl]-2-(2-hydroxyethyl)-2-methylcyclopentyl]-7-hydroxy-4a-methyl-2,3,5,6,7,8-hexahydro-1aH-naphtho[4,4a-b]oxiren-4-one	T1DE:T1DL	Down	0.719143	0.000319146	0.0159123	1.29723
HMDB0246657	2-Methylthiazolidine-4-carboxylic acid	T1DE:T1DL	Down	0.728379	0.000259573	0.0139249	1.32958
B200015	5-Acetylamino-6-amino-3-methyluracil	T1DE:T1DL	Down	0.740983	0.00047989	0.0193693	1.32309
HMDB0256932	Pymetrozine	T1DE:T1DL	Down	0.751771	0.0022964	0.0476837	1.19914
B100189	L-Norleucine	T1DE:T1DL	Down	0.769651	0.00103115	0.0305321	1.14124
B100194	Kynurenic acid	T1DE:T1DL	Down	0.77235	0.00155827	0.0393093	1.13521
LMFA13040100	glas#22	T1DE:T1DL	Down	0.778841	0.00154286	0.0393093	1.06095
3.404_317.14897	NP-008474	T1DE:T1DL	Down	0.792792	0.00140715	0.0365859	1.52848
B100338	L-Lysine	T1DE:T1DL	Down	0.797291	0.00200983	0.0445452	1.05848

## Sheet: t1d_lipids
Metabolite.ID	Name	Fold.Change	pvalue	qvalue	VIP	Formula	Carbon.chain	Unsaturation	Category	Main.Class	Sub.Class	Group
5.93_834.566150134146	PC(16:0p/22:6)	1.25185	0.00207074	0.0283098	1.6521	C47 H81 O9 N1 P1	38	6	Glycerophospholipids,GP	P-Choline	PC	T1DE
6.59_748.529234109756	PE(16:0e/22:6)	1.26297	0.000684175	0.0195162	1.84988	C43 H75 O7 N1 P1	38	6	Glycerophospholipids,GP	P-Ethanol Amine	PE	T1DE
6.71_774.544342487805	PE(18:1p/22:5)	1.29075	0.00240198	0.0316624	1.47333	C45 H77 O7 N1 P1	40	6	Glycerophospholipids,GP	P-Ethanol Amine	PE	T1DE
7.19_750.544534713415	PE(18:0p/20:4)	1.29281	0.00114332	0.0214583	1.99231	C43 H77 O7 N1 P1	38	4	Glycerophospholipids,GP	P-Ethanol Amine	PE	T1DE
7.2_838.596983951219	PC(16:0e/22:5)(rep)	1.28545	0.000156348	0.0125947	1.98654	C47 H85 O9 N1 P1	38	5	Glycerophospholipids,GP	P-Choline	PC	T1DE
7.83_774.544981939024	PE(18:0p/22:6)	1.20357	0.000557582	0.0195162	1.57384	C45 H77 O7 N1 P1	40	6	Glycerophospholipids,GP	P-Ethanol Amine	PE	T1DE
8.31_796.586189	PE(18:1/22:2)	1.47838	0.000701013	0.0195162	2.17363	C45 H83 O8 N1 P1	40	3	Glycerophospholipids,GP	P-Ethanol Amine	PE	T1DE
6.62_750.54319225	PE(38:6e)	1.32909	0.000101417	0.0105039	1.85985	C43 H77 O7 N1 P1	38	6	Glycerophospholipids,GP	P-Ethanol Amine	PE	T1DE
6.65_750.540845060976	PE(36:2p)	1.27297	0.000557483	0.0195162	1.80038	C41 H78 O7 N1 P1 Na1	36	2	Glycerophospholipids,GP	P-Ethanol Amine	PE	T1DE
7.05_792.518491152439	PS(38:5p)	1.33986	0.0010968	0.0214583	2.427	C44 H75 O9 N1 P1	38	5	Glycerophospholipids,GP	P-Serine	PS	T1DE
7.21_752.558775731707	PE(38:4p)	1.23239	0.00188912	0.02715	1.75807	C43 H79 O7 N1 P1	38	4	Glycerophospholipids,GP	P-Ethanol Amine	PE	T1DE
7.23_752.558806756098	PE(36:2e)	1.24216	0.00172692	0.0270258	1.82647	C41 H80 O7 N1 P1 Na1	36	2	Glycerophospholipids,GP	P-Ethanol Amine	PE	T1DE
7.74_818.605464109756	PC(40:6p)(rep)	1.24092	0.00140834	0.0237453	1.80437	C48 H85 O7 N1 P1	40	6	Glycerophospholipids,GP	P-Choline	PC	T1DE
7.94_820.621081591463	PC(40:6e)(rep)	1.20513	0.00052624	0.0195162	1.75871	C48 H87 O7 N1 P1	40	6	Glycerophospholipids,GP	P-Choline	PC	T1DE
7.99_754.574471152439	PE(38:4e)	1.26389	0.00302429	0.0370266	1.45643	C43 H81 O7 N1 P1	38	4	Glycerophospholipids,GP	P-Ethanol Amine	PE	T1DE
9.14_988.773989067073	PE(54:5)	1.20164	0.000866449	0.0205015	1.31203	C59 H107 O8 N1 P1	54	5	Glycerophospholipids,GP	P-Ethanol Amine	PE	T1DE
9.49_829.715872585366	SM(d43:1)(rep)	1.22475	0.00171566	0.0270258	1.57367	C48 H98 O6 N2 P1	43	1	Sphingolipids,SP	Sphingolipids	SM	T1DE
0.92_407.220488554878	LPA(16:1)	1.96302	0.000403401	0.0227129	2.43331	C19 H36 O7 N0 P1	16	1	Glycerophospholipids,GP	P-Acid	LPA	T1DE
7.76_880.60796095122	PC(18:0/22:5)	1.45469	0.000502768	0.0260362	1.77057	C49 H87 O10 N1 P1	40	5	Glycerophospholipids,GP	P-Choline	PC	T1DE
1.11_391.225595945122	cPA(16:0)	1.69908	0.000746231	0.0298718	1.96968	C19 H36 O6 N0 P1	16	0	Glycerophospholipids,GP	P-Acid	cPA	T1DE
0.86_595.289553591463	LPI(18:2)	0.778879	0.000818195	0.0204549	1.79153	C27 H48 O12 N0 P1	18	2	Glycerophospholipids,GP	P-Inositol	LPI	T1DI
10.11_858.753981743902	TG(15:1/18:1/18:2)	0.718292	0.000313062	0.0145366	2.37093	C54 H100 O6 N1	51	4	Glycerolipids,GL	Neutral glycerolipid	TG	T1DI
10.14_884.770173219512	TG(18:2/17:1/18:2)	0.790055	0.000694727	0.0195162	1.83985	C56 H102 O6 N1	53	5	Glycerolipids,GL	Neutral glycerolipid	TG	T1DI
10.22_846.753458945122	TG(16:0/16:0/18:3)	0.708508	0.000181961	0.0131922	2.35667	C53 H100 O6 N1	50	3	Glycerolipids,GL	Neutral glycerolipid	TG	T1DI
10.26_872.769546219512	TG(16:1/18:1/18:2)	0.730238	2.70889e-05	0.00654649	2.35441	C55 H102 O6 N1	52	4	Glycerolipids,GL	Neutral glycerolipid	TG	T1DI
10.37_860.769486640244	TG(15:0/18:1/18:2)	0.764989	0.00116404	0.0214583	1.95935	C54 H102 O6 N1	51	3	Glycerolipids,GL	Neutral glycerolipid	TG	T1DI
10.48_848.76942029878	TG(16:0/16:0/18:2)	0.797609	0.000998654	0.0214583	1.76311	C53 H102 O6 N1	50	2	Glycerolipids,GL	Neutral glycerolipid	TG	T1DI
4.27_860.608605993902	CerG2(d18:2/16:0)	0.818155	0.00054236	0.0195162	1.16674	C46 H86 O13 N1	34	2	Saccharolipids,SL	Neutral Glycosphingolipids	CerG2	T1DI
7.73_634.540404060976	DG(18:2/18:2)	0.688441	0.00072681	0.0195162	2.25061	C39 H72 O5 N1	36	4	Glycerolipids,GL	Neutral glycerolipid	DG	T1DI
8.06_610.540623323171	DG(16:0/18:2)	0.760114	0.00264337	0.0336219	1.91173	C37 H72 O5 N1	34	2	Glycerolipids,GL	Neutral glycerolipid	DG	T1DI
8.41_638.572520865854	DG(18:1/18:1)	0.768341	0.00198766	0.0277126	2.04596	C39 H76 O5 N1	36	2	Glycerolipids,GL	Neutral glycerolipid	DG	T1DI
8.47_594.581979664634	Cer(d16:1/22:0)	0.800579	0.000705434	0.0195162	2.13701	C38 H76 O3 N1	38	1	Sphingolipids,SP	Glycosphingolipids	Cer	T1DI
8.5_646.613585823171	Cer(d18:2/24:1)	0.828281	0.00118317	0.0214583	1.8345	C42 H80 O3 N1	42	3	Sphingolipids,SP	Glycosphingolipids	Cer	T1DI
8.52_620.597640292683	Cer(d18:2/22:0)	0.782133	0.000284395	0.0145366	2.23785	C40 H78 O3 N1	40	2	Sphingolipids,SP	Glycosphingolipids	Cer	T1DI
7.43_757.621461317073	SM(d38:2)	0.830933	0.0021086	0.0283098	2.02801	C43 H86 O6 N2 P1	38	2	Sphingolipids,SP	Sphingolipids	SM	T1DI
10.02_870.754027341463	TG(16:0/18:2/18:3)	0.654568	1.5655e-05	0.00654649	2.82341	C55 H100 O6 N1	52	5	Glycerolipids,GL	Neutral glycerolipid	TG	T1DI
10.02_896.770275932927	TG(18:1/18:2/18:3)	0.657388	0.000220026	0.0144725	2.44734	C57 H102 O6 N1	54	6	Glycerolipids,GL	Neutral glycerolipid	TG	T1DI
10.16_922.785668030488	TG(16:0/18:1/22:6)	0.793694	0.000947669	0.0214583	1.80507	C59 H104 O6 N1	56	7	Glycerolipids,GL	Neutral glycerolipid	TG	T1DI
10.26_898.785696213415	TG(18:1/18:2/18:2)	0.722677	0.00356607	0.0410382	2.78573	C57 H104 O6 N1	54	5	Glycerolipids,GL	Neutral glycerolipid	TG	T1DI
10.43_924.802228469512	TG(18:1/18:1/20:4)	0.770176	6.35168e-05	0.00920994	2.10688	C59 H106 O6 N1	56	6	Glycerolipids,GL	Neutral glycerolipid	TG	T1DI
10.51_874.785588591463	TG(16:0/18:1/18:2)	0.806971	2.59674e-05	0.00654649	1.90675	C55 H104 O6 N1	52	3	Glycerolipids,GL	Neutral glycerolipid	TG	T1DI
10.52_900.801364512195	TG(18:1/18:1/18:2)	0.803309	0.000306636	0.0145366	1.81493	C57 H106 O6 N1	54	4	Glycerolipids,GL	Neutral glycerolipid	TG	T1DI
10.77_902.817024365854	TG(18:1/18:1/18:1)	0.822123	0.000605218	0.0195162	1.81867	C57 H108 O6 N1	54	3	Glycerolipids,GL	Neutral glycerolipid	TG	T1DI
8.09_636.556617932927	DG(18:1/18:2)	0.714982	0.000134356	0.012176	2.34933	C39 H74 O5 N1	36	3	Glycerolipids,GL	Neutral glycerolipid	DG	T1DI
1.46_399.326851134146	FA(27:5)	0.677936	0.000320809	0.0145366	2.08429	O2 H43 C27	27	5	FattyAcyls,FA	Fatty Acid	FA	T1DI
10.75_876.801309317073	TG(16:0/18:1/18:1)	0.772055	1.09158e-05	0.00158279	1.62529	C55 H106 O6 N1	52	2	Glycerolipids,GL	Neutral glycerolipid	TG	T1DL
10.76_918.848378652439	TG(19:0/18:1/18:1)	0.826591	3.49732e-05	0.00422593	1.39636	C58 H112 O6 N1	55	2	Glycerolipids,GL	Neutral glycerolipid	TG	T1DL
11.01_904.833071286585	TG(18:0/18:1/18:1)	0.543238	7.59864e-05	0.00688626	2.46546	C57 H110 O6 N1	54	2	Glycerolipids,GL	Neutral glycerolipid	TG	T1DL
11.02_852.799998079268	TG(18:0/16:0/16:0)	0.784397	0.000550842	0.0265758	1.3862	C53 H106 O6 N1	50	0	Glycerolipids,GL	Neutral glycerolipid	TG	T1DL
11.02_878.816775103659	TG(18:0/16:0/18:1)	0.675703	0.000124299	0.0100129	1.91056	C55 H108 O6 N1	52	1	Glycerolipids,GL	Neutral glycerolipid	TG	T1DL
11.27_880.832349091463	TG(18:0/16:0/18:0)	0.712471	0.000782847	0.0298718	1.67015	C55 H110 O6 N1	52	0	Glycerolipids,GL	Neutral glycerolipid	TG	T1DL
7.82_810.529053731707	PS(38:4)	0.564932	0.000755799	0.0298718	2.23189	C44 H77 O10 N1 P1	38	4	Glycerophospholipids,GP	P-Serine	PS	T1DL
10.02_870.754027341463	TG(16:0/18:2/18:3)	0.654568	1.5655e-05	0.00654649	2.82341	C55 H100 O6 N1	52	5	Glycerolipids,GL	Neutral glycerolipid	TG	T1DL
10.02_896.770275932927	TG(18:1/18:2/18:3)	0.657388	0.000220026	0.0144725	2.44734	C57 H102 O6 N1	54	6	Glycerolipids,GL	Neutral glycerolipid	TG	T1DL
10.16_922.785668030488	TG(16:0/18:1/22:6)	0.793694	0.000947669	0.0214583	1.80507	C59 H104 O6 N1	56	7	Glycerolipids,GL	Neutral glycerolipid	TG	T1DL
10.26_898.785696213415	TG(18:1/18:2/18:2)	0.722677	0.00356607	0.0410382	2.78573	C57 H104 O6 N1	54	5	Glycerolipids,GL	Neutral glycerolipid	TG	T1DL
10.43_924.802228469512	TG(18:1/18:1/20:4)	0.770176	6.35168e-05	0.00920994	2.10688	C59 H106 O6 N1	56	6	Glycerolipids,GL	Neutral glycerolipid	TG	T1DL
10.51_874.785588591463	TG(16:0/18:1/18:2)	0.806971	2.59674e-05	0.00654649	1.90675	C55 H104 O6 N1	52	3	Glycerolipids,GL	Neutral glycerolipid	TG	T1DL
10.52_900.801364512195	TG(18:1/18:1/18:2)	0.803309	0.000306636	0.0145366	1.81493	C57 H106 O6 N1	54	4	Glycerolipids,GL	Neutral glycerolipid	TG	T1DL
10.77_902.817024365854	TG(18:1/18:1/18:1)	0.822123	0.000605218	0.0195162	1.81867	C57 H108 O6 N1	54	3	Glycerolipids,GL	Neutral glycerolipid	TG	T1DL
8.09_636.556617932927	DG(18:1/18:2)	0.714982	0.000134356	0.012176	2.34933	C39 H74 O5 N1	36	3	Glycerolipids,GL	Neutral glycerolipid	DG	T1DL
1.46_399.326851134146	FA(27:5)	0.677936	0.000320809	0.0145366	2.08429	O2 H43 C27	27	5	FattyAcyls,FA	Fatty Acid	FA	T1DL
10.79_944.864065158537	TG(17:0/18:2/22:1)	0.650399	3.9423e-08	2.85817e-05	2.31098	C60 H114 O6 N1	57	3	Glycerolipids,GL	Neutral glycerolipid	TG	T1DL

## Sheet: t1d_lipids_specific
Metabolite ID	Name	Sample	State	Fold Change	pvalue	qvalue	VIP
0.92_407.220488554878	LPA(16:1)	T1DE:T1DL	Up	1.96302	0.000403401	0.0227129	2.43331
1.11_391.225595945122	cPA(16:0)	T1DE:T1DL	Up	1.69908	0.000746231	0.0298718	1.96968
8.31_796.586189	PE(18:1/22:2)	T1DE:T1DI	Up	1.47838	0.000701013	0.0195162	2.17363
7.05_792.518491152439	PS(38:5p)	T1DE:T1DI	Up	1.33986	0.0010968	0.0214583	2.427
7.19_750.544534713415	PE(18:0p/20:4)	T1DE:T1DI	Up	1.29281	0.00114332	0.0214583	1.99231
6.71_774.544342487805	PE(18:1p/22:5)	T1DE:T1DI	Up	1.29075	0.00240198	0.0316624	1.47333
7.99_754.574471152439	PE(38:4e)	T1DE:T1DI	Up	1.26389	0.00302429	0.0370266	1.45643
6.59_748.529234109756	PE(16:0e/22:6)	T1DE:T1DI	Up	1.26297	0.000684175	0.0195162	1.84988
5.93_834.566150134146	PC(16:0p/22:6)	T1DE:T1DI	Up	1.25185	0.00207074	0.0283098	1.6521
7.23_752.558806756098	PE(36:2e)	T1DE:T1DI	Up	1.24216	0.00172692	0.0270258	1.82647
7.74_818.605464109756	PC(40:6p)(rep)	T1DE:T1DI	Up	1.24092	0.00140834	0.0237453	1.80437
7.21_752.558775731707	PE(38:4p)	T1DE:T1DI	Up	1.23239	0.00188912	0.02715	1.75807
7.94_820.621081591463	PC(40:6e)(rep)	T1DE:T1DI	Up	1.20513	0.00052624	0.0195162	1.75871
7.83_774.544981939024	PE(18:0p/22:6)	T1DE:T1DI	Up	1.20357	0.000557582	0.0195162	1.57384
9.14_988.773989067073	PE(54:5)	T1DE:T1DI	Up	1.20164	0.000866449	0.0205015	1.31203
10.02_870.754027341463	TG(16:0/18:2/18:3)	T1DE:T1DI	Down	0.654568	1.5655e-05	0.00654649	2.82341
10.02_896.770275932927	TG(18:1/18:2/18:3)	T1DE:T1DI	Down	0.657388	0.000220026	0.0144725	2.44734
7.73_634.540404060976	DG(18:2/18:2)	T1DE:T1DI	Down	0.688441	0.00072681	0.0195162	2.25061
10.22_846.753458945122	TG(16:0/16:0/18:3)	T1DE:T1DI	Down	0.708508	0.000181961	0.0131922	2.35667
8.09_636.556617932927	DG(18:1/18:2)	T1DE:T1DI	Down	0.714982	0.000134356	0.012176	2.34933
10.11_858.753981743902	TG(15:1/18:1/18:2)	T1DE:T1DI	Down	0.718292	0.000313062	0.0145366	2.37093
10.26_898.785696213415	TG(18:1/18:2/18:2)	T1DE:T1DI	Down	0.722677	0.00356607	0.0410382	2.78573
10.26_872.769546219512	TG(16:1/18:1/18:2)	T1DE:T1DI	Down	0.730238	2.70889e-05	0.00654649	2.35441
8.06_610.540623323171	DG(16:0/18:2)	T1DE:T1DI	Down	0.760114	0.00264337	0.0336219	1.91173
10.37_860.769486640244	TG(15:0/18:1/18:2)	T1DE:T1DI	Down	0.764989	0.00116404	0.0214583	1.95935
8.41_638.572520865854	DG(18:1/18:1)	T1DE:T1DI	Down	0.768341	0.00198766	0.0277126	2.04596
10.43_924.802228469512	TG(18:1/18:1/20:4)	T1DE:T1DI	Down	0.770176	6.35168e-05	0.00920994	2.10688
0.86_595.289553591463	LPI(18:2)	T1DE:T1DI	Down	0.778879	0.000818195	0.0204549	1.79153
8.52_620.597640292683	Cer(d18:2/22:0)	T1DE:T1DI	Down	0.782133	0.000284395	0.0145366	2.23785
10.14_884.770173219512	TG(18:2/17:1/18:2)	T1DE:T1DI	Down	0.790055	0.000694727	0.0195162	1.83985
10.16_922.785668030488	TG(16:0/18:1/22:6)	T1DE:T1DI	Down	0.793694	0.000947669	0.0214583	1.80507
10.48_848.76942029878	TG(16:0/16:0/18:2)	T1DE:T1DI	Down	0.797609	0.000998654	0.0214583	1.76311
8.47_594.581979664634	Cer(d16:1/22:0)	T1DE:T1DI	Down	0.800579	0.000705434	0.0195162	2.13701
10.52_900.801364512195	TG(18:1/18:1/18:2)	T1DE:T1DI	Down	0.803309	0.000306636	0.0145366	1.81493
10.51_874.785588591463	TG(16:0/18:1/18:2)	T1DE:T1DI	Down	0.806971	2.59674e-05	0.00654649	1.90675
4.27_860.608605993902	CerG2(d18:2/16:0)	T1DE:T1DI	Down	0.818155	0.00054236	0.0195162	1.16674
10.77_902.817024365854	TG(18:1/18:1/18:1)	T1DE:T1DI	Down	0.822123	0.000605218	0.0195162	1.81867
8.5_646.613585823171	Cer(d18:2/24:1)	T1DE:T1DI	Down	0.828281	0.00118317	0.0214583	1.8345
7.43_757.621461317073	SM(d38:2)	T1DE:T1DI	Down	0.830933	0.0021086	0.0283098	2.02801
11.01_904.833071286585	TG(18:0/18:1/18:1)	T1DE:T1DL	Down	0.543238	7.59864e-05	0.00688626	2.46546
10.26_898.785696213415	TG(18:1/18:2/18:2)	T1DE:T1DL	Down	0.546723	5.98767e-05	0.00620152	2.31553
7.82_810.529053731707	PS(38:4)	T1DE:T1DL	Down	0.564932	0.000755799	0.0298718	2.23189
10.16_922.785668030488	TG(16:0/18:1/22:6)	T1DE:T1DL	Down	0.581045	0.000586499	0.0265758	2.19243
8.09_636.556617932927	DG(18:1/18:2)	T1DE:T1DL	Down	0.589767	0.000859115	0.0311429	2.12974
10.77_902.817024365854	TG(18:1/18:1/18:1)	T1DE:T1DL	Down	0.602324	1.29296e-06	0.000234349	2.40527
10.43_924.802228469512	TG(18:1/18:1/20:4)	T1DE:T1DL	Down	0.624467	0.00013894	0.0100731	2.12357
11.02_878.816775103659	TG(18:0/16:0/18:1)	T1DE:T1DL	Down	0.675703	0.000124299	0.0100129	1.91056
10.51_874.785588591463	TG(16:0/18:1/18:2)	T1DE:T1DL	Down	0.693276	1.19241e-06	0.000234349	2.01718
11.27_880.832349091463	TG(18:0/16:0/18:0)	T1DE:T1DL	Down	0.712471	0.000782847	0.0298718	1.67015
10.75_876.801309317073	TG(16:0/18:1/18:1)	T1DE:T1DL	Down	0.772055	1.09158e-05	0.00158279	1.62529
11.02_852.799998079268	TG(18:0/16:0/16:0)	T1DE:T1DL	Down	0.784397	0.000550842	0.0265758	1.3862
10.76_918.848378652439	TG(19:0/18:1/18:1)	T1DE:T1DL	Down	0.826591	3.49732e-05	0.00422593	1.39636

## Sheet: t1d_B_genes
names	logfoldchanges	pvals_adj	Group
HLA-DRB5	1.86275	8.95837e-38	T1DE_vs_T1DI
LINC02161	1.20788	4.10794e-33	T1DE_vs_T1DI
PLAC8	1.13155	3.45899e-31	T1DE_vs_T1DI
IGF2BP3	2.32251	5.16393e-26	T1DE_vs_T1DI
PPIAL4D	1.12037	2.05513e-21	T1DE_vs_T1DI
AC097515.1	3.03551	2.0961e-21	T1DE_vs_T1DI
SPSB4	1.22398	2.13422e-21	T1DE_vs_T1DI
TMEM108-AS1	1.27102	2.16677e-21	T1DE_vs_T1DI
FAM25A	1.24186	2.34301e-21	T1DE_vs_T1DI
AL139423.1	5.81327	2.57652e-21	T1DE_vs_T1DI
EPB41L4A-DT	2.02143	3.06376e-21	T1DE_vs_T1DI
IGLC6	1.35098	3.67814e-21	T1DE_vs_T1DI
USP17L4	1.22106	5.98526e-21	T1DE_vs_T1DI
EDDM3A	2.21913	6.31812e-21	T1DE_vs_T1DI
AL590550.1	5.41762	1.06438e-20	T1DE_vs_T1DI
AL137017.1	2.25902	2.27329e-20	T1DE_vs_T1DI
SEBOX	1.57777	8.94353e-20	T1DE_vs_T1DI
AC025031.3	3.35809	1.60005e-19	T1DE_vs_T1DI
EML4	2.93919	3.10076e-19	T1DE_vs_T1DI
GRIK4	3.19244	8.34087e-19	T1DE_vs_T1DI
PHF24	1.26756	5.60895e-18	T1DE_vs_T1DI
FRMPD3	1.51038	6.26569e-18	T1DE_vs_T1DI
ENKUR	1.32513	2.42128e-17	T1DE_vs_T1DI
BMPR1A	1.41138	3.96701e-17	T1DE_vs_T1DI
AC080132.1	7.74376	2.10756e-16	T1DE_vs_T1DI
CPHXL	3.8732	2.21939e-16	T1DE_vs_T1DI
AL591686.1	1.84365	3.39804e-16	T1DE_vs_T1DI
LINC00525	1.31239	3.64747e-16	T1DE_vs_T1DI
CHL1-AS1	2.2765	4.44174e-16	T1DE_vs_T1DI
AC244394.2	1.46904	4.95114e-16	T1DE_vs_T1DI
KLK11	1.25154	6.28587e-16	T1DE_vs_T1DI
AP001021.1	1.2828	5.30896e-15	T1DE_vs_T1DI
AC020661.2	1.16096	7.11373e-15	T1DE_vs_T1DI
AC004687.1	5.07615	8.68341e-15	T1DE_vs_T1DI
UBA52	1.24741	4.95315e-14	T1DE_vs_T1DI
PCDHGA7	5.25622	1.49091e-13	T1DE_vs_T1DI
FRMPD3-AS1	1.14608	1.98351e-13	T1DE_vs_T1DI
AC010503.1	1.45634	2.00053e-13	T1DE_vs_T1DI
MRVI1-AS1	1.03489	5.01142e-13	T1DE_vs_T1DI
EEF1D	1.41087	1.26161e-12	T1DE_vs_T1DI
EPSTI1	1.55408	1.57922e-12	T1DE_vs_T1DI
LINC02707	1.08568	4.55619e-12	T1DE_vs_T1DI
SACS-AS1	2.10464	6.42433e-12	T1DE_vs_T1DI
Z94160.2	1.12798	1.28831e-11	T1DE_vs_T1DI
AC005332.5	1.00813	2.95912e-11	T1DE_vs_T1DI
AL592546.3	3.10725	4.4123e-11	T1DE_vs_T1DI
IGLC7	1.61322	7.71402e-11	T1DE_vs_T1DI
AL590609.3	5.94175	1.15561e-09	T1DE_vs_T1DI
OR2T10	3.61562	1.92404e-09	T1DE_vs_T1DI
PCDHGB6	1.62573	7.11563e-09	T1DE_vs_T1DI
JAM2	1.10858	7.39373e-09	T1DE_vs_T1DI
OR1Q1	1.06244	2.63618e-08	T1DE_vs_T1DI
CCNI	1.00616	2.67355e-08	T1DE_vs_T1DI
LNCOG	1.11618	3.29572e-08	T1DE_vs_T1DI
TOMM7	1.35857	3.34656e-08	T1DE_vs_T1DI
FAM107B	1.16762	3.98448e-08	T1DE_vs_T1DI
CNNM3-DT	1.52484	4.93411e-08	T1DE_vs_T1DI
IGLC4	1.57008	1.16797e-07	T1DE_vs_T1DI
BBOX1-AS1	1.14693	1.25732e-07	T1DE_vs_T1DI
SLC25A6	2.13848	2.04571e-07	T1DE_vs_T1DI
TNNC2	1.03929	2.48262e-07	T1DE_vs_T1DI
AC004828.1	3.43736	2.79958e-07	T1DE_vs_T1DI
AL137796.1	1.12304	6.78361e-07	T1DE_vs_T1DI
AC018685.3	2.7715	8.48858e-07	T1DE_vs_T1DI
LINC02078	5.15107	1.11427e-06	T1DE_vs_T1DI
AL358154.1	1.21583	1.76361e-06	T1DE_vs_T1DI
LINC01222	2.26455	1.84854e-06	T1DE_vs_T1DI
TLE5	1.38637	1.95116e-06	T1DE_vs_T1DI
LINC00971	1.16224	2.74556e-06	T1DE_vs_T1DI
EIF3E	2.30561	2.80941e-06	T1DE_vs_T1DI
AC105402.3	3.27992	3.10486e-06	T1DE_vs_T1DI
AP003973.4	3.89135	3.12002e-06	T1DE_vs_T1DI
AC093010.2	3.93432	6.21722e-06	T1DE_vs_T1DI
EEF1A1	1.5128	6.43693e-06	T1DE_vs_T1DI
LINC01893	1.08333	6.67782e-06	T1DE_vs_T1DI
AL121820.2	1.65477	1.19113e-05	T1DE_vs_T1DI
AL139327.2	4.27036	1.46825e-05	T1DE_vs_T1DI
DDX21	1.5106	1.9899e-05	T1DE_vs_T1DI
PCDHGA6	1.23453	4.19758e-05	T1DE_vs_T1DI
AC006427.2	1.11651	4.45247e-05	T1DE_vs_T1DI
AC027288.1	1.02562	5.11653e-05	T1DE_vs_T1DI
AHI1	2.45898	5.72144e-05	T1DE_vs_T1DI
SIPA1	2.71719	5.90101e-05	T1DE_vs_T1DI
COX4I1	1.98658	0.00011507	T1DE_vs_T1DI
AP003419.3	1.72	0.000230567	T1DE_vs_T1DI
AC095050.1	7.95065	0.000314134	T1DE_vs_T1DI
AC107398.2	1.41053	0.000323323	T1DE_vs_T1DI
AC128687.2	1.519	0.000905856	T1DE_vs_T1DI
IPMK	1.0252	0.00182166	T1DE_vs_T1DI
SLC43A2	1.16638	0.00190334	T1DE_vs_T1DI
UQCRH	3.17619	0.00211904	T1DE_vs_T1DI
AC023424.3	1.57308	0.00232759	T1DE_vs_T1DI
AL512631.2	3.01085	0.00233368	T1DE_vs_T1DI
LGALS9	1.98625	0.00235179	T1DE_vs_T1DI
SMURF1	1.41573	0.00474126	T1DE_vs_T1DI
SPTLC2	2.24328	0.00474852	T1DE_vs_T1DI
XAF1	1.62144	0.00623965	T1DE_vs_T1DI
PITPNB	1.36295	0.00630572	T1DE_vs_T1DI
AC022325.2	2.19727	0.00787003	T1DE_vs_T1DI
EIF1AY	2.72521	0.00856374	T1DE_vs_T1DI
LYVE1	1.07995	0.00934516	T1DE_vs_T1DI
TEX51	1.03339	0.010961	T1DE_vs_T1DI
NAA50	1.0674	0.0113267	T1DE_vs_T1DI
ACTR3	1.17259	0.0126376	T1DE_vs_T1DI
AC010086.3	1.75314	0.0152002	T1DE_vs_T1DI
ARF6	1.16056	0.0174932	T1DE_vs_T1DI
FBXO11	1.21912	0.0227997	T1DE_vs_T1DI
AC008453.2	1.02337	0.0264182	T1DE_vs_T1DI
WSCD1	1.45014	0.0311222	T1DE_vs_T1DI
AL022332.1	1.8337	0.0357321	T1DE_vs_T1DI
PRR13	3.40372	0.0361667	T1DE_vs_T1DI
NUGGC	1.0399	0.0461247	T1DE_vs_T1DI
SS18	1.40604	0.0479582	T1DE_vs_T1DI
AC233755.1	1.52306	0.049195	T1DE_vs_T1DI
FAM171A2	1.12342	0.0449629	T1DE_vs_T1DI
AC003044.1	5.06967	0.0441415	T1DE_vs_T1DI
AC007132.1	2.10411	0.0434079	T1DE_vs_T1DI
DDX54	1.00625	0.0430069	T1DE_vs_T1DI
MRPL40	1.09721	0.0426684	T1DE_vs_T1DI
IRAK1	1.64946	0.0421112	T1DE_vs_T1DI
EIF2AK4	1.00599	0.0404009	T1DE_vs_T1DI
TEK	3.98992	0.039509	T1DE_vs_T1DI
MID1IP1	2.06605	0.0365924	T1DE_vs_T1DI
PRPF18	1.91786	0.0363593	T1DE_vs_T1DI
AC073641.1	1.76533	0.0341996	T1DE_vs_T1DI
PNPT1	2.23648	0.0337874	T1DE_vs_T1DI
AC105094.2	1.10083	0.0310855	T1DE_vs_T1DI
SLC25A1	1.45939	0.0309324	T1DE_vs_T1DI
AL157402.2	1.2555	0.0304269	T1DE_vs_T1DI
UBA7	1.43805	0.0303204	T1DE_vs_T1DI
SERPINB8	1.6563	0.0291594	T1DE_vs_T1DI
SMURF2	1.05373	0.0281745	T1DE_vs_T1DI
KCNMA1	1.16592	0.0274384	T1DE_vs_T1DI
MAST3	1.50085	0.0263908	T1DE_vs_T1DI
HDAC1	2.24098	0.0252957	T1DE_vs_T1DI
POC1B-AS1	2.05526	0.0252009	T1DE_vs_T1DI
TUBA4A	1.63297	0.0249535	T1DE_vs_T1DI
AC131391.1	3.2546	0.0245354	T1DE_vs_T1DI
AL445423.1	1.58186	0.0244895	T1DE_vs_T1DI
AC025430.1	2.05709	0.0234842	T1DE_vs_T1DI
AL138686.1	1.14654	0.0220637	T1DE_vs_T1DI
PDCD6	1.53852	0.022051	T1DE_vs_T1DI
KIFC2	5.15589	0.021263	T1DE_vs_T1DI
LINC00609	1.04917	0.0212309	T1DE_vs_T1DI
ZFAND3	3.53389	0.0209976	T1DE_vs_T1DI
AC092756.1	5.74449	0.0207875	T1DE_vs_T1DI
LZTFL1	1.68509	0.0195256	T1DE_vs_T1DI
MYC	1.1981	0.0188083	T1DE_vs_T1DI
PCGF3	5.90543	0.0184399	T1DE_vs_T1DI
AC064836.4	1.29498	0.0179394	T1DE_vs_T1DI
ARHGEF10	3.88707	0.0178128	T1DE_vs_T1DI
XPNPEP1	2.23393	0.0170373	T1DE_vs_T1DI
IGHV3-69-1	1.05107	0.0160333	T1DE_vs_T1DI
LILRB1-AS1	1.66238	0.015913	T1DE_vs_T1DI
VNN2	3.24712	0.0157507	T1DE_vs_T1DI
KIN	1.89296	0.0154307	T1DE_vs_T1DI
AC000120.1	1.04307	0.015371	T1DE_vs_T1DI
PAK4	1.41119	0.0145147	T1DE_vs_T1DI
THOC1	2.41796	0.0143457	T1DE_vs_T1DI
AC005944.1	1.8122	0.0137266	T1DE_vs_T1DI
B4GALT2	1.67515	0.0131323	T1DE_vs_T1DI
TUBB8	1.4349	0.0130979	T1DE_vs_T1DI
EWSR1	2.31251	0.0126048	T1DE_vs_T1DI
HIP1	1.48487	0.0118661	T1DE_vs_T1DI
AC092794.2	1.47138	0.0112147	T1DE_vs_T1DI
ZNF682	1.13113	0.0110753	T1DE_vs_T1DI
PRPF40A	3.43529	0.0110654	T1DE_vs_T1DI
MRVI1	1.209	0.0109836	T1DE_vs_T1DI
MDC1-AS1	1.4243	0.0107045	T1DE_vs_T1DI
PPARA	3.44124	0.0098062	T1DE_vs_T1DI
TESK1	2.88718	0.00970093	T1DE_vs_T1DI
LINC02614	1.20242	0.00937665	T1DE_vs_T1DI
PAICS	1.13263	0.00924601	T1DE_vs_T1DI
MAP1LC3A	2.07968	0.00917402	T1DE_vs_T1DI
BEND3	2.06936	0.00916379	T1DE_vs_T1DI
IGLV1-47	1.42445	0.00911339	T1DE_vs_T1DI
AC079943.2	1.85541	0.00909879	T1DE_vs_T1DI
RBSN	1.61101	0.00864717	T1DE_vs_T1DI
TBX19	1.20538	0.00811725	T1DE_vs_T1DI
STK40	5.22358	0.00736462	T1DE_vs_T1DI
SCUBE3	1.66515	0.00640382	T1DE_vs_T1DI
AC096711.2	2.39068	0.00621391	T1DE_vs_T1DI
GARNL3	1.19794	0.00598951	T1DE_vs_T1DI
VAC14	1.7201	0.00595415	T1DE_vs_T1DI
AC011773.3	1.02621	0.00588352	T1DE_vs_T1DI
STPG2	1.93615	0.00584776	T1DE_vs_T1DI
ZXDC	1.17101	0.00578229	T1DE_vs_T1DI
NUP58	1.17994	0.00575607	T1DE_vs_T1DI
IGHV1-2	1.22256	0.00557524	T1DE_vs_T1DI
AC092683.1	1.0106	0.00552928	T1DE_vs_T1DI
TNFSF9	2.58078	0.00542378	T1DE_vs_T1DI
URM1	2.78007	0.00542249	T1DE_vs_T1DI
PLEKHJ1	2.02155	0.00534245	T1DE_vs_T1DI
KIF25-AS1	1.04578	0.00530794	T1DE_vs_T1DI
AC079160.1	2.18179	0.0052101	T1DE_vs_T1DI
OLFML2A	2.49238	0.0052101	T1DE_vs_T1DI
TRAPPC2	1.7026	0.00507799	T1DE_vs_T1DI
SENP5	4.23946	0.00496541	T1DE_vs_T1DI
FAM120A	1.09763	0.00491123	T1DE_vs_T1DI
TENT4A	1.91408	0.00487707	T1DE_vs_T1DI
SKIL	1.09069	0.00450275	T1DE_vs_T1DI
MS4A6E	1.49254	0.0044782	T1DE_vs_T1DI
DPF2	1.4745	0.00423186	T1DE_vs_T1DI
DELE1	1.00337	0.00394712	T1DE_vs_T1DI
RNF138	2.17062	0.00392343	T1DE_vs_T1DI
LINC01358	1.02158	0.00385305	T1DE_vs_T1DI
SH2D3C	1.18836	0.00357746	T1DE_vs_T1DI
AC103591.3	1.48738	0.00340838	T1DE_vs_T1DI
ZNF559	1.25851	0.00301612	T1DE_vs_T1DI
ACTR10	1.69204	0.00290785	T1DE_vs_T1DI
LINC02347	1.24578	0.00278113	T1DE_vs_T1DI
RGS2	1.27217	0.00263448	T1DE_vs_T1DI
AC006538.4	1.08121	0.00260849	T1DE_vs_T1DI
ECHDC3	2.42915	0.00255167	T1DE_vs_T1DI
OMG	1.19537	0.00239919	T1DE_vs_T1DI
AC093732.1	3.67597	0.00235732	T1DE_vs_T1DI
CRIPAK	1.48022	0.00227544	T1DE_vs_T1DI
AP002008.3	5.02207	0.00202792	T1DE_vs_T1DI
N4BP2L2	1.8534	0.00202081	T1DE_vs_T1DI
AC009119.1	4.07005	0.00194371	T1DE_vs_T1DI
AC132938.2	1.08801	0.00185422	T1DE_vs_T1DI
AC008406.1	1.25417	0.00184715	T1DE_vs_T1DI
SNX18	1.1581	0.00184677	T1DE_vs_T1DI
AP002761.2	1.0203	0.00184094	T1DE_vs_T1DI
ZSWIM8	1.7363	0.00182336	T1DE_vs_T1DI
AC083805.2	1.46658	0.00182262	T1DE_vs_T1DI
AC064875.1	1.13527	0.00173586	T1DE_vs_T1DI
AL732509.1	1.10489	0.00171633	T1DE_vs_T1DI
CCDC154	3.47805	0.00168753	T1DE_vs_T1DI
OPA3	2.85949	0.00166583	T1DE_vs_T1DI
AC008945.2	1.1454	0.00161803	T1DE_vs_T1DI
CERNA2	1.33352	0.0015166	T1DE_vs_T1DI
NAGLU	1.81247	0.00150331	T1DE_vs_T1DI
PABPN1L	2.52857	0.00150244	T1DE_vs_T1DI
SHLD1	1.45088	0.00142185	T1DE_vs_T1DI
FXR1	5.59037	0.00138365	T1DE_vs_T1DI
ZNF593	4.43408	0.00136004	T1DE_vs_T1DI
CADM3	1.63161	0.00114379	T1DE_vs_T1DI
HNRNPM	3.84712	0.00114116	T1DE_vs_T1DI
CNST	1.04118	0.00113237	T1DE_vs_T1DI
TRIM37	1.2854	0.00112607	T1DE_vs_T1DI
AC007285.1	1.21348	0.00112595	T1DE_vs_T1DI
AP4M1	1.01195	0.00111785	T1DE_vs_T1DI
MRPL42	1.03146	0.00109232	T1DE_vs_T1DI
TREML4	1.62241	0.00107414	T1DE_vs_T1DI
MEMO1	1.57176	0.00105875	T1DE_vs_T1DI
IGLV3-25	1.91194	0.00104584	T1DE_vs_T1DI
AL359711.2	1.44379	0.00100345	T1DE_vs_T1DI
RFX6	1.02353	0.000960574	T1DE_vs_T1DI
PDPK1	1.43386	0.000957434	T1DE_vs_T1DI
IGKV1D-39	1.45472	0.000932847	T1DE_vs_T1DI
GLYR1	1.63802	0.000928757	T1DE_vs_T1DI
IGHV6-1	1.46936	0.000925726	T1DE_vs_T1DI
IGKV3-15	1.00742	0.00091957	T1DE_vs_T1DI
PAIP1	1.20429	0.000914718	T1DE_vs_T1DI
AC100763.1	6.05862	0.000901497	T1DE_vs_T1DI
UBR3	2.5097	0.000887232	T1DE_vs_T1DI
FBXO42	1.0705	0.000879408	T1DE_vs_T1DI
FCRL4	1.58128	0.0008612	T1DE_vs_T1DI
IKZF1	1.75161	0.000858929	T1DE_vs_T1DI
THRIL	2.10123	0.000849007	T1DE_vs_T1DI
PDP2	2.72786	0.000842099	T1DE_vs_T1DI
MAGEE1	1.5574	0.000841312	T1DE_vs_T1DI
AL731577.2	1.34141	0.000807811	T1DE_vs_T1DI
CCER2	1.73761	0.000806938	T1DE_vs_T1DI
GIGYF1	1.7994	0.000791341	T1DE_vs_T1DI
IGKV1-12	1.82033	0.000677424	T1DE_vs_T1DI
TRIM17	1.05834	0.000667275	T1DE_vs_T1DI
AC007952.9	1.58216	0.000660777	T1DE_vs_T1DI
KIF21B	1.52894	0.000656594	T1DE_vs_T1DI
CCDC17	3.47533	0.000652808	T1DE_vs_T1DI
CPM	2.30336	0.000613795	T1DE_vs_T1DI
CAB39	1.64808	0.00060618	T1DE_vs_T1DI
DDX53	1.72512	0.000600337	T1DE_vs_T1DI
MAGED1	2.17588	0.000588695	T1DE_vs_T1DI
TELO2	1.37603	0.000540632	T1DE_vs_T1DI
BAHD1	1.69428	0.00051985	T1DE_vs_T1DI
TCTN2	1.28817	0.000492428	T1DE_vs_T1DI
DDX5	2.03534	0.000472375	T1DE_vs_T1DI
BTN2A1	1.01977	0.000469657	T1DE_vs_T1DI
HERC1	2.39512	0.000460662	T1DE_vs_T1DI
ZNF341	1.13821	0.000456592	T1DE_vs_T1DI
KIZ-AS1	5.26672	0.00043564	T1DE_vs_T1DI
IGLV3-1	1.10649	0.000424225	T1DE_vs_T1DI
EME2	7.74369	0.000409365	T1DE_vs_T1DI
USP49	1.27101	0.000403092	T1DE_vs_T1DI
CD1A	2.32459	0.000394137	T1DE_vs_T1DI
KIAA0586	3.10529	0.000386362	T1DE_vs_T1DI
IDH1	1.06917	0.000381844	T1DE_vs_T1DI
DOCK8-AS1	2.31468	0.000365466	T1DE_vs_T1DI
EIF3J	1.38205	0.000360762	T1DE_vs_T1DI
LINC01465	2.09487	0.000354989	T1DE_vs_T1DI
SLC10A7	1.7056	0.000347983	T1DE_vs_T1DI
NTN1	1.40238	0.000342045	T1DE_vs_T1DI
RGL2	1.62758	0.000334043	T1DE_vs_T1DI
TEN1	1.77378	0.00031715	T1DE_vs_T1DI
BASP1-AS1	1.30468	0.000314782	T1DE_vs_T1DI
SVIP	1.15695	0.000314299	T1DE_vs_T1DI
TERF1	1.23663	0.000313426	T1DE_vs_T1DI
AC009120.2	1.79678	0.000294533	T1DE_vs_T1DI
GTPBP4	1.4767	0.000289164	T1DE_vs_T1DI
AC020934.2	1.7207	0.000279585	T1DE_vs_T1DI
WDCP	2.60271	0.000279302	T1DE_vs_T1DI
AC087276.1	1.3567	0.000270799	T1DE_vs_T1DI
AC105402.4	1.82223	0.000270592	T1DE_vs_T1DI
MCTS1	3.17914	0.000263039	T1DE_vs_T1DI
ZC3H7A	2.92445	0.000259786	T1DE_vs_T1DI
GRPR	1.3127	0.000256718	T1DE_vs_T1DI
CRHBP	1.18915	0.000254104	T1DE_vs_T1DI
AC068774.1	1.75919	0.000251483	T1DE_vs_T1DI
AQR	1.05098	0.000245973	T1DE_vs_T1DI
AC090907.2	1.21809	0.000228581	T1DE_vs_T1DI
IGHV3-43	1.19391	0.000210215	T1DE_vs_T1DI
ADPGK-AS1	1.29176	0.000203774	T1DE_vs_T1DI
FOXN3-AS1	3.86559	0.000200373	T1DE_vs_T1DI
ANGPTL5	1.83257	0.000197363	T1DE_vs_T1DI
ENDOV	4.98076	0.000189215	T1DE_vs_T1DI
LSMEM1	1.64905	0.000188265	T1DE_vs_T1DI
ARSD	1.16811	0.000187874	T1DE_vs_T1DI
LINC02836	1.24108	0.000176939	T1DE_vs_T1DI
PTPRG-AS1	1.73424	0.000163911	T1DE_vs_T1DI
MAP2K5	1.28939	0.000137191	T1DE_vs_T1DI
AC107884.2	2.89181	0.000136893	T1DE_vs_T1DI
ERGIC2	3.56445	0.000132045	T1DE_vs_T1DI
POLR2J3	3.53422	0.000129347	T1DE_vs_T1DI
DYNC1LI2	1.06297	0.000121332	T1DE_vs_T1DI
MRPL44	3.72911	0.000120307	T1DE_vs_T1DI
AFMID	1.02132	0.000118885	T1DE_vs_T1DI
NOS1AP	3.54013	0.000116838	T1DE_vs_T1DI
AP001437.1	1.08339	0.000107643	T1DE_vs_T1DI
TFCP2	2.37748	0.000106492	T1DE_vs_T1DI
ATP13A4	1.89719	0.00010409	T1DE_vs_T1DI
MAP4K3	1.11428	0.000103699	T1DE_vs_T1DI
ATM	1.27635	9.69862e-05	T1DE_vs_T1DI
IGHV4-55	1.08448	9.47572e-05	T1DE_vs_T1DI
AL355490.1	1.53796	9.47388e-05	T1DE_vs_T1DI
AC073389.3	1.04894	9.46103e-05	T1DE_vs_T1DI
LRRC37A2	1.36436	8.06481e-05	T1DE_vs_T1DI
ARFGAP2	2.77164	8.0213e-05	T1DE_vs_T1DI
AC009063.2	2.01566	7.83989e-05	T1DE_vs_T1DI
KAT5	2.12375	7.77725e-05	T1DE_vs_T1DI
PSMD14	4.26674	7.61009e-05	T1DE_vs_T1DI
TGIF1	1.75548	7.44274e-05	T1DE_vs_T1DI
AC068025.1	1.64155	7.37243e-05	T1DE_vs_T1DI
ZNF449	1.38995	6.96374e-05	T1DE_vs_T1DI
PCDHGA10	1.61168	6.54908e-05	T1DE_vs_T1DI
WDR20	1.00001	5.78106e-05	T1DE_vs_T1DI
LINC00159	1.75685	5.5592e-05	T1DE_vs_T1DI
C18orf32	1.11309	5.34286e-05	T1DE_vs_T1DI
AC006946.2	4.49324	5.13087e-05	T1DE_vs_T1DI
PSMD11	1.21369	4.71249e-05	T1DE_vs_T1DI
ATP6V1E1	1.01982	4.69242e-05	T1DE_vs_T1DI
AC009478.1	1.67785	4.61955e-05	T1DE_vs_T1DI
TMC5	1.52075	4.50287e-05	T1DE_vs_T1DI
AC011284.1	1.71014	4.46476e-05	T1DE_vs_T1DI
OR6C1	1.01035	4.41728e-05	T1DE_vs_T1DI
PRPF38B	4.54336	4.32438e-05	T1DE_vs_T1DI
FXR2	2.41404	4.27115e-05	T1DE_vs_T1DI
WFDC10B	1.39309	4.05972e-05	T1DE_vs_T1DI
PCCA-AS1	2.21541	3.84724e-05	T1DE_vs_T1DI
USP46-AS1	2.24383	3.8065e-05	T1DE_vs_T1DI
LINC02044	1.03701	3.5097e-05	T1DE_vs_T1DI
AL021026.1	1.50966	3.44191e-05	T1DE_vs_T1DI
FAM226B	1.02508	3.3149e-05	T1DE_vs_T1DI
LRRC59	1.19763	3.24398e-05	T1DE_vs_T1DI
BEST2	1.01724	3.201e-05	T1DE_vs_T1DI
LRP10	1.04714	3.01601e-05	T1DE_vs_T1DI
AC110813.1	1.00192	2.90608e-05	T1DE_vs_T1DI
AC008537.4	1.59973	2.84208e-05	T1DE_vs_T1DI
FRRS1	3.75707	2.81699e-05	T1DE_vs_T1DI
U2AF1L4	3.1757	2.62105e-05	T1DE_vs_T1DI
CCDC25	1.83194	2.56545e-05	T1DE_vs_T1DI
SMIM19	1.62126	2.54804e-05	T1DE_vs_T1DI
AC020913.3	1.25453	2.54106e-05	T1DE_vs_T1DI
AC002091.1	1.93222	2.50439e-05	T1DE_vs_T1DI
SPATA22	1.03393	2.36623e-05	T1DE_vs_T1DI
TMEM214	1.45571	2.35141e-05	T1DE_vs_T1DI
KHDC1	1.4322	2.2987e-05	T1DE_vs_T1DI
RHBDL1	1.57432	2.29144e-05	T1DE_vs_T1DI
ZRANB1	1.23418	2.2324e-05	T1DE_vs_T1DI
AKT3	1.24241	2.05595e-05	T1DE_vs_T1DI
AL354710.2	1.6583	2.03172e-05	T1DE_vs_T1DI
MALT1	1.85121	1.99342e-05	T1DE_vs_T1DI
MYNN	2.76213	1.97297e-05	T1DE_vs_T1DI
ATP6V1FNB	1.03406	1.9446e-05	T1DE_vs_T1DI
CDK16	2.56767	1.85132e-05	T1DE_vs_T1DI
DHRSX-IT1	1.6752	1.76886e-05	T1DE_vs_T1DI
ABCA6	3.86287	1.74113e-05	T1DE_vs_T1DI
NELFA	1.25816	1.65738e-05	T1DE_vs_T1DI
TBC1D14	1.58069	1.62647e-05	T1DE_vs_T1DI
AL589182.1	2.17097	1.6233e-05	T1DE_vs_T1DI
DUSP15	3.09322	1.51031e-05	T1DE_vs_T1DI
MDN1	1.73494	1.50339e-05	T1DE_vs_T1DI
AC084782.1	1.47802	1.47864e-05	T1DE_vs_T1DI
PRC1	2.39868	1.44488e-05	T1DE_vs_T1DI
RIF1	1.10057	1.44046e-05	T1DE_vs_T1DI
VPS35L	2.13224	1.33781e-05	T1DE_vs_T1DI
ALKBH5	2.52648	1.30869e-05	T1DE_vs_T1DI
ARL8B	1.58141	1.21579e-05	T1DE_vs_T1DI
HYMAI	1.67761	1.19397e-05	T1DE_vs_T1DI
FO393419.2	2.65993	1.17264e-05	T1DE_vs_T1DI
AC145207.2	1.03423	1.13586e-05	T1DE_vs_T1DI
ERI1	1.26409	1.07094e-05	T1DE_vs_T1DI
AL356295.1	2.17734	1.07064e-05	T1DE_vs_T1DI
CLIP1-AS1	4.4648	1.06564e-05	T1DE_vs_T1DI
ACCS	3.67466	1.01245e-05	T1DE_vs_T1DI
ARSI	1.07441	9.64811e-06	T1DE_vs_T1DI
SEL1L	1.03977	9.60318e-06	T1DE_vs_T1DI
CA3-AS1	5.27951	9.11879e-06	T1DE_vs_T1DI
ZBTB8OS	3.3591	9.11797e-06	T1DE_vs_T1DI
SPDYE21P	1.41957	9.06297e-06	T1DE_vs_T1DI
CR1L	2.16645	8.06356e-06	T1DE_vs_T1DI
AMOTL1	2.0278	7.69211e-06	T1DE_vs_T1DI
TMEM132A	1.25	7.36881e-06	T1DE_vs_T1DI
AC079382.2	3.24628	7.19232e-06	T1DE_vs_T1DI
AC010776.1	1.5123	7.10232e-06	T1DE_vs_T1DI
AC079174.2	2.32981	7.00311e-06	T1DE_vs_T1DI
RASAL1	1.40017	6.95467e-06	T1DE_vs_T1DI
AC006027.1	1.08825	6.83018e-06	T1DE_vs_T1DI
AL078587.2	1.22606	6.45255e-06	T1DE_vs_T1DI
AC092723.3	1.12778	6.36361e-06	T1DE_vs_T1DI
FAM53C	1.3867	6.16562e-06	T1DE_vs_T1DI
PCIF1	3.95411	5.75954e-06	T1DE_vs_T1DI
SVBP	1.21922	5.55137e-06	T1DE_vs_T1DI
INAFM1	1.30837	5.03842e-06	T1DE_vs_T1DI
AC092473.2	1.70107	4.89182e-06	T1DE_vs_T1DI
AC007100.2	2.15952	4.78091e-06	T1DE_vs_T1DI
MIRLET7BHG	1.31037	4.67491e-06	T1DE_vs_T1DI
AL049712.1	1.05688	4.64389e-06	T1DE_vs_T1DI
C12orf65	2.04232	4.5768e-06	T1DE_vs_T1DI
FP325318.1	2.15539	4.33838e-06	T1DE_vs_T1DI
ARL6IP1	1.23001	4.26452e-06	T1DE_vs_T1DI
CTTNBP2NL	1.20273	3.96917e-06	T1DE_vs_T1DI
MIIP	6.28282	3.78345e-06	T1DE_vs_T1DI
AK2	1.49023	3.75242e-06	T1DE_vs_T1DI
PNPLA2	1.85749	3.65943e-06	T1DE_vs_T1DI
C16orf72	3.03946	3.6423e-06	T1DE_vs_T1DI
GPATCH3	1.51199	3.40928e-06	T1DE_vs_T1DI
RGS13	1.92188	3.12361e-06	T1DE_vs_T1DI
EDRF1	2.27481	3.01797e-06	T1DE_vs_T1DI
SOX10	1.3884	2.85943e-06	T1DE_vs_T1DI
RSRP1	1.02422	2.82038e-06	T1DE_vs_T1DI
LINC01507	5.21666	2.71561e-06	T1DE_vs_T1DI
AC103770.1	1.06937	2.69589e-06	T1DE_vs_T1DI
CACNA1F	1.77766	2.57869e-06	T1DE_vs_T1DI
LIPA	2.55269	2.56597e-06	T1DE_vs_T1DI
DPH5	2.14292	2.52285e-06	T1DE_vs_T1DI
ZNF618	1.69024	2.4336e-06	T1DE_vs_T1DI
NTHL1	2.70783	2.4204e-06	T1DE_vs_T1DI
FANCG	1.43446	2.37111e-06	T1DE_vs_T1DI
RENBP	2.64645	2.29227e-06	T1DE_vs_T1DI
INTS3	1.60245	2.04945e-06	T1DE_vs_T1DI
GNL1	2.57413	1.88762e-06	T1DE_vs_T1DI
AC108449.2	2.65794	1.75357e-06	T1DE_vs_T1DI
BCORL1	2.04316	1.74604e-06	T1DE_vs_T1DI
AC004233.3	1.42438	1.70018e-06	T1DE_vs_T1DI
HERPUD2	1.77741	1.47326e-06	T1DE_vs_T1DI
ZFP2	1.24964	1.3374e-06	T1DE_vs_T1DI
PPFIA1	1.09681	1.26426e-06	T1DE_vs_T1DI
HDAC3	1.26615	1.25109e-06	T1DE_vs_T1DI
DMAC1	1.21873	1.24347e-06	T1DE_vs_T1DI
ODF2	1.71355	1.22346e-06	T1DE_vs_T1DI
U47924.2	3.45159	1.18944e-06	T1DE_vs_T1DI
TIAL1	1.17108	1.1853e-06	T1DE_vs_T1DI
DDX52	2.06939	1.18451e-06	T1DE_vs_T1DI
NUP210	1.41398	1.16484e-06	T1DE_vs_T1DI
AC023906.3	2.96975	1.10983e-06	T1DE_vs_T1DI
LRP5	1.10129	1.07467e-06	T1DE_vs_T1DI
GPAT2	1.12198	9.26655e-07	T1DE_vs_T1DI
FBXO15	2.04685	9.19181e-07	T1DE_vs_T1DI
SMG9	2.4336	9.00553e-07	T1DE_vs_T1DI
ARMC5	3.03829	8.63057e-07	T1DE_vs_T1DI
ZNF358	1.49672	8.54029e-07	T1DE_vs_T1DI
CD99L2	1.36741	7.85786e-07	T1DE_vs_T1DI
WEE2-AS1	2.22127	7.81969e-07	T1DE_vs_T1DI
POC1A	1.82759	7.67928e-07	T1DE_vs_T1DI
HFE	2.9387	7.50014e-07	T1DE_vs_T1DI
TUBB4B	1.94729	7.35596e-07	T1DE_vs_T1DI
CFAP65	1.3489	6.7469e-07	T1DE_vs_T1DI
AC087164.1	1.50925	6.33292e-07	T1DE_vs_T1DI
AC025580.3	1.69737	5.74626e-07	T1DE_vs_T1DI
LRRC37A3	1.1583	5.63213e-07	T1DE_vs_T1DI
AC018450.1	1.83278	5.41135e-07	T1DE_vs_T1DI
AC010300.1	1.2591	5.14159e-07	T1DE_vs_T1DI
GMPPB	6.23666	5.13037e-07	T1DE_vs_T1DI
EGR2	1.94946	4.99075e-07	T1DE_vs_T1DI
AC093525.7	3.62877	4.95769e-07	T1DE_vs_T1DI
ANKRD30A	1.08216	4.54768e-07	T1DE_vs_T1DI
ARMT1	3.30763	4.14675e-07	T1DE_vs_T1DI
AC016405.1	3.2766	4.06118e-07	T1DE_vs_T1DI
AC068189.2	4.33212	4.05993e-07	T1DE_vs_T1DI
AC002115.1	1.86371	3.90433e-07	T1DE_vs_T1DI
MAD1L1	1.47055	3.84006e-07	T1DE_vs_T1DI
FBXO41	1.59356	3.782e-07	T1DE_vs_T1DI
KCNJ14	2.81981	3.66446e-07	T1DE_vs_T1DI
STK25	5.39316	3.48262e-07	T1DE_vs_T1DI
AC099508.2	1.86257	3.4615e-07	T1DE_vs_T1DI
DISC1FP1	5.43707	3.31667e-07	T1DE_vs_T1DI
SLC7A1	1.08581	3.30355e-07	T1DE_vs_T1DI
AC005522.1	1.46712	2.89914e-07	T1DE_vs_T1DI
LINGO1	4.20505	2.77892e-07	T1DE_vs_T1DI
AC129492.1	1.02579	2.53325e-07	T1DE_vs_T1DI
FRK	1.38678	2.43896e-07	T1DE_vs_T1DI
GCC2	1.05636	2.41148e-07	T1DE_vs_T1DI
AL357054.2	2.10516	2.39146e-07	T1DE_vs_T1DI
GJB6	1.09573	2.3573e-07	T1DE_vs_T1DI
LINC01545	2.94114	2.17083e-07	T1DE_vs_T1DI
PKNOX1	1.56013	2.16941e-07	T1DE_vs_T1DI
FUS	3.47822	2.08088e-07	T1DE_vs_T1DI
TGFB3	1.02306	1.97737e-07	T1DE_vs_T1DI
APLP1	2.84462	1.94489e-07	T1DE_vs_T1DI
C12orf40	1.34872	1.87332e-07	T1DE_vs_T1DI
AC016644.1	4.46756	1.86652e-07	T1DE_vs_T1DI
ZMYND10	1.27326	1.79618e-07	T1DE_vs_T1DI
ARCN1	1.20869	1.73887e-07	T1DE_vs_T1DI
IGKV3D-20	1.18343	1.73428e-07	T1DE_vs_T1DI
AC012074.1	1.26897	1.69298e-07	T1DE_vs_T1DI
ASCC2	3.86292	1.66693e-07	T1DE_vs_T1DI
PLK1	1.06778	1.60099e-07	T1DE_vs_T1DI
AC022137.4	1.23555	1.59215e-07	T1DE_vs_T1DI
UBQLN1	1.24077	1.45593e-07	T1DE_vs_T1DI
FAT2	2.44123	1.35778e-07	T1DE_vs_T1DI
IGHMBP2	1.01272	1.32747e-07	T1DE_vs_T1DI
APOBEC2	1.09994	1.29726e-07	T1DE_vs_T1DI
LINC01169	1.02672	1.15807e-07	T1DE_vs_T1DI
MMP7	1.54748	1.15785e-07	T1DE_vs_T1DI
AC061961.1	2.22724	1.12988e-07	T1DE_vs_T1DI
TLCD3A	1.30079	1.09819e-07	T1DE_vs_T1DI
AC011773.1	2.74308	1.08502e-07	T1DE_vs_T1DI
E2F2	4.13121	1.07495e-07	T1DE_vs_T1DI
AC069222.1	1.49548	9.35734e-08	T1DE_vs_T1DI
AC092944.1	2.61899	9.01601e-08	T1DE_vs_T1DI
ECEL1	1.10248	8.97504e-08	T1DE_vs_T1DI
TIMM10	1.89118	8.89649e-08	T1DE_vs_T1DI
AL627171.2	4.24807	8.74035e-08	T1DE_vs_T1DI
WSB1	1.88603	8.14968e-08	T1DE_vs_T1DI
AL353151.2	1.337	8.01124e-08	T1DE_vs_T1DI
AL009179.1	2	7.73237e-08	T1DE_vs_T1DI
MAP3K7	3.8352	7.54433e-08	T1DE_vs_T1DI
YDJC	1.21577	7.4337e-08	T1DE_vs_T1DI
FKRP	3.90538	7.3525e-08	T1DE_vs_T1DI
FGFR1OP2	1.95552	7.07012e-08	T1DE_vs_T1DI
LRRC32	1.32287	7.04105e-08	T1DE_vs_T1DI
SGTA	1.25114	6.98988e-08	T1DE_vs_T1DI
AC132938.6	3.67286	6.57496e-08	T1DE_vs_T1DI
ATG101	2.07453	6.51413e-08	T1DE_vs_T1DI
AL591895.1	1.62523	6.33417e-08	T1DE_vs_T1DI
FMC1	4.29791	6.30925e-08	T1DE_vs_T1DI
CLCA4-AS1	2.41154	6.22771e-08	T1DE_vs_T1DI
RRN3	2.05138	5.90853e-08	T1DE_vs_T1DI
ZNF580	1.6742	5.34917e-08	T1DE_vs_T1DI
KCTD13	3.78857	4.90889e-08	T1DE_vs_T1DI
ACSF3	2.86375	4.77228e-08	T1DE_vs_T1DI
AL512380.1	1.2789	4.68751e-08	T1DE_vs_T1DI
AC008507.2	3.19691	4.38858e-08	T1DE_vs_T1DI
AC006296.2	2.32592	4.05e-08	T1DE_vs_T1DI
LINC01033	1.56743	3.72927e-08	T1DE_vs_T1DI
SLC22A15	1.32688	3.54328e-08	T1DE_vs_T1DI
MTA1	2.19989	3.4861e-08	T1DE_vs_T1DI
DOCK9-DT	2.49414	3.47541e-08	T1DE_vs_T1DI
PITRM1	2.65519	3.44338e-08	T1DE_vs_T1DI
AC092120.1	1.81178	3.07537e-08	T1DE_vs_T1DI
ARMCX3	1.5092	3.04824e-08	T1DE_vs_T1DI
EXO1	3.14963	2.82211e-08	T1DE_vs_T1DI
RNF150	3.25954	2.80877e-08	T1DE_vs_T1DI
C4BPA	4.32712	2.4338e-08	T1DE_vs_T1DI
ITGA7	1.41195	2.39241e-08	T1DE_vs_T1DI
COG3	1.07517	2.33774e-08	T1DE_vs_T1DI
CCNF	1.90078	2.14512e-08	T1DE_vs_T1DI
AC009754.1	1.19442	1.92399e-08	T1DE_vs_T1DI
AC087627.1	1.22457	1.72724e-08	T1DE_vs_T1DI
FAM234B	1.23125	1.72151e-08	T1DE_vs_T1DI
SPDYE2	1.67826	1.71504e-08	T1DE_vs_T1DI
AL109811.2	1.20652	1.71238e-08	T1DE_vs_T1DI
BCL2L13	1.29251	1.69808e-08	T1DE_vs_T1DI
IGHJ6	2.39424	1.59298e-08	T1DE_vs_T1DI
AC025259.1	1.57662	1.59045e-08	T1DE_vs_T1DI
PARP6	1.51113	1.4509e-08	T1DE_vs_T1DI
RINL	1.64746	1.29437e-08	T1DE_vs_T1DI
AL118511.3	1.49141	1.22114e-08	T1DE_vs_T1DI
ESS2	1.70704	1.2116e-08	T1DE_vs_T1DI
KLF7-IT1	1.59451	1.19348e-08	T1DE_vs_T1DI
TMEM242	1.01904	1.18318e-08	T1DE_vs_T1DI
SH3BP4	1.559	1.15583e-08	T1DE_vs_T1DI
MRTO4	1.45791	1.12058e-08	T1DE_vs_T1DI
AL162718.1	1.11261	1.06726e-08	T1DE_vs_T1DI
SDR39U1	3.70573	1.03801e-08	T1DE_vs_T1DI
LINC02615	1.44918	9.72345e-09	T1DE_vs_T1DI
NPIPB8	1.53649	9.67567e-09	T1DE_vs_T1DI
WDYHV1	1.4937	9.60509e-09	T1DE_vs_T1DI
TCP1	2.45119	8.90758e-09	T1DE_vs_T1DI
MRM2	1.10217	7.70817e-09	T1DE_vs_T1DI
LINC02734	1.96462	7.55441e-09	T1DE_vs_T1DI
SOS1-IT1	1.15133	7.3504e-09	T1DE_vs_T1DI
ALG2	1.71571	7.33437e-09	T1DE_vs_T1DI
PCCA-DT	1.34742	7.1594e-09	T1DE_vs_T1DI
AC117435.1	1.18884	7.14642e-09	T1DE_vs_T1DI
ERCC2	1.31158	6.87131e-09	T1DE_vs_T1DI
SLC46A3	3.04251	6.86362e-09	T1DE_vs_T1DI
UBALD1	4.46033	6.07899e-09	T1DE_vs_T1DI
AP001830.1	1.08183	5.933e-09	T1DE_vs_T1DI
GGH	1.25253	5.74507e-09	T1DE_vs_T1DI
EEFSEC	2.25836	5.52651e-09	T1DE_vs_T1DI
AC134312.1	2.06151	5.29882e-09	T1DE_vs_T1DI
ADAMTS13	1.02091	5.2835e-09	T1DE_vs_T1DI
AC073389.1	1.07125	5.27592e-09	T1DE_vs_T1DI
AC104653.1	1.19158	5.0893e-09	T1DE_vs_T1DI
TIMM17B	1.24022	4.91518e-09	T1DE_vs_T1DI
ZC3H8	1.40813	4.88432e-09	T1DE_vs_T1DI
LINC02860	1.86265	4.84662e-09	T1DE_vs_T1DI
HSCB	1.29677	4.72661e-09	T1DE_vs_T1DI
C1orf105	1.52169	4.71005e-09	T1DE_vs_T1DI
ZNF501	3.18074	4.44573e-09	T1DE_vs_T1DI
DNAAF2	2.7551	4.29775e-09	T1DE_vs_T1DI
TMX3	1.10326	4.15407e-09	T1DE_vs_T1DI
TTC32	2.67109	3.92051e-09	T1DE_vs_T1DI
XPA	1.30094	3.68859e-09	T1DE_vs_T1DI
MAML1	1.04917	3.59404e-09	T1DE_vs_T1DI
AC146507.3	2.03927	3.52249e-09	T1DE_vs_T1DI
HIST2H2BF	2.11083	3.44899e-09	T1DE_vs_T1DI
AC093904.1	1.02338	3.26022e-09	T1DE_vs_T1DI
MCCC1	1.07293	3.24218e-09	T1DE_vs_T1DI
AC012368.2	1.1306	3.06192e-09	T1DE_vs_T1DI
CFAP298	1.14072	3.03903e-09	T1DE_vs_T1DI
AC135050.6	3.12136	2.97515e-09	T1DE_vs_T1DI
AL807742.1	2.11959	2.89419e-09	T1DE_vs_T1DI
FAM102A	1.85087	2.87438e-09	T1DE_vs_T1DI
AC016747.1	1.35053	2.82224e-09	T1DE_vs_T1DI
ADAM21	1.33909	2.7591e-09	T1DE_vs_T1DI
AC005332.6	1.24744	2.74749e-09	T1DE_vs_T1DI
MYOSLID	3.9075	2.64957e-09	T1DE_vs_T1DI
PPM1K-DT	3.33586	2.58726e-09	T1DE_vs_T1DI
KLHL15	1.4638	2.44578e-09	T1DE_vs_T1DI
CLK3	2.95141	2.43586e-09	T1DE_vs_T1DI
FRG1-DT	1.92952	2.28939e-09	T1DE_vs_T1DI
AVPR1B	1.03938	2.25034e-09	T1DE_vs_T1DI
PAXIP1	1.13689	2.2446e-09	T1DE_vs_T1DI
NEIL2	1.47614	2.13885e-09	T1DE_vs_T1DI
HSD11B2	1.94088	2.12599e-09	T1DE_vs_T1DI
AL499604.1	1.3354	2.06687e-09	T1DE_vs_T1DI
AC092924.2	1.44609	2.06529e-09	T1DE_vs_T1DI
C7orf61	1.37626	1.8689e-09	T1DE_vs_T1DI
AL158212.1	1.47635	1.84357e-09	T1DE_vs_T1DI
HIST2H2BE	1.67751	1.83403e-09	T1DE_vs_T1DI
PACRGL	4.84875	1.7848e-09	T1DE_vs_T1DI
AP000487.2	1.03418	1.70797e-09	T1DE_vs_T1DI
AC007381.2	2.23091	1.5477e-09	T1DE_vs_T1DI
KIF1C	3.80638	1.52384e-09	T1DE_vs_T1DI
AL355388.2	2.14803	1.39668e-09	T1DE_vs_T1DI
AC126696.3	1.2354	1.38523e-09	T1DE_vs_T1DI
SEC11C	1.07335	1.36728e-09	T1DE_vs_T1DI
VCPIP1	1.00848	1.31697e-09	T1DE_vs_T1DI
NEURL4	3.45091	1.30248e-09	T1DE_vs_T1DI
PHF23	1.29684	1.29312e-09	T1DE_vs_T1DI
OR2L3	1.33756	1.25756e-09	T1DE_vs_T1DI
AC037459.4	1.00151	1.24263e-09	T1DE_vs_T1DI
TMEM159	1.35091	1.22247e-09	T1DE_vs_T1DI
TDG	1.17465	1.19652e-09	T1DE_vs_T1DI
SLC51A	4.9774	1.10584e-09	T1DE_vs_T1DI
UPF1	3.92718	1.08476e-09	T1DE_vs_T1DI
AC093642.7	2.85676	1.05351e-09	T1DE_vs_T1DI
AC124312.2	1.14002	1.0371e-09	T1DE_vs_T1DI
ANK1	1.35091	9.62353e-10	T1DE_vs_T1DI
POPDC2	4.01331	9.01042e-10	T1DE_vs_T1DI
BUB1B	1.35433	8.87675e-10	T1DE_vs_T1DI
HSD17B2	1.87216	8.84849e-10	T1DE_vs_T1DI
AL121956.6	1.01498	8.57667e-10	T1DE_vs_T1DI
APTX	1.42619	8.3246e-10	T1DE_vs_T1DI
AC103974.2	1.20039	8.02562e-10	T1DE_vs_T1DI
METTL17	3.06172	7.78961e-10	T1DE_vs_T1DI
ABHD18	4.27414	7.21849e-10	T1DE_vs_T1DI
AL009181.1	1.02964	6.98437e-10	T1DE_vs_T1DI
AC132192.2	1.7781	6.41828e-10	T1DE_vs_T1DI
NSDHL	1.88898	6.12885e-10	T1DE_vs_T1DI
TMEM184C	2.95275	6.12024e-10	T1DE_vs_T1DI
WDR12	1.51387	6.05334e-10	T1DE_vs_T1DI
TTTY10	2.94378	6.01109e-10	T1DE_vs_T1DI
FAM215B	2.35356	5.46755e-10	T1DE_vs_T1DI
SIT1	2.00002	5.3927e-10	T1DE_vs_T1DI
AGBL5	1.75631	5.3257e-10	T1DE_vs_T1DI
ZNF316	2.25183	5.03086e-10	T1DE_vs_T1DI
AC092100.1	1.32269	4.68077e-10	T1DE_vs_T1DI
ZNF491	1.40568	4.4716e-10	T1DE_vs_T1DI
WAC-AS1	1.63562	4.04294e-10	T1DE_vs_T1DI
IMP3	2.04911	3.89075e-10	T1DE_vs_T1DI
PATJ	1.55496	3.69532e-10	T1DE_vs_T1DI
AP000487.1	1.70545	3.64651e-10	T1DE_vs_T1DI
ZNF784	2.11372	3.54232e-10	T1DE_vs_T1DI
CPT1C	1.56998	3.36356e-10	T1DE_vs_T1DI
SNAI1	1.14837	3.33157e-10	T1DE_vs_T1DI
C19orf48	1.06248	2.91883e-10	T1DE_vs_T1DI
VMA21	1.22272	2.84417e-10	T1DE_vs_T1DI
LINC01481	1.01488	2.76586e-10	T1DE_vs_T1DI
AL136295.17	6.0921	2.71746e-10	T1DE_vs_T1DI
ECSIT	1.35916	2.67535e-10	T1DE_vs_T1DI
MRPL13	1.14219	2.42017e-10	T1DE_vs_T1DI
UXS1	1.1891	2.38624e-10	T1DE_vs_T1DI
BX842570.1	1.69782	2.29339e-10	T1DE_vs_T1DI
CHD1L	1.19785	2.24747e-10	T1DE_vs_T1DI
AP001062.1	2.58222	2.1667e-10	T1DE_vs_T1DI
AL513008.1	3.01898	2.10232e-10	T1DE_vs_T1DI
POM121C	1.79227	2.08171e-10	T1DE_vs_T1DI
POLD2	1.76281	1.89789e-10	T1DE_vs_T1DI
AC005070.3	1.16821	1.86862e-10	T1DE_vs_T1DI
RAMAC	1.0567	1.84935e-10	T1DE_vs_T1DI
MED11	1.36553	1.73034e-10	T1DE_vs_T1DI
DOLPP1	1.17701	1.67921e-10	T1DE_vs_T1DI
PMS2	2.8502	1.55048e-10	T1DE_vs_T1DI
SHOC1	1.08226	1.52354e-10	T1DE_vs_T1DI
SUSD3	1.1513	1.35986e-10	T1DE_vs_T1DI
AC010531.4	1.95433	1.30871e-10	T1DE_vs_T1DI
AC145285.3	1.14125	1.12898e-10	T1DE_vs_T1DI
AL391840.1	1.13602	1.0926e-10	T1DE_vs_T1DI
ANKS6	1.4278	9.90198e-11	T1DE_vs_T1DI
PCMTD2	1.01668	8.52027e-11	T1DE_vs_T1DI
B4GALT7	1.01334	8.38795e-11	T1DE_vs_T1DI
RSU1	1.07076	8.36285e-11	T1DE_vs_T1DI
PARL	1.2351	7.59044e-11	T1DE_vs_T1DI
AC092053.3	1.09536	7.22941e-11	T1DE_vs_T1DI
CNOT3	1.77504	7.04373e-11	T1DE_vs_T1DI
AC069287.3	1.05156	6.76496e-11	T1DE_vs_T1DI
AC005100.2	1.9773	6.64281e-11	T1DE_vs_T1DI
AC008083.3	4.45687	6.54201e-11	T1DE_vs_T1DI
FEM1B	1.06948	6.33817e-11	T1DE_vs_T1DI
THOC7-AS1	1.39026	6.30281e-11	T1DE_vs_T1DI
FTSJ3	2.07246	6.03515e-11	T1DE_vs_T1DI
AC024560.4	1.00604	5.78556e-11	T1DE_vs_T1DI
IFT27	2.13331	5.50883e-11	T1DE_vs_T1DI
AL049869.3	1.28502	5.48819e-11	T1DE_vs_T1DI
AC092645.2	1.26888	4.92351e-11	T1DE_vs_T1DI
ZNF385D	1.37371	4.91464e-11	T1DE_vs_T1DI
ERVK3-1	3.48065	4.73635e-11	T1DE_vs_T1DI
AC104964.3	1.58346	4.69285e-11	T1DE_vs_T1DI
AL157827.2	1.77873	4.59849e-11	T1DE_vs_T1DI
AC015813.1	4.11342	4.54958e-11	T1DE_vs_T1DI
ADORA2A-AS1	2.54929	4.42287e-11	T1DE_vs_T1DI
AC007272.1	1.92206	4.36112e-11	T1DE_vs_T1DI
AC015982.2	1.19764	4.32946e-11	T1DE_vs_T1DI
CCDC84	1.15103	4.09116e-11	T1DE_vs_T1DI
AL391121.1	1.07071	4.06195e-11	T1DE_vs_T1DI
YIPF4	1.7607	3.56233e-11	T1DE_vs_T1DI
FAM228A	1.99452	3.53622e-11	T1DE_vs_T1DI
AP002340.1	1.10485	3.45772e-11	T1DE_vs_T1DI
PEX12	1.28736	3.43676e-11	T1DE_vs_T1DI
CPNE3	1.88998	3.25431e-11	T1DE_vs_T1DI
SNURF	1.60895	3.24582e-11	T1DE_vs_T1DI
AL033527.4	1.18503	3.23156e-11	T1DE_vs_T1DI
AC139019.1	1.0824	3.16786e-11	T1DE_vs_T1DI
MPPE1	1.08262	3.12591e-11	T1DE_vs_T1DI
SPRED3	1.19583	3.10179e-11	T1DE_vs_T1DI
ZNF761	2.44857	2.73658e-11	T1DE_vs_T1DI
TAC4	3.25111	2.71359e-11	T1DE_vs_T1DI
ZNF177	1.49913	2.38057e-11	T1DE_vs_T1DI
AC106786.2	1.18907	2.33324e-11	T1DE_vs_T1DI
AC023886.1	5.62758	2.31573e-11	T1DE_vs_T1DI
EEF2K	3.74766	2.00502e-11	T1DE_vs_T1DI
MON1B	3.44935	1.93235e-11	T1DE_vs_T1DI
RAPSN	1.16876	1.83797e-11	T1DE_vs_T1DI
OR52A1	1.10832	1.77858e-11	T1DE_vs_T1DI
NOLC1	1.50742	1.76109e-11	T1DE_vs_T1DI
SLC25A40	1.31155	1.60451e-11	T1DE_vs_T1DI
API5	1.90878	1.51283e-11	T1DE_vs_T1DI
AC008737.1	1.76512	1.37287e-11	T1DE_vs_T1DI
OR2L5	1.6101	1.25211e-11	T1DE_vs_T1DI
AL118511.4	2.32212	1.22311e-11	T1DE_vs_T1DI
AC098820.3	1.83465	1.21248e-11	T1DE_vs_T1DI
WDR60	1.55664	1.21245e-11	T1DE_vs_T1DI
AL592430.1	1.04159	1.16093e-11	T1DE_vs_T1DI
APC2	1.43582	1.12691e-11	T1DE_vs_T1DI
FASTKD1	1.23356	1.08143e-11	T1DE_vs_T1DI
JAKMIP3	6.35155	1.0581e-11	T1DE_vs_T1DI
CAND2	1.73305	1.01397e-11	T1DE_vs_T1DI
KCNC4	1.51274	9.41404e-12	T1DE_vs_T1DI
AC010883.3	3.854	9.23049e-12	T1DE_vs_T1DI
CCDC77	1.20078	9.21557e-12	T1DE_vs_T1DI
LINC02842	2.48212	8.89722e-12	T1DE_vs_T1DI
ANGPTL8	2.09932	8.3624e-12	T1DE_vs_T1DI
PPP1R8	1.25512	7.1485e-12	T1DE_vs_T1DI
USP19	7.60801	7.1281e-12	T1DE_vs_T1DI
AC069185.1	3.87768	6.16007e-12	T1DE_vs_T1DI
AL163636.1	2.4415	6.1073e-12	T1DE_vs_T1DI
DNM3	1.35366	5.43345e-12	T1DE_vs_T1DI
RITA1	1.117	5.30076e-12	T1DE_vs_T1DI
AC092159.2	8.2294	5.22841e-12	T1DE_vs_T1DI
ASB7	1.19106	5.11857e-12	T1DE_vs_T1DI
OTUD6B-AS1	1.25754	5.02627e-12	T1DE_vs_T1DI
CNNM2	1.39321	4.76532e-12	T1DE_vs_T1DI
AC093801.1	1.20689	4.72252e-12	T1DE_vs_T1DI
SH3BP5L	1.01121	4.62227e-12	T1DE_vs_T1DI
OR2A7	3.27071	4.47053e-12	T1DE_vs_T1DI
AL035458.2	8.84055	4.36407e-12	T1DE_vs_T1DI
IGHV3-41	1.78834	4.33592e-12	T1DE_vs_T1DI
PKIB	2.95492	4.24699e-12	T1DE_vs_T1DI
CNKSR1	1.06239	4.24006e-12	T1DE_vs_T1DI
MCM3AP-AS1	1.5202	4.1494e-12	T1DE_vs_T1DI
AL357507.1	1.38051	3.83369e-12	T1DE_vs_T1DI
MRTFA-AS1	3.09661	3.7331e-12	T1DE_vs_T1DI
ZC3H11B	1.05818	3.57515e-12	T1DE_vs_T1DI
LINC02100	1.66504	3.49895e-12	T1DE_vs_T1DI
FAM122B	1.20137	3.46797e-12	T1DE_vs_T1DI
AL391097.1	1.13619	3.37663e-12	T1DE_vs_T1DI
AC020658.4	1.5442	3.1001e-12	T1DE_vs_T1DI
AC096637.1	2.13323	3.0119e-12	T1DE_vs_T1DI
BIRC6-AS1	1.71946	2.89733e-12	T1DE_vs_T1DI
AL606923.2	1.35465	2.88595e-12	T1DE_vs_T1DI
AC009113.1	2.66517	2.87821e-12	T1DE_vs_T1DI
RUNDC3A-AS1	3.00511	2.68746e-12	T1DE_vs_T1DI
CARD8	1.88025	2.60949e-12	T1DE_vs_T1DI
HNRNPH1	1.97853	2.53864e-12	T1DE_vs_T1DI
LRP11	2.18062	2.15074e-12	T1DE_vs_T1DI
CHST14	2.90251	2.11467e-12	T1DE_vs_T1DI
ZNF629	1.32374	2.05574e-12	T1DE_vs_T1DI
AC008781.3	3.96845	1.98996e-12	T1DE_vs_T1DI
PSMC3IP	1.21905	1.95588e-12	T1DE_vs_T1DI
MTFR1L	1.1436	1.92272e-12	T1DE_vs_T1DI
TRAPPC13	3.91014	1.85202e-12	T1DE_vs_T1DI
FAM118B	5.0617	1.73348e-12	T1DE_vs_T1DI
CLHC1	1.05665	1.59304e-12	T1DE_vs_T1DI
UBE2D4	6.27498	1.47425e-12	T1DE_vs_T1DI
AL162718.3	1.53785	1.44048e-12	T1DE_vs_T1DI
SFTA2	1.30243	1.39015e-12	T1DE_vs_T1DI
AL355613.1	2.18127	1.38674e-12	T1DE_vs_T1DI
HJV	3.83376	1.32505e-12	T1DE_vs_T1DI
ACBD4	1.38509	1.28496e-12	T1DE_vs_T1DI
CXorf56	1.55984	1.28051e-12	T1DE_vs_T1DI
AL136454.1	1.3077	1.25471e-12	T1DE_vs_T1DI
ORC1	2.39949	1.22664e-12	T1DE_vs_T1DI
SNRPA	1.23298	1.19603e-12	T1DE_vs_T1DI
TUBG1	1.26626	1.11807e-12	T1DE_vs_T1DI
SCAP	1.01642	1.11403e-12	T1DE_vs_T1DI
AC107081.2	1.69323	1.01046e-12	T1DE_vs_T1DI
ERVW-1	1.46915	9.71193e-13	T1DE_vs_T1DI
AL691447.2	1.36098	9.47655e-13	T1DE_vs_T1DI
SLC2A1-AS1	2.72037	9.45829e-13	T1DE_vs_T1DI
AC097534.2	2.64949	9.42646e-13	T1DE_vs_T1DI
SSRP1	1.47844	8.53627e-13	T1DE_vs_T1DI
DUSP11	4.53053	8.39607e-13	T1DE_vs_T1DI
MBLAC2	1.46868	8.33503e-13	T1DE_vs_T1DI
POGLUT1	1.5778	7.79474e-13	T1DE_vs_T1DI
NT5C3B	2.4954	7.4211e-13	T1DE_vs_T1DI
MROH8	1.22662	7.24921e-13	T1DE_vs_T1DI
TSPAN31	4.13471	7.13457e-13	T1DE_vs_T1DI
ACTR3B	1.12285	6.59533e-13	T1DE_vs_T1DI
BAG5	1.23891	6.27283e-13	T1DE_vs_T1DI
AC105052.5	1.79315	6.17829e-13	T1DE_vs_T1DI
GVQW3	4.54749	5.88081e-13	T1DE_vs_T1DI
AC127496.5	1.65266	5.67069e-13	T1DE_vs_T1DI
NOTCH4	1.62475	5.51753e-13	T1DE_vs_T1DI
LINC01301	1.74583	5.19921e-13	T1DE_vs_T1DI
S100A1	1.01052	5.19788e-13	T1DE_vs_T1DI
AL513166.1	1.67352	4.92347e-13	T1DE_vs_T1DI
HSDL1	3.67355	4.35242e-13	T1DE_vs_T1DI
TGM7	1.12206	4.31529e-13	T1DE_vs_T1DI
AC009121.2	2.42631	4.18223e-13	T1DE_vs_T1DI
MRPL48	1.12208	4.16754e-13	T1DE_vs_T1DI
SMIM27	1.63648	4.04055e-13	T1DE_vs_T1DI
AC243960.3	2.6176	4.00538e-13	T1DE_vs_T1DI
PARD6A	2.91627	3.99793e-13	T1DE_vs_T1DI
PDE12	1.09591	3.98945e-13	T1DE_vs_T1DI
TRIM4	3.12829	3.98943e-13	T1DE_vs_T1DI
OR51I2	1.63925	3.6576e-13	T1DE_vs_T1DI
AC007879.4	1.80528	3.55165e-13	T1DE_vs_T1DI
AL157369.1	1.60845	3.51255e-13	T1DE_vs_T1DI
AL353608.2	1.49871	3.48105e-13	T1DE_vs_T1DI
ST7L	1.11988	3.46938e-13	T1DE_vs_T1DI
CRTC3-AS1	1.73698	3.28273e-13	T1DE_vs_T1DI
MRPL32	2.28649	2.99663e-13	T1DE_vs_T1DI
ZBTB22	3.31311	2.83732e-13	T1DE_vs_T1DI
LMO7DN	1.91738	2.78897e-13	T1DE_vs_T1DI
AL451067.1	2.00646	2.77383e-13	T1DE_vs_T1DI
GCNT3	1.37029	2.61658e-13	T1DE_vs_T1DI
PRKG1	1.56766	2.59877e-13	T1DE_vs_T1DI
IMPG2	1.76491	2.47338e-13	T1DE_vs_T1DI
SPESP1	1.86206	2.44256e-13	T1DE_vs_T1DI
AC024940.6	1.90615	2.3783e-13	T1DE_vs_T1DI
UQCRHL	1.51459	2.13996e-13	T1DE_vs_T1DI
LINC01224	1.137	2.10829e-13	T1DE_vs_T1DI
TRIM52	1.70248	2.00917e-13	T1DE_vs_T1DI
FEM1A	2.84495	1.94787e-13	T1DE_vs_T1DI
AC109466.1	1.77033	1.75247e-13	T1DE_vs_T1DI
GOLGA6L9	1.0929	1.69485e-13	T1DE_vs_T1DI
REELD1	2.18452	1.66786e-13	T1DE_vs_T1DI
TLCD3B	1.11503	1.6187e-13	T1DE_vs_T1DI
LINC00529	1.20507	1.53996e-13	T1DE_vs_T1DI
COX10-AS1	1.47941	1.35342e-13	T1DE_vs_T1DI
BBS2	1.68324	1.35208e-13	T1DE_vs_T1DI
APTR	1.97018	1.3285e-13	T1DE_vs_T1DI
OSGEPL1-AS1	1.04668	1.32236e-13	T1DE_vs_T1DI
ZHX1	1.63595	1.3182e-13	T1DE_vs_T1DI
GPATCH1	1.66088	1.17137e-13	T1DE_vs_T1DI
SEPHS1	3.12538	1.08233e-13	T1DE_vs_T1DI
AC007952.3	1.30459	1.07833e-13	T1DE_vs_T1DI
AL450384.2	1.25512	1.06071e-13	T1DE_vs_T1DI
POLR2A	3.10829	1.03027e-13	T1DE_vs_T1DI
NCBP2-AS1	2.00216	1.00275e-13	T1DE_vs_T1DI
NPIPA1	2.45997	9.85927e-14	T1DE_vs_T1DI
RSPH9	1.43426	9.74665e-14	T1DE_vs_T1DI
ZNF616	1.97885	9.47993e-14	T1DE_vs_T1DI
PRKN	1.819	9.1682e-14	T1DE_vs_T1DI
AC232271.1	2.27481	8.94864e-14	T1DE_vs_T1DI
PHKA2-AS1	2.26871	8.51994e-14	T1DE_vs_T1DI
AC011346.1	1.35742	8.23116e-14	T1DE_vs_T1DI
AL133485.2	4.62333	8.18439e-14	T1DE_vs_T1DI
AL672291.1	2.2337	7.9599e-14	T1DE_vs_T1DI
DLL1	2.46568	7.16909e-14	T1DE_vs_T1DI
AL512303.1	1.82593	7.12348e-14	T1DE_vs_T1DI
COQ6	1.37432	7.07361e-14	T1DE_vs_T1DI
DMAP1	1.44275	7.05237e-14	T1DE_vs_T1DI
AC007216.1	1.29874	7.01091e-14	T1DE_vs_T1DI
MRPS23	4.92107	6.96521e-14	T1DE_vs_T1DI
MCM3	1.64949	6.89221e-14	T1DE_vs_T1DI
ZNF41	1.88577	5.89981e-14	T1DE_vs_T1DI
AC120498.4	1.86103	5.5333e-14	T1DE_vs_T1DI
AC012629.2	1.17537	5.05387e-14	T1DE_vs_T1DI
ATG10	1.31576	4.9386e-14	T1DE_vs_T1DI
AC087664.2	1.35248	4.84112e-14	T1DE_vs_T1DI
CAD	2.52746	4.8135e-14	T1DE_vs_T1DI
ERMN	2.37275	4.81011e-14	T1DE_vs_T1DI
AC087276.3	1.33978	4.80233e-14	T1DE_vs_T1DI
C3orf20	1.51059	4.7493e-14	T1DE_vs_T1DI
SH2B1	1.6454	4.74743e-14	T1DE_vs_T1DI
URB1	1.19146	4.35639e-14	T1DE_vs_T1DI
AC006333.2	1.30856	3.65277e-14	T1DE_vs_T1DI
AC005041.5	1.21534	3.54492e-14	T1DE_vs_T1DI
RNF44	2.52041	3.2178e-14	T1DE_vs_T1DI
MYB-AS1	1.30612	3.11717e-14	T1DE_vs_T1DI
C17orf113	1.03763	3.10539e-14	T1DE_vs_T1DI
AC105180.2	1.04805	3.08776e-14	T1DE_vs_T1DI
IP6K3	1.158	3.01201e-14	T1DE_vs_T1DI
C21orf58	2.03102	2.89464e-14	T1DE_vs_T1DI
RFC5	1.37391	2.8448e-14	T1DE_vs_T1DI
AL512452.1	3.64301	2.72804e-14	T1DE_vs_T1DI
SLC35E2B	1.5601	2.54924e-14	T1DE_vs_T1DI
AP001341.1	2.21976	2.54357e-14	T1DE_vs_T1DI
COQ5	1.41833	2.53397e-14	T1DE_vs_T1DI
MAST4	5.26363	2.43205e-14	T1DE_vs_T1DI
AC005277.2	1.25012	2.36828e-14	T1DE_vs_T1DI
AC015961.2	1.58283	2.19045e-14	T1DE_vs_T1DI
AC016526.1	1.20914	2.12203e-14	T1DE_vs_T1DI
AP000640.2	1.88779	2.10727e-14	T1DE_vs_T1DI
AC084018.2	1.44899	2.09596e-14	T1DE_vs_T1DI
AC023906.5	2.28092	2.07331e-14	T1DE_vs_T1DI
RSPH1	1.12756	1.99368e-14	T1DE_vs_T1DI
SLC13A5	1.0633	1.9774e-14	T1DE_vs_T1DI
ERV3-1	1.37894	1.97406e-14	T1DE_vs_T1DI
AC007285.2	1.06456	1.87738e-14	T1DE_vs_T1DI
THBS4	3.61955	1.6012e-14	T1DE_vs_T1DI
SAMD5	1.01302	1.60091e-14	T1DE_vs_T1DI
LINC01322	2.89583	1.47577e-14	T1DE_vs_T1DI
AC020915.2	3.08969	1.43811e-14	T1DE_vs_T1DI
LIN28A	1.03911	1.36263e-14	T1DE_vs_T1DI
AC022509.4	1.51186	1.35082e-14	T1DE_vs_T1DI
ACBD7	1.76641	1.34574e-14	T1DE_vs_T1DI
HSD17B7	1.42039	1.27727e-14	T1DE_vs_T1DI
ATN1	1.26004	1.24833e-14	T1DE_vs_T1DI
PPP1R13L	1.60905	1.2264e-14	T1DE_vs_T1DI
NSUN5	1.02167	1.20763e-14	T1DE_vs_T1DI
HYPK	2.65201	1.20342e-14	T1DE_vs_T1DI
ABCB9	1.04472	1.16126e-14	T1DE_vs_T1DI
PRUNE1	3.50578	1.14055e-14	T1DE_vs_T1DI
SOGA3	1.75956	1.11542e-14	T1DE_vs_T1DI
ZBTB39	3.01858	1.05451e-14	T1DE_vs_T1DI
ZNF337	1.94607	1.05408e-14	T1DE_vs_T1DI
ALDH18A1	2.27901	1.05232e-14	T1DE_vs_T1DI
TBCE	4.96475	9.80275e-15	T1DE_vs_T1DI
KIAA1549L	1.30716	9.48109e-15	T1DE_vs_T1DI
PROX1-AS1	1.59982	9.14354e-15	T1DE_vs_T1DI
OVCH2	1.27974	8.74929e-15	T1DE_vs_T1DI
NDST3	1.28496	8.47367e-15	T1DE_vs_T1DI
PIGO	3.17873	8.45723e-15	T1DE_vs_T1DI
SLC12A9-AS1	1.47636	8.37174e-15	T1DE_vs_T1DI
AL359715.1	1.15283	8.08948e-15	T1DE_vs_T1DI
MREG	4.31588	7.29904e-15	T1DE_vs_T1DI
OR2F1	1.18415	6.89965e-15	T1DE_vs_T1DI
AC073342.1	1.66843	6.6768e-15	T1DE_vs_T1DI
KIAA1586	1.90388	6.52006e-15	T1DE_vs_T1DI
CDK4	1.21942	6.1814e-15	T1DE_vs_T1DI
AC004839.2	1.64664	5.59174e-15	T1DE_vs_T1DI
AC116535.1	1.95909	5.10684e-15	T1DE_vs_T1DI
MSMO1	1.08805	4.69405e-15	T1DE_vs_T1DI
TCEAL1	3.72938	4.17648e-15	T1DE_vs_T1DI
NFYA	1.66199	4.13707e-15	T1DE_vs_T1DI
ELP6	2.06439	3.80323e-15	T1DE_vs_T1DI
CFAP73	2.353	3.48895e-15	T1DE_vs_T1DI
AC055764.2	2.53566	3.39776e-15	T1DE_vs_T1DI
AL139274.2	1.96338	3.3222e-15	T1DE_vs_T1DI
AC015660.2	2.11572	3.2893e-15	T1DE_vs_T1DI
ZNF613	3.25457	2.9745e-15	T1DE_vs_T1DI
C2orf76	1.25024	2.94659e-15	T1DE_vs_T1DI
AC084036.1	1.87683	2.82542e-15	T1DE_vs_T1DI
AC110491.3	1.07756	2.72588e-15	T1DE_vs_T1DI
RGPD4	3.24529	2.69553e-15	T1DE_vs_T1DI
PRB4	2.3674	2.42926e-15	T1DE_vs_T1DI
AC002310.1	2.26738	2.37157e-15	T1DE_vs_T1DI
AC024937.3	1.64258	2.37004e-15	T1DE_vs_T1DI
OGFRP1	1.5111	2.31566e-15	T1DE_vs_T1DI
HIST1H2AC	1.37372	2.23725e-15	T1DE_vs_T1DI
PRG4	1.03012	2.16304e-15	T1DE_vs_T1DI
AL109984.1	2.25267	2.15946e-15	T1DE_vs_T1DI
C12orf73	1.33065	1.82305e-15	T1DE_vs_T1DI
ZNF749	1.01208	1.81595e-15	T1DE_vs_T1DI
HEXIM1	1.60038	1.80837e-15	T1DE_vs_T1DI
ALG9	2.33246	1.78455e-15	T1DE_vs_T1DI
RAD54L	1.07692	1.7738e-15	T1DE_vs_T1DI
AC097467.3	1.37956	1.70788e-15	T1DE_vs_T1DI
ZBED6CL	1.80152	1.68429e-15	T1DE_vs_T1DI
RNF113A	3.32335	1.6429e-15	T1DE_vs_T1DI
PFAS	1.75076	1.47928e-15	T1DE_vs_T1DI
TSPAN1	1.24081	1.46991e-15	T1DE_vs_T1DI
GREB1L	1.16227	1.4616e-15	T1DE_vs_T1DI
CCZ1B	1.32349	1.43805e-15	T1DE_vs_T1DI
BOK-AS1	1.28917	1.34892e-15	T1DE_vs_T1DI
TRMU	4.30808	1.328e-15	T1DE_vs_T1DI
AP001893.1	1.27416	1.29317e-15	T1DE_vs_T1DI
FBXO16	2.43292	1.21285e-15	T1DE_vs_T1DI
TP53TG1	1.14055	1.17985e-15	T1DE_vs_T1DI
AC092139.1	2.14119	1.13291e-15	T1DE_vs_T1DI
AC018685.2	1.00698	1.10677e-15	T1DE_vs_T1DI
AC009118.3	1.16845	1.0545e-15	T1DE_vs_T1DI
AC093297.2	1.33789	1.04149e-15	T1DE_vs_T1DI
GPR137C	1.28794	1.02695e-15	T1DE_vs_T1DI
AC092810.4	1.3177	1.01829e-15	T1DE_vs_T1DI
MIR210HG	1.32417	9.99277e-16	T1DE_vs_T1DI
ICK	1.64458	9.84293e-16	T1DE_vs_T1DI
OIT3	4.09696	9.76195e-16	T1DE_vs_T1DI
PHEX	1.02235	9.7585e-16	T1DE_vs_T1DI
LETMD1	1.16236	9.52219e-16	T1DE_vs_T1DI
LEO1	1.77847	9.03659e-16	T1DE_vs_T1DI
PRR7-AS1	5.77443	8.87475e-16	T1DE_vs_T1DI
TMEM201	1.2102	8.62095e-16	T1DE_vs_T1DI
LINC00638	1.50514	8.01378e-16	T1DE_vs_T1DI
AC093512.2	1.24853	7.85086e-16	T1DE_vs_T1DI
RXFP1	1.07013	7.74158e-16	T1DE_vs_T1DI
AC095057.4	4.71675	7.68954e-16	T1DE_vs_T1DI
OTUD3	1.56194	7.66211e-16	T1DE_vs_T1DI
NUDT14	1.15897	7.34977e-16	T1DE_vs_T1DI
AC134772.1	2.27919	7.00242e-16	T1DE_vs_T1DI
PYROXD2	1.56256	6.96819e-16	T1DE_vs_T1DI
PPME1	2.23784	6.54233e-16	T1DE_vs_T1DI
AL035448.1	1.02976	6.23485e-16	T1DE_vs_T1DI
LHX8	1.07783	6.22096e-16	T1DE_vs_T1DI
FGD1	3.96107	6.05482e-16	T1DE_vs_T1DI
ZNF391	4.03263	5.6887e-16	T1DE_vs_T1DI
AC011603.2	1.69286	5.49557e-16	T1DE_vs_T1DI
PRICKLE2-AS3	1.1075	5.37252e-16	T1DE_vs_T1DI
RNF148	4.04983	5.26092e-16	T1DE_vs_T1DI
AL512638.3	1.06657	5.05216e-16	T1DE_vs_T1DI
POLR3H	1.19002	4.99179e-16	T1DE_vs_T1DI
PEX10	1.90935	4.97905e-16	T1DE_vs_T1DI
GPN1	1.28339	4.93176e-16	T1DE_vs_T1DI
EMC9	1.71376	4.9172e-16	T1DE_vs_T1DI
AC016831.1	3.23216	4.828e-16	T1DE_vs_T1DI
COG8	7.87749	4.63404e-16	T1DE_vs_T1DI
AL512791.1	1.77654	4.38227e-16	T1DE_vs_T1DI
RHNO1	1.2269	4.15435e-16	T1DE_vs_T1DI
PTCD2	1.33091	4.07172e-16	T1DE_vs_T1DI
AC069234.1	9.79076	3.95192e-16	T1DE_vs_T1DI
AP002840.2	1.98962	3.89759e-16	T1DE_vs_T1DI
KLF9	1.20827	3.89202e-16	T1DE_vs_T1DI
GPN3	1.08108	3.50587e-16	T1DE_vs_T1DI
LINC00266-1	1.75641	3.42001e-16	T1DE_vs_T1DI
AL135791.1	1.06718	3.39785e-16	T1DE_vs_T1DI
FSD2	1.90867	3.31226e-16	T1DE_vs_T1DI
AL135878.1	5.12525	3.26432e-16	T1DE_vs_T1DI
DCAF4L1	1.3171	3.12996e-16	T1DE_vs_T1DI
AC048382.5	1.14605	2.90188e-16	T1DE_vs_T1DI
AC068279.2	1.76381	2.71683e-16	T1DE_vs_T1DI
GNRHR	1.78581	2.67423e-16	T1DE_vs_T1DI
WDR64	1.81338	2.56289e-16	T1DE_vs_T1DI
AC019117.1	1.2853	2.42093e-16	T1DE_vs_T1DI
STMN1	2.47358	2.36891e-16	T1DE_vs_T1DI
SAA2	2.98042	2.15693e-16	T1DE_vs_T1DI
AL603910.1	1.6242	2.14089e-16	T1DE_vs_T1DI
MMAB	5.18471	2.08914e-16	T1DE_vs_T1DI
KLHL23	4.33966	1.94939e-16	T1DE_vs_T1DI
PDIK1L	1.96691	1.86101e-16	T1DE_vs_T1DI
AL354892.3	1.07099	1.85853e-16	T1DE_vs_T1DI
TARBP1	1.31078	1.84193e-16	T1DE_vs_T1DI
AC005009.2	1.27232	1.72461e-16	T1DE_vs_T1DI
NTM	1.23088	1.72301e-16	T1DE_vs_T1DI
LGSN	1.06416	1.70183e-16	T1DE_vs_T1DI
AL163051.1	7.40265	1.6992e-16	T1DE_vs_T1DI
Z99758.1	1.67188	1.62342e-16	T1DE_vs_T1DI
FZD3	2.61409	1.464e-16	T1DE_vs_T1DI
AC008040.1	2.93449	1.42687e-16	T1DE_vs_T1DI
TMCC1-AS1	3.35394	1.2943e-16	T1DE_vs_T1DI
GLS2	1.60499	1.27866e-16	T1DE_vs_T1DI
AL022238.2	3.15883	1.24613e-16	T1DE_vs_T1DI
KDF1	3.80351	9.06351e-17	T1DE_vs_T1DI
RPP40	1.9754	8.30508e-17	T1DE_vs_T1DI
AL162595.1	3.30595	8.17486e-17	T1DE_vs_T1DI
CCDC92	1.85979	8.17078e-17	T1DE_vs_T1DI
CXorf40A	3.34638	7.82463e-17	T1DE_vs_T1DI
LINC02023	1.2076	7.51689e-17	T1DE_vs_T1DI
AL121601.1	1.44205	6.90361e-17	T1DE_vs_T1DI
AC005523.2	2.97912	6.77134e-17	T1DE_vs_T1DI
LZTR1	2.86085	6.67796e-17	T1DE_vs_T1DI
ZMYM1	1.1442	6.65568e-17	T1DE_vs_T1DI
LINC00310	1.5023	6.17895e-17	T1DE_vs_T1DI
AP000350.6	1.24976	6.06586e-17	T1DE_vs_T1DI
TIMM23B-AGAP6	3.17585	6.05056e-17	T1DE_vs_T1DI
CFAP53	1.61716	5.65498e-17	T1DE_vs_T1DI
PLAC9	4.63199	5.56165e-17	T1DE_vs_T1DI
AC084864.2	1.10573	5.5386e-17	T1DE_vs_T1DI
BCDIN3D-AS1	1.27983	5.45451e-17	T1DE_vs_T1DI
CDK6	1.41431	5.31325e-17	T1DE_vs_T1DI
AC073389.2	2.30726	5.31175e-17	T1DE_vs_T1DI
JMJD4	5.09423	5.14786e-17	T1DE_vs_T1DI
AC010907.2	1.38456	4.84319e-17	T1DE_vs_T1DI
AVPR2	1.88145	4.47961e-17	T1DE_vs_T1DI
CRMP1	1.13914	4.41499e-17	T1DE_vs_T1DI
AL049780.2	7.29174	4.1216e-17	T1DE_vs_T1DI
CFLAR-AS1	1.98811	4.05163e-17	T1DE_vs_T1DI
CTBP1-AS	1.12154	3.95969e-17	T1DE_vs_T1DI
AC125494.1	6.28925	3.76721e-17	T1DE_vs_T1DI
MMAA	1.33879	3.718e-17	T1DE_vs_T1DI
SESN1	1.76894	3.64872e-17	T1DE_vs_T1DI
AC012254.3	1.39827	3.6458e-17	T1DE_vs_T1DI
AC015845.2	3.45343	3.64033e-17	T1DE_vs_T1DI
MFSD3	2.64416	3.58237e-17	T1DE_vs_T1DI
AC073896.5	1.00125	3.55699e-17	T1DE_vs_T1DI
ZNF404	1.79201	3.35325e-17	T1DE_vs_T1DI
MDP1	1.57451	3.16431e-17	T1DE_vs_T1DI
AL121759.1	1.28402	3.06975e-17	T1DE_vs_T1DI
AC068858.1	1.37303	2.69755e-17	T1DE_vs_T1DI
AC010538.1	2.137	2.67824e-17	T1DE_vs_T1DI
LINC01291	2.18558	2.67445e-17	T1DE_vs_T1DI
PSMG3-AS1	1.15915	2.66252e-17	T1DE_vs_T1DI
MECOM	2.53677	2.65502e-17	T1DE_vs_T1DI
AF196972.1	1.15753	2.45728e-17	T1DE_vs_T1DI
SAA1	2.15304	2.41163e-17	T1DE_vs_T1DI
LMNTD2	1.16557	2.37442e-17	T1DE_vs_T1DI
AC084824.5	1.59436	2.28501e-17	T1DE_vs_T1DI
RSPH4A	1.05234	2.14662e-17	T1DE_vs_T1DI
DXO	3.57232	2.04882e-17	T1DE_vs_T1DI
AC009244.2	1.36996	1.88562e-17	T1DE_vs_T1DI
AL359317.2	1.26452	1.86022e-17	T1DE_vs_T1DI
AC055733.2	7.98599	1.81402e-17	T1DE_vs_T1DI
KISS1R	1.29675	1.7822e-17	T1DE_vs_T1DI
LINC01003	1.48238	1.63248e-17	T1DE_vs_T1DI
AF111169.3	1.01625	1.52964e-17	T1DE_vs_T1DI
AC079385.1	1.79221	1.5293e-17	T1DE_vs_T1DI
AC092969.1	1.18527	1.47797e-17	T1DE_vs_T1DI
TSEN2	3.7218	1.43937e-17	T1DE_vs_T1DI
SPDYE16	1.5115	1.2799e-17	T1DE_vs_T1DI
SNTG1	1.78168	1.25237e-17	T1DE_vs_T1DI
VPS72	1.51243	1.2452e-17	T1DE_vs_T1DI
SRSF7	2.31911	1.22703e-17	T1DE_vs_T1DI
THNSL1	3.77686	1.21306e-17	T1DE_vs_T1DI
TMEM143	1.66951	1.13608e-17	T1DE_vs_T1DI
ATP6AP1L	3.57676	1.09566e-17	T1DE_vs_T1DI
C11orf98	2.94783	1.0726e-17	T1DE_vs_T1DI
AL136419.3	1.42874	1.00084e-17	T1DE_vs_T1DI
TTC39A-AS1	1.14879	9.70579e-18	T1DE_vs_T1DI
VSNL1	1.22201	9.69212e-18	T1DE_vs_T1DI
AC107072.2	1.48373	9.4405e-18	T1DE_vs_T1DI
ZSCAN16-AS1	2.24859	9.27268e-18	T1DE_vs_T1DI
AL021328.1	1.31179	9.10541e-18	T1DE_vs_T1DI
ASIP	1.38083	8.89677e-18	T1DE_vs_T1DI
TBC1D13	1.47725	8.81652e-18	T1DE_vs_T1DI
AC104982.2	1.52942	8.45513e-18	T1DE_vs_T1DI
ACTL6A	1.0463	8.41753e-18	T1DE_vs_T1DI
AC020978.7	4.48274	8.00907e-18	T1DE_vs_T1DI
AC026471.1	1.59195	7.82163e-18	T1DE_vs_T1DI
AC008663.2	1.82423	7.44376e-18	T1DE_vs_T1DI
SRRM2-AS1	4.54779	7.35317e-18	T1DE_vs_T1DI
RAB40A	2.41927	7.1522e-18	T1DE_vs_T1DI
AC092338.2	2.02252	6.77206e-18	T1DE_vs_T1DI
ARFIP2	1.75592	6.29349e-18	T1DE_vs_T1DI
AC138811.1	1.55564	5.76077e-18	T1DE_vs_T1DI
GEMIN4	1.37746	5.75102e-18	T1DE_vs_T1DI
KTN1-AS1	1.38206	5.70389e-18	T1DE_vs_T1DI
PAN3-AS1	1.48709	5.68392e-18	T1DE_vs_T1DI
PROK1	1.60887	5.47021e-18	T1DE_vs_T1DI
AC008149.2	1.61078	5.37088e-18	T1DE_vs_T1DI
NHLRC1	1.16225	4.97927e-18	T1DE_vs_T1DI
AC007952.5	4.14622	4.95695e-18	T1DE_vs_T1DI
ANKS3	1.3575	4.53828e-18	T1DE_vs_T1DI
CDPF1	2.64863	4.53772e-18	T1DE_vs_T1DI
TBX15	3.13487	4.44883e-18	T1DE_vs_T1DI
GCSIR	1.47643	4.40365e-18	T1DE_vs_T1DI
AC004837.4	1.0545	4.2138e-18	T1DE_vs_T1DI
PSTK	1.7434	4.1109e-18	T1DE_vs_T1DI
TFAP2E	1.00023	4.04931e-18	T1DE_vs_T1DI
ALAS2	1.20136	3.95726e-18	T1DE_vs_T1DI
GAL3ST1	1.03626	3.86112e-18	T1DE_vs_T1DI
TRIM67	1.66799	3.65602e-18	T1DE_vs_T1DI
AC004542.2	2.1692	3.63813e-18	T1DE_vs_T1DI
AL353576.1	2.50292	3.56105e-18	T1DE_vs_T1DI
Z93020.1	1.99523	3.51916e-18	T1DE_vs_T1DI
RELL2	2.24607	3.35328e-18	T1DE_vs_T1DI
AL121574.1	1.4246	3.35328e-18	T1DE_vs_T1DI
SLC12A3	3.11076	3.0906e-18	T1DE_vs_T1DI
LINC02482	1.08852	2.9392e-18	T1DE_vs_T1DI
AL137077.2	1.39762	2.91924e-18	T1DE_vs_T1DI
SPDYE5	2.03118	2.78162e-18	T1DE_vs_T1DI
PRSS51	2.27373	2.77919e-18	T1DE_vs_T1DI
AC097500.1	1.79238	2.69769e-18	T1DE_vs_T1DI
CCHCR1	1.64836	2.55289e-18	T1DE_vs_T1DI
AC104958.1	1.34485	2.45269e-18	T1DE_vs_T1DI
TMEM254-AS1	4.33176	2.36853e-18	T1DE_vs_T1DI
AL138733.1	1.16348	2.19781e-18	T1DE_vs_T1DI
AL391244.2	1.33474	2.06967e-18	T1DE_vs_T1DI
MIR4458HG	3.57937	2.06176e-18	T1DE_vs_T1DI
DENND2A	3.32523	1.95823e-18	T1DE_vs_T1DI
LINC00271	1.62111	1.94066e-18	T1DE_vs_T1DI
AC011601.1	1.4698	1.87587e-18	T1DE_vs_T1DI
ZNF512B	1.18125	1.81646e-18	T1DE_vs_T1DI
NID2	1.93436	1.8115e-18	T1DE_vs_T1DI
SNAPC5	4.4009	1.58457e-18	T1DE_vs_T1DI
ZBTB6	1.70346	1.54724e-18	T1DE_vs_T1DI
DGUOK-AS1	2.00858	1.48252e-18	T1DE_vs_T1DI
WDR78	1.46157	1.45983e-18	T1DE_vs_T1DI
TXNDC8	3.22013	1.45779e-18	T1DE_vs_T1DI
ARV1	1.01869	1.23943e-18	T1DE_vs_T1DI
TMEM79	2.55409	1.15851e-18	T1DE_vs_T1DI
HIST1H2BC	1.2272	1.07384e-18	T1DE_vs_T1DI
AC007314.1	1.56055	1.04886e-18	T1DE_vs_T1DI
AC087222.1	1.01348	1.01327e-18	T1DE_vs_T1DI
SIAE	1.31558	1.01285e-18	T1DE_vs_T1DI
AC117503.5	2.59925	1.012e-18	T1DE_vs_T1DI
TRMT5	1.52235	1.00771e-18	T1DE_vs_T1DI
OR51D1	1.33054	9.70733e-19	T1DE_vs_T1DI
LAMC3	2.44358	9.69097e-19	T1DE_vs_T1DI
BET1L	3.90708	9.68073e-19	T1DE_vs_T1DI
AC051619.8	2.51362	9.2406e-19	T1DE_vs_T1DI
AC012640.4	1.10788	9.0207e-19	T1DE_vs_T1DI
KRTAP5-11	1.96082	8.65144e-19	T1DE_vs_T1DI
LILRA4	2.35516	8.12761e-19	T1DE_vs_T1DI
SEC24B-AS1	2.71888	8.03437e-19	T1DE_vs_T1DI
C6orf120	1.51647	7.16186e-19	T1DE_vs_T1DI
AC005921.2	1.43066	6.87966e-19	T1DE_vs_T1DI
COMP	1.10522	6.57858e-19	T1DE_vs_T1DI
AL359915.1	1.23964	6.26211e-19	T1DE_vs_T1DI
LRRD1	1.30697	5.77513e-19	T1DE_vs_T1DI
AP000692.2	2.92729	5.61449e-19	T1DE_vs_T1DI
TLCD1	1.10329	5.51402e-19	T1DE_vs_T1DI
FAM85B	1.28394	5.49029e-19	T1DE_vs_T1DI
TIPIN	2.77935	5.41936e-19	T1DE_vs_T1DI
CENPI	1.31315	5.33966e-19	T1DE_vs_T1DI
LMLN-AS1	2.38049	5.25895e-19	T1DE_vs_T1DI
AL161757.2	2.58379	4.75357e-19	T1DE_vs_T1DI
AL357375.1	1.09076	4.74889e-19	T1DE_vs_T1DI
FAM160B2	4.30265	4.45954e-19	T1DE_vs_T1DI
ZFP41	1.84226	4.30332e-19	T1DE_vs_T1DI
RPUSD3	1.49934	4.20059e-19	T1DE_vs_T1DI
CDKN3	4.34302	3.9425e-19	T1DE_vs_T1DI
RAPGEF3	2.09666	3.81233e-19	T1DE_vs_T1DI
AL139423.2	3.35766	3.56713e-19	T1DE_vs_T1DI
ARHGAP33	2.3547	3.47369e-19	T1DE_vs_T1DI
TPTE2	1.31478	3.36579e-19	T1DE_vs_T1DI
LINC02254	1.3933	3.25347e-19	T1DE_vs_T1DI
AP001372.2	1.6203	3.17169e-19	T1DE_vs_T1DI
NPIPB2	3.15986	2.89024e-19	T1DE_vs_T1DI
ALKBH6	2.03343	2.66659e-19	T1DE_vs_T1DI
AL627422.2	1.11686	2.66071e-19	T1DE_vs_T1DI
FOXRED2	2.78811	2.55031e-19	T1DE_vs_T1DI
AC010618.3	1.68944	2.33677e-19	T1DE_vs_T1DI
LINC02526	1.0231	2.30751e-19	T1DE_vs_T1DI
AL162253.1	1.38243	2.05587e-19	T1DE_vs_T1DI
CD59	1.68659	2.0323e-19	T1DE_vs_T1DI
AC022784.1	1.23713	2.00801e-19	T1DE_vs_T1DI
LITAFD	1.23981	1.95705e-19	T1DE_vs_T1DI
AC036176.1	1.97883	1.93685e-19	T1DE_vs_T1DI
SPINK2	1.29408	1.90816e-19	T1DE_vs_T1DI
ANO4	1.30023	1.87915e-19	T1DE_vs_T1DI
AL133453.1	1.04962	1.87583e-19	T1DE_vs_T1DI
PDZD9	1.44986	1.82246e-19	T1DE_vs_T1DI
SLC26A2	1.66132	1.82173e-19	T1DE_vs_T1DI
C11orf68	1.1431	1.77669e-19	T1DE_vs_T1DI
AC020911.2	1.01716	1.66001e-19	T1DE_vs_T1DI
YJEFN3	4.44179	1.64267e-19	T1DE_vs_T1DI
VEPH1	1.17326	1.59957e-19	T1DE_vs_T1DI
TTC39A	2.72862	1.45456e-19	T1DE_vs_T1DI
TAS2R20	1.04571	1.41369e-19	T1DE_vs_T1DI
ZFP69B	1.2678	1.35615e-19	T1DE_vs_T1DI
REN	1.19731	1.2532e-19	T1DE_vs_T1DI
MAP6D1	3.42249	1.25257e-19	T1DE_vs_T1DI
ZNF774	1.05048	1.19429e-19	T1DE_vs_T1DI
AC009754.2	1.43036	1.18023e-19	T1DE_vs_T1DI
LINC02242	2.6996	1.13852e-19	T1DE_vs_T1DI
PRRX1	1.16507	1.07624e-19	T1DE_vs_T1DI
AC130650.2	1.30958	1.05533e-19	T1DE_vs_T1DI
MFAP3	1.71963	1.05092e-19	T1DE_vs_T1DI
AC011444.1	1.55379	1.05092e-19	T1DE_vs_T1DI
AC092134.3	2.08124	1.00932e-19	T1DE_vs_T1DI
OR2M4	1.07393	9.7187e-20	T1DE_vs_T1DI
EFCAB8	4.70392	8.73403e-20	T1DE_vs_T1DI
LINC02479	1.71624	8.29224e-20	T1DE_vs_T1DI
TAS2R31	9.60322	7.59096e-20	T1DE_vs_T1DI
AC026790.1	1.07564	7.38735e-20	T1DE_vs_T1DI
BYSL	5.00386	6.96209e-20	T1DE_vs_T1DI
AL359764.3	2.17864	6.94705e-20	T1DE_vs_T1DI
CELF5	1.03409	6.86948e-20	T1DE_vs_T1DI
LINC02132	2.36936	6.61247e-20	T1DE_vs_T1DI
ZNF691	2.41591	6.60566e-20	T1DE_vs_T1DI
LRRC19	1.79196	6.34466e-20	T1DE_vs_T1DI
ASB1	1.17952	6.16451e-20	T1DE_vs_T1DI
AARS	2.74446	5.78443e-20	T1DE_vs_T1DI
UHRF1	1.28932	5.74315e-20	T1DE_vs_T1DI
LINC01626	1.15968	5.59176e-20	T1DE_vs_T1DI
CLMAT3	1.59848	5.59167e-20	T1DE_vs_T1DI
AC114956.3	1.46227	5.33604e-20	T1DE_vs_T1DI
NOBOX	1.26265	5.32307e-20	T1DE_vs_T1DI
HIST4H4	1.44582	5.21977e-20	T1DE_vs_T1DI
C9orf153	1.36694	4.95607e-20	T1DE_vs_T1DI
LINC01562	2.11289	4.62103e-20	T1DE_vs_T1DI
AL358937.1	3.20819	4.59674e-20	T1DE_vs_T1DI
AC087623.2	1.03405	4.55976e-20	T1DE_vs_T1DI
AC092953.2	4.50346	4.3416e-20	T1DE_vs_T1DI
OPN1LW	1.12187	4.33621e-20	T1DE_vs_T1DI
STOML1	1.06022	4.32193e-20	T1DE_vs_T1DI
DDX3X	1.35741	4.29055e-20	T1DE_vs_T1DI
AC107220.1	1.11745	4.24667e-20	T1DE_vs_T1DI
AL118558.3	1.79984	4.18071e-20	T1DE_vs_T1DI
AC008764.8	2.35916	4.16868e-20	T1DE_vs_T1DI
AC006008.1	1.71571	4.09244e-20	T1DE_vs_T1DI
AC007342.1	1.16147	4.04319e-20	T1DE_vs_T1DI
AF178030.1	2.10549	3.96294e-20	T1DE_vs_T1DI
VSTM5	1.01866	3.92298e-20	T1DE_vs_T1DI
AC020913.2	1.13149	3.73381e-20	T1DE_vs_T1DI
LINC02050	1.84441	3.72389e-20	T1DE_vs_T1DI
AL096814.2	1.13873	3.68324e-20	T1DE_vs_T1DI
ROPN1L	1.63402	3.51232e-20	T1DE_vs_T1DI
AC119428.1	2.32395	3.4676e-20	T1DE_vs_T1DI
AL512770.1	1.01655	3.25446e-20	T1DE_vs_T1DI
AL132989.1	1.61856	3.20276e-20	T1DE_vs_T1DI
AL355802.3	1.26131	3.19415e-20	T1DE_vs_T1DI
AC021739.2	1.31577	3.04078e-20	T1DE_vs_T1DI
PDF	1.92901	2.94733e-20	T1DE_vs_T1DI
LINC01823	1.241	2.86432e-20	T1DE_vs_T1DI
TDO2	1.26726	2.69519e-20	T1DE_vs_T1DI
AC092142.1	1.15698	2.32079e-20	T1DE_vs_T1DI
PLEKHG4B	1.07179	2.21074e-20	T1DE_vs_T1DI
INCA1	1.34145	2.02325e-20	T1DE_vs_T1DI
ARMCX5	2.56418	1.87356e-20	T1DE_vs_T1DI
AC083862.2	1.3716	1.84685e-20	T1DE_vs_T1DI
AC094105.2	1.37478	1.79204e-20	T1DE_vs_T1DI
AC008906.2	1.30373	1.74515e-20	T1DE_vs_T1DI
EIF4A3	2.39708	1.6696e-20	T1DE_vs_T1DI
RGS5	5.46063	1.66321e-20	T1DE_vs_T1DI
SNAP47	3.13504	1.64129e-20	T1DE_vs_T1DI
DNASE2B	1.23445	1.61225e-20	T1DE_vs_T1DI
ZNF728	1.23228	1.59364e-20	T1DE_vs_T1DI
LINC01975	1.38496	1.58542e-20	T1DE_vs_T1DI
POU5F1	1.05522	1.5378e-20	T1DE_vs_T1DI
SHISA3	1.60405	1.50554e-20	T1DE_vs_T1DI
RANBP6	2.355	1.44688e-20	T1DE_vs_T1DI
ZNF558	1.09138	1.38246e-20	T1DE_vs_T1DI
AL450998.2	2.29596	1.36617e-20	T1DE_vs_T1DI
LINC01355	2.76337	1.27582e-20	T1DE_vs_T1DI
AC018690.1	1.32057	1.10341e-20	T1DE_vs_T1DI
AC090735.1	1.59241	1.03656e-20	T1DE_vs_T1DI
EXO5	2.40474	9.57197e-21	T1DE_vs_T1DI
NUTM2A	1.4153	9.23143e-21	T1DE_vs_T1DI
SPANXA2-OT1	1.17989	8.25344e-21	T1DE_vs_T1DI
AC104964.1	1.05681	8.04442e-21	T1DE_vs_T1DI
RAB23	2.40812	7.79142e-21	T1DE_vs_T1DI
AL139220.2	4.86136	7.71393e-21	T1DE_vs_T1DI
AC104825.1	4.25901	7.57016e-21	T1DE_vs_T1DI
AC091614.1	1.36799	7.49801e-21	T1DE_vs_T1DI
AC098851.1	1.0053	7.35904e-21	T1DE_vs_T1DI
LHX3	1.20532	7.00698e-21	T1DE_vs_T1DI
UBAP1L	2.39277	6.95956e-21	T1DE_vs_T1DI
LINC02059	1.11846	6.89535e-21	T1DE_vs_T1DI
BACE1-AS	2.59949	6.89535e-21	T1DE_vs_T1DI
CAMSAP3	1.14839	6.87007e-21	T1DE_vs_T1DI
GTF2H4	1.82172	6.663e-21	T1DE_vs_T1DI
OBI1-AS1	1.03532	6.56758e-21	T1DE_vs_T1DI
C22orf23	1.3755	6.4708e-21	T1DE_vs_T1DI
AC079779.2	1.3493	6.44776e-21	T1DE_vs_T1DI
AL121829.2	1.07396	6.10914e-21	T1DE_vs_T1DI
AL133523.1	1.00676	6.09799e-21	T1DE_vs_T1DI
AC099753.1	1.85937	6.07864e-21	T1DE_vs_T1DI
FGFR4	1.22225	5.93693e-21	T1DE_vs_T1DI
TIMM8A	1.57485	5.86144e-21	T1DE_vs_T1DI
UBQLN3	1.01724	5.67776e-21	T1DE_vs_T1DI
AC004477.1	2.02406	5.6597e-21	T1DE_vs_T1DI
AC090241.3	1.00344	5.49972e-21	T1DE_vs_T1DI
AL158070.1	4.96001	5.44583e-21	T1DE_vs_T1DI
RPP14	3.2779	5.41473e-21	T1DE_vs_T1DI
LRRTM3	1.82848	5.388e-21	T1DE_vs_T1DI
SLC26A7	2.20673	5.29808e-21	T1DE_vs_T1DI
AC125603.1	3.17372	5.19006e-21	T1DE_vs_T1DI
THSD4	1.6871	5.03992e-21	T1DE_vs_T1DI
AC008269.1	2.28356	4.85062e-21	T1DE_vs_T1DI
AP001318.2	1.37396	4.78686e-21	T1DE_vs_T1DI
AP002907.1	2.31809	4.7749e-21	T1DE_vs_T1DI
AC104462.1	1.3713	4.59767e-21	T1DE_vs_T1DI
AC079790.1	1.51557	4.55087e-21	T1DE_vs_T1DI
AL353795.2	3.87309	4.50328e-21	T1DE_vs_T1DI
RNF128	1.07167	4.47698e-21	T1DE_vs_T1DI
GTPBP3	2.14506	4.21524e-21	T1DE_vs_T1DI
Z69733.1	1.09215	4.21524e-21	T1DE_vs_T1DI
AL121781.1	1.02333	4.18472e-21	T1DE_vs_T1DI
ZNF436	2.08011	3.85604e-21	T1DE_vs_T1DI
AC034236.2	1.23734	3.54164e-21	T1DE_vs_T1DI
AK7	1.03288	3.49034e-21	T1DE_vs_T1DI
AC068473.5	1.4559	3.47847e-21	T1DE_vs_T1DI
AL442067.3	1.39735	3.2707e-21	T1DE_vs_T1DI
FRMD7	1.02565	3.22844e-21	T1DE_vs_T1DI
ZNF575	1.3805	3.18556e-21	T1DE_vs_T1DI
AL139339.2	1.4039	3.06891e-21	T1DE_vs_T1DI
AC012313.6	4.22981	3.06376e-21	T1DE_vs_T1DI
ZNF223	2.63521	2.88595e-21	T1DE_vs_T1DI
SRPX2	6.8179	2.7681e-21	T1DE_vs_T1DI
AL353804.1	1.53344	2.75116e-21	T1DE_vs_T1DI
DHFR2	1.31003	2.7253e-21	T1DE_vs_T1DI
LCMT2	1.95838	2.69923e-21	T1DE_vs_T1DI
TUBA4B	1.69888	2.63411e-21	T1DE_vs_T1DI
INHBC	1.20525	2.58931e-21	T1DE_vs_T1DI
AL353804.2	3.38971	2.54043e-21	T1DE_vs_T1DI
NAIF1	2.15493	2.5374e-21	T1DE_vs_T1DI
AC132807.1	1.6621	2.48603e-21	T1DE_vs_T1DI
LINC00488	1.52629	2.44498e-21	T1DE_vs_T1DI
UNC5CL	1.43104	2.38858e-21	T1DE_vs_T1DI
LINC02150	1.60936	2.38036e-21	T1DE_vs_T1DI
AL353807.2	1.20609	2.37797e-21	T1DE_vs_T1DI
AL591043.2	1.687	2.3548e-21	T1DE_vs_T1DI
IRX6	1.76978	2.27721e-21	T1DE_vs_T1DI
PDILT	1.70001	2.19955e-21	T1DE_vs_T1DI
CYP2E1	1.11459	2.19164e-21	T1DE_vs_T1DI
CMA1	1.31551	2.19164e-21	T1DE_vs_T1DI
LINC02444	1.31612	2.19164e-21	T1DE_vs_T1DI
AL135924.2	1.76903	2.17743e-21	T1DE_vs_T1DI
NHLRC4	1.91165	2.13422e-21	T1DE_vs_T1DI
AMDHD1	1.14933	2.12458e-21	T1DE_vs_T1DI
AP001992.2	1.17153	2.09645e-21	T1DE_vs_T1DI
AC007114.1	1.29461	2.09645e-21	T1DE_vs_T1DI
ABHD16B	2.19272	2.09645e-21	T1DE_vs_T1DI
IL22	5.5421	2.09645e-21	T1DE_vs_T1DI
UNC119B	1.16099	2.08768e-21	T1DE_vs_T1DI
AP001010.1	1.52204	2.08661e-21	T1DE_vs_T1DI
UGT3A2	1.41154	2.06596e-21	T1DE_vs_T1DI
RRP8	3.95147	2.06596e-21	T1DE_vs_T1DI
KLF5	1.3243	2.05992e-21	T1DE_vs_T1DI
ARPP21	2.57507	2.05513e-21	T1DE_vs_T1DI
AF230666.2	1.26093	2.05513e-21	T1DE_vs_T1DI
ITIH4-AS1	1.25656	2.05513e-21	T1DE_vs_T1DI
AC008764.6	1.18314	2.05513e-21	T1DE_vs_T1DI
CRYBA1	1.88385	2.05513e-21	T1DE_vs_T1DI
MYH7B	1.82293	2.05513e-21	T1DE_vs_T1DI
LINC02851	1.30257	2.05513e-21	T1DE_vs_T1DI
INTS5	1.02253	2.05513e-21	T1DE_vs_T1DI
AL606760.2	2.38842	2.05513e-21	T1DE_vs_T1DI
AC004014.1	1.10718	2.05513e-21	T1DE_vs_T1DI
AC073896.2	3.50048	2.05513e-21	T1DE_vs_T1DI
AC099332.1	5.34806	2.05513e-21	T1DE_vs_T1DI
AC022784.6	1.15608	2.05513e-21	T1DE_vs_T1DI
AL023803.3	1.6749	2.05513e-21	T1DE_vs_T1DI
AC008870.4	1.15902	2.05513e-21	T1DE_vs_T1DI
AC007370.2	1.05859	2.05513e-21	T1DE_vs_T1DI
DSPP	1.097	2.05513e-21	T1DE_vs_T1DI
AC108519.1	1.99259	2.05513e-21	T1DE_vs_T1DI
SPATA32	1.56316	2.05513e-21	T1DE_vs_T1DI
UBTFL1	1.26042	2.05513e-21	T1DE_vs_T1DI
AC005520.5	1.59872	2.05513e-21	T1DE_vs_T1DI
AC000068.2	1.88335	2.05513e-21	T1DE_vs_T1DI
AC100812.1	1.05804	2.05513e-21	T1DE_vs_T1DI
FBXO24	2.23893	2.05513e-21	T1DE_vs_T1DI
AC007601.2	4.03738	2.05513e-21	T1DE_vs_T1DI
AC073254.1	1.01139	2.05513e-21	T1DE_vs_T1DI
AC092296.4	1.14319	2.05513e-21	T1DE_vs_T1DI
PTPRT	2.48933	2.05513e-21	T1DE_vs_T1DI
HSD17B6	1.98248	2.05513e-21	T1DE_vs_T1DI
LINC02371	1.24031	2.05513e-21	T1DE_vs_T1DI
LINC01677	1.94162	2.05513e-21	T1DE_vs_T1DI
AC124862.1	1.10399	2.05513e-21	T1DE_vs_T1DI
AC108488.1	1.73936	2.05513e-21	T1DE_vs_T1DI
OR9A4	1.79492	2.05513e-21	T1DE_vs_T1DI
PPP1R42	2.42885	2.05513e-21	T1DE_vs_T1DI
ARHGEF19	1.73278	2.05513e-21	T1DE_vs_T1DI
AC008121.3	1.0716	2.05513e-21	T1DE_vs_T1DI
TEAD3	1.24568	2.05513e-21	T1DE_vs_T1DI
AC007743.1	1.42636	2.05513e-21	T1DE_vs_T1DI
XIRP2	1.94043	2.05513e-21	T1DE_vs_T1DI
NSMCE1-DT	1.16775	2.05513e-21	T1DE_vs_T1DI
AC007431.2	1.79119	2.05513e-21	T1DE_vs_T1DI
AC034102.6	2.61135	2.05513e-21	T1DE_vs_T1DI
HYI	2.22792	2.05513e-21	T1DE_vs_T1DI
AL162274.1	1.37933	2.05513e-21	T1DE_vs_T1DI
OR2A5	1.19176	2.05513e-21	T1DE_vs_T1DI
TCF24	1.73196	2.05513e-21	T1DE_vs_T1DI
FOXN3-AS2	4.98965	2.05513e-21	T1DE_vs_T1DI
PCDHGA8	1.3204	2.05513e-21	T1DE_vs_T1DI
TCAF1	1.18959	2.05513e-21	T1DE_vs_T1DI
PUS3	2.27102	2.05513e-21	T1DE_vs_T1DI
CLC	1.04441	2.05513e-21	T1DE_vs_T1DI
DDX39B-AS1	1.30219	2.05513e-21	T1DE_vs_T1DI
AC116158.1	1.5997	2.05513e-21	T1DE_vs_T1DI
AC062037.3	3.12791	2.05513e-21	T1DE_vs_T1DI
ODC1-DT	1.15718	2.05513e-21	T1DE_vs_T1DI
AC104316.2	1.78751	2.05513e-21	T1DE_vs_T1DI
LINC00304	1.59222	2.05513e-21	T1DE_vs_T1DI
STX1B	1.52083	2.05513e-21	T1DE_vs_T1DI
AC093249.2	2.03726	2.05513e-21	T1DE_vs_T1DI
PNMA8A	3.50481	2.05513e-21	T1DE_vs_T1DI
PROZ	1.21252	2.05513e-21	T1DE_vs_T1DI
AL359922.2	5.41711	2.05513e-21	T1DE_vs_T1DI
PPP1R12A-AS1	3.00589	2.05513e-21	T1DE_vs_T1DI
VASH2	1.85414	2.05513e-21	T1DE_vs_T1DI
AC104129.1	1.68897	2.05513e-21	T1DE_vs_T1DI
AL021707.2	1.54373	2.05513e-21	T1DE_vs_T1DI
AC010336.6	4.54462	2.05513e-21	T1DE_vs_T1DI
AC068756.1	2.13176	2.05513e-21	T1DE_vs_T1DI
AL353801.3	1.36115	2.05513e-21	T1DE_vs_T1DI
AC010531.6	1.52586	2.05513e-21	T1DE_vs_T1DI
AC093726.2	1.27228	2.05513e-21	T1DE_vs_T1DI
C9orf43	1.64037	2.00588e-21	T1DE_vs_T1DI
AC092117.1	1.1507	1.99062e-21	T1DE_vs_T1DI
SLC9A5	2.07099	1.63646e-21	T1DE_vs_T1DI
RRH	5.49741	1.63646e-21	T1DE_vs_T1DI
ZNF689	3.7206	1.47923e-21	T1DE_vs_T1DI
Z69706.1	4.72427	1.46163e-21	T1DE_vs_T1DI
GCNA	3.70947	9.93965e-22	T1DE_vs_T1DI
EPOR	3.81262	8.99831e-22	T1DE_vs_T1DI
CCDC144NL	1.86551	7.80369e-22	T1DE_vs_T1DI
ART3	3.01418	7.02561e-22	T1DE_vs_T1DI
GADD45B	1.24252	5.82277e-22	T1DE_vs_T1DI
SERTAD1	1.55452	5.81791e-22	T1DE_vs_T1DI
TMEM72-AS1	1.30498	5.6508e-22	T1DE_vs_T1DI
ACACB	1.11854	1.83495e-22	T1DE_vs_T1DI
HIST1H4E	1.74386	1.0075e-22	T1DE_vs_T1DI
FLYWCH1	1.02184	9.60721e-23	T1DE_vs_T1DI
ZNF574	5.68324	3.90705e-23	T1DE_vs_T1DI
ZFP36L2	1.06639	5.74489e-33	T1DE_vs_T1DI
FAM111B	1.54829	1.07501e-90	T1DE_vs_T1DL
NEIL1	1.29975	1.93832e-60	T1DE_vs_T1DL
GNAZ	3.70878	1.26672e-57	T1DE_vs_T1DL
AC009145.3	1.32833	4.61903e-57	T1DE_vs_T1DL
GLI1	1.09202	7.29083e-57	T1DE_vs_T1DL
AC226118.1	1.58457	8.08239e-57	T1DE_vs_T1DL
BMP3	1.81292	9.1816e-57	T1DE_vs_T1DL
WASF3	2.10175	1.42798e-56	T1DE_vs_T1DL
PCDH9-AS4	1.01991	5.13675e-56	T1DE_vs_T1DL
AL139423.1	1.80087	5.70253e-56	T1DE_vs_T1DL
AC104564.3	1.61894	8.88311e-56	T1DE_vs_T1DL
CA1	1.01955	1.52269e-55	T1DE_vs_T1DL
AP001059.1	1.96666	1.11677e-54	T1DE_vs_T1DL
AC104126.1	3.60349	1.24526e-54	T1DE_vs_T1DL
AL359813.2	1.82035	1.77523e-54	T1DE_vs_T1DL
AL713998.1	1.41532	2.50603e-54	T1DE_vs_T1DL
BX088651.2	3.4134	7.25966e-54	T1DE_vs_T1DL
LINC01013	1.07026	1.33433e-53	T1DE_vs_T1DL
AC131956.1	1.63259	6.2296e-53	T1DE_vs_T1DL
MEIS2	1.13549	2.59932e-52	T1DE_vs_T1DL
AL590807.1	1.32243	2.66003e-52	T1DE_vs_T1DL
ASB17	1.19586	4.06397e-52	T1DE_vs_T1DL
AC107373.1	1.16672	8.38137e-52	T1DE_vs_T1DL
B4GALT4-AS1	3.89592	4.1918e-51	T1DE_vs_T1DL
LINC01564	2.8657	6.20834e-51	T1DE_vs_T1DL
TFAP2A-AS1	3.93002	1.49765e-50	T1DE_vs_T1DL
AC009432.2	1.52987	2.17809e-50	T1DE_vs_T1DL
AC106864.1	1.96208	3.56329e-48	T1DE_vs_T1DL
AC103808.6	1.74806	4.14264e-47	T1DE_vs_T1DL
FCRL5	1.57928	5.95573e-47	T1DE_vs_T1DL
IGLC6	1.44246	7.95283e-47	T1DE_vs_T1DL
CAMK2N1	2.73919	1.5252e-46	T1DE_vs_T1DL
AC138089.1	1.00486	5.89373e-44	T1DE_vs_T1DL
MACROD2	1.03753	1.0144e-42	T1DE_vs_T1DL
BMPR1A	2.78428	1.03468e-41	T1DE_vs_T1DL
LCN8	1.70487	3.13081e-41	T1DE_vs_T1DL
YPEL1	4.12248	3.48377e-40	T1DE_vs_T1DL
TFAP2B	1.53132	6.85214e-40	T1DE_vs_T1DL
AC136944.1	3.08453	9.00865e-40	T1DE_vs_T1DL
FGF2	3.16675	3.49802e-39	T1DE_vs_T1DL
AL122058.1	1.02758	3.57561e-39	T1DE_vs_T1DL
KIF5C	1.52573	3.75457e-38	T1DE_vs_T1DL
AC020661.2	5.70055	7.33085e-38	T1DE_vs_T1DL
XAGE2	2.10746	2.10525e-36	T1DE_vs_T1DL
AC002074.1	5.86583	3.36437e-36	T1DE_vs_T1DL
LINC01518	1.09367	5.47967e-36	T1DE_vs_T1DL
AL133167.1	1.29034	1.4782e-35	T1DE_vs_T1DL
TRIM29	1.21615	8.36172e-35	T1DE_vs_T1DL
CCDC187	2.94734	1.03417e-33	T1DE_vs_T1DL
FRMPD3-AS1	1.56819	6.14497e-33	T1DE_vs_T1DL
MME	2.00854	1.27338e-32	T1DE_vs_T1DL
ABCA1	1.39969	1.29205e-32	T1DE_vs_T1DL
BORCS5	2.61242	1.46169e-31	T1DE_vs_T1DL
AC009494.2	5.08237	1.29072e-30	T1DE_vs_T1DL
CLIC5	1.15845	1.95136e-30	T1DE_vs_T1DL
ROR1	1.09984	4.90658e-30	T1DE_vs_T1DL
ENPP4	2.65535	1.06818e-29	T1DE_vs_T1DL
SOX5	1.21877	7.37435e-29	T1DE_vs_T1DL
AC005746.3	1.15483	2.08338e-28	T1DE_vs_T1DL
ZBP1	2.00572	1.30382e-27	T1DE_vs_T1DL
AC073091.4	1.77643	9.33484e-27	T1DE_vs_T1DL
AC069061.2	2.55008	2.84069e-26	T1DE_vs_T1DL
CCDC78	2.27307	3.92319e-26	T1DE_vs_T1DL
AC018521.6	1.49251	6.55295e-26	T1DE_vs_T1DL
ABCG1	1.12128	1.19068e-25	T1DE_vs_T1DL
ACTL7B	1.67373	4.91552e-25	T1DE_vs_T1DL
IGHV7-27	1.17323	1.16501e-24	T1DE_vs_T1DL
AL157402.1	2.87034	1.99294e-24	T1DE_vs_T1DL
FFAR1	2.08512	7.13081e-24	T1DE_vs_T1DL
LINC00851	1.58067	8.37868e-24	T1DE_vs_T1DL
AL592295.3	8.1035	1.02859e-23	T1DE_vs_T1DL
IGHG3	1.20063	3.43907e-23	T1DE_vs_T1DL
ANXA4	1.29113	3.68374e-23	T1DE_vs_T1DL
IGF2BP3	3.35594	2.26555e-22	T1DE_vs_T1DL
NCAM2	2.3015	2.50719e-22	T1DE_vs_T1DL
AC007535.1	1.34437	8.35636e-22	T1DE_vs_T1DL
MAN1A1	1.88361	2.02396e-21	T1DE_vs_T1DL
AC012325.1	1.17004	2.92496e-21	T1DE_vs_T1DL
LINC00534	1.13913	4.54641e-21	T1DE_vs_T1DL
GPM6A	1.1593	1.7857e-20	T1DE_vs_T1DL
LINC02286	2.07378	5.19703e-20	T1DE_vs_T1DL
AC012313.9	2.82312	2.18388e-19	T1DE_vs_T1DL
AC092896.2	1.33901	1.40044e-18	T1DE_vs_T1DL
ALKAL2	2.68361	3.88784e-18	T1DE_vs_T1DL
HRK	1.19392	1.13887e-17	T1DE_vs_T1DL
RASGEF1B	2.19666	2.42448e-17	T1DE_vs_T1DL
TMPRSS15	2.32995	1.60887e-16	T1DE_vs_T1DL
AC009835.1	1.30523	2.20902e-16	T1DE_vs_T1DL
RFTN1	1.44239	4.42593e-16	T1DE_vs_T1DL
PPP1R14A	1.08986	5.19117e-16	T1DE_vs_T1DL
AL590609.3	1.02908	2.82427e-15	T1DE_vs_T1DL
B4GALT1	1.05212	2.99913e-15	T1DE_vs_T1DL
HLA-DRB5	1.19162	5.1045e-15	T1DE_vs_T1DL
LINC01522	1.42164	1.8069e-14	T1DE_vs_T1DL
LINC02497	1.07082	5.2671e-14	T1DE_vs_T1DL
PHLPP1	3.45542	1.90624e-13	T1DE_vs_T1DL
IGLC7	1.61771	4.41158e-13	T1DE_vs_T1DL
AL583722.4	1.22687	4.53596e-13	T1DE_vs_T1DL
LINC02857	2.03202	8.7978e-13	T1DE_vs_T1DL
JAM2	1.34209	9.32133e-13	T1DE_vs_T1DL
CCDC102A	1.06344	1.88707e-12	T1DE_vs_T1DL
KLHL2	2.42088	8.35568e-12	T1DE_vs_T1DL
KLF2	2.87138	1.19502e-11	T1DE_vs_T1DL
BBOX1-AS1	2.06325	1.80298e-11	T1DE_vs_T1DL
IGHA1	1.00945	1.85318e-11	T1DE_vs_T1DL
UBE2G1	1.50349	6.61561e-11	T1DE_vs_T1DL
ANKRD11	1.18264	1.14756e-10	T1DE_vs_T1DL
GRK5	1.41984	1.07061e-09	T1DE_vs_T1DL
OR2T12	1.39396	1.1749e-09	T1DE_vs_T1DL
AC096639.1	1.23474	1.21022e-09	T1DE_vs_T1DL
AC010328.1	1.18779	1.58668e-09	T1DE_vs_T1DL
AC017048.1	1.39041	1.59302e-09	T1DE_vs_T1DL
C8orf34	1.79912	2.41187e-09	T1DE_vs_T1DL
LINC02663	1.28734	2.46829e-09	T1DE_vs_T1DL
MTMR6	1.55812	3.12185e-09	T1DE_vs_T1DL
GRIK3	2.55828	4.03643e-09	T1DE_vs_T1DL
AL356740.3	2.89449	6.87675e-09	T1DE_vs_T1DL
EPHA4	2.11104	7.04873e-09	T1DE_vs_T1DL
AGMO	1.43265	7.31308e-09	T1DE_vs_T1DL
PTEN	1.6309	2.27568e-08	T1DE_vs_T1DL
EPSTI1	1.50052	2.3064e-08	T1DE_vs_T1DL
AC092120.3	1.00851	2.84453e-08	T1DE_vs_T1DL
YPEL5	2.57972	4.03889e-08	T1DE_vs_T1DL
ABCA12	2.95294	4.36663e-08	T1DE_vs_T1DL
GTF2E2	1.10623	5.77947e-08	T1DE_vs_T1DL
AC009303.2	1.22338	1.09889e-07	T1DE_vs_T1DL
MYO5A	1.20163	1.33786e-07	T1DE_vs_T1DL
UTRN	2.49242	1.90772e-07	T1DE_vs_T1DL
AL359508.1	1.36505	3.78742e-07	T1DE_vs_T1DL
SH2B3	1.29796	4.01071e-07	T1DE_vs_T1DL
AC105402.3	2.53041	8.01839e-07	T1DE_vs_T1DL
AL365440.2	1.18847	8.8038e-07	T1DE_vs_T1DL
TLE5	3.59135	1.76881e-06	T1DE_vs_T1DL
AC087071.1	1.90276	2.05251e-06	T1DE_vs_T1DL
AC005888.1	2.68511	2.41341e-06	T1DE_vs_T1DL
SCN8A	1.44971	3.09342e-06	T1DE_vs_T1DL
DDX21	2.06264	3.53879e-06	T1DE_vs_T1DL
AL121820.2	5.14709	3.8673e-06	T1DE_vs_T1DL
AC090371.2	2.27881	5.99114e-06	T1DE_vs_T1DL
GALNT1	1.26447	8.90374e-06	T1DE_vs_T1DL
AL353751.1	1.68326	9.21478e-06	T1DE_vs_T1DL
AC026736.1	3.03867	9.8953e-06	T1DE_vs_T1DL
LIMD1	1.04808	9.95074e-06	T1DE_vs_T1DL
TRPA1	1.28352	1.13057e-05	T1DE_vs_T1DL
SETSIP	2.08199	1.47764e-05	T1DE_vs_T1DL
CLLU1OS	5.61385	1.5317e-05	T1DE_vs_T1DL
SLC5A6	3.02891	1.63033e-05	T1DE_vs_T1DL
LINC01165	1.40368	1.63533e-05	T1DE_vs_T1DL
AC015969.1	1.00515	1.97379e-05	T1DE_vs_T1DL
MCM9	3.79106	2.05876e-05	T1DE_vs_T1DL
AC027288.1	1.14437	2.81493e-05	T1DE_vs_T1DL
MOB3A	1.4818	3.17301e-05	T1DE_vs_T1DL
ERBIN	1.02683	5.05789e-05	T1DE_vs_T1DL
CDYL	8.16323	8.57801e-05	T1DE_vs_T1DL
CLEC2D	1.01818	9.01614e-05	T1DE_vs_T1DL
SUSD6	1.18584	0.000142324	T1DE_vs_T1DL
GFOD1	3.66721	0.000298595	T1DE_vs_T1DL
GNPTAB	2.85992	0.000307805	T1DE_vs_T1DL
CT66	1.62242	0.000330377	T1DE_vs_T1DL
HTT	1.48438	0.000360954	T1DE_vs_T1DL
AC023424.3	3.8808	0.000372244	T1DE_vs_T1DL
TNKS2-AS1	1.29154	0.000372439	T1DE_vs_T1DL
AP003419.3	1.28021	0.00041708	T1DE_vs_T1DL
GAB2	2.49179	0.00088692	T1DE_vs_T1DL
LCORL	1.02784	0.000906618	T1DE_vs_T1DL
AC107398.2	2.18948	0.00105397	T1DE_vs_T1DL
SELENOO	2.96435	0.00111423	T1DE_vs_T1DL
GNA13	1.91862	0.00111986	T1DE_vs_T1DL
MIR133A1HG	4.51246	0.00114822	T1DE_vs_T1DL
DHX9	6.03494	0.00117671	T1DE_vs_T1DL
UBR5	2.67561	0.00120142	T1DE_vs_T1DL
CREBBP	1.10908	0.00124452	T1DE_vs_T1DL
ROR1-AS1	5.08329	0.00136753	T1DE_vs_T1DL
ZNF791	1.46947	0.00211407	T1DE_vs_T1DL
CRYBG2	1.33963	0.00235649	T1DE_vs_T1DL
MX1	2.76686	0.00259122	T1DE_vs_T1DL
CCDC93	2.43391	0.00260501	T1DE_vs_T1DL
RBM5	1.09542	0.00289886	T1DE_vs_T1DL
AC080129.2	2.68007	0.00299631	T1DE_vs_T1DL
TMEM64	1.27527	0.00303633	T1DE_vs_T1DL
MTMR12	2.37582	0.00342094	T1DE_vs_T1DL
MYO3A	3.0519	0.00362458	T1DE_vs_T1DL
KNL1	1.00181	0.0036731	T1DE_vs_T1DL
NLK	1.1591	0.00387675	T1DE_vs_T1DL
EP300	2.24847	0.00419948	T1DE_vs_T1DL
AC091534.1	1.30956	0.00441334	T1DE_vs_T1DL
HADHB	2.07541	0.00635249	T1DE_vs_T1DL
C11orf44	1.60368	0.00769006	T1DE_vs_T1DL
TMEM87A	1.45418	0.00806776	T1DE_vs_T1DL
ZNF827	1.40254	0.010671	T1DE_vs_T1DL
UBR1	3.50712	0.011846	T1DE_vs_T1DL
SHC3	2.79809	0.0119159	T1DE_vs_T1DL
FAF1	4.59323	0.0132444	T1DE_vs_T1DL
IPMK	1.36278	0.0136443	T1DE_vs_T1DL
CRIM1	1.20571	0.0168372	T1DE_vs_T1DL
PDS5B	1.46354	0.0190936	T1DE_vs_T1DL
SNRNP70	2.03192	0.0196961	T1DE_vs_T1DL
KCMF1	1.83436	0.0219122	T1DE_vs_T1DL
ZNRF2	3.80594	0.0229312	T1DE_vs_T1DL
ZFX	1.02024	0.0242742	T1DE_vs_T1DL
SS18	3.5461	0.02498	T1DE_vs_T1DL
DMBX1	3.10042	0.0275614	T1DE_vs_T1DL
LINC01985	2.74695	0.0293172	T1DE_vs_T1DL
AP000829.1	1.98278	0.0337767	T1DE_vs_T1DL
FBXO11	1.39323	0.0398622	T1DE_vs_T1DL
SCAF8	1.78823	0.0405431	T1DE_vs_T1DL
ITFG1	1.4227	0.0489411	T1DE_vs_T1DL
FAM169A	1.16331	0.0484411	T1DE_vs_T1DL
LINC02785	1.26443	0.0462855	T1DE_vs_T1DL
BIN1	2.52393	0.0461714	T1DE_vs_T1DL
AC092821.3	3.27953	0.0412055	T1DE_vs_T1DL
AC064836.4	1.03915	0.0393351	T1DE_vs_T1DL
DENND4B	1.36878	0.0380702	T1DE_vs_T1DL
CEP95	1.22376	0.0380536	T1DE_vs_T1DL
AC016027.3	1.32746	0.0363707	T1DE_vs_T1DL
IGLV3-10	2.06664	0.0363495	T1DE_vs_T1DL
NSMCE2	3.80875	0.0360062	T1DE_vs_T1DL
WARS2	2.4917	0.0354776	T1DE_vs_T1DL
SLF1	1.44913	0.0351144	T1DE_vs_T1DL
MTOR	2.9109	0.0340022	T1DE_vs_T1DL
GOLGA8B	1.39186	0.0323661	T1DE_vs_T1DL
AC007880.1	2.70416	0.0310218	T1DE_vs_T1DL
PPP2R1A	1.24961	0.0255412	T1DE_vs_T1DL
AC009097.1	1.05049	0.0239059	T1DE_vs_T1DL
NRF1	1.08758	0.0238073	T1DE_vs_T1DL
PRKAR1A	1.45294	0.0235693	T1DE_vs_T1DL
PI4K2B	3.0538	0.0235486	T1DE_vs_T1DL
RB1CC1	2.95806	0.0232838	T1DE_vs_T1DL
AC008945.2	1.1084	0.0232531	T1DE_vs_T1DL
OAS1	1.83179	0.0231796	T1DE_vs_T1DL
DUOX2	1.16661	0.0229346	T1DE_vs_T1DL
AC009970.1	1.86471	0.0215986	T1DE_vs_T1DL
MAGEE1	1.22884	0.0214504	T1DE_vs_T1DL
LARS2	1.64256	0.0187263	T1DE_vs_T1DL
AC090578.3	1.54261	0.0183924	T1DE_vs_T1DL
TTL	1.44577	0.0178083	T1DE_vs_T1DL
KIF3B	1.58338	0.0160913	T1DE_vs_T1DL
FP565260.3	1.42829	0.0156789	T1DE_vs_T1DL
NAA25	1.40178	0.014954	T1DE_vs_T1DL
AL158801.3	1.3708	0.014823	T1DE_vs_T1DL
GSTA4	1.79911	0.0143783	T1DE_vs_T1DL
AC096733.1	1.0698	0.0137121	T1DE_vs_T1DL
TMED5	2.00405	0.0133267	T1DE_vs_T1DL
ZNF329	1.25023	0.013207	T1DE_vs_T1DL
HHIPL2	7.77041	0.0130827	T1DE_vs_T1DL
AC023908.3	2.097	0.0125187	T1DE_vs_T1DL
ATG14	3.68765	0.0123273	T1DE_vs_T1DL
METTL24	1.18329	0.0119452	T1DE_vs_T1DL
AC114971.1	1.03706	0.0116817	T1DE_vs_T1DL
LINC02316	1.28472	0.0109847	T1DE_vs_T1DL
AC005009.1	1.01332	0.0107769	T1DE_vs_T1DL
RAD23B	1.90197	0.01072	T1DE_vs_T1DL
CPNE4	1.61931	0.0103623	T1DE_vs_T1DL
AC034236.3	1.41899	0.0101187	T1DE_vs_T1DL
XKRX	1.03493	0.0100018	T1DE_vs_T1DL
GPR18	1.24106	0.00913637	T1DE_vs_T1DL
DCTN5	2.8582	0.00859659	T1DE_vs_T1DL
ZFP30	3.51209	0.00857537	T1DE_vs_T1DL
ADAM23	1.28335	0.00818361	T1DE_vs_T1DL
EEF1A2	2.00449	0.00785267	T1DE_vs_T1DL
ZNF490	4.13204	0.00783876	T1DE_vs_T1DL
RAB28	1.50735	0.00778247	T1DE_vs_T1DL
AC093732.2	2.0352	0.00773343	T1DE_vs_T1DL
PCDHGB3	1.22671	0.00767863	T1DE_vs_T1DL
AC035139.2	1.13223	0.00740968	T1DE_vs_T1DL
AC044840.1	1.00601	0.00688883	T1DE_vs_T1DL
ZNF345	1.44329	0.00662857	T1DE_vs_T1DL
GNG3	1.40815	0.00545512	T1DE_vs_T1DL
NAV2-AS4	2.32146	0.0053949	T1DE_vs_T1DL
LINC01410	1.39675	0.00482127	T1DE_vs_T1DL
ZBTB17	2.20343	0.00432644	T1DE_vs_T1DL
EIF3K	1.06396	0.0041958	T1DE_vs_T1DL
TP53BP1	1.55486	0.00409388	T1DE_vs_T1DL
YJU2	1.49071	0.00400452	T1DE_vs_T1DL
DHX40	1.58972	0.00395308	T1DE_vs_T1DL
PITPNM2	1.55049	0.0037292	T1DE_vs_T1DL
RMDN2-AS1	3.28864	0.00372077	T1DE_vs_T1DL
RFX3-AS1	2.03682	0.00368571	T1DE_vs_T1DL
CIB1	1.49728	0.00365702	T1DE_vs_T1DL
AC012405.1	1.00254	0.00363285	T1DE_vs_T1DL
ATXN3	1.51739	0.0034401	T1DE_vs_T1DL
FAM133B	2.92131	0.00330106	T1DE_vs_T1DL
SMIM18	1.22619	0.00322532	T1DE_vs_T1DL
HNF1B	3.6217	0.00304341	T1DE_vs_T1DL
MYBL2	2.87778	0.00259227	T1DE_vs_T1DL
FMR1	1.01168	0.00257188	T1DE_vs_T1DL
CPSF7	1.22813	0.00233886	T1DE_vs_T1DL
MYBPC2	1.22993	0.00217747	T1DE_vs_T1DL
MYOCD	1.69596	0.00201064	T1DE_vs_T1DL
AC139149.1	2.37684	0.00200435	T1DE_vs_T1DL
ERP44	3.4769	0.00190266	T1DE_vs_T1DL
IP6K2	2.82241	0.00184294	T1DE_vs_T1DL
ASPSCR1	1.26269	0.00177205	T1DE_vs_T1DL
CBWD2	2.2247	0.00175292	T1DE_vs_T1DL
CCDC24	1.10759	0.00174022	T1DE_vs_T1DL
NBN	1.58261	0.00160658	T1DE_vs_T1DL
AC008649.1	2.06111	0.00148943	T1DE_vs_T1DL
PGM5-AS1	1.00446	0.00145402	T1DE_vs_T1DL
TMEM231	1.16585	0.00136691	T1DE_vs_T1DL
NUP54	1.09303	0.00131473	T1DE_vs_T1DL
BRK1	2.2076	0.00116669	T1DE_vs_T1DL
DBF4	2.32678	0.00114933	T1DE_vs_T1DL
RBBP7	1.0677	0.00108152	T1DE_vs_T1DL
CTC1	1.28978	0.0010789	T1DE_vs_T1DL
AC188617.1	1.00506	0.00104459	T1DE_vs_T1DL
TYW1	1.04122	0.00099085	T1DE_vs_T1DL
LINC01504	1.14707	0.00085991	T1DE_vs_T1DL
NSD2	2.3459	0.000853885	T1DE_vs_T1DL
RABL3	1.20396	0.000839379	T1DE_vs_T1DL
LINC00652	1.22939	0.000728398	T1DE_vs_T1DL
ELP4	1.08423	0.000695664	T1DE_vs_T1DL
AC092903.2	1.73745	0.00064272	T1DE_vs_T1DL
C11orf65	1.36549	0.000589634	T1DE_vs_T1DL
TAF5L	2.32578	0.000586308	T1DE_vs_T1DL
AC002558.3	1.60085	0.000571305	T1DE_vs_T1DL
IGHV3-48	1.41313	0.000569228	T1DE_vs_T1DL
U91328.3	1.2048	0.000565693	T1DE_vs_T1DL
JADE2	1.57785	0.000443377	T1DE_vs_T1DL
AC008703.1	1.44457	0.000437302	T1DE_vs_T1DL
DDX54	1.42741	0.000430591	T1DE_vs_T1DL
PFKP	4.03445	0.000411164	T1DE_vs_T1DL
TFB2M	1.67651	0.000402511	T1DE_vs_T1DL
CLCN3	1.25475	0.000373566	T1DE_vs_T1DL
SNRPD2	1.32876	0.000366088	T1DE_vs_T1DL
DYRK1B	2.13649	0.00034571	T1DE_vs_T1DL
AL139021.1	1.17123	0.000339176	T1DE_vs_T1DL
FXR1	4.08147	0.000260283	T1DE_vs_T1DL
AC018398.1	1.6969	0.000239105	T1DE_vs_T1DL
CWF19L1	1.91568	0.00023739	T1DE_vs_T1DL
NUP188	1.76465	0.000226543	T1DE_vs_T1DL
PIRT	1.55433	0.000171011	T1DE_vs_T1DL
AC004918.1	1.38931	0.000154695	T1DE_vs_T1DL
OCIAD2	1.09439	0.000146081	T1DE_vs_T1DL
LRRC28	2.53992	0.000142264	T1DE_vs_T1DL
RIOK1	1.25521	0.000125075	T1DE_vs_T1DL
AC104777.1	1.25738	0.000123177	T1DE_vs_T1DL
ZNF280B	2.69743	0.000121342	T1DE_vs_T1DL
AKAP17A	2.04115	0.00012004	T1DE_vs_T1DL
ZNF433-AS1	2.38343	0.000118825	T1DE_vs_T1DL
UBTF	2.20886	0.000116206	T1DE_vs_T1DL
VAC14	1.50171	0.000112425	T1DE_vs_T1DL
MAP2K1	1.3986	0.000107713	T1DE_vs_T1DL
AL139424.1	1.41532	0.000106135	T1DE_vs_T1DL
PARG	1.115	0.000105715	T1DE_vs_T1DL
LINC00159	3.8315	0.000104727	T1DE_vs_T1DL
AL360270.3	1.83694	0.000100207	T1DE_vs_T1DL
GNL3L	1.7825	9.41407e-05	T1DE_vs_T1DL
POMP	4.51604	8.96025e-05	T1DE_vs_T1DL
MED21	1.87404	8.03015e-05	T1DE_vs_T1DL
AC022118.1	1.84891	7.14172e-05	T1DE_vs_T1DL
NUMBL	2.3557	7.07428e-05	T1DE_vs_T1DL
DUSP26	1.04699	6.73322e-05	T1DE_vs_T1DL
SEPTIN9-DT	1.09444	6.47763e-05	T1DE_vs_T1DL
AP4B1-AS1	4.79905	6.29292e-05	T1DE_vs_T1DL
WHAMM	1.06961	6.19066e-05	T1DE_vs_T1DL
TNFRSF14	1.72454	5.48951e-05	T1DE_vs_T1DL
RPA4	1.2621	5.38312e-05	T1DE_vs_T1DL
ETDA	1.3214	5.3452e-05	T1DE_vs_T1DL
PANX1	1.6007	4.96254e-05	T1DE_vs_T1DL
COL2A1	1.29194	4.87376e-05	T1DE_vs_T1DL
ANXA6	1.49412	4.55694e-05	T1DE_vs_T1DL
NPIPB15	1.11418	4.09602e-05	T1DE_vs_T1DL
IGLV2-14	1.23925	3.70447e-05	T1DE_vs_T1DL
SBSPON	3.40371	3.61241e-05	T1DE_vs_T1DL
MAST3	4.92101	3.48249e-05	T1DE_vs_T1DL
TPP1	1.23411	3.28714e-05	T1DE_vs_T1DL
IGLV2-23	3.05645	3.07059e-05	T1DE_vs_T1DL
UBA2	2.09338	2.97814e-05	T1DE_vs_T1DL
AC068338.3	11.1787	2.95115e-05	T1DE_vs_T1DL
AP001574.1	1.73035	2.93804e-05	T1DE_vs_T1DL
TCHP	1.04229	2.74817e-05	T1DE_vs_T1DL
AC027544.2	1.47339	2.38955e-05	T1DE_vs_T1DL
EIF3M	1.14746	2.33858e-05	T1DE_vs_T1DL
CAPRIN2	1.62136	2.02251e-05	T1DE_vs_T1DL
KIF18A	2.12371	1.97245e-05	T1DE_vs_T1DL
ARL8B	1.95194	1.89318e-05	T1DE_vs_T1DL
CCDC9	3.23072	1.84207e-05	T1DE_vs_T1DL
SMPD4	4.02572	1.83965e-05	T1DE_vs_T1DL
FBXO44	5.70909	1.80542e-05	T1DE_vs_T1DL
DHX37	1.53928	1.50102e-05	T1DE_vs_T1DL
AC105339.6	1.5698	1.24852e-05	T1DE_vs_T1DL
PHF20	1.43819	1.16569e-05	T1DE_vs_T1DL
DZIP3	1.42171	1.07754e-05	T1DE_vs_T1DL
RNPC3	1.33011	1.05842e-05	T1DE_vs_T1DL
AC026471.2	1.10408	1.01476e-05	T1DE_vs_T1DL
ZNF684	2.09689	1.00216e-05	T1DE_vs_T1DL
FTH1	1.56476	9.97378e-06	T1DE_vs_T1DL
PRMT3	1.09488	8.75415e-06	T1DE_vs_T1DL
CLTCL1	1.10306	8.6477e-06	T1DE_vs_T1DL
ATP6V0B	2.06122	8.09513e-06	T1DE_vs_T1DL
VPS18	2.02892	7.82519e-06	T1DE_vs_T1DL
UBQLN1	1.04988	7.31244e-06	T1DE_vs_T1DL
TTC1	1.51012	7.22212e-06	T1DE_vs_T1DL
POLR1D	1.37821	7.07379e-06	T1DE_vs_T1DL
SMPD2	1.28177	6.57929e-06	T1DE_vs_T1DL
ZFYVE16	2.328	4.6428e-06	T1DE_vs_T1DL
AC110760.2	1.16249	4.48057e-06	T1DE_vs_T1DL
NEK1	1.27095	4.44208e-06	T1DE_vs_T1DL
ATP6V1F	1.1554	4.144e-06	T1DE_vs_T1DL
CYB561D2-1	1.02007	4.05127e-06	T1DE_vs_T1DL
PRR14L	1.95496	3.94066e-06	T1DE_vs_T1DL
GIGYF1	1.00697	3.89421e-06	T1DE_vs_T1DL
THRB-AS1	1.15371	3.79738e-06	T1DE_vs_T1DL
AC018607.1	1.60307	3.75975e-06	T1DE_vs_T1DL
SMARCD1	1.28969	3.50885e-06	T1DE_vs_T1DL
ERICH3	1.78773	3.09618e-06	T1DE_vs_T1DL
UBA7	3.09268	2.89028e-06	T1DE_vs_T1DL
JTB	3.86175	2.82244e-06	T1DE_vs_T1DL
LINC01001	1.19782	2.82121e-06	T1DE_vs_T1DL
ABHD15	2.33577	2.73941e-06	T1DE_vs_T1DL
TAF1C	1.06545	2.64384e-06	T1DE_vs_T1DL
ZNF700	1.0889	2.57921e-06	T1DE_vs_T1DL
AC010894.3	6.63542	2.51025e-06	T1DE_vs_T1DL
AIMP1	5.48453	2.47504e-06	T1DE_vs_T1DL
ATP13A4	1.60387	2.4547e-06	T1DE_vs_T1DL
IGLV3-27	3.61844	2.40658e-06	T1DE_vs_T1DL
MRO	1.04638	2.34554e-06	T1DE_vs_T1DL
DELE1	1.34893	2.28293e-06	T1DE_vs_T1DL
SH2D3C	1.63234	2.16148e-06	T1DE_vs_T1DL
GPS2	1.95423	1.84193e-06	T1DE_vs_T1DL
HOXC9	4.49192	1.79e-06	T1DE_vs_T1DL
HES1	2.86064	1.47229e-06	T1DE_vs_T1DL
MTPAP	1.50114	1.46392e-06	T1DE_vs_T1DL
TMUB2	1.51267	1.32529e-06	T1DE_vs_T1DL
ROCK2	1.15403	1.21571e-06	T1DE_vs_T1DL
MID1IP1	6.91905	1.19689e-06	T1DE_vs_T1DL
CFAP161	1.12552	1.17826e-06	T1DE_vs_T1DL
NR1D2	1.49548	1.15993e-06	T1DE_vs_T1DL
LINC01842	1.28611	1.14298e-06	T1DE_vs_T1DL
SRP9	2.16015	1.02343e-06	T1DE_vs_T1DL
NR2C2	1.96718	9.8569e-07	T1DE_vs_T1DL
POLR3C	1.00452	9.35193e-07	T1DE_vs_T1DL
NMT1	1.45357	9.25932e-07	T1DE_vs_T1DL
SLC25A12	1.3558	9.16093e-07	T1DE_vs_T1DL
ORMDL1	1.27023	9.10374e-07	T1DE_vs_T1DL
AL133457.1	1.51707	8.89199e-07	T1DE_vs_T1DL
EXOSC6	1.58432	8.74629e-07	T1DE_vs_T1DL
TLE3	2.02877	8.48079e-07	T1DE_vs_T1DL
AL355488.1	1.01721	8.00213e-07	T1DE_vs_T1DL
IGKV7-3	3.20138	7.95692e-07	T1DE_vs_T1DL
AL139022.1	3.42621	7.86851e-07	T1DE_vs_T1DL
PLXNA3	1.11227	7.7098e-07	T1DE_vs_T1DL
AL672032.1	1.0789	6.94839e-07	T1DE_vs_T1DL
SIX1	1.64115	6.6244e-07	T1DE_vs_T1DL
DGUOK	1.11415	6.59751e-07	T1DE_vs_T1DL
TOB2	1.47674	6.37224e-07	T1DE_vs_T1DL
FAM226B	1.17736	6.3612e-07	T1DE_vs_T1DL
HIST1H1C	2.35496	5.87441e-07	T1DE_vs_T1DL
USP13	1.5366	5.51672e-07	T1DE_vs_T1DL
TCP11L1	1.56523	5.5082e-07	T1DE_vs_T1DL
ABCA7	1.38281	4.90797e-07	T1DE_vs_T1DL
INSIG1	2.39116	4.71192e-07	T1DE_vs_T1DL
AP000866.5	2.73936	4.00877e-07	T1DE_vs_T1DL
APOOL	2.31742	3.86586e-07	T1DE_vs_T1DL
C8orf76	2.05193	3.72204e-07	T1DE_vs_T1DL
GPT2	1.86997	3.60111e-07	T1DE_vs_T1DL
ASAH1	1.129	3.29896e-07	T1DE_vs_T1DL
PAIP1	6.15053	3.15516e-07	T1DE_vs_T1DL
ADH6	2.71404	2.99542e-07	T1DE_vs_T1DL
AC096536.1	1.06127	2.89921e-07	T1DE_vs_T1DL
ELP3	5.05714	2.86892e-07	T1DE_vs_T1DL
PRDM10	2.09447	2.66213e-07	T1DE_vs_T1DL
HIVEP2	3.32664	2.37876e-07	T1DE_vs_T1DL
TBC1D22B	1.54348	2.23712e-07	T1DE_vs_T1DL
GABARAP	2.00659	2.19423e-07	T1DE_vs_T1DL
PKIA	1.01974	2.13662e-07	T1DE_vs_T1DL
AC092546.1	2.18254	1.87054e-07	T1DE_vs_T1DL
DRG1	1.3796	1.83156e-07	T1DE_vs_T1DL
U47924.2	1.20722	1.62394e-07	T1DE_vs_T1DL
PRPSAP2	1.39012	1.60825e-07	T1DE_vs_T1DL
HADHA	1.739	1.50736e-07	T1DE_vs_T1DL
AL360015.1	1.6601	1.42708e-07	T1DE_vs_T1DL
AC010359.3	1.21361	1.34993e-07	T1DE_vs_T1DL
[truncated: 8,642 more rows]

## Sheet: t1d_B_genes_specific
T1DE	T1DI	T1DL
LINC02161	SAMD12	CARMIL1
PPIAL4D	CARMIL1	UTY
AC097515.1	DDX11	WNT10A
SPSB4	SGO1-AS1	RGPD3
TMEM108-AS1	AL592183.1	MYO5B
FAM25A	MYO5B	CCDC80
EPB41L4A-DT	IL2RA	LINC02132
USP17L4	WNT10A	AC010976.2
EDDM3A	IRAK1BP1	AC104365.3
AL590550.1	PRB1	DDTL
AL137017.1	MARCKSL1	AL139381.1
SEBOX	LRRC24	AL445465.1
AC025031.3	SPDYE1	POU6F2
GRIK4	BX284613.2	AC004466.2
PHF24	CCDC80	SMIM23
FRMPD3	AL162274.2	AL357033.1
ENKUR	CATSPER2	AC083806.2
BMPR1A	FAM41C	AC116428.1
AC080132.1	ZNF304	AL162274.2
CHL1-AS1	ZNF189	KCNH1
AC244394.2	MMP21	TEX38
KLK11	APOLD1	AC011468.3
AP001021.1	SLC2A12	AC092944.3
AC020661.2	SLC35G5	GGT1
AC004687.1	AC090579.1	CCDC181
UBA52	ZSWIM3	AC068989.1
PCDHGA7	AC010976.2	AC234781.1
FRMPD3-AS1	NLRP9	AL161757.5
AC010503.1	SMIM23	TCF19
MRVI1-AS1	SH3PXD2A	LINC02102
EEF1D	MYRFL	AL669831.2
EPSTI1	AL357033.1	AC020978.6
SACS-AS1	AC103923.1	AL117332.1
Z94160.2	AC114546.1	AC009554.2
AC005332.5	AC004466.2	ZNF304
AL592546.3	AC026704.1	TCTE1
OR2T10	LINC02125	MIR4527HG
PCDHGB6	SLC16A12	CASC9
JAM2	MASP2	AC022929.2
OR1Q1	AC087362.1	FAM138C
CCNI	CR381653.1	AL355297.4
LNCOG	ZNF225	AL021937.4
TOMM7	AC084824.3	AL359632.1
FAM107B	ZNF215	AC106038.1
CNNM3-DT	PYGM	AC104459.1
IGLC4	POU6F2	AC011481.2
BBOX1-AS1	ALG10	AC107982.2
SLC25A6	TEX38	AC007383.3
TNNC2	AC008467.1	AC004217.1
AC004828.1	AL049552.1	AL158163.2
AL137796.1	TEX52	LINC02259
AC018685.3	AC010307.4	Z97653.1
LINC02078	CDH13	CATSPER2
AL358154.1	AC083806.2	RBFADN
LINC01222	AC092944.3	AL355334.2
TLE5	HHIP	AC087620.1
LINC00971	AC015726.1	TAB3-AS2
EIF3E	AC020978.2	ZPBP
AC105402.3	AC090971.1	AC020917.3
AP003973.4	Z97653.1	MEIG1
AC093010.2	AC063944.1	RSPH10B
EEF1A1	XRCC3	AC141586.3
LINC01893	FAM138C	LINC01627
AL121820.2	AC139887.4	AC011451.4
PCDHGA6	AC011468.3	AL022157.1
AC006427.2	AC123768.3	AL162231.1
AC027288.1	LYPLAL1-AS1	PWRN1
AHI1	LINC02102	ATP2A1-AS1
COX4I1	AC135178.4	ZNF816
AP003419.3	FAM156A	CCDC183
AC095050.1	AL008725.1	MARS2
AC128687.2	GTF2H2	ZNF225
IPMK	AC012313.1	WWOX-AS1
SLC43A2	AC141586.3	SPDYE5
UQCRH	SPANXB1	AL158163.1
AC023424.3	AC011481.2	C7orf69
AL512631.2	AL021937.4	AC244034.2
SMURF1	RHOXF1-AS1	AC068790.7
AC022325.2	LINC01627	SYP
EIF1AY	AC022929.2	PIP5KL1
LYVE1	AC005746.2	AL359643.2
TEX51	AC007383.3	LHFPL4
NAA50	PWRN1	AC068389.1
AC010086.3	LRRC17	AC083836.1
ARF6	RSPH10B	Z95624.1
FBXO11	C8orf37	AC245060.2
AC008453.2	CCNE2	LINC00488
WSCD1	AC087362.2	FANCE
AL022332.1	AL354793.1	C17orf78
PRR13	AL355334.2	AC073896.3
SS18	FANCE	ZNF883
AC233755.1	AC073508.3	MASP2
FAM171A2	RIBC1	AL133375.1
AC003044.1	AC116534.1	AC119428.2
AC007132.1	C7orf31	TEKT4
DDX54	ZNF175	SLC14A2
IRAK1	AC244034.2	AC244213.1
EIF2AK4	MEST	AL109615.4
TEK	AL359643.2	AC060809.1
MID1IP1	AC002553.2	AC012557.2
PRPF18	Z95624.1	AL360270.1
AC073641.1	ZNF354B	AL132656.2
PNPT1	C17orf78	AKAP14
SLC25A1	AC119403.1	LRRC17
AL157402.2	AC060809.1	AC084125.2
UBA7	AL355574.1	AP000221.1
SERPINB8	TEKT4	PGBD4
SMURF2	AP000221.1	C3orf52
MAST3	AC107982.2	CHTF8
HDAC1	ERMARD	HIST1H4H
POC1B-AS1	AC009318.3	AC073508.3
TUBA4A	AC100778.4	DDX11
AL445423.1	AC006157.1	ALG10
AC025430.1	AC004893.3	AP003392.1
AL138686.1	AC002116.2	ARMC9
PDCD6	AC110769.2	AP003973.2
KIFC2	AC119428.2	LINC01393
LINC00609	ZNF497	SPATA17
ZFAND3	TTC30A	AC021097.2
AC092756.1	AC073896.3	RHOXF1-AS1
LZTFL1	FRAS1	AC245519.1
PCGF3	BBS12	BBS12
AC064836.4	PIP	TMEM79
ARHGEF10	AC253576.2	SNHG11
IGHV3-69-1	AL109615.4	AC009242.1
LILRB1-AS1	FBXL7	LRRC29
VNN2	AC003102.1	TMC3
KIN	AC068790.7	H1FX-AS1
AC000120.1	AL359643.3	C1orf147
PAK4	ABI3BP	ATP6AP1L
THOC1	AC245519.1	LINC02453
AC005944.1	TMC3	AC111170.1
B4GALT2	AL354733.3	AL354793.1
EWSR1	N4BP2L2-IT2	ZNF497
HIP1	FP565260.6	AC011481.1
AC092794.2	FAM83D	PRB2
ZNF682	AP003071.2	AL109935.1
PRPF40A	AC092801.1	AC253576.2
MRVI1	BRIP1	CERS6-AS1
MDC1-AS1	AC095033.1	AL080317.1
PPARA	RPAP1	AL032819.1
TESK1	PCDH12	USP2-AS1
LINC02614	C3orf67-AS1	TBC1D3L
PAICS	JRKL	AC096921.2
MAP1LC3A	Z98884.1	AC004893.3
BEND3	AL139123.1	CCK
IGLV1-47	AKAP14	AC110769.2
AC079943.2	GEMIN2	FP565260.6
RBSN	AL032819.1	AC007687.1
TBX19	PRB2	RTCA-AS1
STK40	ZNF275	NLGN4Y
SCUBE3	CCK	C4orf36
AC096711.2	AL022157.1	C4BPB
GARNL3	AC009283.1	ESRG
VAC14	SOCS1	AL355574.1
AC011773.3	GPAM	AC000123.1
STPG2	GRM7-AS3	NUF2
IGHV1-2	AC129803.1	AC008079.1
AC092683.1	KDM7A-DT	RELL2
TNFSF9	SLC37A4	AC026401.1
URM1	AP003392.1	AC084024.3
PLEKHJ1	AL355870.2	AL359921.2
KIF25-AS1	LINC01232	AC002116.2
TRAPPC2	LINC01393	ASH1L-IT1
FAM120A	AC007687.1	GPR146
TENT4A	TADA2B	AL355870.2
MS4A6E	AC068338.2	KDM7A-DT
DPF2	SLC35E2A	AL008727.1
DELE1	AC019163.1	ANKS1B
RNF138	AC007881.4	LINC00519
SH2D3C	AC032019.1	LENG9
AC103591.3	ZKSCAN3	LLGL1
ZNF559	AC008079.1	GPR161
LINC02347	ST5	FUNDC1
RGS2	TIMM21	TUBA8
AC006538.4	LINC01019	HTRA2
CRIPAK	CDKL4	GPR34
AP002008.3	MAP11	DUBR
N4BP2L2	AC024230.1	AC032019.1
AC009119.1	AC016065.1	CDRT1
AC132938.2	PP2D1	ABI3BP
AC008406.1	GAU1	TRIM68
SNX18	HUS1B	GEMIN6
AP002761.2	AC005899.6	AP002884.3
AC083805.2	AP002884.3	GEMIN2
AC064875.1	AL662884.5	YEATS2-AS1
AL732509.1	ZNF232	IGHVIII-2-1
OPA3	C4orf36	AC103739.3
AC008945.2	AL353801.1	AL353801.1
CERNA2	CDRT1	AL590666.4
NAGLU	PLCG1-AS1	AC020908.1
PABPN1L	GPR161	ZNF764
SHLD1	AC073046.3	TIGD2
FXR1	AL449214.1	AC010789.1
ZNF593	FBXO36	LRRC37A
CADM3	AP003096.1	COMP
HNRNPM	PLAG1	AC012645.2
AP4M1	AC105450.1	AC090517.2
MRPL42	AC106875.1	AC026704.1
MEMO1	AL109935.1	AP003096.1
IGLV3-25	LINC02099	KCNQ2
RFX6	LINC01269	AL139286.3
GLYR1	AC010809.1	AL353796.2
IGKV3-15	POP1	SHLD3
PAIP1	KCNQ2	NUDT7
AC100763.1	AL121658.1	AL023803.1
FBXO42	AC103739.3	AC004076.2
FCRL4	USP2-AS1	AC009120.3
IKZF1	AL590666.4	PSMD6-AS1
THRIL	ARL14EP	NAGPA-AS1
PDP2	ZNF7	EPB42
MAGEE1	AL359397.2	AC010809.1
CCER2	GPANK1	CENPI
IGKV1-12	AC015712.4	MRPL46
TRIM17	AC020911.1	ALDH6A1
AC007952.9	ADCK2	AC015712.4
KIF21B	AL121992.1	PCBP3
CCDC17	AL035587.2	AMY2B
CPM	AC011825.4	LINC01392
CAB39	BGLAP	AL355377.3
DDX53	ZNF236-DT	FAM24B
MAGED1	AC005674.2	SRRD
TELO2	LINC01392	LRRD1
BAHD1	RBM12	ZFP69B
TCTN2	PABPC1L	SMCR5
DDX5	AC012645.2	TACO1
BTN2A1	SCLY	PPP1R37
KIZ-AS1	DARS2	AL359397.2
IGLV3-1	GEMIN6	ZNF180
EME2	AC090517.2	AC097500.1
USP49	LRRC29	UBOX5-AS1
KIAA0586	AP003900.1	AC129803.1
IDH1	AMY2B	RFC4
DOCK8-AS1	TRIM65	AP003900.1
EIF3J	UBOX5-AS1	SH3PXD2A
SLC10A7	LINC00539	AC012360.1
NTN1	AC009120.3	AL512306.2
RGL2	BSPRY	AC008443.8
BASP1-AS1	F8A3	HMGN3-AS1
TERF1	GPR156	SMIM11B
AC009120.2	C17orf75	AC011239.1
AC020934.2	LINC01252	AC132938.3
AC087276.1	AC025178.1	AC124016.2
AC105402.4	DARS-AS1	AC018521.5
MCTS1	ASPHD1	AC020928.1
ZC3H7A	AF001548.2	UGT2B28
AC068774.1	SMIM11B	AC004148.1
AQR	ALG1L2	AC108488.3
IGHV3-43	DHRS12	SYCE2
ADPGK-AS1	C17orf67	SYNPO2L
FOXN3-AS1	CHKB-DT	AC078983.1
ANGPTL5	PTK6	GPANK1
ENDOV	ZNF28	NIPBL-DT
LSMEM1	AC093019.2	AC107241.1
ARSD	AC012363.1	AK6
LINC02836	LINC00339	AL731563.3
PTPRG-AS1	AC244093.5	ZNF514
MAP2K5	LINC01119	GJB7
AC107884.2	NIP7	AC010325.1
ERGIC2	AC004067.1	AC079200.1
POLR2J3	DOHH	AC244093.5
DYNC1LI2	AC135457.1	AL359091.4
MRPL44	NFYC-AS1	NOP16
AFMID	PLD6	AC034231.1
NOS1AP	AC004076.2	CFAP70
ATP13A4	AC073575.1	OMA1
MAP4K3	AC009812.3	AC009812.3
ATM	ZNF561-AS1	NBPF15
AL355490.1	ZKSCAN2	ZFPM2
AC073389.3	TMEM216	CLEC18A
LRRC37A2	UGT2B28	LINC00539
ARFGAP2	FAM200A	TMPRSS5
AC009063.2	THAP3	MFSD3
PSMD14	AC124016.2	RPAP1
TGIF1	FXYD1	ZDHHC16
AC068025.1	AC132938.3	MCM3
ZNF449	NUCB1-AS1	AARS2
PCDHGA10	ZNF300	IFT172
WDR20	MTHFSD	LINC00339
C18orf32	RRP9	AC011825.4
PSMD11	GGPS1	EXOSC2
AC009478.1	AC069542.1	C9orf24
TMC5	LURAP1	BOD1
AC011284.1	AC027373.1	ZKSCAN2
OR6C1	ALDH6A1	WDR5B
PRPF38B	FDX2	LINC02288
FXR2	LINC02427	KDM5D
WFDC10B	AL358781.1	PIFO
PCCA-AS1	ADGRF3	AC097468.4
USP46-AS1	BRD8	BET1
LINC02044	AC034231.1	GPR173
AL021026.1	CEP83-DT	FUZ
FAM226B	FSIP2-AS1	LURAP1
BEST2	ZFPM2	PLCG1-AS1
LRP10	EPHX1	USP18
AC110813.1	FSIP2	AL360020.1
AC008537.4	KCNIP2-AS1	KLC4
FRRS1	ZNF317	ALG1
U2AF1L4	ALG6	CIAO3
SMIM19	ALG1	TSACC
AC020913.3	PLA2G10	ADPRHL1
SPATA22	AC127035.1	SCLY
TMEM214	MROH9	CCDC127
KHDC1	LIN37	AC073863.1
RHBDL1	AF131215.5	UTP15
ZRANB1	AL034417.3	AL034417.3
AL354710.2	ORC3	ZNF232
MALT1	NPHP1	AC024022.1
MYNN	TSACC	CLEC4C
ATP6V1FNB	CCDC39	HHLA2
CDK16	DBT	AL133297.2
DHRSX-IT1	ZBTB37	NDUFB2-AS1
NELFA	LRIF1	GLYCTK
TBC1D14	AC097468.4	AL390728.5
AL589182.1	AC095032.1	AC015871.4
DUSP15	PLPPR3	ZSWIM1
MDN1	CCDC85C	SNHG12
AC084782.1	GRID2	HEIH
RIF1	AC005261.1	RAD51C
VPS35L	ARHGEF26	APOLD1
ALKBH5	AP000542.2	MARCKSL1
ARL8B	ZBTB14	URB1
HYMAI	PEX1	HSD17B7
AC145207.2	AL133297.2	MRPS18B
ERI1	HCRTR1	AC007773.1
AL356295.1	TMEM232	PROCA1
CLIP1-AS1	MITD1	SOX7
ACCS	MRPS18B	CRYM
ARSI	INPP5E	GALNT5
SEL1L	GRB14	NPHP1
CA3-AS1	GPR173	ZNF7
ZBTB8OS	SPIN2A	AC104770.1
SPDYE21P	KIAA1191	ARHGEF35
CR1L	TMEM255A	ARIH2OS
AMOTL1	AC006378.1	AC026202.3
AC079382.2	TTC5	AP000542.2
AC010776.1	AL353743.2	SLC41A3
AC079174.2	AC026202.3	FKBP4
RASAL1	ZNF773	INPP5E
AC006027.1	LAS1L	AC073575.2
AL078587.2	UFL1-AS1	TRIM65
AC092723.3	AC104770.1	PHKG1
FAM53C	TAT-AS1	NIM1K
PCIF1	CUL9	AC053527.2
SVBP	ERCC6L	SMC2
AC092473.2	AC246817.2	FIZ1
AC007100.2	DDX20	AP003307.1
AL049712.1	MSH4	PLA2G10
C12orf65	FIZ1	SCARF2
FP325318.1	CHRM5	AC015871.7
ARL6IP1	ERI3	SMDT1
CTTNBP2NL	TBP	TMEM232
MIIP	STIM2-AS1	AC018410.2
AK2	LINC01128	LINC02033
PNPLA2	CDKN2AIPNL	LTO1
C16orf72	CCDC86	OR56B1
GPATCH3	TDP1	TET1
RGS13	MLH3	AC090971.2
EDRF1	SPOUT1	IGLV5-52
SOX10	AC002546.1	AL031289.1
RSRP1	ZNF354A	AL591501.1
LINC01507	AL031587.2	Z68871.1
AC103770.1	AC005740.3	RAB30-DT
CACNA1F	SORCS1	LINC00158
LIPA	AP003307.1	NFYB
DPH5	IFT172	RBM45
FANCG	ABRA	FSIP2
RENBP	B3GALT6	TSPAN31
INTS3	IGLV5-52	LXN
GNL1	GNA11	AL008628.1
AC108449.2	XG	AC002546.1
BCORL1	AGMAT	CDKN2AIPNL
AC004233.3	SLC24A2	AL353743.2
HERPUD2	TBCEL	AL358781.2
ZFP2	AL513365.2	DMAP1
PPFIA1	SYNJ2BP	PPM1J
HDAC3	AC009318.1	AC104699.1
DMAC1	SNHG12	ZNF620
ODF2	KCNRG	AC026333.4
U47924.2	AC107223.1	SREBF2
DDX52	AC090971.2	JAGN1
NUP210	WDR73	PNPLA4
AC023906.3	CAHM	AC021237.1
GPAT2	AGAP4	B3GALT6
FBXO15	C3orf49	GPR12
ARMC5	SMPD3	PLAG1
WEE2-AS1	LIG1	ALG1L9P
TUBB4B	DPH7	LINC00426
CFAP65	THAP6	ARL14EP
AC087164.1	KIAA1257	CHRNA1
LRRC37A3	AC009121.3	OBI1
AC018450.1	AC010319.4	LINC00526
AC010300.1	PRIMPOL	CENPO
EGR2	AC005833.2	SELL
AC093525.7	HLTF	AC234775.3
ANKRD30A	ELMOD3	MED12L
ARMT1	SLC48A1	AC008781.1
AC068189.2	FPGT	ISCA2
AC002115.1	NATD1	AL160006.1
FBXO41	EIF2D	SYNJ2BP
STK25	EIF4EBP3	FKBP7
AC099508.2	AC100793.2	LPAR3
DISC1FP1	KANTR	AC006378.1
SLC7A1	LINC02821	XG
AC005522.1	PUDP	IGHV3-32
LINGO1	DMAC2	AC023385.1
AC129492.1	ZNF619	SEMA4G
FRK	DTWD1	ZNF354A
GCC2	AL035706.1	RSPH1
AL357054.2	CHTF18	AC116913.1
GJB6	ZNF638	RRAGA
LINC01545	FRMD5	CDC23
PKNOX1	FSCN3	TMEM60
FUS	CADM2	AC011346.1
TGFB3	AC010680.4	GRTP1
APLP1	AC091982.3	CNTNAP3
C12orf40	C8orf33	KPTN
ZMYND10	NEMP2	AC010319.4
ARCN1	EIF2B2	FLAD1
IGKV3D-20	ZBTB33	ABRA
AC012074.1	CMC4	NATD1
ASCC2	MAD2L1BP	AC009065.4
PLK1	ZNF367	LAS1L
AC022137.4	KYAT3	LINC02625
UBQLN1	FAM189B	ABHD10
FAT2	RRAGA	ADO
IGHMBP2	AC006017.1	MITD1
APOBEC2	ARL1	NIT2
LINC01169	FBXL22	LINC01128
AC061961.1	AGBL3	FRMD4A
TLCD3A	AC016727.3	MANSC1
AC011773.1	P4HA3	AC073548.2
E2F2	RASSF1-AS1	FBXL22
AC069222.1	PINLYP	ZNF793-AS1
AC092944.1	NEXMIF	AC004918.4
ECEL1	RNF14	AC100793.2
TIMM10	TIGD1	AL121917.2
AL627171.2	AL121603.2	MAGOHB
WSB1	AL732314.6	ZNF773
AL353151.2	LINC01675	ERMARD
MAP3K7	KPTN	AP001350.1
YDJC	AC009542.1	LINC00824
FKRP	AL035427.1	FSCN3
FGFR1OP2	AC145207.5	HEMK1
LRRC32	SCML2	AL118558.4
SGTA	ADO	AC009975.1
AC132938.6	HCG25	NLGN3
ATG101	AC106865.2	ZNF367
AL591895.1	BORCS6	COQ5
CLCA4-AS1	AP001350.1	FAM104B
RRN3	FKBP7	HSDL1
ZNF580	NEXN	TRIP6
KCTD13	CEP57	SIRT3
ACSF3	SERF1B	ZBTB33
AL512380.1	AC009975.1	LINC00907
AC008507.2	KNSTRN	IMPDH2
AC006296.2	HDDC3	AL031717.1
LINC01033	NELFCD	AC095057.3
SLC22A15	RFNG	AC107223.1
MTA1	KLHDC1	PCGF6
DOCK9-DT	ZNF26	AC104248.1
PITRM1	CREBZF	AC106865.2
AC092120.1	FAM104B	AC006017.1
EXO1	OR2A1	KIAA1191
ITGA7	KLHL6	ZNF419
COG3	AL157834.2	AGAP4
AC009754.1	HAGHL	RPP21
AC087627.1	AC104248.1	PHOSPHO2
AL109811.2	EIF5AL1	AC010442.1
BCL2L13	ZNF552	C15orf40
AC025259.1	ZNF71	AL118506.1
PARP6	ARL13B	AC016727.3
AL118511.3	COL12A1	AADAC
ESS2	TXLNG	LMOD2
TMEM242	AC040169.1	LINC00852
AL162718.1	AC067852.2	OXLD1
LINC02615	NPIPB4	LINC01880
TCP1	LINC02334	RBMXL1
MRM2	ABCD4	SACS
LINC02734	ZNF688	FAM245A
SOS1-IT1	GPALPP1	AC010761.4
PCCA-DT	HNRNPA1P48	GAS5
AC117435.1	TRMT10B	AL132639.3
ERCC2	ENTPD4	AC105001.1
SLC46A3	LINC01880	KYAT3
AP001830.1	AC138956.2	RDH14
GGH	FAM245A	THSD4-AS1
AC134312.1	NLRP4	METTL17
ADAMTS13	DTYMK	SNHG8
AC073389.1	TUG1	AL138724.1
AC104653.1	MFSD8	NIP7
ZC3H8	FAM149B1	LINC01999
LINC02860	AC008280.3	AL513166.1
C1orf105	THSD4-AS1	IL17D
ZNF501	AL132639.3	AC009542.1
TMX3	MRPL35	LZTS3
TTC32	SAP30L	RSKR
XPA	AC009139.2	CYB5D1
MAML1	SYT2	WDR73
AC093904.1	RAB39B	DRC3
MCCC1	TSPAN17	RASSF1-AS1
AC012368.2	U2AF1L5	AC244131.2
CFAP298	ST6GALNAC6	KNSTRN
AL807742.1	MSANTD2	AL117350.1
AC016747.1	HORMAD2-AS1	ARMCX6
ADAM21	TMEM218	CYB5D2
MYOSLID	CYP3A7	NUDT6
KLHL15	STOX1	PPIP5K1
CLK3	GRIK1	AC009563.1
FRG1-DT	MED12L	ALAD
PAXIP1	NOB1	TRDMT1
HSD11B2	STK16	AC004556.3
AL499604.1	MRPS30	PGAM5
AC092924.2	TMEM14A	SLC24A2
C7orf61	AC138965.2	SGCB
AL158212.1	FBXO5	UPRT
HIST2H2BE	ZNF621	APOA1-AS
AP000487.2	AC090061.1	TMEM220
AC007381.2	ANGEL2	ERAL1
KIF1C	AC138028.4	EP300-AS1
AL355388.2	AC026979.1	HORMAD2-AS1
AC126696.3	ERVK13-1	CNBD2
SEC11C	ZNF285	AC139530.1
VCPIP1	POLR2H	RBM12
NEURL4	PTCD1	RNF14
OR2L3	ING4	AL022097.1
AC037459.4	ALAD	DNPH1
SLC51A	PAPLN	AL365295.2
UPF1	NUP35	AC138028.4
AC093642.7	TMEM150C	AC009318.1
AC124312.2	AL132712.1	MCM4
POPDC2	LINC02018	AP1S1
BUB1B	LINC01890	MTSS2
HSD17B2	HIF1AN	ASAH2B
AL121956.6	ATAT1	LMBRD2
APTX	CNDP2	FAM118B
METTL17	RECQL5	EEF1E1
ABHD18	MKRN3	AP000759.1
AL009181.1	AL138820.1	RNASE6
NSDHL	AC107032.2	ARL1
TMEM184C	AL158212.3	TIGD1
WDR12	EMSY	ACTR3B
TTTY10	CRYZL1	AL158212.3
AGBL5	PUS7L	DCAF17
ZNF316	AC026124.2	NUP205
AC092100.1	C1S	ATRIP
ZNF491	RABGGTB	FBXW9
IMP3	PRKG2	PAPLN
AP000487.1	INTS2	KRTAP5-10
CPT1C	TMEM177	TRMT10C
SNAI1	COX10	GATD3A
C19orf48	AC091133.1	DHPS
LINC01481	LMF1	ZNF696
AL136295.17	COA5	TMPRSS9
BX842570.1	UCK1	SLC25A35
AL513008.1	ITFG2-AS1	MTRF1
POM121C	DLK2	AC008894.2
POLD2	TMEM168	FBXO39
AC005070.3	MRPL37	LCA5L
DOLPP1	DLAT	HSD17B4
SHOC1	YRDC	UBQLN4
SUSD3	SPTBN2	EGLN2
AC010531.4	ZNF493	DLAT
AC145285.3	GFOD2	ZNF71
ANKS6	AC104532.2	LRRC42
PCMTD2	H6PD	KLHL6
B4GALT7	AL157893.2	AC107032.2
RSU1	PAGR1	DTWD1
PARL	AC136604.2	CFAP298
AC092053.3	COQ10A	MRPL19
AC069287.3	AHCY	RECQL5
AC005100.2	TOB2	LINC02327
AC008083.3	LINC01659	LINC01890
FEM1B	GAS2	POMC
THOC7-AS1	IQCG	AC009139.2
FTSJ3	DHX36	BRPF3
AC024560.4	LINC02696	AL136984.1
AL049869.3	CYSTM1	MRPL15
AC092645.2	AL078612.1	AC006946.3
AC104964.3	ZNF565	COL12A1
AL157827.2	NPIPB12	BRICD5
AC015813.1	AMT	AASDHPPT
AC007272.1	PRPF8	PTTG2
AC015982.2	MDC1	AC026124.2
AL391121.1	AL512634.1	LINC00648
FAM228A	SLC4A5	HERC6
AP002340.1	PAK1IP1	DDN-AS1
PEX12	TMCO4	CUL4B
CPNE3	DCUN1D5	SLC35E2B
SNURF	EXOSC10	MROH9
AL033527.4	AC007130.1	A4GALT
AC139019.1	AC092802.1	SNX11
MPPE1	ZNF792	XPNPEP3
SPRED3	AC027018.1	MCEE
TAC4	IWS1	LINC02018
ZNF177	AC109492.1	EEF1A1
AC106786.2	EXOSC5	STOX1
AC023886.1	ANKEF1	AL157911.1
EEF2K	POLR1A	CATSPERD
MON1B	AL513548.4	TRAPPC6B
OR52A1	ASNS	GART
NOLC1	AC092119.2	MED20
SLC25A40	TMEM44-AS1	LINC01498
API5	AC016831.5	GNPAT
AC008737.1	TFIP11	AL512634.1
OR2L5	LINC00499	C20orf96
AL118511.4	TMEM161B	AC011471.2
AC098820.3	AC106795.3	DEGS1
AL592430.1	METTL6	NR2C2AP
APC2	LINC00654	CPSF4
KCNC4	AP000866.6	AC104532.2
AC010883.3	AC024075.1	AL078612.1
CCDC77	TUSC1	NAXD
LINC02842	LINC00173	SLC25A46
ANGPTL8	C15orf41	DCTN1
PPP1R8	C3orf67	FAM209B
USP19	RFC2	AC026979.1
AC069185.1	FGD5-AS1	NELFCD
AL163636.1	AF131216.3	HSCB
DNM3	ZKSCAN7	KRI1
RITA1	AC008474.1	P4HA3
AC092159.2	EXOC2	AC130650.1
ASB7	NUSAP1	TRAF2
CNNM2	AL139243.1	MRPS18C
AC093801.1	AL355612.1	AL021707.1
SH3BP5L	VPS52	COA4
OR2A7	PROX1	NPIPB12
AL035458.2	CSNK1E	LINC00654
IGHV3-41	AL499616.1	CHEK1
CNKSR1	AC025211.1	S1PR4
AL357507.1	UPK3BL1	TTI1
MRTFA-AS1	TRIM56	ZNF157
ZC3H11B	AC099535.2	PNLDC1
FAM122B	EXOSC7	CNDP2
AL391097.1	KHNYN	ADGRL2
AC020658.4	SLC25A2	ZNF317
AC096637.1	UBA1	KATNBL1
BIRC6-AS1	RNF25	AC016831.5
AL606923.2	AC022382.2	TMEM14A
RUNDC3A-AS1	DPP9-AS1	CYP3A7
CARD8	AC139792.1	PDE12
HNRNPH1	IRAK4	POLR1A
LRP11	GATD3B	AC109492.1
CHST14	AC002519.1	AL139243.1
ZNF629	AC090825.1	AC015813.1
AC008781.3	ZDHHC15	AP001469.3
PSMC3IP	RFXANK	ZNF285
MTFR1L	CCNB1	CRYZL1
FAM118B	TRMT6	PIH1D1
CLHC1	AL731567.1	ZNF552
AL162718.3	TFEC	AC008474.1
AL355613.1	AC073343.2	AC025211.1
HJV	CARD8-AS1	PPP2R5D
ACBD4	KCTD6	AL121987.2
ORC1	TTC8	TMEM150C
SNRPA	AL021707.1	COL5A2
TUBG1	NDE1	DPP9-AS1
SCAP	SOX11	CADPS2
AC107081.2	AC025265.1	SYT2
ERVW-1	WDR75	ZNF638
AL691447.2	HEATR1	AC009403.2
SLC2A1-AS1	ZNF527	SLC25A25-AS1
AC097534.2	NOVA2	ING4
SSRP1	ERC2	AL132656.3
DUSP11	PRICKLE3	SNHG1
POGLUT1	ANKRD52	HIST1H2AL
MROH8	YIF1A	PRPF31
ACTR3B	BORCS8	AC004765.1
BAG5	PPP2R5D	NSL1
AC105052.5	POLE3	LINC01534
GVQW3	POF1B	GTPBP6
AC127496.5	AL139124.1	AP003696.1
NOTCH4	AP003696.1	AC016737.1
LINC01301	ZNF771	PITPNM3
S100A1	ERICH6	ELOF1
AL513166.1	EXOC5	AC124016.1
TGM7	CENPN	PDE6D
AC009121.2	USP38	MBNL1-AS1
MRPL48	TP63	AC011374.2
SMIM27	TAF11	ERICH6
AC243960.3	PWWP2A	SF3B3
PDE12	SLC25A19	ATXN7L3
OR51I2	HDAC2-AS2	SEZ6
AC007879.4	CRTC2	MCTS1
AL157369.1	ADNP	AL513165.1
MRPL32	SPINK4	NOVA2
ZBTB22	RSF1-IT1	SHARPIN
LMO7DN	HDAC7	POF1B
AL451067.1	COPS5	HAUS1
SPESP1	MAST4-IT1	COPRS
AC024940.6	LINC01104	AC093326.1
LINC01224	TENT2	AC025283.2
TRIM52	WNT2B	FAM209A
FEM1A	NAPSA	AC005225.3
AC109466.1	AC092567.1	COQ7
GOLGA6L9	HIKESHI	FAM219A
REELD1	PUM3	IARS
TLCD3B	ZNF562	AC022382.2
LINC00529	NIFK	PPP2R3B
COX10-AS1	SAMD7	PNRC1
BBS2	AL603783.1	PRKG2
OSGEPL1-AS1	MINPP1	NPM1
GPATCH1	PRKCZ	RSF1-IT1
AC007952.3	FXYD7	TFIP11
AL450384.2	PIGQ	PI16
POLR2A	EBPL	CCNB1
NCBP2-AS1	ANKLE2	MIIP
NPIPA1	MSH3	IFT52
RSPH9	AL034548.2	NXF5
ZNF616	PLCH1-AS2	ADM5
PRKN	LYG2	AC025272.1
PHKA2-AS1	AC011477.9	CRB1
AC011346.1	GALNT4	COPG2
AL133485.2	GOLGA5	C1S
AL672291.1	CPSF3	AC244035.1
COQ6	CALCOCO1	C1orf112
DMAP1	DESI2	BCO2
AC007216.1	METTL18	LYRM2
MRPS23	KIAA1324L	Z99496.2
ZNF41	USP9X	SMIM4
AC120498.4	BCOR	MRPS16
AC012629.2	TADA3	AL121972.1
ERMN	TSR3	SPINK4
SH2B1	AL139317.5	PIGQ
URB1	COG2	RNF25
AC005041.5	BRD2	HIST1H2AJ
RNF44	NPIPB3	AC092757.3
MYB-AS1	IQCH-AS1	KIZ-AS1
C17orf113	TBC1D9B	EYA4
AC105180.2	LINC00870	COX4I1
IP6K3	HPS3	CBWD1
C21orf58	AC019205.1	ZNF534
RFC5	SERTAD2	UPK3BL1
AL512452.1	PGM5	AL365258.1
SLC35E2B	AANAT	HDAC2-AS2
AP001341.1	TMX2	FOPNL
COQ5	GFM2	MINPP1
MAST4	POLA2	APEX1
AC005277.2	NEXN-AS1	GATD3B
AC016526.1	LINC01422	ZBTB9
AP000640.2	RAB14	EPB41L4A-AS1
AC084018.2	TPRKB	TINCR
AC023906.5	R3HDM1	AC005726.1
RSPH1	LINC01415	CARNMT1
SLC13A5	SLC29A2	RBM26-AS1
ERV3-1	AC106882.1	AC004253.1
AC007285.2	GTF2H5	MUS81
THBS4	AC106897.1	PAK1IP1
SAMD5	DNMBP	DDB2
LINC01322	VBP1	PRKD1
LIN28A	ZBTB48	AC073389.1
AC022509.4	PRKD1	SDR42E1
ACBD7	CBX7	AC112512.1
ATN1	TMEM140	EXD3
HYPK	DLG2	DLK2
PRUNE1	TAX1BP3	LINC00870
SOGA3	PUM2	WNT2B
ALDH18A1	TMEM138	IRAK4
TBCE	EFNB2	AC092287.1
KIAA1549L	NUDT1	AC009088.1
PROX1-AS1	CHERP	LINC01845
OVCH2	SYNRG	TMPO
NDST3	MPHOSPH8	AC022211.2
PIGO	OTUD5	GLDC
SLC12A9-AS1	CEBPG	PEX2
AL359715.1	AL358472.4	RMDN1
MREG	IPO9	PGM5
OR2F1	SNX17	AC027018.1
AC073342.1	CCDC155	AAR2
KIAA1586	POGK	AC017050.1
AC004839.2	ZFYVE26	MRPL11
AC116535.1	DTX2	DDX58
MSMO1	UBTD2	ZNF79
TCEAL1	S100A13	GPR137
NFYA	SRCAP	BX284668.5
ELP6	FAM66B	TONSL
CFAP73	FRY-AS1	PRELID2
AC055764.2	ELMO3	SRSF1
AL139274.2	ZNF781	ZNF562
AC015660.2	ADCK1	LINC01415
AC084036.1	ARHGAP19	WDR59
AC110491.3	GALNTL6	CARD8-AS1
RGPD4	SHROOM2	DTL
PRB4	IGHGP	S100A13
AC002310.1	AHCYL1	AC026202.2
AC024937.3	WDR17	TSN
OGFRP1	SAFB2	ERMN
HIST1H2AC	IGKV1-39	EFNB2
PRG4	SLBP	RBM8A
AL109984.1	IL13RA1	GABRR2
HEXIM1	ORC4	TLN2
RAD54L	NMT1	AC090825.1
AC097467.3	PRR14L	RPF2
ZBED6CL	ZPR1	SGSM2
RNF113A	CDK7	AC113143.1
TSPAN1	COPZ1	AC004951.1
GREB1L	LINC02709	TMEM168
CCZ1B	CLN6	RSPRY1
BOK-AS1	HPRT1	TMEM161B
TRMU	MRPL28	MED22
FBXO16	FP700111.1	GTF2H5
TP53TG1	TGFB2	IQCH-AS1
AC092139.1	FTO	AC007100.2
AC018685.2	LINC02108	DCAF16
AC009118.3	ZNF286A	AMMECR1
AC093297.2	AL354813.1	C21orf62
GPR137C	SPEN	IGKV2D-28
ICK	TBC1D8B	AC134508.2
OIT3	WDR88	SPCS2
LEO1	HS1BP3	TFEC
PRR7-AS1	CEP350	LINC00173
TMEM201	UFM1	AC006946.2
LINC00638	AC005726.3	SLC25A19
AC093512.2	HCFC2	NIFK
RXFP1	IRAK2	SS18L2
OTUD3	GLB1	TWISTNB
NUDT14	AC008906.1	CLDN11
AC134772.1	MRPL3	WDR75
PYROXD2	COX17	FRY-AS1
AL035448.1	AC132872.1	SMARCC2
FGD1	SEPSECS	RANBP1
ZNF391	NPIPB5	NCKAP5
AC011603.2	NCBP3	SOWAHD
PRICKLE2-AS3	CUEDC2	USP9Y
RNF148	NEK3	GORAB
AL512638.3	TM9SF1	AC106795.3
POLR3H	BX842242.1	DTX2
PEX10	AC092384.1	PCCB
GPN1	ITPA	HPS3
EMC9	NFKB2	ZNF143
AC016831.1	AC025048.4	LRRC57
COG8	RPRD1A	PREPL
AL512791.1	AL591686.2	ELMO3
PTCD2	BECN1	TBC1D8B
AC069234.1	TMEM273	AC073343.2
AP002840.2	EFCAB2	AC007130.1
KLF9	AC008543.5	ANKK1
GPN3	ATXN1L	UBALD1
AL135791.1	ANKRD10-IT1	PIGG
AL135878.1	AC064836.2	LINC01320
DCAF4L1	SLC39A14	SAMD10
AC048382.5	HGC6.3	TGFB2
AC068279.2	BX004987.1	ZNF670
GNRHR	RNFT1	TAF11
WDR64	AC106798.1	ATP6V1G1
AC019117.1	ATF4	ARL6
STMN1	AL360181.1	POLE3
SAA2	AC074032.1	PABPC4-AS1
KLHL23	ZDHHC5	INTS8
AC005009.2	TRANK1	LIPA
NTM	CDK8	OPRL1
LGSN	ZNF713	LRR1
AL163051.1	AP000695.2	LINC00632
Z99758.1	PRRC2A	HDAC7
AC008040.1	SPARCL1	AC012368.1
TMCC1-AS1	AL592295.4	ZDHHC15
GLS2	AL353626.1	AF131216.3
KDF1	AC007192.2	CENPU
CCDC92	TRAM2	EXOSC7
CXorf40A	MAGT1	TP73
LINC02023	BMS1P14	NPIPB13
AL121601.1	PCSK1	KCNMA1-AS1
AC005523.2	NHLRC3	AC008906.1
ZMYM1	MAT2A	AC006504.7
LINC00310	AC083862.3	DHRSX-IT1
AP000350.6	KCNIP2	CRB2
CFAP53	AP003168.2	ADPRM
PLAC9	NAPA-AS1	AC024075.2
AC084864.2	AC009152.6	FOLR2
BCDIN3D-AS1	HNRNPA2B1	C15orf41
AC010907.2	THAP4	ZNF830
AVPR2	PIGZ	CCDC43
CRMP1	TRIM39	EZH1
AL049780.2	PNMA5	PPIA
CFLAR-AS1	TP53I3	AUP1
CTBP1-AS	LINC01926	FARS2
MMAA	OSGIN2	CHERP
SESN1	TMCC1	AC068389.2
AC012254.3	CA5B	VKORC1L1
AC015845.2	VSIG10L	MEGF8
MFSD3	MAN2A1	C2orf49
AC073896.5	FAAP20	AP000695.2
ZNF404	GTF2F1	C17orf58
MDP1	MAP3K21	AL353626.1
AL121759.1	MARS	AC002519.1
AC068858.1	TUBB2A	TM9SF1
PSMG3-AS1	MRPL21	ZNF213-AS1
MECOM	CTBS	ANAPC2
AF196972.1	ATP5MC1	BDH1
SAA1	LINC02647	PECR
LMNTD2	GARS-DT	GK-AS1
AC084824.5	IL20	PCSK1
RSPH4A	MAP2K7	AC025048.4
AC009244.2	ASAP3	CHMP2B
AL359317.2	PLEKHS1	AC007192.2
AC055733.2	ELOVL1	ZNF22
KISS1R	AC124248.1	ACP1
LINC01003	AP002336.2	CALCOCO1
AF111169.3	MIER3	ITGB2-AS1
AC079385.1	LSG1	THAP4
AC092969.1	SRM	SLBP
SPDYE16	PTPN23	SNHG9
SNTG1	NDUFAF8	SNX16
VPS72	LNPEP	LYSMD2
SRSF7	PPRC1	KIF9-AS1
THNSL1	SRPK1	AL358232.2
TMEM143	AGO2	RABGGTB
ATP6AP1L	AC023593.1	STK35
C11orf98	GRIPAP1	EIF2B3
AL136419.3	AC067852.3	PNRC2
TTC39A-AS1	ARMH1	MRPS30-DT
VSNL1	INPP5B	UNC45A
AC107072.2	ANKLE1	LINC02805
ZSCAN16-AS1	SLC36A3	ADGRG2
AL021328.1	AL603824.1	SEC22C
ASIP	CLSTN1	DGCR8
TBC1D13	IGLV2-5	CRADD
AC104982.2	KMT2C	AC097654.1
ACTL6A	HLX-AS1	MED28
AC026471.1	FAM32A	TMEM273
AC008663.2	VASN	AC091153.2
SRRM2-AS1	C16orf87	KLF7
RAB40A	CAMLG	NAGLU
AC092338.2	DLST	PNMA5
ARFIP2	RNF34	POGK
AC138811.1	CCPG1	PPP2R5B
PAN3-AS1	CCT7	ENTPD4
PROK1	MIEN1	LINC02647
AC008149.2	GLRX3	HEBP2
NHLRC1	RNF4	STAC3
CDPF1	PNRC1	AL592546.2
TBX15	UBE2M	PPP5C
GCSIR	PPP2R1B	INTS1
AC004837.4	C1D	AL592295.4
PSTK	AP003120.1	AP003168.2
TFAP2E	ABCD1	AC246817.1
ALAS2	QRICH1	EXOC5
GAL3ST1	B3GALNT1	BLOC1S4
TRIM67	RIPK3	HS1BP3
AC004542.2	CNDP1	AC046195.1
AL353576.1	LINC01311	NAPA-AS1
Z93020.1	SIL1	FAM227B
AL121574.1	NDUFB5	CARM1
SLC12A3	AC112719.2	GRHPR
LINC02482	TMEM9B	TUBB2A
AL137077.2	POTEM	PLEKHS1
PRSS51	RND1	AMIGO2
AC097500.1	EIF5	ANKRD10-IT1
AC104958.1	EMP2	LINC00663
TMEM254-AS1	AC068446.2	DDT
AL138733.1	IP6K1	CD48
LINC00271	AC006160.1	AC023593.1
ZNF512B	AC119673.2	ZNF337-AS1
NID2	TRAF6	AL139317.5
SNAPC5	QPCTL	ANKLE1
ZBTB6	MON2	EID3
WDR78	MTHFR	PURB
TXNDC8	LSM5	AL451070.1
ARV1	UBXN2A	SRCAP
HIST1H2BC	BCL7B	AC124248.1
AC007314.1	RAB12	AC116366.2
AC087222.1	SLC2A8	AC073140.1
AC117503.5	MILR1	IGLV2-5
TRMT5	MRPL1	PDCD10
OR51D1	HIST2H3PS2	DLG2
LAMC3	MPEG1	AC231981.1
AC051619.8	SNRPE	AC074044.1
AC012640.4	CMTR1	CRTC2
KRTAP5-11	AC018767.2	TNFRSF6B
LILRA4	AC109597.1	COA1
SEC24B-AS1	SHISA5	AHCYL1
C6orf120	PTRHD1	AL356019.2
COMP	VWA3B	B3GALNT1
AP000692.2	AC068389.3	EME2
TLCD1	AL078602.1	KIAA1143
TIPIN	OTUB1	METTL18
CENPI	SMG1	PARVB
AL357375.1	POTEH	EIF3F
FAM160B2	TTLL5	RPRD1A
RPUSD3	HDAC2	SLC38A1
CDKN3	ANKRD36B	AL603824.1
RAPGEF3	GBP4	RNF220
AL139423.2	LINC02355	FXR2
ARHGAP33	C1orf198	AC009716.1
TPTE2	TFE3	AC008083.2
LINC02254	ERVV-1	IKZF5
AP001372.2	MUC19	COMMD4
NPIPB2	NCOA6	E4F1
ALKBH6	SPATA9	AC118555.1
AL627422.2	AC026401.2	STK33
FOXRED2	OPA1	PLCH1-AS2
AC010618.3	AP002358.1	AC009884.1
LINC02526	AL390816.1	HSF1
CD59	FEZ2	PAPSS1
AC022784.1	AL353152.1	OCIAD1
LITAFD	MFSD14B	NDUFV2
AC036176.1	MAML2	NEK3
ANO4	BTAF1	AL359706.1
AL133453.1	ARID4B	TBC1D9B
PDZD9	UBE2Q2	AKAP10
SLC26A2	DEGS2	OSGIN2
C11orf68	AL109955.1	NFKB2
YJEFN3	SNRPD2	MAP3K7CL
VEPH1	AC006058.1	PSME3
TTC39A	ATP5MC2	TGS1
TAS2R20	AC004083.1	AC079610.1
REN	LINGO3	BCL2L2-PABPN1
MAP6D1	AL683807.2	IRF3
AC009754.2	PPP1CA	ZC3H10
LINC02242	ARHGEF3	PSMD4
AC011444.1	ARPC4	SAFB2
AC092134.3	TRAPPC5	NETO2
LINC02479	BRD7	GBP4
TAS2R31	AP000553.2	VASN
BYSL	AL163195.2	COX7C
AL359764.3	AL138895.1	ZBTB20-AS2
CELF5	GJB3	RND1
LINC02132	WNT3	AC006160.1
ZNF691	POPDC3	AC093227.3
LRRC19	BRK1	AL078602.1
ASB1	L1CAM	ATF4
AARS	MYT1	FAM32A
UHRF1	IGLV1-41	TMEM140
LINC01626	RAB8B	ZNF282
CLMAT3	AC107926.1	ST13
AC114956.3	EMB	ZNF440
NOBOX	AP001351.1	PPP2R1B
C9orf153	AC104457.2	AC008771.1
LINC01562	AL683807.1	CSNK2A2
AL358937.1	ARHGAP39	LINC00412
AC087623.2	MIF	ALKBH5
AC092953.2	BTF3	PARD6B
OPN1LW	PRSS53	CDK3
STOML1	AC026904.1	GPR82
DDX3X	LCN8	FAM111A
AC107220.1	APBB1IP	GPR89A
AL118558.3	SCN2A	ABCB10
AC008764.8	IGKV2D-26	NEXN-AS1
AC007342.1	CDC42	IWS1
AF178030.1	EIF3K	AC092756.1
VSTM5	SNHG29	LINC01422
AC020913.2	LHB	WASHC1
AL096814.2	C11orf53	SLC4A8
ROPN1L	CLIC1	MUC19
AL512770.1	CHCHD2	AC020908.3
AL132989.1	LY6E	TOMM6
AL355802.3	AC068724.1	BCOR
AC021739.2	AC011246.1	HMGCS1
PDF	SNCB	GLIPR1
LINC01823	AC021188.1	HNRNPA1
TDO2	HLA-E	ERVV-1
AC092142.1	PLCH2	SAMD12-AS1
INCA1	AC007876.1	IPO9
ARMCX5	AC103810.5	MXD3
AC083862.2	AC069439.2	AC092567.1
AC094105.2	TMSB10	EXOC2
AC008906.2	AC068931.1	FRZB
EIF4A3	KLK4	AC013480.1
RGS5	AC093599.1	AC008667.1
SNAP47	AC008459.1	GMPS
DNASE2B	CHODL	C1orf198
ZNF728	NFKB1	LINC01203
LINC01975	IGHV2-26	SLC2A6
POU5F1	AC079148.3	RAD54L2
SHISA3	KLF6	EDRF1
RANBP6	AL513190.1	IGLV9-49
AC018690.1	IL26	CASP10
AC090735.1	DDX3Y	AL161756.3
EXO5	TRPV3	AP000763.3
NUTM2A	AC090527.1	DHDDS
SPANXA2-OT1	LINC02088	MED10
RAB23	AC091163.1	ERH
AL139220.2	Z73429.1	LSG1
AC091614.1	AL805961.1	PSMC6
AC098851.1	AL512347.1	ABCD1
LHX3	AC009230.1	AC074032.1
UBAP1L	CRIP1	PTPN23
BACE1-AS	PGAP3	EDEM2
CAMSAP3	PCDH9-AS1	AD001527.1
GTF2H4	LINC01413	CHMP1A
OBI1-AS1	AC123023.1	RMRP
C22orf23	RPRML	RABAC1
AC079779.2	AC068234.2	C16orf87
AL121829.2	LINC02552	BX255925.3
AC099753.1	AC005234.1	INPP5K
FGFR4	L3MBTL4-AS1	LGR4
TIMM8A	AC073023.1	LINC00102
UBQLN3	AC021698.1	FBXO28
AC090241.3	AC108462.1	ACTR10
AL158070.1	FCRLB	MTHFR
RPP14	PCDH9-AS3	SNRPG
LRRTM3	CARMIL3	IGKV2D-29
SLC26A7	AC092376.2	AP002358.1
AC125603.1	AC027290.1	TRAF6
THSD4	RTKN	AC117834.1
AC008269.1	HES6	NME2
AP001318.2	FAM111B	SERPINE3
AP002907.1	FCRL5	TRERNA1
AC104462.1	BORCS5	CMTR1
AC079790.1	ANKRD11	AC009996.1
AL353795.2	SOX5	ZBTB7B
RNF128	LINC01013	OSBPL3
Z69733.1	RASGEF1B	TBC1D12
AL121781.1	AL133346.1	AL390728.6
ZNF436	IGHG3	SUMO2
AC034236.2	TENT5C	LCTL
AK7	GNAZ	DDX43
AC068473.5	AC104564.3	AL031772.1
AL442067.3	AP001059.1	IGKV1D-17
FRMD7	GRB7	KPNA2
ZNF575	AC226118.1	CTBS
AL139339.2	Z73495.1	IGKV6-21
AC012313.6	MAN1A1	AL352984.1
ZNF223	YPEL5	FBXO3
DHFR2	ALOX12	RBM3
LCMT2	AL359813.2	KLHL28
TUBA4B	AL713998.1	AICDA
INHBC	AL645929.2	HNRNPDL
AL353804.2	NFIB	NCBP1
NAIF1	BX088651.2	DPP8
AC132807.1	LINC01564	SLC16A13
LINC00488	JPX	HNRNPD
UNC5CL	ZFX	ACAP3
LINC02150	AC131956.1	PPP1R2
AL353807.2	MSI2	AC104655.1
AL591043.2	AC103808.6	C16orf89
IRX6	TFAP2A-AS1	NDE1
PDILT	AC131953.1	SNX18
CYP2E1	AC106864.1	AC005165.1
CMA1	TUBB6	EHMT2-AS1
LINC02444	CMTM7	PTCSC2
AL135924.2	RFTN1	TTC21B
NHLRC4	AL589642.1	ACBD5
AMDHD1	TFAP2B	AC005291.2
AP001992.2	AC136944.1	ELP2
AC007114.1	AC020661.2	AL590399.1
ABHD16B	ZBP1	CBX7
IL22	CCDC187	MCMBP
UNC119B	XAGE2	HGD
AP001010.1	AC002074.1	LANCL1
UGT3A2	PHLPP1	FP565260.1
RRP8	UBE2G1	XPC
ARPP21	GPM6A	SLC25A13
AF230666.2	EPHA4	WDR41
ITIH4-AS1	TLE7	MIEN1
AC008764.6	MTMR6	LINC01605
CRYBA1	AC009494.2	UFD1
MYH7B	SRRM2	KIAA1324L
LINC02851	AC018521.6	CPNE6
AC004014.1	CLIC5	EFS
AC073896.2	AC048337.1	P2RX1
AC099332.1	LINC00534	DRAM1
AC008870.4	AL512604.3	AC017116.1
AC007370.2	CWF19L2	TTLL5
DSPP	AC116456.1	BX842242.1
AC108519.1	GALNT1	UBE2A
SPATA32	AC073091.4	LINC01949
UBTFL1	FFAR1	ANKRD13C
AC005520.5	RBBP6	CKAP5
AC000068.2	AC069061.2	BBS9
FBXO24	NCAM2	AC068413.1
AC007601.2	GNA13	STPG3-AS1
AC073254.1	GNPTAB	AP002768.1
AC092296.4	ABLIM2	AC064836.2
PTPRT	ACTL7B	BAG4
LINC02371	EP300	DSG1-AS1
LINC01677	ING3	AC015849.3
AC124862.1	USP11	KHDC1
AC108488.1	PRPF4B	VPS13A
OR9A4	CNOT1	HGC6.3
PPP1R42	AL390208.1	GLRA1
ARHGEF19	IGHV3-64	AC104958.2
AC008121.3	AC007535.1	SNX1
TEAD3	SELENOO	HNRNPK
XIRP2	SUSD6	SLC23A2
NSMCE1-DT	MOB3A	GDF11
AC007431.2	AC012325.1	MPEG1
AC034102.6	C7orf50	AC013269.1
AL162274.1	CDYL	GAPDHS
OR2A5	UBR5	SLC25A16
TCF24	LINC02286	BCL7B
FOXN3-AS2	SNRNP70	ATF6
PCDHGA8	CCDC93	DLST
TCAF1	LINC00290	COPS3
PUS3	AC016027.2	AC024884.2
CLC	AC092896.2	NUP133
DDX39B-AS1	AC012313.9	GNL1
AC116158.1	AC005332.7	AFG3L2
AC062037.3	MTMR12	AC007546.1
ODC1-DT	SCAF8	SPARCL1
AC104316.2	KCMF1	AC131953.2
LINC00304	ABCB1	IGHV1-69D
STX1B	AC026736.1	AC055720.1
AC093249.2	GRK5	TAF1B
PNMA8A	UTRN	TTLL3
PROZ	CXCL17	CLSTN1
AL359922.2	ZNF827	ZNF83
PPP1R12A-AS1	CCDC141	EIF3L
VASH2	AC244517.11	DCUN1D1
AC104129.1	KMT5B	RHD
AL021707.2	MIR133A1HG	GRAMD4
AC068756.1	VPS13D	KANSL2
AL353801.3	LARP4B	AC120049.1
C9orf43	COLCA2	PCA3
AC092117.1	DGLUCY	LINC01297
SLC9A5	ZNF791	CNOT4
RRH	AL021154.1	GARS-DT
ZNF689	MCOLN2	KIAA1217
Z69706.1	ZRSR2	UBXN2A
GCNA	LINC01522	GNG8
EPOR	SP4	CALCOCO2
CCDC144NL	UBXN7	RAB12
ART3	MAN1A2	PSMD14
GADD45B	ZNF630-AS1	AKAP9
SERTAD1	TNPO3	ULK4
FLYWCH1	AC009411.2	BTN2A1
ZNF574	AL583722.4	AC090425.2
ZFP36L2	LINC01985	TRANK1
NEIL1	SLC35F5	DIDO1
AC226118.1	LINC02857	LINC02670
PCDH9-AS4	AC139493.2	BRD9
AC104564.3	OR13A1	SCAND1
CA1	POU3F2	HCRT
AP001059.1	DYRK1A	GSN
AC104126.1	FUBP1	CACUL1
AL359813.2	EIF4G2	TBCA
AL713998.1	AC125807.2	MIR4435-2HG
BX088651.2	UBR1	EIF4H
AC131956.1	DUXB	AL731577.2
MEIS2	MTBP	MED26
ASB17	VPS33A	KLHL20
AC107373.1	AC084757.4	TFG
LINC01564	SMPD2	STAT2
TFAP2A-AS1	AC078993.1	CEP192
AC009432.2	IGKV2-26	AC016549.1
AC106864.1	IGHV3-33	TAF3
AC103808.6	TLE3	REC8
AC138089.1	ATCAY	LINC01361
MACROD2	ANKMY1	TAS1R3
LCN8	GSTA4	UBE2E1
TFAP2B	INTS7	RNF34
AC136944.1	AC106754.1	TMEM65
FGF2	MIA3	VTI1B
AL122058.1	ARFGAP2	RNF180
XAGE2	POT1-AS1	ELK3
AC002074.1	AC246787.2	DDX52
LINC01518	WDR76	SMAD5
AL133167.1	AC079447.1	PDE8A
CCDC187	AC019130.1	AC008170.1
MME	AC099501.1	CHST6
ABCA1	LRRC37A2	LINC00305
AC009494.2	AC025449.2	EFCAB2
CLIC5	AC002558.3	AL606534.2
ZBP1	RAD23B	ECD
AC073091.4	AC079801.1	ARL8A
AC069061.2	SERBP1	SSBP4
AC018521.6	CDKN2A	UBE2Q2
ABCG1	AC099499.1	LY6E
ACTL7B	AC025442.2	AL163195.2
IGHV7-27	TDRKH-AS1	RAB1A
AL157402.1	DGUOK	FXYD7
FFAR1	CSRP3	AC004083.1
LINC00851	HCG18	STK17B
AL592295.3	SLC3A1	HMGB2
IGHG3	THRA1/BTR	AC124066.1
NCAM2	MYH10	UBAC2
AC007535.1	AL161912.2	CTNNB1
MAN1A1	SEPTIN2	AC131237.1
AC012325.1	ZNF625	FAM49B
LINC00534	DBI	PPM1A
GPM6A	BMT2	NFKBIB
LINC02286	AL606834.1	STIM1
AC012313.9	HLA-F-AS1	POPDC3
AC092896.2	AL109824.1	MAPK1
TMPRSS15	AC011451.1	APBB1IP
AC009835.1	AC090578.3	IGLV1-41
RFTN1	AC124283.2	TMSB10
B4GALT1	API5	WDR26
LINC01522	PPP2R3C	GALNT3
LINC02497	AL158801.3	AL031733.2
PHLPP1	FAM169A	RYBP
AL583722.4	PIM3	AP001351.1
LINC02857	FBXO22	WNT3
CCDC102A	MTCH2	MYT1
KLHL2	ITPKB-AS1	AC104457.2
KLF2	UBE3B	EMB
IGHA1	AC093732.2	NFKB1
UBE2G1	AL583859.3	AC026904.1
ANKRD11	NMBR	TNRC6C
OR2T12	HES1	PRSS53
AC096639.1	TMX3	ARIH1
AC010328.1	NAV2-AS4	COG5
AC017048.1	HHIPL2	ARID4B
C8orf34	IGHV3-48	GLIPR1L1
LINC02663	RPF1	ARHGEF3
MTMR6	AC087683.2	MFSD14B
GRIK3	AL589765.7	IGKV2D-26
EPHA4	AC092821.3	SLC16A11
AGMO	UBA7	LHB
PTEN	AC139149.1	FNDC11
AC092120.3	AC073569.3	AC068724.1
YPEL5	SPATA21	AC010524.1
ABCA12	AC012405.1	AL683807.2
GTF2E2	NUMBL	KLK2
UTRN	BCL2A1	AP000553.2
AL359508.1	GPT2	LINC01567
AL365440.2	AC008703.1	AC068643.2
AC087071.1	ABHD15	TNNC2
AC005888.1	AKNAD1	GJB3
SCN8A	MYO18A	AC103810.5
AC090371.2	TMEM205	FGF12-AS1
GALNT1	AL158207.2	AP003973.3
AL353751.1	SRP54	KLF6
AC026736.1	TAGLN	CYTH3
TRPA1	SMIM8	XIST
SETSIP	INSIG1	AC069439.2
SLC5A6	FAM133B	AL683807.1
LINC01165	HRG	CRIP1
AC015969.1	ZNF121	ERBB4
MCM9	VPS45	LINC02532
MOB3A	ZBTB44-DT	ZNF571
CDYL	ZNF787	SOBP
SUSD6	LRRC59	AC068931.1
GNPTAB	DOCK6	PLCH2
CT66	SAMD9	ZNF595
TNKS2-AS1	IGHV1-46	AC073072.1
GAB2	AL049780.1	AC093599.1
LCORL	AP001381.1	RAB29
MIR133A1HG	MAP3K4	AC079148.3
DHX9	DUS3L	AC003666.1
ZNF791	CLTCL1	AL451007.3
CRYBG2	ZBTB41	DSP
CCDC93	DROSHA	SLC25A4
RBM5	GTPBP2	TMCO5A
AC080129.2	RMDN2-AS1	FMO1
MTMR12	CAPZA2	TRPV3
MYO3A	L3MBTL1	PON1
KNL1	U91328.3	ZNF331
NLK	CPNE3	AC090527.1
AC091534.1	PRXL2C	Z73429.1
C11orf44	SEC61A2	AC091163.1
ZNF827	BUD23	AC244394.2
UBR1	IGKV1-9	LINC02234
SHC3	AC069503.1	AP002518.2
CRIM1	GTF3C4	AL353072.2
PDS5B	RBM12B	OR2T2
SNRNP70	IGLV2-23	GRIK4
KCMF1	FBXO25	AC090987.1
ZNRF2	LINC01266	AREG
ZFX	LINC00410	JAZF1-AS1
DMBX1	ZNF263	AC005234.1
LINC01985	ZC3H13	LINC02552
AP000829.1	EIF5A	AC073023.1
SCAF8	MYO5C	AC021698.1
ITFG1	METAP2	AC108462.1
FAM169A	AC018398.1	AL450267.2
LINC02785	CFL2	AL157937.1
AC092821.3	NSFL1C	PCDH9-AS3
DENND4B	AC104777.1	CARMIL3
CEP95	CHCHD6	AL033384.2
AC016027.3	AC018607.1	HES6
IGLV3-10	TMEM169	AL050404.1
NSMCE2	SIK1B	PRORY
WARS2	AC022118.1	AC004982.1
SLF1	AP000240.1	RTKN
MTOR	RPA4	RBPMS2
GOLGA8B	EMC2	AC027290.1
AC007880.1	AC025165.2	SPIRE2
PPP2R1A	ETDA	EEF1B2
AC009097.1	AC092546.1	RACK1
NRF1	IGHV1-24	EEF1G
PRKAR1A	ZFYVE16	UBA52
PI4K2B	SEPTIN9-DT	OAZ1
DUOX2	AC008735.2	HINT1
LARS2	AC097382.3	EEF1D
AC090578.3	AP005899.1	STEAP1B
TTL	AC008676.1	CCND3
AL158801.3	FILIP1	SLC25A6
GSTA4	AC090912.1	SDK2
AC096733.1	ECH1	CYBA
TMED5	PDCD11	UACA
ZNF329	AC078777.1	CCNI
HHIPL2	C22orf39	ERP29
AC023908.3	ERLEC1	PSMB8-AS1
ATG14	KCNMA1	TCEAL4
METTL24	DR1	LINC01355
AC114971.1	PGM3	TAGLN2
LINC02316	PROCR	CABYR
AC005009.1	ZNF891	WNK3
RAD23B	MAIP1	WWC1
AC034236.3	COPB2	VEPH1
XKRX	SLC12A9	RHOXF2B
DCTN5	PUS1	PDILT
ZFP30	AL136980.1	OR2A5
ZNF490	POC5	OR52N1
RAB28	AP000857.2	OR9A4
AC093732.2	NR1D2	AL135924.2
PCDHGB3	AL117209.1	AC007314.1
AC035139.2	ERICH3	AC117503.5
AC044840.1	RGN	ATP13A5
ZNF345	AL354733.1	LINC01231
GNG3	SSRP1	AC132807.1
NAV2-AS4	PDAP1	ABHD16B
EIF3K	EIF6	AC016925.3
TP53BP1	LINC01358	PROZ
DHX40	MRO	LINC02444
PITPNM2	POU5F2	GABARAPL2
RMDN2-AS1	AC022973.4	LINC01677
RFX3-AS1	YARS	IRX6
CIB1	OAZ2	AC137630.2
AC012405.1	NDC80	MYH7B
ATXN3	ZNF687	UGT3A2
FAM133B	NFU1	PCDHGA8
SMIM18	CPSF2	AC104462.1
HNF1B	AC007598.1	LMNTD2
MYBL2	IGKV7-3	C2CD6
FMR1	PSMB8	PNMA8A
CPSF7	FAM81B	DDX39B-AS1
MYBPC2	AL672032.1	PFAS
ERP44	SIX1	PTPRT
IP6K2	LINC01001	C14orf28
ASPSCR1	AL031668.1	AL353807.2
CBWD2	INTS14	AC137932.1
AC008649.1	KCP	AC019077.1
PGM5-AS1	FAM66A	RAD9B
NUP54	HMGA1	AC068756.1
BRK1	MTCP1	AL353801.3
DBF4	C11orf95	AC007431.2
RBBP7	AC004381.1	AC000068.2
CTC1	WWC3-AS1	AC091729.3
AC188617.1	C5orf67	AP003778.1
NSD2	IGLV1-44	CMA1
RABL3	AC092042.4	AL359922.2
LINC00652	SCAF1	AC093330.3
ELP4	MLF2	C1orf189
AC092903.2	AC020914.1	AC010531.6
C11orf65	LINC02360	AC107027.3
TAF5L	CARF	TOMM7
AC002558.3	ZNF730	PPP1R12A-AS1
IGHV3-48	GRIFIN	AL161757.2
U91328.3	IGHV4-4	AC005740.4
JADE2	OSBPL2	AL928970.1
AC008703.1	NGRN	AC009731.1
PFKP	POMP	DDIT3
TFB2M	LINC02133	AC062037.3
CLCN3	AC004549.1	EXO5
SNRPD2	PSD4	AC089999.1
DYRK1B	DNASE1	SPAG8
AL139021.1	OSMR	AL031432.3
AC018398.1	IGHV3-35	TCF24
CWF19L1	ZNF717	AC008906.2
PIRT	TOMM70	AP003469.4
AC004918.1	UBXN6	ACOT1
LRRC28	CACNA1E	AC125603.1
AC104777.1	PHF5A	AC010336.6
ZNF280B	AC016949.1	AC116158.1
AKAP17A	AC087175.1	AC079779.2
ZNF433-AS1	CAMKK1	AC068473.5
MAP2K1	TMEM230	AC005921.2
PARG	NIPSNAP3A	AL606760.2
AL360270.3	AC005476.2	AC008825.1
GNL3L	KREMEN2	AC023632.5
POMP	AP002433.1	ZNF575
MED21	EIF2B1	ZNF436
AC022118.1	ZNF382	HIST1H2BI
SEPTIN9-DT	PSG2	AC093690.1
AP4B1-AS1	ZNF485	ODC1-DT
WHAMM	AC005100.2	DENND2A
RPA4	SNRPB2	AC008764.6
ETDA	NGB	ZNF436-AS1
COL2A1	AC138207.4	TXNRD1
NPIPB15	Z83843.1	C9orf43
IGLV2-14	UBE2J2	AC068286.2
SBSPON	SAMM50	Z69733.1
TPP1	AC011379.1	VASH2
IGLV2-23	TAB2-AS1	DXO
UBA2	VPS33B	KLK14
AP001574.1	IGLV7-46	CNGA1
TCHP	AC084125.3	AL021707.2
CAPRIN2	EXOSC3	AC024560.1
KIF18A	RABGAP1L-IT1	LCMT2
CCDC9	TRMT44	SLC26A7
SMPD4	BCAT2	TMEM185B
FBXO44	CYB5R2	ACKR4
AC105339.6	IGLV2-8	SRPX2
PHF20	ANKRD6	AL078581.2
DZIP3	ARNTL2	CAMSAP3
RNPC3	KCNH7	RAB23
AC026471.2	AQP11	ART3
ZNF684	LINC02533	ZFP69
PRMT3	AL109811.2	AC000065.2
CLTCL1	POLH	LRRTM3
ATP6V0B	SARS	AC023825.2
VPS18	SYNJ2	STOML1
POLR1D	PTPRS	AC004801.6
SMPD2	LINC02343	IL22
ZFYVE16	AC091180.5	STX1B
AC110760.2	Z92544.2	AL353804.2
NEK1	SLX4	AC034102.6
CYB561D2-1	AL592430.1	AC004160.1
PRR14L	EIF3I	FOXN3-AS2
THRB-AS1	AC105285.1	GRIA1
AC018607.1	POLR1D	CCDC77
SMARCD1	LINC00871	RRH
JTB	AC006299.1	GPR143
LINC01001	EIF3M	LINC00304
ABHD15	OCIAD2	CDPF1
TAF1C	RAB24	AL022238.2
ZNF700	CELA2B	FBXO24
AC010894.3	UPB1	AC055733.2
AIMP1	SAP18	ITGAE
IGLV3-27	AL022328.3	TDO2
MRO	ATG10	INHBC
GPS2	WDR81	SEPTIN7
HOXC9	LYPD1	AC004477.1
MTPAP	FUT7	AC103810.2
TMUB2	MAP2K2	ZNF391
ROCK2	ZRANB2-AS1	TAS2R14
CFAP161	AC113382.1	GREB1L
LINC01842	AL022328.4	AF230666.2
SRP9	LINC02485	TRAPPC2B
NR2C2	CHRNB3	SOX6
POLR3C	LINC01793	COG8
NMT1	AC008764.2	NICN1
SLC25A12	AC016042.1	FGFR4
ORMDL1	CADM3-AS1	AL139339.2
AL133457.1	U2AF1	RAMAC
EXOSC6	CTTNBP2NL	ARMCX5
TLE3	ITIH4	AL355353.1
AL355488.1	AC027243.1	AL023803.3
IGKV7-3	PQBP1	UNC5CL
AL139022.1	VPS37A	DNASE2B
PLXNA3	C9orf139	LINC01975
AL672032.1	KIAA0825	TGM6
SIX1	STX17	PPP1R42
DGUOK	AC099795.1	C6orf163
TOB2	FDPS	RGPD1
USP13	ACTA2	AC119428.1
TCP11L1	LPP-AS2	ARPP21
ABCA7	TIMM23B	UQCRH
INSIG1	AC104211.1	AC093157.2
AP000866.5	FMO3	AC097522.2
C8orf76	TMEM147	AC069213.1
ASAH1	ZNF32	AL132800.1
ADH6	AL033384.1	AC005726.5
AC096536.1	SLC15A4	SIT1
ELP3	IARS2	IFT46
HIVEP2	AC007036.1	LINC00596
TBC1D22B	AC103703.1	C19orf48
PKIA	AL450322.2	SELENOH
AC092546.1	ARHGAP28	AC125494.1
DRG1	VPS51	CCDC71
PRPSAP2	TADA1	AC010809.2
HADHA	CLCC1	AC114980.1
AL360015.1	AKAP3	NUTM2A
AC010359.3	FIS1	AC092134.3
AL034345.2	ATP6V0B	YDJC
AC104806.2	C2orf42	C9orf153
SNRPF	PKD1L1	CORIN
IGHV3-35	TRMT9B	AC104825.1
AC011933.2	LINC02063	ZNF404
AC087175.1	B4GALT7	AC003035.1
AC138207.4	ST6GALNAC5	TTLL10
TGOLN2	AL135926.2	LINC01194
ZNF781	TRAPPC6A	AC020913.2
EXOG	AC092868.2	AC007342.1
THAP12	AC010320.2	OVCH1-AS1
AP006545.1	AL132799.1	AC090607.1
ZFYVE27	PRR14	AP005262.2
LAMTOR4	AL161782.1	AC008269.1
AC092640.1	TTC34	FAM85B
AP005136.4	PRKAG3	AC092953.2
LANCL1-AS1	HADHA	DYRK4
AC103808.2	MESP2	AL357375.1
SNIP1	CCDC151	ANO4
ANKRD6	ZNF197	SNTG2
ZNF787	EIF4EBP1	ZNF774
GID8	AC068768.1	BYSL
MTHFD2L	CKMT2	ASB12
SCARB1	AC007100.1	AF178030.1
RCL1	HMGCL	AL139220.2
LIPE-AS1	AC097487.1	GOT1
NGB	BX322234.1	PARD6A
CLRN2	IMPACT	CELF5
KIAA1958	BX539320.1	AL353795.2
ZNF625	SHOC1	PRR7-AS1
AC025159.1	ACAP2-IT1	AC093817.2
AL451085.2	AL118511.4	INCA1
SPTLC1	IGSF9	AC094105.2
WWC3-AS1	AC005342.2	LINC01446
PCBP1	PFN4	AC011479.4
GOLGA6L2	ANGPTL6	MMP19
LINC02343	NKX3-1	PDF
ZNF713	AL449106.1	AL109947.1
AL357153.2	DNM1	EFCAB8
DCLK1	HTR4	AL355802.3
VPS51	ZNF571-AS1	LRTOMT
LINC01942	NRARP	AL139423.2
UGGT2	ZNF599	AL353768.1
DGAT2	ARG1	AC010618.2
C4orf3	AC013476.1	ZNF200
AC120114.1	LRRC49	LINC02242
DCPS	PDCD2	AC010422.2
AL359198.1	SPTA1	PRR22
NUS1	AC010494.1	FDFT1
TAB2-AS1	ZNF468	TAS2R20
IRF7	AC022730.4	AP005131.3
LINC01962	HOMER3	UNC119B
TRIM32	ZNF763	LITAFD
AC090912.1	MRPL23	CLMAT3
ABHD13	AC104066.4	AL021368.2
ZNF607	URB2	TNKS1BP1
HNRNPF	AC114808.2	LMLN-AS1
PRXL2C	AC012157.2	AC012291.3
SRP54	AL353135.2	AC114956.3
ATXN2L	RMI1	LINC02479
MED24	AC000072.1	PRSS51
TMBIM6	AC069540.2	ARHGAP33
LINC02533	CCT8	PEX10
Z92544.2	MAGEB17	WDR64
PRKRA	Z84468.1	LINC01118
GHR	GRIN2B	CFAP43
SCYL2	PHYHIP	DAXX
ELOC	TMED7	KRTAP5-2
SIRT6	UCHL3	LINC00621
LINC00871	EFCAB9	TIMM8A
IGLV7-46	ISOC2	AL132989.1
KLHL32	NLGN4X	PROK1
AC009533.3	C1QBP	PAPPA2
FBXO38	ARHGAP11B	AP001318.2
LINC01990	AC073283.1	MREG
SIK1B	BACH1-IT2	LYRM4
IGLV1-44	PDLIM3	AC008663.2
AC063980.1	AC073130.1	SLC9A5
AC069503.1	TMEM145	MSANTD4
AL034548.2	ABCB8	GNPDA2
PSMA2	HSD17B14	LINC01031
CKS2	LINC01268	RSPH4A
AL133410.2	NELFB	ZBTB22
RNASEH1	LINC02206	RPP40
LYPD1	SH3GLB2	CSTF3-DT
VPS37A	AC091685.1	LINC02254
ZNF222	AIMP2	AC009087.1
AL391834.2	LINC02336	TXNDC8
LINC02485	AL161891.1	AP001372.2
AC004381.1	FGF14-AS1	TMEM184A
AL136528.1	ZNF48	NSUN5
COQ10A	AC005070.3	SDHAF1
AC113382.1	DOK1	ASIP
RSL1D1	CDC42-IT1	AC107072.2
AC068672.2	AL033539.2	MRM2
KCP	PCED1A	AL603910.1
CTR9	SPATA5L1	KRTAP5-11
ITFG2	LINC01672	AP000692.1
SMARCAD1	PPP5D1	GCSIR
AC002558.2	RELA-DT	ZNF574
CES3	TTC4	NQO1
AC025164.2	IGHJ5	SLC35B4
EIF4EBP1	UBE2L5	AL050341.2
MANEAL	ACSBG1	NID2
PSMD7	TAS1R2	TLCD1
PRNCR1	AC107398.5	SLC12A3
LPP-AS2	AC240274.1	CHI3L2
BUD31	PSMA2	AC010538.1
U2AF1	FUCA1	RWDD2B
TRMT9B	OR5AN1	POLD2
NHP2	AC018845.1	AC003093.1
CADM3-AS1	AC073046.1	AC012254.3
AC084125.4	AP001029.1	LAMC3
AC099795.1	GGCX	AP003110.1
AC027243.1	C1QTNF6	ROPN1L
GOLIM4	C4orf46	UPK1A
MTERF4	AC007365.1	ZNF77
IGLV2-8	HAND2-AS1	MROH8
ARSK	POLQ	AC016747.1
MAFG	ZC2HC1B	PATZ1
AC007036.1	AL136418.1	AC092809.4
RNF144B	C17orf53	JHY
AC073534.2	UBE2QL1	AASDH
C11orf95	AC093788.1	AP000692.2
AL450322.2	MORN2	TTC39A
AL390774.2	PPFIA2	FOXRED2
AC019130.1	AC073648.7	GTF2H4
SH3GL2	NAV2-AS2	ZNF689
AC051619.5	AC073283.2	AC092142.1
AC099501.1	CD2BP2	AP005131.7
POT1-AS1	AC124944.3	AL355531.1
CCDC151	MAP7	AL162231.2
MTBP	BMP5	MAP6D1
EIF3I	SLC5A9	AL355001.2
KCNJ1	AL035681.1	NHLRC1
CSTF3	AC092809.2	SPATA48
RTRAF	AC099343.2	PYGO2
RAB24	VPREB1	AL662844.4
AL391497.1	ZNF233	HIGD1B
MIA3	WNT6	LINC01322
L1TD1	AL049840.3	TNFRSF19
AC023282.1	AL158211.4	AL157769.1
AC026801.2	AC092803.1	MAFIP
SPATA5L1	DCC	AC022726.2
TLNRD1	RIOX1	Z99758.1
AC137770.1	SURF6	AC007619.1
PIAS3	AP001453.3	SCRN3
CHMP4A	AC012360.3	TBX15
AL158055.1	SYT16	AC073896.5
LEMD2	GGH	COX20
PSMB1	AL627309.5	CRMP1
PSMG2	TMX1	SNTG1
AL033384.1	ABCC6	RNF26
MESP2	LINC02728	FGD1
PSMB8	RMND1	SAA1
SEC61A2	NAA20	TMEM18
KREMEN2	AC090952.2	SDHAF4
AC022730.4	CCDC196	LINC01725
OSBPL2	AC005096.1	AL162595.1
ARHGAP28	JTB	AL137077.2
NIPSNAP3A	IGKV3D-20	TMCC1-AS1
CCT5	AC079035.1	ING5
SLC3A1	NDUFS3	SAA2
TDRKH-AS1	MEIOC	MIR4453HG
DUS3L	FICD	ZNF295-AS1
AL135926.2	TMEM106C	YJEFN3
ITPKB-AS1	AF241728.1	AL355999.1
NUDT4	SLC6A9	AL121574.1
HCG18	AC111182.2	AGA
LINC02063	AC007347.1	TFAP2E
AL157871.4	CLEC4G	ZFAT-AS1
SAMD9	METTL7B	MPLKIP
TMEM205	AC100800.1	ATN1
KCTD11	CHMP4A	AC079385.1
CELA2B	AL390800.1	PLAC9
MLF2	ZNF234	BUB1
AC092868.2	LINC00470	RAB40A
AC091180.5	IGLV11-55	AC023090.1
CGRRF1	USH2A	AP001107.4
AC097487.1	SDC1	AC015845.2
AC012358.3	NAT9	AL035448.1
TET2-AS1	CENPL	C11orf98
ANKRD42	LINC02542	KLHDC9
AC013476.1	NIFK-AS1	AC093297.2
AC005476.2	AC092079.2	AL354892.3
SLC44A1	LINC01863	RNFT1-DT
CSRP3	AL020997.3	HADH
AC010735.2	PHF23	APOD
MZT2B	GFER	REC114
NAV1	SLC66A1	U2AF1L4
LRRC49	HRH1	AC091152.2
SPG7	SDCBP2-AS1	TMEM42
CACNA1E	AC024610.2	BCL2L12
PDK4	AC089985.1	PRB4
ZNF3	CCDC116	AC005009.2
ARL17A	AC092490.1	GIHCG
PRKAG3	MFSD6L	NUDT9
UBE2J2	ATPSCKMT	RGPD4
ANKMY1	TMEM126A	AC084036.1
HTR4	LINC01500	LINC00310
AC005041.4	SLC25A34	SLC13A5
DLG1-AS1	NCAPG	LINC02476
AC008050.1	DYNLRB1	LINC00638
AC011451.1	ABCE1	ERAP2
AC005342.2	CENPW	TIMM10
MYO18A	DPAGT1	DMAC1
COPB2	SAMD15	TPTE
BRCC3	SETD9	IP6K3
CYB5R2	AC004112.1	AL359436.1
CCT8	AC103957.1	AC087664.2
ZNF730	CNPY2	LHX4
CACNB2	PVT1	AC124947.1
ITIH4	AC079848.1	EPOR
SND1-IT1	LIN7C	AC123912.1
AC069272.1	LTBP3	MED11
AL627309.5	RITA1	ATP6V1C1
MUC5B	MIR17HG	ACTR3
AC073655.1	AC004943.1	AC087276.3
DNM1	AC009948.2	RBBP9
IGHJ4	ERG28	PCLO
ZNF350-AS1	AC004053.1	PHKA2-AS1
BX539320.1	PITPNM2-AS1	NOS1
PPARGC1B	DHRS4-AS1	LINC00529
AC025442.2	HS3ST5	OIT3
PIAS4	AURKB	NTHL1
FAM98B	LINC01002	ACBD7
NMBR	AC011092.2	AL020995.1
C10orf95	TMUB1	ASB7
HIGD1C	AC007099.1	AC087749.1
COX7A2L	PREB	XXYLT1-AS2
DOK1	MTFR2	MMAA
LINC02108	C2orf88	PLEKHD1
AC008539.1	NOC2L	KDF1
PROCR	SHANK2	LZTR1
ZNF251	NOA1	AC007216.1
ETFB	LAMTOR2	ZNF784
AC073283.1	HOXA3	MRPL53
PDAP1	AL359916.1	AC011405.1
AL022313.3	PIN4	AL451067.1
AL589765.7	CBR3	AC073896.2
PIGL	CD1B	HTR2B
PALM	CEMIP	RARRES1
ZNF587	RUVBL2	AC055764.2
ECH1	PDE11A	AC109466.1
MAGEB17	AL121672.2	PLRG1
EFCAB9	GRK5-IT1	AC092139.1
VPS28	SOWAHA	AC090692.2
AC010494.1	NEURL1	PRMT1
MORC4	TRAPPC3	AMDHD2
PFN4	AC016876.1	AC120498.4
ANG	THG1L	TMEM202-AS1
OTUD6B	ITGA8	MRGBP
AC016866.2	BX088651.4	AC004839.2
AC069540.2	AC009403.1	FMC1
CCT4	PRC1-AS1	AC008040.1
INTS6	IGKV1OR2-108	CD44-AS1
LINC01268	U91328.2	CDCA7
GCFC2	AC020651.1	BOK-AS1
NFE2L1	BBOF1	AC016526.1
BACH1-IT2	CPA3	AL162718.3
DR1	NPHP3	AC019129.2
TMEM145	USP6	RRP7A
MET	HOXA2	AC009121.2
AC011092.2	ZNF416	DNAAF2
PDLIM3	KIRREL1	MAF1
MAP3K13	AC100801.1	AL133410.1
LSM5	C1orf122	NDC1
LINC02206	NOTCH4	FSD2
ABL2	BUB3	RXFP4
HINT3	WFS1	MRPS26
AL109824.1	LRRC14	AC011462.5
SF3B5	DCPS	AC087269.1
AL022328.3	SLX1A	TTLL13P
AC073130.1	GOLGA8H	PLEKHH1
AL035071.2	SKA3	AC092614.1
UBE2L5	FTCDNL1	AL512791.1
AL022328.4	AC008277.1	AC015660.2
TMEM182	DVL1	GPC5
ZNF121	RFT1	AC092159.2
RBM42	AC009509.4	DLL1
NELFB	CEMIP2	FBLN2
PCBP2-OT1	IPO13	EPCAM-DT
LINC02133	AC083799.1	AC007285.2
HOMER3	CHAC1	CHRNA10
MRPL51	PHF20	AC026470.2
SPINT1	KXD1	AC243960.3
SRI	CCDC130	AC010618.3
AC091685.1	AC092279.1	CDKN3
AC105285.1	AL121899.1	AL359715.1
AL033539.2	BAG2	WDR62
ACSBG1	AC010504.1	TIMM23B-AGAP6
HAND2-AS1	AC025822.1	YARS2
LINC01672	AC090589.2	AC008737.1
MPV17L2	MAP2K1	AC012629.2
TVP23B	AL513314.2	FAM160B2
LINC00334	AL161443.1	ERVW-1
NUDT1	MYL3	KCNJ3
NCKAP5-AS1	AC006116.8	MYB-AS1
TMEM169	ANKRD65	NCBP2-AS1
AC092490.1	AC079148.1	ZBTB39
PEX16	NOP10	AC098820.3
PDCD2	AC133550.3	AC005277.2
AC079921.2	TMSB4Y	AL009179.1
AP001029.1	DPP10	AC009682.1
AC078777.1	HIST1H4L	PEA15
JSRP1	FAM135B	AC007599.2
AP001453.3	UBE2R2-AS1	ANGPTL8
MAIP1	TRIM66	UQCRHL
KCTD3	IAH1	AC096637.1
AC093227.1	PDHA1	MYNN
MYO5C	MIR378D2HG	NFE2L3
AKNAD1	AC147067.1	AC106786.2
TAS1R2	ADCYAP1	LIN28A
FKBP14	HIST1H2BK	AP002340.1
GPER1	ATG10-IT1	AC007610.2
CLCN5	AC006435.3	ZNF224
DEPDC1	MZT2A	AL512380.2
AL136980.1	SEMA3E	STK25
FBXO25	AQP6	EDRF1-DT
IFNK	LRRTM2	MND1
AL109741.1	RWDD4	EHHADH
AL357033.4	AC015971.1	AL139241.1
AC010201.3	FUNDC2	IMPG2
HLA-F-AS1	LAMTOR3	BIRC6-AS1
AIMP2	FO393418.1	AL442125.1
AC156455.1	AC106017.1	ZNF580
SLC5A9	SLC66A1L	SLC38A6
FILIP1	RAD54B	TUBA3D
IARS2	SYT14	AL163636.1
GGCX	AP004609.3	AL391840.1
IFIT2	JAKMIP3	DYNLRB2
AC004704.1	AC020584.1	CHD1L
AP000857.2	ZNHIT3	FAM71D
OR5AN1	CACYBP	MRPL30
SHQ1	MCRIP2	RUNDC3A-AS1
AL354733.1	FGF20	PCIF1
AC098820.1	PRPF38A	NDUFAF7
TUBB2B	AC006116.5	TCP11
AC092809.2	FHIT	TRMU
HOXD3	NCKIPSD	SDR39U1
STPG2-AS1	C18orf54	VAMP4
AL035681.1	AC109347.1	AL035458.2
UCHL3	SMARCA1	AL133342.1
SCAF1	LERFS	LINC02860
PPFIA2	LINC01327	PDE10A
AC145285.6	AL138716.1	AC063926.1
UPB1	TUBA1B	AC232271.1
ABCC6	ABL2	AL512452.1
FAM66A	RBPMS	AC068620.1
BDKRB2	ABCF2	LACTB2
TRMT61B	VASH1-AS1	AL357507.1
MZF1	MYO15A	PMS2
MRPL14	AC127526.1	AL157827.2
BUB3	MFSD5	GCNA
USH2A	ELL3	LINC02842
CITED1	AC131182.1	AC105052.5
TMED7	C1orf50	SEC22A
DCC	COL25A1	SMG9
FDPS	AL451123.1	ABCB9
SETD9	PWWP3A	MRTFA-AS1
ISOC2	KNOP1	RPP14
NDUFAF8	NREP	GPATCH4
ZNHIT3	BAD	TRIP10
AC092042.4	MANSC4	PRELID3B
DDX59	CRYGD	SPOP
NOMO1	AC120042.1	CCDC92
ANGPTL6	AF131215.4	AL023584.2
AL390800.1	AL136295.2	ZNF177
SERPINB9	FOXRED1	CCNF
ALDH5A1	FAM83E	AL022069.3
EMC2	C19orf44	AVPR1B
GRIFIN	BTBD18	AP000487.2
PSD4	GASK1A	RRP8
PLK2	LRP11	WASF2
AL020997.3	AADACL2	IGHJ6
FAM183A	CPEB2-DT	AP006621.3
DROSHA	AC008551.1	MIP
LINC02562	AC131009.1	GNRH1
NBEAL1	LIG3	AC002091.2
AC008764.2	PIWIL3	LINC01545
AC079035.1	AC068473.3	AC109322.2
AC092666.1	TMBIM6	ZNF616
AC006299.1	AL353608.2	ECEL1
AP006545.3	CELF3	AL355388.3
GOPC	AC127070.1	C4BPA
AC004549.1	DHX16	AC032044.1
CLCC1	AL031709.1	TTF2
NR2F1	BUD31	PSTK
AC111182.2	UGDH	AC016405.1
STX6	NIF3L1	NPIPA1
ZNF383	RNF225	EPRS
AP002812.2	EDRF1-AS1	CXorf40A
MTERF1	PSMB1	NPIPB8
PSG2	PRSS16	AL512380.1
AC005096.1	AL121581.2	AL391839.1
METTL7B	AC004528.2	AC087627.1
CCT6A	ARL2BP	AC006296.2
RPARP-AS1	ROBO2	AC095057.4
POU5F2	RBPMS-AS1	AC135050.6
MCRIP2	MRPS7	AC104971.1
AP003392.4	POLR3A	ZNF385D
LINC02542	C17orf99	AC011944.1
CCDC116	AC139887.2	ARMT1
CD1E	ZBTB45	CACNA1F
AC084125.3	AL590068.1	SOS1-IT1
PDHA1	AC104365.2	SPRED3
LINC00862	CREB3L4	RBAK
CHORDC1	MRPS11	TUBG1
TMX1	SMN2	MMP7
AURKB	STUB1	RAPSN
AL603783.1	TRMT2A	AL354809.1
CENPW	TMSB15B-AS1	AC084724.1
AFF2	LINC00508	KLF7-IT1
CSNK1E	AC109347.2	NEPRO
KAT8	CUZD1	ANKRD40
SMIM8	AL390195.1	GCNT3
MORN2	CCNG1	FAR1-IT1
COG2	HEXD-IT1	OR51I2
GJA10	AC136624.2	LMO7DN
IGLV11-55	THAP1	DANCR
FRGCA	ENTPD3	DPH5
AC009948.2	NTPCR	AC025259.1
PTPRD	HNRNPF	AC084018.2
ANAPC4	HIST2H3C	CR1L
TRAPPC6A	TNNT3	AC092120.1
ENGASE	SBNO1-AS1	CRNDE
CIT	RSL1D1	AC011773.1
CPNE9	ARL6IP4	ADCK5
MFSD6L	POP4	AC018845.3
AC097382.3	CD59	AC008982.2
AL079307.1	CYHR1	HSD11B2
SPATA21	CRYGS	APH1A
ZC2HC1B	AGBL4	DNAAF5
TMPPE	AP001439.1	AL034351.3
TUBA1B	AC105206.2	AC069200.1
AC092803.1	AL121989.1	AL133467.1
AL049840.3	ZBTB11-AS1	AL391121.1
AC089985.1	AL109627.1	WDR90
NDUFS3	TMEM179B	LINC02147
AC024610.2	TMEM8B	APTR
TMEM208	AL121601.1	SVBP
SLC35C2	ZNF57	AC073342.1
ZNF599	AL121652.1	SEPHS2
[truncated: 789 more rows]

## Sheet: B_gene_pathways
Go	Gene_list
mitotic cell cycle	ATM|BUB1B|CCNE1|CCNF|CCNG1|CDC25A|CDK4|CDK6|CDKN3|CKS2|EIF4EBP1|FOXM1|CENPI|HTT|STMN1|LIPA|MCM3|MYBL2|MYC|NBN|ORC1|PLK1|PPP2R1A|TBCE|TUBA4A|TUBG1|XRCC2|CLTCL1|MAD1L1|HDAC3|PRC1|LATS1|BUB3|AURKB|NOLC1|KIF3B|ROCK2|ARHGEF10|TUBA1B|TUBB4B|CIB1|KAT5|PLK2|JTB|DBF4|CCNI|TENT4A|CIT|EML4|CHMP4A|RACGAP1|UHRF1|PPME1|TRIAP1|TIPIN|PSMG2|KNL1|USP37|NCAPG|INTS3|AFG2B|FBXL15|BRCC3|NAA50|KIF18A|LZTS2|SNX18|TUBGCP…
PIP3 activates AKT signaling	BAD|CSNK2B|ATN1|FGF2|FGFR4|FLT3|FRK|MTOR|HDAC1|MET|PIK3R2|PPP2R1A|PSMA2|PSMB1|PSMC2|PSMD7|PSMD11|RBBP7|SNAI1|UBA52|LAMTOR3|HDAC3|USP13|MTA1|AKT3|PSMD14|PHLPP1|OTUD3|FGF20|LAMTOR4
Activation of NF-kappaB in B cells	PSMA2|PSMB1|PSMB8|PSMC2|PSMD7|PSMD11|MAP3K7|UBA52|PSMD14|MALT1
MHC class II antigen presentation	CTSV|DNM1|DYNC1LI2|HLA-DRB5|SH3GL2|TUBA4A|KIF3B|TUBA1B|TUBB4B|RACGAP1|ACTR10|KLC2|KIF18A|DCTN5|TUBB8|TUBB2B
Class I MHC mediated antigen processing & presentation	CCNF|CTSV|TRIM37|PSMA2|PSMB1|PSMC2|PSMD7|PSMD11|S100A1|STX4|UBA52|UBA7|UBE2G1|HERC1|DZIP3|PSMD14|KLHL2|ATG14|TRIM32|WSB1|ANAPC4|RNF138|UBE2D4|ASB1|SEC61A2|SMURF2|FBXL15|FBXO11|TRIM4|SPSB4|ASB17|ASB7|FBXO41|UBR1|FBXO15|ZNRF2|RNF144B|CCNF|CYBA|HLA-B|PSMC6|RNF6|TRIM21|UBA52|UBE2A|UBE2D2|UBE2E1|UBE2N|UBE2V2|CUL2|CDC23|HERC1|RNF14|PSMD14|LRRC41|UBR4|KLHL20|ANAPC2|FZR1|RNF138|FBXL12|HERC6|RNF220|ERAP2|…
TGF-beta signaling pathway	BMP5|BMPR1A|CREBBP|EP300|LRRC32|HDAC1|HFE|INHBC|MYC|PPP2R1A|SKIL|TGFB3|TGIF1|ZFYVE16|SMURF1|SMURF2|THSD4|HJV
Regulation of RUNX3 expression and activity	EP300|PSMA2|PSMB1|PSMC2|PSMD7|PSMD11|UBA52|PSMD14|SMURF2
Signaling by NOTCH	ACTA2|CREBBP|EP300|B4GALT1|H2BC5|HDAC1|HES1|MYC|NOTCH4|PSMA2|PSMB1|PSMC2|PSMD7|PSMD11|SEL1L|UBA52|H2AC6|H2BC21|H4C5|H4C13|HDAC3|NEURL1|MAML1|PSMD14|DLL1|SIRT6|POGLUT1|H2BC12|H4C16|H3C14|DVL1|EP300|HDAC2|HES1|NOTCH4|RFNG|TLE3|NUMBL|SPEN|MAML2|DTX2|ATXN1L|NRARP|TLE7
Signaling by WNT	CREBBP|CSNK1E|CSNK2B|DVL2|EP300|GNG3|H2BC5|HDAC1|LRP5|MYC|ROR1|PPP2R1A|PSMA2|PSMB1|PSMC2|PSMD7|PSMD11|UBA52|WNT6|FZD3|H2AC6|H2BC21|H4C5|H4C13|PSMD14|TMED5|DACT1|NLK|ZRANB1|VANGL2|SMURF2|KREMEN2|H2BC12|H4C16|LEO1|H3C14|CTNNB1|PPP2R1B|PPP2R5B|PPP2R5D|FZD6|AMER1
Autophagy	ATM|CSNK2B|DYNC1LI2|EEF1A1|MTOR|TUBA4A|UBA52|LAMTOR3|RB1CC1|TUBA1B|TUBB4B|GABARAP|ATG14|PRKAG3|TOMM7|TOMM22|ATG101|ATG10|MAP1LC3A|VPS37A|TUBB8|TUBB2B|LAMTOR4|CSNK2B|TSC1|TUBB2A|LAMTOR3|BECN1|TOMM70|HDAC6|TUBA1B|RRAGA|GABARAP|LAMTOR2|PRKAG3|TOMM22|ATG10|TUBB6|USP30|VPS37A|ARL13B|LAMTOR4|ATM|CSNK2A2|EEF1A1|HSF1|TSC1|TUBA4A|TUBB2A|UBA52|UBE2D2|UBE2N|TUBA1A|ATG12|HDAC6|TUBB4B|RRAGA|GABARAPL2|CHMP2B|T…
phospholipid homeostasis	ABCA1|HNF4A|ABCG1|ANGPTL3|TLCD1
lipid homeostasis	ABCA1|ACACA|SCARB1|DDX3X|FGFR4|HNF4A|INSIG1|LIPA|LRP5|NFE2L1|ABCG1|NR1D2|ABCA12|ANGPTL3|TMEM97|ANGPTL8|PNPLA2|ABCG8|HPS6|TLCD3A|TLCD3B|DGAT2|ORMDL1|NUS1|TLCD1
Cholesterol biosynthesis	ACAT2|DHCR24|FDPS|MSMO1|NSDHL|HSD17B7|ARV1
dolichol-linked oligosaccharide biosynthetic process	DPAGT1|DOLPP1|ALG9|ALG2|RFT1|NUS1|ALG11|DPAGT1|ALG6|ALG1|ALG10|RFT1|NUS1|DOLK|ALG6|ALG1|DOLPP1|ALG9|DHDDS|ALG10|ALG2
type B pancreatic cell differentiation	BMP5|CDK6|INSM1|NKX6-1|PDPK1|DLL1|RFX6
Toll-like Receptor Cascades	DDX3X|LILRA4|TREML4|IRAK2|IRF3|IRF5|NFKB2|NFKBIB|PPP2R1B|PPP2R5D|MAPK1|MAPK11|SAA1|TRAF6|UBA52|UBE2D2|UBE2N|RIPK3|USP18|IRAK4|IKBIP
FoxO signaling pathway	ATM|CREBBP|CSNK1E|EP300|GADD45B|PDPK1|PIK3R2|PLK1|MAP2K1|MAP2K2|PTEN|TGFB3|HOMER3|AKT3|KLF2|PLK2|GABARAP|FBXO25|NLK|PRKAG3
amide biosynthetic process	ACACA|ACACB|ARG1|ASAH1|ASS1|PDHA1|SMPD2|B3GALT4|GAL3ST1|SPTLC2|SPTLC1|ACSBG1|MLYCD|MECR|PANK1|PANK4|SMPD4|CHAC1|COASY|ST6GALNAC5|TLCD3B|ORMDL1|ACSF3|CHAC2|ABCD1|ATF4|CMA1|CTSH|DLAT|DLST|CLN8|GGT1|GLB1|GLO1|HMGCS1|HSD17B4|NAGLU|P2RX1|PCSK6|PCSK1|PSEN2|RENBP|TDO2|SLC25A16|PDHX|DEGS1|PCSK7|SPTLC2|CORIN|NEU3|BACE2|HTRA2|ORMDL2|AMDHD2|APH1A|HSD17B12|CLN6|AASDHPPT|AGMAT|APH1B|MCEE|GNPDA2|GPAT4|CARNMT1|…
Regulation of PTEN stability and activity	CSNK2B|FRK|PSMA2|PSMB1|PSMC2|PSMD7|PSMD11|UBA52|USP13|AKT3|PSMD14|OTUD3
response to endoplasmic reticulum stress	CLGN|DDX3X|EIF2S1|MAN1A1|PRKN|PIK3R2|SEL1L|SGTA|TMBIM6|THBS4|WFS1|CREB3|USP19|FAF1|FICD|ERP44|UBQLN1|UGGT2|PARP6|HERPUD2|AFG2B|TMUB2|CHAC1|ERMP1|FOXRED2|TMX1|ATG10|FBXO44|UBE2J2|NHLRC1|EIF2AK4
proteasomal protein catabolic process	CCNF|CLGN|MAN1A1|ATXN3|NAGLU|PRKN|PEX10|PEX12|PSMA2|PSMB1|PSMB8|PSMC2|PSMD7|PSMD11|RAD23B|SEL1L|SGTA|UBE2G1|WFS1|MTA1|FEM1B|PSMD14|APC2|KAT5|USP19|FAF1|KLHL2|ZSWIM8|FBXL6|ANAPC4|UBQLN1|UBR5|ASB1|GID8|FEM1A|UGGT2|KCMF1|SMURF1|SMURF2|AFG2B|TMUB2|FBXL15|FOXRED2|FBXO11|KLHL15|FBXO38|ASCC2|SPSB4|FBXO44|UBE2J2|UBR3|RNF187|KLHL23|UBR1|ZNRF2|KCTD13|NHLRC1|ALAD|CAMLG|CSNK1E|CSNK2B|DVL1|FHIT|RAD23B|TAF9|WF…
endocrine pancreas development	BMP5|CDK6|HES1|INSM1|NKX6-1|PDPK1|HNF1B|DLL1|RFX6
Ethanol metabolism production of ROS by CYP2E1	CYP2E1|MAFG|MAP2K1|MAP2K2
AMPK signaling pathway	ACACA|ACACB|EIF4EBP1|MTOR|HNF4A|PDPK1|PFKP|PIK3R2|PPP2R1A|MAP3K7|AKT3|CREB3|MLYCD|EEF2K|CAB39|PRKAG3|CPT1C|CREB3L4
MAP2K and MAPK activation	MAPK1|MAP2K1|MAP2K2|LAMTOR3|LAMTOR2|APBB1IP|WDR83|MID1|PPIA|MAPK1|EIF2AK2|TGFB2|STK25|PDCD10|TAOK3|IL26
Asparagine N-linked glycosylation	ARCN1|CD59|DYNC1LI2|DPAGT1|FUCA1|B4GALT1|MAN1A1|RAD23B|RENBP|SEL1L|TUBA4A|UBA52|B4GALT2|COPB2|PREB|TUBA1B|TUBB4B|COG2|TRAPPC3|GMPPB|TMED7|BET1L|STX17|UGGT2|ACTR10|DOLPP1|ENGASE|ALG9|ST6GALNAC5|COG3|COG8|ARFGAP2|DCTN5|ALG2|RFT1|NUS1|NUDT14|TUBB8|TUBB2B|ALG11|ARCN1|AREG|GLB1|GRIA1|LHB|RAB1A|RENBP|SPTAN1|TUBA4A|TUBB2A|UBA52|TUBA1A|FPGT|SEC22C|BET1|TFG|TUBB4B|COG5|YKT6|NEU3|DOLK|COG4|COPG2|SEC22A|ALG…
PERK regulates gene expression	ASNS|ATF4|CEBPG|EIF2S1|EXOSC7|EXOSC3|EXOSC4|EXOSC5
ATF4 activates genes in response to endoplasmic reticulum stress	ASNS|ATF4|CEBPG|EXOSC7|EXOSC3|EXOSC4|EXOSC5|ATF4|DDIT3|NFYB|ATF6|EXOSC7|EXOSC2
ZBP1(DAI) mediated induction of type I IFNs	DHX9|NFKB2|RIPK3|ZBP1|NLRP4
Asparagine N-linked glycosylation	CAPZA2|CD59|COPA|DPAGT1|FUCA1|GLB1|LHB|MAN1A1|MAN2A1|PGM3|PMM2|RAD23B|SPTA1|SPTBN2|TUBB2A|FPGT|COPB2|PREB|TUBA1B|DCTN2|MAN1A2|COG2|COPZ1|TRAPPC3|ALG6|ST6GALNAC6|TMED7|STX17|ALG1|ST6GALNAC5|MAGT1|ARFGAP2|TUBB6|ALG10|RFT1|NUS1|TRAPPC6B|TRAPPC5
IL1 signaling	IRAK2|NFKB1|PRKCZ|MAPK1|MAP2K1|MAP2K2|MAP2K7|RELA|TRAF6|IRAK4
TNF-alpha/NF-kappa B signaling complex 5	NFKB1|NFKB2|PDCD2|POLR2H|RELA|POLR1A|POLR1D|POLR1B
amino acid metabolic process	AMT|ARG1|ASNS|ATF4|BCAT2|BCKDHB|CRYM|DBT|DLST|ECHS1|ETFB|HARS1|HMGCL|MARS1|ALDH6A1|MTHFR|SARS1|YARS1|RIDA|PARS2|THAP4|SCLY|UPB1|DARS2|IARS2|KYAT3|VARS2|AARS2|SRR|AGMAT|DGLUCY|SLC25A2|GPT2|ARHGAP11B|ATF4|CRYM|DBT|DLST|EPRS1|GGT1|GLDC|GOT1|HGD|IARS1|ALDH6A1|MTHFR|NOS1|PCCB|PFAS|TARS1|TDO2|FARSB|FARS2|SEPHS2|SEPHS1|YARS2|THAP4|SLC45A2|SCLY|DALRD3|KYAT3|NIT2|AARS2|AASDHPPT|AGMAT|SLC38A1|MARS2|EGLN2|A…
positive regulation of T-helper 17 cell differentiation	EP300|OPA1|BRD2|IL23A
Interleukin 1 induced activation of NF kB	IRAK1|NFKB1|TRAF6|UBE2N|IRAK1|NFKB1|TRAF6|UBE2N
Interferon Signaling	FANCC|FANCE|FANCF|HLA-B|HLA-DQA2|IFNAR2|IRF3|IRF5|KPNA2|MID1|PPP2R1B|MAPK1|EIF2AK2|PTPN2|RNASEL|TRIM21|STAT2|TUBA4A|TUBB2A|UBA52|UBE2E1|UBE2N|TUBA1A|NUP58|TUBB4B|USP18|ATF6|NUP205|ARIH1|TUBA8|TRIM68|NDC1|NUP133|TUBA3D|GBP4|NUP35|PDE12
Signaling by Hedgehog	GPC5|GNAS|PSMC6|TUBA4A|TUBB2A|UBA52|TUBA1A|SPOP|PSMD14|TUBB4B|GPR161|IFT172|IFT52|HHAT|CDC73|TTC21B|FUZ|TUBA3D
amino sugar catabolic process	CHI3L2|CTBS|RENBP|CHIA|AMDHD2|GNPDA2
glucosamine-containing compound metabolic process	CHI3L2|CTBS|CHST6|RENBP|CHIA|AMDHD2|GNPDA2
Peroxisomal lipid metabolism	ABCD1|EHHADH|HSD17B4|PECR|ACBD5|NUDT7
glycolipid metabolic process	GLB1|NAGLU|B3GALNT1|PIGQ|NEU3|GBGT1|PGAP2|PIGP|A4GALT|PIGG|CLN6|PIGZ|PIGO|PGAP3|ST6GALNAC3
TAK1-dependent IKK and NF-kappa-B activation	IRAK2|NFKB2|NFKBIB|SAA1|TRAF6|UBA52|UBE2N|USP18|IKBIP
TRAF6 mediated induction of NFkB and MAP kinases upon TLR7/8 or 9 activation	IRAK2|NFKB2|NFKBIB|PPP2R1B|PPP2R5D|MAPK1|MAPK11|SAA1|TRAF6|UBA52|UBE2N|USP18|IRAK4|IKBIP
activated TAK1 mediates p38 MAPK activation	IRAK2|MAPK11|TRAF6|UBA52|UBE2N
TCF dependent signaling in response to WNT	CSNK2A2|CTNNB1|H2BC5|HDAC1|PPP2R1B|PPP2R5B|PPP2R5D|PSMC6|UBA52|WNT3|FZD6|H2AC14|H2BC9|H4C8|H4C5|PSMD14|LGR4|SOX6|CDC73|SOX7|PYGO2|LEO1|AMER1|H2AC19
Regulation of lipid metabolism by PPARalpha	FDFT1|HMGCS1|NFYB|SREBF2|HDAC3|MED23|MED26|MED20|CARM1|GLIPR1|MED31|MED18|MED28|MED10|TGS1|MED11
Interleukin-1 signaling	IRAK1|NFKB1|NFKB2|NFKBIB|PSMC6|PSMD4|SAA1|TRAF2|TRAF6|UBA52|UBE2N|PSME3|PSMD14|USP18|IRAK4
interleukin-33-mediated signaling pathway	IRAK1|TRAF6|IRAK4
