# Supplementary material for: Multi-omics reveals microbiota, metabolite, and immunological heterogeneity of age-related endotypes in type 1 diabetes
Source: Signal Transduct Target Ther. 2026 Jun 15;11:233. doi: 10.1038/s41392-026-02724-2 (PMC13269897; doi:10.1038/s41392-026-02724-2)
Supplement: Supplementary file 3 — Supplementary Table 7 [file 41392_2026_2724_MOESM3_ESM.xlsx]

## Sheet: microbe_gene
microbe	gene	r_spear	p_spear	n_eff	q_spear	has_mediator
k__Bacteria|p__Proteobacteria|c__Alphaproteobacteria|o__RF32|f__CAG-239|g__51-20|s__51-20_sp001917175	ATM	0.56105	0.00233047	27	0.0100323	FALSE
k__Bacteria|p__Firmicutes_A|c__Clostridia|o__Oscillospirales|f__Acutalibacteraceae|g__HGM12814|s__HGM12814_sp900770165	ATM	-0.56105	0.00233047	27	0.0100323	FALSE
k__Bacteria|p__Firmicutes_A|c__Clostridia|o__Oscillospirales|f__Acutalibacteraceae|g__Ruminococcus_E|s__Ruminococcus_E_bromii_B	BUB1B	0.510379	0.00652782	27	0.0128711	FALSE
k__Bacteria|p__Firmicutes_A|c__Clostridia|o__Oscillospirales|f__Ruminococcaceae|g__Ruminococcus_C|s__Ruminococcus_C_sp000433635	BUB1B	0.401709	0.0378034	27	0.0381516	FALSE
k__Bacteria|p__Firmicutes_A|c__Clostridia|o__Oscillospirales|f__Oscillospiraceae|g__Dysosmobacter|s__Dysosmobacter_sp900544105	CCNE1	-0.506105	0.00707104	27	0.0131776	FALSE
k__Bacteria|p__Firmicutes_A|c__Clostridia|o__Oscillospirales|f__Oscillospiraceae|g__Dysosmobacter|s__Dysosmobacter_sp001916835	CCNE1	-0.445055	0.0200073	27	0.0219852	FALSE
k__Bacteria|p__Firmicutes_A|c__Clostridia|o__Oscillospirales|f__Ruminococcaceae|g__Ruminococcus_C|s__Ruminococcus_C_sp000980705	CCNE1	-0.515873	0.00588148	27	0.0124961	FALSE
k__Bacteria|p__Desulfobacterota|c__Desulfovibrionia|o__Desulfovibrionales|f__Desulfovibrionaceae|g__Bilophila|s__Bilophila_wadsworthia	CCNG1	0.482295	0.0108431	27	0.0151414	FALSE
k__Bacteria|p__Firmicutes_A|c__Clostridia|o__Lachnospirales|f__Lachnospiraceae|g__Acetatifactor|s__Acetatifactor_sp003447295	CDC25A	-0.501976	0.0076315	27	0.0133385	FALSE
k__Bacteria|p__Firmicutes_A|c__Clostridia|o__Oscillospirales|f__Ruminococcaceae|g__Ruminococcus_C|s__Ruminococcus_C_sp000980705	CDK6	0.458486	0.0161616	27	0.0190413	FALSE
k__Bacteria|p__Firmicutes_A|c__Clostridia|o__Lachnospirales|f__Lachnospiraceae|g__Acetatifactor|s__Acetatifactor_sp900066365	CDK6	-0.489621	0.00953646	27	0.01428	FALSE
k__Bacteria|p__Firmicutes_A|c__Clostridia|o__Oscillospirales|f__Oscillospiraceae|g__Lawsonibacter|s__Lawsonibacter_sp014287875	CDKN3	-0.570208	0.00190081	27	0.00992443	FALSE
k__Bacteria|p__Firmicutes_A|c__Clostridia|o__Lachnospirales|f__Lachnospiraceae|g__TF01-11|s__TF01-11_sp003529475	CDKN3	0.477411	0.0117945	27	0.0155704	FALSE
k__Bacteria|p__Bacteroidota|c__Bacteroidia|o__Bacteroidales|f__Bacteroidaceae|g__Phocaeicola|s__Phocaeicola_massiliensis	CDKN3	-0.564103	0.00217883	27	0.0100323	FALSE
k__Bacteria|p__Firmicutes_A|c__Clostridia|o__Lachnospirales|f__Lachnospiraceae|g__Dorea|s__Dorea_formicigenerans	EIF4EBP1	0.432234	0.0243476	27	0.0256872	TRUE
k__Bacteria|p__Firmicutes_A|c__Clostridia|o__Oscillospirales|f__Acutalibacteraceae|g__Ruminococcus_E|s__Ruminococcus_E_bromii_B	CENPI	0.488699	0.00969338	27	0.0143253	FALSE
k__Bacteria|p__Firmicutes_A|c__Clostridia|o__Oscillospirales|f__Oscillospiraceae|g__CAG-110|s__CAG-110_sp000434635	LIPA	-0.520147	0.00541694	27	0.0123691	FALSE
k__Bacteria|p__Firmicutes_A|c__Clostridia|o__Lachnospirales|f__Lachnospiraceae|g__Acetatifactor|s__Acetatifactor_sp900066565	MCM3	-0.60989	0.000731366	27	0.00892492	FALSE
k__Bacteria|p__Firmicutes_A|c__Clostridia|o__Lachnospirales|f__Lachnospiraceae|g__Mediterraneibacter|s__Mediterraneibacter_lactaris	MCM3	0.487179	0.00995652	27	0.0144088	FALSE
k__Bacteria|p__Bacteroidota|c__Bacteroidia|o__Bacteroidales|f__Bacteroidaceae|g__Bacteroides|s__Bacteroides_nordii	MCM3	0.47619	0.0120429	27	0.0157896	FALSE
k__Bacteria|p__Firmicutes_A|c__Clostridia|o__Oscillospirales|f__Oscillospiraceae|g__Dysosmobacter|s__Dysosmobacter_sp900542115	MYBL2	0.471917	0.0129468	27	0.0164136	FALSE
k__Bacteria|p__Bacteroidota|c__Bacteroidia|o__Bacteroidales|f__Tannerellaceae|g__Parabacteroides|s__Parabacteroides_goldsteinii	MYBL2	-0.612943	0.000675998	27	0.00892492	TRUE
k__Bacteria|p__Bacteroidota|c__Bacteroidia|o__Bacteroidales|f__Bacteroidaceae|g__Bacteroides|s__Bacteroides_stercorirosoris	MYBL2	-0.599512	0.000950226	27	0.00892492	TRUE
k__Bacteria|p__Firmicutes_A|c__Clostridia|o__Oscillospirales|f__Oscillospiraceae|g__CAG-83|s__CAG-83_sp000431575	MYC	-0.600122	0.000935936	27	0.00892492	FALSE
k__Bacteria|p__Firmicutes_A|c__Clostridia|o__Oscillospirales|f__Ruminococcaceae|g__Faecalibacterium|s__Faecalibacterium_prausnitzii_D	MYC	0.579976	0.00151945	27	0.00924933	FALSE
k__Bacteria|p__Firmicutes_A|c__Clostridia|o__Lachnospirales|f__Lachnospiraceae|g__Agathobacter|s__Agathobacter_sp900546625	NBN	0.470696	0.0132152	27	0.0165082	FALSE
k__Bacteria|p__Firmicutes_A|c__Clostridia|o__Lachnospirales|f__Lachnospiraceae|g__CAG-127|s__CAG-127_sp900319515	PPP2R1A	-0.466422	0.0141911	27	0.0173597	FALSE
k__Bacteria|p__Firmicutes_A|c__Clostridia|o__TANB77|f__CAG-508|g__CAG-492|s__CAG-492_sp000434335	TUBA4A	-0.493895	0.00883702	27	0.0137485	FALSE
k__Bacteria|p__Bacteroidota|c__Bacteroidia|o__Bacteroidales|f__Bacteroidaceae|g__Bacteroides|s__Bacteroides_nordii	CLTCL1	-0.464591	0.0146271	27	0.0177236	TRUE
k__Bacteria|p__Firmicutes_A|c__Clostridia|o__Lachnospirales|f__Lachnospiraceae|g__Acetatifactor|s__Acetatifactor_sp003447295	MAD1L1	-0.490232	0.00943379	27	0.01428	FALSE
k__Bacteria|p__Firmicutes_A|c__Clostridia|o__Oscillospirales|f__Oscillospiraceae|g__CAG-83|s__CAG-83_sp900545585	HDAC3	0.461538	0.0153786	27	0.0183728	FALSE
k__Bacteria|p__Firmicutes_A|c__Clostridia|o__Lachnospirales|f__Lachnospiraceae|g__Eubacterium_F|s__Eubacterium_F_sp003491505	HDAC3	-0.505495	0.00715167	27	0.0131776	FALSE
k__Bacteria|p__Firmicutes_A|c__Clostridia|o__Lachnospirales|f__Lachnospiraceae|g__Acetatifactor|s__Acetatifactor_sp900066565	PRC1	0.531746	0.00430963	27	0.0120729	FALSE
k__Bacteria|p__Firmicutes_A|c__Clostridia|o__Oscillospirales|f__Oscillospiraceae|g__Dysosmobacter|s__Dysosmobacter_sp900542115	LATS1	-0.504884	0.00723306	27	0.0131776	FALSE
k__Bacteria|p__Firmicutes_A|c__Clostridia|o__Oscillospirales|f__Acutalibacteraceae|g__Pseudoruminococcus|s__Pseudoruminococcus_massiliensis	BUB3	0.498779	0.00809079	27	0.0133574	TRUE
k__Bacteria|p__Firmicutes_A|c__Clostridia|o__Oscillospirales|f__Acutalibacteraceae|g__CAG-177|s__CAG-177_sp003514385	AURKB	0.505803	0.00711078	27	0.0131776	FALSE
k__Bacteria|p__Firmicutes_A|c__Clostridia|o__Oscillospirales|f__Oscillospiraceae|g__CAG-83|s__CAG-83_sp001916855	AURKB	0.469151	0.0135614	27	0.0167767	TRUE
k__Bacteria|p__Firmicutes_C|c__Negativicutes|o__Veillonellales|f__Dialisteraceae|g__Dialister|s__Dialister_invisus	ROCK2	0.449939	0.0185305	27	0.0208095	TRUE
k__Bacteria|p__Firmicutes_A|c__Clostridia|o__Oscillospirales|f__Ruminococcaceae|g__Faecalibacterium|s__Faecalibacterium_prausnitzii_D	ROCK2	0.482906	0.0107288	27	0.0150438	FALSE
k__Bacteria|p__Firmicutes_A|c__Clostridia|o__Lachnospirales|f__Lachnospiraceae|g__CAG-127|s__CAG-127_sp900319515	ARHGEF10	-0.677045	0.000105126	27	0.0070389	FALSE
k__Bacteria|p__Firmicutes_A|c__Clostridia|o__Lachnospirales|f__Lachnospiraceae|g__Agathobacter|s__Agathobacter_rectalis	TUBA1B	-0.465201	0.0144806	27	0.0176016	FALSE
k__Bacteria|p__Bacteroidota|c__Bacteroidia|o__Bacteroidales|f__Bacteroidaceae|g__Bacteroides|s__Bacteroides_stercorirosoris	TUBA1B	0.481685	0.0109584	27	0.0151414	TRUE
k__Bacteria|p__Firmicutes_A|c__Clostridia|o__Oscillospirales|f__Ruminococcaceae|g__Ruminiclostridium_E|s__Ruminiclostridium_E_siraeum	JTB	0.418803	0.0296855	27	0.0306444	FALSE
k__Bacteria|p__Firmicutes_A|c__Clostridia|o__Lachnospirales|f__Lachnospiraceae|g__CAG-127|s__CAG-127_sp900319515	CCNI	0.568987	0.00195383	27	0.00992443	FALSE
k__Bacteria|p__Firmicutes_A|c__Clostridia|o__Lachnospirales|f__Lachnospiraceae|g__Acetatifactor|s__Acetatifactor_sp003447295	CCNI	0.51221	0.00630603	27	0.0127419	FALSE
k__Bacteria|p__Firmicutes_C|c__Negativicutes|o__Veillonellales|f__Dialisteraceae|g__Dialister|s__Dialister_invisus	TENT4A	-0.608059	0.000766447	27	0.00892492	FALSE
k__Bacteria|p__Firmicutes|c__Bacilli|o__RF39|f__UBA660|g__CAG-417|s__CAG-417_sp000432835	CIT	-0.478022	0.0116719	27	0.0155423	FALSE
k__Bacteria|p__Firmicutes_C|c__Negativicutes|o__Veillonellales|f__Dialisteraceae|g__Dialister|s__Dialister_invisus	STMN1	0.642525	0.00295381	27	0.0104404	TRUE
k__Bacteria|p__Firmicutes_A|c__Clostridia|o__Lachnospirales|f__Lachnospiraceae|g__Lachnospira|s__Lachnospira_eligens_A	EML4	0.468864	0.0136264	27	0.01683	TRUE
k__Bacteria|p__Bacteroidota|c__Bacteroidia|o__Bacteroidales|f__Bacteroidaceae|g__Bacteroides|s__Bacteroides_nordii	CHMP4A	0.503663	0.00739819	27	0.0132271	FALSE
k__Bacteria|p__Firmicutes_A|c__Clostridia|o__Oscillospirales|f__Oscillospiraceae|g__CAG-83|s__CAG-83_sp000431575	TRIAP1	0.437729	0.0224022	27	0.0241666	FALSE
k__Bacteria|p__Firmicutes|c__Bacilli|o__RF39|f__UBA660|g__CAG-417|s__CAG-417_sp000432835	TIPIN	-0.543956	0.00335804	27	0.0112472	FALSE
k__Bacteria|p__Firmicutes_A|c__Clostridia|o__Lachnospirales|f__Lachnospiraceae|g__Lachnospira|s__Lachnospira_sp003537285	TIPIN	-0.456044	0.0168114	27	0.0195368	TRUE
k__Bacteria|p__Firmicutes_A|c__Clostridia|o__Lachnospirales|f__Lachnospiraceae|g__Agathobacter|s__Agathobacter_sp900547695	KNL1	-0.384005	0.047986	27	0.0480486	FALSE
k__Bacteria|p__Bacteroidota|c__Bacteroidia|o__Bacteroidales|f__Bacteroidaceae|g__Bacteroides|s__Bacteroides_nordii	KNL1	-0.495726	0.0085507	27	0.0136349	FALSE
k__Bacteria|p__Bacteroidota|c__Bacteroidia|o__Bacteroidales|f__Bacteroidaceae|g__Phocaeicola|s__Phocaeicola_massiliensis	KNL1	-0.522589	0.00516572	27	0.0123691	TRUE
k__Bacteria|p__Firmicutes_A|c__Clostridia|o__Lachnospirales|f__Lachnospiraceae|g__CAG-127|s__CAG-127_sp900319515	USP37	-0.596459	0.00102455	27	0.00892492	FALSE
k__Bacteria|p__Firmicutes_A|c__Clostridia|o__Oscillospirales|f__Ruminococcaceae|g__Ruminococcus_C|s__Ruminococcus_C_sp000433635	NCAPG	0.490842	0.00933205	27	0.0142018	FALSE
k__Bacteria|p__Firmicutes_C|c__Negativicutes|o__Veillonellales|f__Dialisteraceae|g__Dialister|s__Dialister_invisus	NAA50	-0.63431	0.000380629	27	0.00835346	FALSE
k__Bacteria|p__Firmicutes_A|c__Clostridia|o__Oscillospirales|f__Acutalibacteraceae|g__Ruminococcus_E|s__Ruminococcus_E_bromii_B	NAA50	0.45177	0.0180002	27	0.0203631	FALSE
k__Bacteria|p__Firmicutes|c__Bacilli|o__RF39|f__UBA660|g__CAG-302|s__CAG-302_sp001916775	KIF18A	0.502442	0.00756649	27	0.0133385	FALSE
k__Bacteria|p__Desulfobacterota|c__Desulfovibrionia|o__Desulfovibrionales|f__Desulfovibrionaceae|g__Bilophila|s__Bilophila_wadsworthia	SNX18	-0.518315	0.00561208	27	0.0123691	FALSE
k__Bacteria|p__Firmicutes|c__Bacilli|o__RF39|f__UBA660|g__CAG-417|s__CAG-417_sp000432835	EME2	0.424298	0.027398	27	0.0283976	FALSE
k__Bacteria|p__Firmicutes_A|c__Clostridia|o__Lachnospirales|f__Lachnospiraceae|g__Agathobacter|s__Agathobacter_sp900546625	EME2	0.460317	0.0156879	27	0.0185976	FALSE
k__Bacteria|p__Firmicutes_A|c__Clostridia|o__Lachnospirales|f__Lachnospiraceae|g__Agathobacter|s__Agathobacter_rectalis	EME2	0.462759	0.0150743	27	0.0181792	FALSE
k__Bacteria|p__Firmicutes_A|c__Clostridia|o__Lachnospirales|f__Lachnospiraceae|g__Lachnospira|s__Lachnospira_sp900316325	EME2	0.442002	0.0209784	27	0.0228233	FALSE
k__Bacteria|p__Firmicutes_A|c__Clostridia_A|o__Christensenellales|f__CAG-138|g__PeH17|s__PeH17_sp000435055	TUBB8	-0.567152	0.00203587	27	0.0100323	FALSE
k__Bacteria|p__Desulfobacterota|c__Desulfovibrionia|o__Desulfovibrionales|f__Desulfovibrionaceae|g__Bilophila|s__Bilophila_wadsworthia	CENPW	0.417582	0.0302142	27	0.0309817	FALSE
k__Bacteria|p__Firmicutes_A|c__Clostridia|o__Oscillospirales|f__Acutalibacteraceae|g__HGM12814|s__HGM12814_sp900770165	CCDC61	-0.420635	0.0289065	27	0.0299207	FALSE
k__Bacteria|p__Firmicutes_A|c__Clostridia|o__Oscillospirales|f__Ruminococcaceae|g__Ruminococcus_D|s__Ruminococcus_D_sp900539095	CCNB1	0.430403	0.0250258	27	0.0263664	FALSE
k__Bacteria|p__Firmicutes_A|c__Clostridia|o__Oscillospirales|f__Ruminococcaceae|g__Ruminococcus_C|s__Ruminococcus_C_sp000980705	CDK7	-0.489621	0.00953646	27	0.01428	FALSE
k__Bacteria|p__Firmicutes_A|c__Clostridia|o__Oscillospirales|f__Oscillospiraceae|g__Dysosmobacter|s__Dysosmobacter_sp001916835	CETN2	0.565934	0.00209198	27	0.0100323	FALSE
k__Bacteria|p__Firmicutes_A|c__Clostridia_A|o__Christensenellales|f__CAG-138|g__PeH17|s__PeH17_sp000435055	CSNK1E	0.489621	0.00953646	27	0.01428	FALSE
k__Bacteria|p__Firmicutes_A|c__Clostridia|o__Oscillospirales|f__Ruminococcaceae|g__Ruminococcus_D|s__Ruminococcus_D_sp900539095	CSNK1E	-0.5116	0.00637924	27	0.0127419	FALSE
k__Bacteria|p__Firmicutes_A|c__Clostridia|o__Oscillospirales|f__Ruminococcaceae|g__Ruminococcus_D|s__Ruminococcus_D_bicirculans	CSNK1E	-0.513431	0.00616173	27	0.0127419	FALSE
k__Bacteria|p__Firmicutes_A|c__Clostridia|o__Oscillospirales|f__Ruminococcaceae|g__Ruminococcus_C|s__Ruminococcus_C_sp000433635	EP300	0.521978	0.00522758	27	0.0123691	FALSE
k__Bacteria|p__Bacteroidota|c__Bacteroidia|o__Bacteroidales|f__Bacteroidaceae|g__Phocaeicola|s__Phocaeicola_massiliensis	EP300	-0.52442	0.00498385	27	0.0123691	FALSE
k__Bacteria|p__Elusimicrobiota|c__Elusimicrobia|o__Elusimicrobiales|f__Elusimicrobiaceae|g__UBA1436|s__UBA1436_sp900541355	LIG1	-0.493895	0.00883702	27	0.0137485	FALSE
k__Bacteria|p__Firmicutes_A|c__Clostridia|o__Lachnospirales|f__Lachnospiraceae|g__Agathobacter|s__Agathobacter_sp900547695	MCM4	-0.518315	0.00561208	27	0.0123691	FALSE
k__Bacteria|p__Firmicutes_A|c__Clostridia|o__TANB77|f__CAG-508|g__CAG-492|s__CAG-492_sp000434335	ORC4	-0.507937	0.00683375	27	0.013071	FALSE
k__Bacteria|p__Firmicutes_A|c__Clostridia|o__Lachnospirales|f__UBA1390|g__NSJ-32|s__NSJ-32_sp014384895	MAPK1	-0.534188	0.00410287	27	0.0118436	FALSE
k__Bacteria|p__Firmicutes_A|c__Clostridia|o__Lachnospirales|f__Lachnospiraceae|g__Mediterraneibacter|s__Mediterraneibacter_lactaris	MAPK1	-0.505495	0.00715167	27	0.0131776	FALSE
k__Bacteria|p__Firmicutes|c__Bacilli|o__RF39|f__UBA660|g__CAG-302|s__CAG-302_sp001916775	PSMD7	0.540904	0.00357727	27	0.0113135	FALSE
k__Bacteria|p__Firmicutes_A|c__Clostridia|o__Oscillospirales|f__Oscillospiraceae|g__CAG-110|s__CAG-110_sp000434635	PSMD7	0.501221	0.00773799	27	0.0133574	FALSE
k__Bacteria|p__Firmicutes_A|c__Clostridia|o__Lachnospirales|f__Lachnospiraceae|g__Acetatifactor|s__Acetatifactor_sp003447295	PSMD7	0.494505	0.0087407	27	0.0137379	FALSE
k__Bacteria|p__Firmicutes_A|c__Clostridia|o__Oscillospirales|f__Oscillospiraceae|g__Dysosmobacter|s__Dysosmobacter_sp900542115	PTK6	-0.418193	0.0299489	27	0.030792	FALSE
k__Bacteria|p__Firmicutes_A|c__Clostridia|o__Lachnospirales|f__Lachnospiraceae|g__Agathobacter|s__Agathobacter_sp900547695	TUBB2A	-0.48779	0.00985008	27	0.0144088	FALSE
k__Bacteria|p__Firmicutes_A|c__Clostridia|o__Oscillospirales|f__Oscillospiraceae|g__CAG-170|s__CAG-170_sp900549635	SMC1A	0.487179	0.00995652	27	0.0144088	FALSE
k__Bacteria|p__Firmicutes_A|c__Clostridia|o__Oscillospirales|f__Oscillospiraceae|g__CAG-110|s__CAG-110_sp000434635	SMC1A	0.516484	0.00581312	27	0.0124961	FALSE
k__Bacteria|p__Firmicutes_A|c__Clostridia|o__Lachnospirales|f__Lachnospiraceae|g__Acetatifactor|s__Acetatifactor_sp900066365	NDC80	-0.552503	0.00280419	27	0.0103763	FALSE
k__Bacteria|p__Firmicutes_A|c__Clostridia|o__Oscillospirales|f__Acutalibacteraceae|g__Ruminococcus_E|s__Ruminococcus_E_bromii_B	DCTN2	-0.606227	0.000802983	27	0.00892492	FALSE
k__Bacteria|p__Firmicutes_A|c__Clostridia|o__Lachnospirales|f__Lachnospiraceae|g__CAG-127|s__CAG-127_sp900319515	DCTN2	0.562271	0.00226876	27	0.0100323	FALSE
k__Bacteria|p__Firmicutes_A|c__Clostridia|o__Oscillospirales|f__Ruminococcaceae|g__Faecalibacterium|s__Faecalibacterium_prausnitzii_D	SMC2	0.45116	0.0181756	27	0.020501	FALSE
k__Bacteria|p__Firmicutes_A|c__Clostridia|o__Oscillospirales|f__Oscillospiraceae|g__CAG-83|s__CAG-83_sp000431575	FBXL7	0.488788	0.0096781	27	0.0143253	FALSE
k__Bacteria|p__Firmicutes_A|c__Clostridia|o__Oscillospirales|f__Ruminococcaceae|g__Ruminiclostridium_E|s__Ruminiclostridium_E_siraeum	ORC3	-0.515873	0.00588148	27	0.0124961	FALSE
k__Bacteria|p__Firmicutes_A|c__Clostridia|o__Oscillospirales|f__Ruminococcaceae|g__Ruminococcus_D|s__Ruminococcus_D_sp900539095	POLA2	-0.481074	0.0110747	27	0.0151414	FALSE
k__Bacteria|p__Firmicutes_A|c__Clostridia|o__Oscillospirales|f__Ruminococcaceae|g__Ruminococcus_D|s__Ruminococcus_D_bicirculans	POLA2	-0.512821	0.00623353	27	0.0127419	FALSE
k__Bacteria|p__Firmicutes_A|c__Clostridia|o__Lachnospirales|f__Lachnospiraceae|g__CAG-127|s__CAG-127_sp900319515	NDE1	-0.498779	0.00809079	27	0.0133574	FALSE
k__Bacteria|p__Firmicutes_A|c__Clostridia|o__Oscillospirales|f__Ruminococcaceae|g__Ruminococcus_C|s__Ruminococcus_C_sp000433635	ERCC6L	-0.505495	0.00715167	27	0.0131776	FALSE
k__Bacteria|p__Firmicutes_A|c__Clostridia|o__Oscillospirales|f__Ruminococcaceae|g__Ruminococcus_C|s__Ruminococcus_C_callidus	ERCC6L	-0.502442	0.00756649	27	0.0133385	FALSE
k__Bacteria|p__Firmicutes_A|c__Clostridia|o__Oscillospirales|f__Oscillospiraceae|g__CAG-83|s__CAG-83_sp000431575	SPDL1	0.481074	0.0110747	27	0.0151414	FALSE
k__Bacteria|p__Firmicutes_A|c__Clostridia|o__Lachnospirales|f__Lachnospiraceae|g__Lachnospira|s__Lachnospira_eligens_A	ZWILCH	-0.502442	0.00756649	27	0.0133385	FALSE
k__Bacteria|p__Firmicutes_C|c__Negativicutes|o__Veillonellales|f__Dialisteraceae|g__Dialister|s__Dialister_invisus	LIN37	0.509158	0.00667931	27	0.0129697	FALSE
k__Bacteria|p__Firmicutes_A|c__Clostridia|o__Lachnospirales|f__Lachnospiraceae|g__Acetatifactor|s__Acetatifactor_sp900066365	MZT2B	0.612943	0.000675998	27	0.00892492	FALSE
k__Bacteria|p__Firmicutes_A|c__Clostridia|o__Lachnospirales|f__UBA1390|g__NSJ-32|s__NSJ-32_sp014384895	CCND3	0.600122	0.000935936	27	0.00892492	FALSE
k__Bacteria|p__Bacteroidota|c__Bacteroidia|o__Bacteroidales|f__Bacteroidaceae|g__Bacteroides|s__Bacteroides_nordii	CCND3	0.498779	0.00809079	27	0.0133574	FALSE
k__Bacteria|p__Actinobacteriota|c__Coriobacteriia|o__Coriobacteriales|f__Coriobacteriaceae|g__Collinsella|s__Collinsella_sp002232035	CDK11B	-0.492063	0.00913133	27	0.0140075	TRUE
k__Bacteria|p__Firmicutes_A|c__Clostridia|o__Oscillospirales|f__Oscillospiraceae|g__CAG-103|s__CAG-103_sp900757655	CSNK2A2	0.45177	0.0180002	27	0.0203631	TRUE
k__Bacteria|p__Firmicutes_A|c__Clostridia|o__Lachnospirales|f__Lachnospiraceae|g__Mediterraneibacter|s__Mediterraneibacter_lactaris	CSNK2A2	-0.492063	0.00913133	27	0.0140075	FALSE
k__Bacteria|p__Firmicutes_A|c__Clostridia|o__Oscillospirales|f__Ruminococcaceae|g__Ruminiclostridium_E|s__Ruminiclostridium_E_siraeum	E2F2	-0.481074	0.0110747	27	0.0151414	FALSE
k__Bacteria|p__Proteobacteria|c__Alphaproteobacteria|o__RF32|f__CAG-239|g__51-20|s__51-20_sp001917175	E2F4	-0.605617	0.000815494	27	0.00892492	FALSE
k__Bacteria|p__Firmicutes_A|c__Clostridia|o__Oscillospirales|f__Ruminococcaceae|g__Faecalibacterium|s__Faecalibacterium_sp900539885	HDAC1	0.505495	0.00715167	27	0.0131776	FALSE
k__Bacteria|p__Firmicutes_A|c__Clostridia|o__Lachnospirales|f__Lachnospiraceae|g__RUG115|s__RUG115_sp900066395	HDAC1	0.484127	0.0105032	27	0.014836	FALSE
k__Bacteria|p__Proteobacteria|c__Alphaproteobacteria|o__RF32|f__CAG-239|g__51-20|s__51-20_sp001917175	POLD1	-0.483516	0.0106155	27	0.0149396	FALSE
k__Bacteria|p__Firmicutes_A|c__Clostridia|o__Oscillospirales|f__Oscillospiraceae|g__CAG-110|s__CAG-110_sp000434635	POLD1	-0.575702	0.00167727	27	0.00979254	FALSE
k__Bacteria|p__Firmicutes_A|c__Clostridia|o__Oscillospirales|f__Ruminococcaceae|g__Ruminococcus_C|s__Ruminococcus_C_sp000980705	POLD1	0.586081	0.00131629	27	0.00892492	FALSE
k__Bacteria|p__Firmicutes_A|c__Clostridia|o__Oscillospirales|f__Ruminococcaceae|g__Ruminococcus_C|s__Ruminococcus_C_callidus	POLD1	0.542735	0.00344431	27	0.0113135	FALSE
k__Bacteria|p__Firmicutes_A|c__Clostridia|o__Lachnospirales|f__Lachnospiraceae|g__TF01-11|s__TF01-11_sp003529475	POLD1	0.508547	0.00675616	27	0.0129874	FALSE
k__Bacteria|p__Firmicutes_A|c__Clostridia|o__Lachnospirales|f__Lachnospiraceae|g__Agathobacter|s__Agathobacter_sp900546625	PPP2R5B	-0.522589	0.00516572	27	0.0123691	FALSE
k__Bacteria|p__Firmicutes_A|c__Clostridia|o__Oscillospirales|f__Oscillospiraceae|g__CAG-103|s__CAG-103_sp900543625	PSMC6	-0.485958	0.0101723	27	0.0146381	FALSE
k__Bacteria|p__Firmicutes_A|c__Clostridia|o__Oscillospirales|f__Oscillospiraceae|g__CAG-110|s__CAG-110_sp003525905	PSMC6	-0.473138	0.012683	27	0.0162131	FALSE
k__Bacteria|p__Firmicutes_A|c__Clostridia|o__Oscillospirales|f__Oscillospiraceae|g__Dysosmobacter|s__Dysosmobacter_sp900544105	RFC4	0.445665	0.0198176	27	0.0218393	FALSE
k__Bacteria|p__Bacteroidota|c__Bacteroidia|o__Bacteroidales|f__Bacteroidaceae|g__Bacteroides|s__Bacteroides_nordii	TMPO	0.447497	0.0192573	27	0.0213308	FALSE
k__Bacteria|p__Firmicutes_A|c__Clostridia|o__Lachnospirales|f__Lachnospiraceae|g__Acetatifactor|s__Acetatifactor_sp003447295	UBA52	0.550672	0.00291578	27	0.0104404	FALSE
k__Bacteria|p__Firmicutes_A|c__Clostridia|o__Lachnospirales|f__Lachnospiraceae|g__Acetatifactor|s__Acetatifactor_sp900066365	UBA52	0.568987	0.00195383	27	0.00992443	FALSE
k__Bacteria|p__Firmicutes_A|c__Clostridia|o__Oscillospirales|f__Oscillospiraceae|g__CAG-83|s__CAG-83_sp000431575	TUBA1A	0.555556	0.00262633	27	0.0102254	FALSE
k__Bacteria|p__Firmicutes_A|c__Clostridia|o__Oscillospirales|f__Ruminococcaceae|g__Faecalibacterium|s__Faecalibacterium_sp900539885	TUBA1A	-0.510379	0.00652782	27	0.0128711	FALSE
k__Bacteria|p__Firmicutes_A|c__Clostridia|o__Lachnospirales|f__Lachnospiraceae|g__Roseburia|s__Roseburia_hominis	TUBA1A	-0.504274	0.00731524	27	0.0132271	FALSE
k__Bacteria|p__Firmicutes_A|c__Clostridia|o__Oscillospirales|f__Ruminococcaceae|g__Faecalibacterium|s__Faecalibacterium_sp900539885	CDC23	-0.512821	0.00623353	27	0.0127419	FALSE
k__Bacteria|p__Bacteroidota|c__Bacteroidia|o__Bacteroidales|f__Bacteroidaceae|g__Bacteroides|s__Bacteroides_nordii	CKAP5	-0.518926	0.00554638	27	0.0123691	TRUE
k__Bacteria|p__Bacteroidota|c__Bacteroidia|o__Bacteroidales|f__Bacteroidaceae|g__Phocaeicola|s__Phocaeicola_massiliensis	CKAP5	-0.583028	0.00141472	27	0.0091184	TRUE
k__Bacteria|p__Firmicutes_C|c__Negativicutes|o__Veillonellales|f__Dialisteraceae|g__Dialister|s__Dialister_invisus	NUP58	-0.496337	0.00845701	27	0.0136272	FALSE
k__Bacteria|p__Firmicutes|c__Bacilli|o__RF39|f__UBA660|g__CAG-417|s__CAG-417_sp000432835	NUP58	0.591575	0.00115398	27	0.00892492	FALSE
k__Bacteria|p__Firmicutes_A|c__Clostridia|o__Oscillospirales|f__Ruminococcaceae|g__Faecalibacterium|s__Faecalibacterium_sp900539885	NUP58	-0.479243	0.0114299	27	0.0154344	FALSE
k__Bacteria|p__Firmicutes_C|c__Negativicutes|o__Veillonellales|f__Dialisteraceae|g__Dialister|s__Dialister_invisus	PSMD14	-0.498779	0.00809079	27	0.0133574	FALSE
k__Bacteria|p__Firmicutes_A|c__Clostridia_A|o__Christensenellales|f__CAG-138|g__PeH17|s__PeH17_sp000435055	PSMD14	0.465201	0.0144806	27	0.0176016	FALSE
k__Bacteria|p__Firmicutes_A|c__Clostridia|o__Lachnospirales|f__Lachnospiraceae|g__Coprococcus|s__Coprococcus_sp900066115	PSMD14	-0.531136	0.00436268	27	0.0120729	FALSE
k__Bacteria|p__Firmicutes_A|c__Clostridia|o__Lachnospirales|f__Lachnospiraceae|g__Blautia_A|s__Blautia_A_sp900066145	PSMD14	-0.56044	0.00236186	27	0.0100323	FALSE
k__Bacteria|p__Bacteroidota|c__Bacteroidia|o__Bacteroidales|f__Bacteroidaceae|g__Bacteroides|s__Bacteroides_stercorirosoris	PSMD14	-0.570208	0.00190081	27	0.00992443	FALSE
k__Bacteria|p__Firmicutes_A|c__Clostridia|o__Oscillospirales|f__Oscillospiraceae|g__CAG-83|s__CAG-83_sp900545585	NUP205	0.5116	0.00637924	27	0.0127419	FALSE
k__Bacteria|p__Firmicutes_A|c__Clostridia|o__Oscillospirales|f__Ruminococcaceae|g__Ruminococcus_D|s__Ruminococcus_D_sp900539095	NUP205	-0.506105	0.00707104	27	0.0131776	FALSE
k__Bacteria|p__Firmicutes|c__Bacilli|o__RF39|f__UBA660|g__CAG-417|s__CAG-417_sp000432835	NSL1	-0.477411	0.0117945	27	0.0155704	FALSE
k__Bacteria|p__Firmicutes_A|c__Clostridia|o__Oscillospirales|f__Ruminococcaceae|g__Ruminococcus_D|s__Ruminococcus_D_sp900539095	CHMP2B	-0.600733	0.000921832	27	0.00892492	FALSE
k__Bacteria|p__Firmicutes_A|c__Clostridia|o__Oscillospirales|f__Ruminococcaceae|g__Ruminococcus_D|s__Ruminococcus_D_bicirculans	CHMP2B	-0.60928	0.000742901	27	0.00892492	FALSE
k__Bacteria|p__Firmicutes_A|c__Clostridia|o__Oscillospirales|f__Ruminococcaceae|g__Faecalibacterium|s__Faecalibacterium_prausnitzii_D	PPP2R3B	0.564713	0.00214954	27	0.0100323	FALSE
k__Bacteria|p__Firmicutes_A|c__Clostridia|o__Oscillospirales|f__Ruminococcaceae|g__Ruminococcus_C|s__Ruminococcus_C_sp000980705	ANAPC2	0.447497	0.0192573	27	0.0213308	FALSE
k__Bacteria|p__Firmicutes_A|c__Clostridia|o__Oscillospirales|f__Acutalibacteraceae|g__Ruminococcus_E|s__Ruminococcus_E_bromii_B	NDC1	0.425519	0.0269095	27	0.0280049	FALSE
k__Bacteria|p__Firmicutes_A|c__Clostridia|o__Oscillospirales|f__Oscillospiraceae|g__CAG-83|s__CAG-83_sp900545585	CENPO	-0.522589	0.00516572	27	0.0123691	FALSE
k__Bacteria|p__Firmicutes_A|c__Clostridia|o__Oscillospirales|f__Ruminococcaceae|g__Ruminococcus_D|s__Ruminococcus_D_sp900539095	CENPO	0.484737	0.0103919	27	0.0147878	FALSE
k__Bacteria|p__Firmicutes_A|c__Clostridia|o__Lachnospirales|f__Lachnospiraceae|g__CAG-95|s__CAG-95_sp900066375	CENPO	-0.559829	0.00239362	27	0.0100323	FALSE
k__Bacteria|p__Firmicutes_A|c__Clostridia|o__Lachnospirales|f__Lachnospiraceae|g__Roseburia|s__Roseburia_hominis	CENPO	-0.510379	0.00652782	27	0.0128711	FALSE
k__Bacteria|p__Actinobacteriota|c__Coriobacteriia|o__Coriobacteriales|f__Coriobacteriaceae|g__Collinsella|s__Collinsella_sp002232035	B9D2	-0.562271	0.00226876	27	0.0100323	TRUE
k__Bacteria|p__Firmicutes_A|c__Clostridia|o__TANB77|f__CAG-508|g__CAG-492|s__CAG-492_sp000434335	B9D2	0.518926	0.00554638	27	0.0123691	FALSE
k__Bacteria|p__Firmicutes_A|c__Clostridia|o__Oscillospirales|f__Acutalibacteraceae|g__Pseudoruminococcus|s__Pseudoruminococcus_massiliensis	B9D2	-0.639194	0.000331797	27	0.00820929	TRUE
k__Bacteria|p__Bacteroidota|c__Bacteroidia|o__Bacteroidales|f__Bacteroidaceae|g__Bacteroides|s__Bacteroides_nordii	B9D2	-0.64591	0.000273652	27	0.00805233	TRUE
k__Bacteria|p__Firmicutes_A|c__Clostridia|o__Lachnospirales|f__Lachnospiraceae|g__Acetatifactor|s__Acetatifactor_sp003447295	NUF2	-0.6221	0.000531195	27	0.00892492	FALSE
k__Bacteria|p__Firmicutes_A|c__Clostridia|o__Lachnospirales|f__Lachnospiraceae|g__Acetatifactor|s__Acetatifactor_sp900066565	NUF2	-0.620879	0.000548782	27	0.00892492	FALSE
k__Bacteria|p__Bacteroidota|c__Bacteroidia|o__Bacteroidales|f__Tannerellaceae|g__Parabacteroides|s__Parabacteroides_goldsteinii	NUF2	0.481685	0.0109584	27	0.0151414	FALSE
k__Bacteria|p__Firmicutes_A|c__Clostridia|o__Lachnospirales|f__Lachnospiraceae|g__Blautia_A|s__Blautia_A_sp900066145	CC2D1B	-0.472527	0.0128144	27	0.0163538	FALSE
k__Bacteria|p__Firmicutes_A|c__Clostridia|o__Lachnospirales|f__Lachnospiraceae|g__Dorea|s__Dorea_formicigenerans	BAD	0.522589	0.00516572	27	0.0123691	FALSE
k__Bacteria|p__Firmicutes_A|c__Clostridia|o__Oscillospirales|f__Acutalibacteraceae|g__Pseudoruminococcus|s__Pseudoruminococcus_massiliensis	FGF2	0.43579	0.0230736	27	0.0246826	FALSE
k__Bacteria|p__Firmicutes|c__Bacilli|o__RF39|f__UBA660|g__CAG-302|s__CAG-302_sp001916775	FGFR4	0.489535	0.009551	27	0.01428	FALSE
k__Bacteria|p__Firmicutes_A|c__Clostridia|o__Oscillospirales|f__Oscillospiraceae|g__CAG-170|s__CAG-170_sp900549635	FGFR4	0.447446	0.0192728	27	0.0213308	FALSE
k__Bacteria|p__Firmicutes_A|c__Clostridia|o__Oscillospirales|f__Oscillospiraceae|g__Dysosmobacter|s__Dysosmobacter_sp900544105	FLT3	0.574481	0.00172489	27	0.00979254	TRUE
k__Bacteria|p__Firmicutes_A|c__Clostridia|o__Oscillospirales|f__Ruminococcaceae|g__Ruminococcus_D|s__Ruminococcus_D_sp900539095	FLT3	-0.500611	0.00782495	27	0.0133574	TRUE
k__Bacteria|p__Firmicutes_A|c__Clostridia|o__Oscillospirales|f__Ruminococcaceae|g__Ruminococcus_D|s__Ruminococcus_D_bicirculans	FLT3	-0.5116	0.00637924	27	0.0127419	TRUE
k__Bacteria|p__Firmicutes_A|c__Clostridia|o__Oscillospirales|f__Oscillospiraceae|g__CAG-103|s__CAG-103_sp900757655	PIK3R2	-0.455433	0.0169771	27	0.0195927	FALSE
k__Bacteria|p__Firmicutes_A|c__Clostridia|o__Oscillospirales|f__Ruminococcaceae|g__Ruminiclostridium_E|s__Ruminiclostridium_E_siraeum	PSMD11	-0.468254	0.0137658	27	0.0169476	FALSE
k__Bacteria|p__Firmicutes_A|c__Clostridia|o__Lachnospirales|f__Lachnospiraceae|g__RUG115|s__RUG115_sp900066395	PSMD11	-0.456044	0.0168114	27	0.0195368	FALSE
k__Bacteria|p__Firmicutes_A|c__Clostridia|o__Oscillospirales|f__Acutalibacteraceae|g__HGM12814|s__HGM12814_sp900770165	RBBP7	-0.448107	0.0190734	27	0.0212019	FALSE
k__Bacteria|p__Firmicutes_A|c__Clostridia|o__Oscillospirales|f__Acutalibacteraceae|g__HGM12814|s__HGM12814_sp900770165	SNAI1	-0.46206	0.0152479	27	0.0183309	FALSE
k__Bacteria|p__Firmicutes_C|c__Negativicutes|o__Veillonellales|f__Dialisteraceae|g__Dialister|s__Dialister_invisus	MTA1	-0.498168	0.00818107	27	0.0133574	FALSE
k__Bacteria|p__Firmicutes_A|c__Clostridia|o__Lachnospirales|f__Lachnospiraceae|g__Eubacterium_F|s__Eubacterium_F_sp003491505	MTA1	-0.549451	0.00299226	27	0.0104797	FALSE
k__Bacteria|p__Firmicutes_A|c__Clostridia|o__Lachnospirales|f__Lachnospiraceae|g__Agathobacter|s__Agathobacter_sp900547695	AKT3	0.559829	0.00239362	27	0.0100323	FALSE
k__Bacteria|p__Firmicutes_A|c__Clostridia|o__Oscillospirales|f__Ruminococcaceae|g__Ruminococcus_C|s__Ruminococcus_C_sp000433635	PHLPP1	0.498779	0.00809079	27	0.0133574	FALSE
k__Bacteria|p__Firmicutes_A|c__Clostridia|o__Oscillospirales|f__Ruminococcaceae|g__Ruminococcus_C|s__Ruminococcus_C_sp000980705	PHLPP1	0.452991	0.0176537	27	0.0200599	FALSE
k__Bacteria|p__Firmicutes_A|c__Clostridia|o__Lachnospirales|f__Lachnospiraceae|g__TF01-11|s__TF01-11_sp003529475	PHLPP1	0.510989	0.00645317	27	0.0128561	FALSE
k__Bacteria|p__Firmicutes_A|c__Clostridia|o__Oscillospirales|f__Ruminococcaceae|g__Ruminococcus_D|s__Ruminococcus_D_bicirculans	FGF20	-0.458744	0.0160941	27	0.018991	FALSE
k__Bacteria|p__Firmicutes_A|c__Clostridia|o__Oscillospirales|f__Ruminococcaceae|g__Faecalibacterium|s__Faecalibacterium_sp900539885	FGF20	0.49229	0.00909444	27	0.0140075	FALSE
k__Bacteria|p__Firmicutes_A|c__Clostridia|o__Lachnospirales|f__Lachnospiraceae|g__CAG-95|s__CAG-95_sp900066375	FGF20	0.475517	0.0121817	27	0.0158901	FALSE
k__Bacteria|p__Firmicutes_A|c__Clostridia|o__Oscillospirales|f__Ruminococcaceae|g__Gemmiger|s__Gemmiger_formicilis	MAP3K7	-0.483516	0.0106155	27	0.0149396	FALSE
k__Bacteria|p__Firmicutes_A|c__Clostridia|o__Lachnospirales|f__Lachnospiraceae|g__Bariatricus|s__Bariatricus_comes	MAP3K7	-0.518315	0.00561208	27	0.0123691	FALSE
k__Bacteria|p__Firmicutes_A|c__Clostridia|o__Oscillospirales|f__Acutalibacteraceae|g__HGM12814|s__HGM12814_sp900770165	CTSV	-0.436785	0.0227269	27	0.0243798	FALSE
k__Bacteria|p__Firmicutes_A|c__Clostridia|o__Oscillospirales|f__Acutalibacteraceae|g__Eubacterium_R|s__Eubacterium_R_sp000434995	DNM1	-0.489621	0.00953646	27	0.01428	FALSE
k__Bacteria|p__Firmicutes_A|c__Clostridia|o__Oscillospirales|f__Oscillospiraceae|g__CAG-170|s__CAG-170_sp900549635	DYNC1LI2	0.417582	0.0302142	27	0.0309817	FALSE
k__Bacteria|p__Firmicutes_A|c__Clostridia|o__TANB77|f__CAG-508|g__CAG-492|s__CAG-492_sp000434335	HLA-DRB5	0.477411	0.0117945	27	0.0155704	FALSE
k__Bacteria|p__Firmicutes_A|c__Clostridia|o__Oscillospirales|f__Acutalibacteraceae|g__Pseudoruminococcus|s__Pseudoruminococcus_massiliensis	HLA-DRB5	-0.507326	0.00691209	27	0.0131776	FALSE
k__Bacteria|p__Firmicutes_C|c__Negativicutes|o__Veillonellales|f__Dialisteraceae|g__Dialister|s__Dialister_invisus	ACTR10	-0.437118	0.0226119	27	0.0243586	FALSE
k__Bacteria|p__Firmicutes_A|c__Clostridia|o__Oscillospirales|f__Ruminococcaceae|g__Faecalibacterium|s__Faecalibacterium_prausnitzii_D	ACTR10	-0.526252	0.00480743	27	0.012291	FALSE
k__Bacteria|p__Firmicutes_A|c__Clostridia|o__Lachnospirales|f__Lachnospiraceae|g__Mediterraneibacter|s__Mediterraneibacter_lactaris	DCTN5	-0.581807	0.00145584	27	0.00922832	FALSE
k__Bacteria|p__Firmicutes_A|c__Clostridia|o__Lachnospirales|f__UBA1390|g__NSJ-32|s__NSJ-32_sp014384895	TRIM37	-0.655067	0.000208853	27	0.00717956	FALSE
k__Bacteria|p__Firmicutes_A|c__Clostridia|o__Lachnospirales|f__Lachnospiraceae|g__Bariatricus|s__Bariatricus_comes	TRIM37	-0.471917	0.0129468	27	0.0164136	TRUE
k__Bacteria|p__Firmicutes_A|c__Clostridia|o__Lachnospirales|f__Lachnospiraceae|g__Coprococcus|s__Coprococcus_sp900066115	TRIM37	-0.470696	0.0132152	27	0.0165082	FALSE
k__Bacteria|p__Actinobacteriota|c__Coriobacteriia|o__Coriobacteriales|f__Coriobacteriaceae|g__Collinsella|s__Collinsella_sp002232035	STX4	0.521978	0.00522758	27	0.0123691	TRUE
k__Bacteria|p__Firmicutes|c__Bacilli|o__RF39|f__UBA660|g__CAG-302|s__CAG-302_sp001916775	STX4	-0.562271	0.00226876	27	0.0100323	FALSE
k__Bacteria|p__Firmicutes_A|c__Clostridia|o__Oscillospirales|f__Oscillospiraceae|g__CAG-103|s__CAG-103_sp900757655	STX4	-0.479243	0.0114299	27	0.0154344	TRUE
k__Bacteria|p__Bacteroidota|c__Bacteroidia|o__Bacteroidales|f__Bacteroidaceae|g__Bacteroides|s__Bacteroides_nordii	STX4	0.584249	0.00137461	27	0.00901133	TRUE
k__Bacteria|p__Firmicutes_C|c__Negativicutes|o__Veillonellales|f__Dialisteraceae|g__Dialister|s__Dialister_invisus	ATG14	-0.497558	0.0082722	27	0.0133574	FALSE
k__Bacteria|p__Firmicutes_A|c__Clostridia_A|o__Christensenellales|f__CAG-138|g__PeH17|s__PeH17_sp000435055	ATG14	0.449328	0.01871	27	0.0209192	FALSE
k__Bacteria|p__Firmicutes_A|c__Clostridia|o__Oscillospirales|f__Ruminococcaceae|g__Faecalibacterium|s__Faecalibacterium_sp900539885	ATG14	-0.5116	0.00637924	27	0.0127419	FALSE
k__Bacteria|p__Firmicutes_A|c__Clostridia|o__Oscillospirales|f__Ruminococcaceae|g__Faecalibacterium|s__Faecalibacterium_prausnitzii_D	ATG14	-0.67094	0.00012793	27	0.0070389	FALSE
k__Bacteria|p__Firmicutes_A|c__Clostridia|o__Lachnospirales|f__UBA1390|g__NSJ-32|s__NSJ-32_sp014384895	ATG14	-0.636142	0.000361626	27	0.00835346	TRUE
k__Bacteria|p__Firmicutes_A|c__Clostridia|o__Lachnospirales|f__Lachnospiraceae|g__Agathobacter|s__Agathobacter_sp900546625	ANAPC4	0.512821	0.00623353	27	0.0127419	FALSE
k__Bacteria|p__Firmicutes_A|c__Clostridia|o__Lachnospirales|f__Lachnospiraceae|g__Agathobacter|s__Agathobacter_sp900547695	ANAPC4	0.552503	0.00280419	27	0.0103763	FALSE
k__Bacteria|p__Verrucomicrobiota|c__Verrucomicrobiae|o__Verrucomicrobiales|f__Akkermansiaceae|g__Akkermansia|s__Akkermansia_muciniphila_B	UBE2D4	0.539683	0.00366831	27	0.0113135	TRUE
k__Bacteria|p__Firmicutes_A|c__Clostridia|o__Oscillospirales|f__Oscillospiraceae|g__CAG-110|s__CAG-110_sp000434635	UBE2D4	-0.434066	0.0236844	27	0.0251258	FALSE
k__Bacteria|p__Actinobacteriota|c__Coriobacteriia|o__Coriobacteriales|f__Coriobacteriaceae|g__Collinsella|s__Collinsella_sp002232035	SEC61A2	-0.501832	0.00765183	27	0.0133385	TRUE
k__Bacteria|p__Firmicutes_A|c__Clostridia|o__Lachnospirales|f__UBA1390|g__NSJ-32|s__NSJ-32_sp014384895	SEC61A2	-0.444444	0.0201985	27	0.0221635	FALSE
k__Bacteria|p__Firmicutes_A|c__Clostridia|o__Lachnospirales|f__Lachnospiraceae|g__Agathobacter|s__Agathobacter_sp900546625	TRIM4	0.56044	0.00236186	27	0.0100323	FALSE
k__Bacteria|p__Firmicutes_A|c__Clostridia|o__Oscillospirales|f__Oscillospiraceae|g__Lawsonibacter|s__Lawsonibacter_sp014287875	SPSB4	-0.611379	0.00070388	27	0.00892492	FALSE
k__Bacteria|p__Firmicutes_A|c__Clostridia|o__Oscillospirales|f__Ruminococcaceae|g__Ruminiclostridium_E|s__Ruminiclostridium_E_siraeum	SPSB4	-0.474679	0.0123565	27	0.0159822	FALSE
k__Bacteria|p__Bacteroidota|c__Bacteroidia|o__Bacteroidales|f__Bacteroidaceae|g__Bacteroides|s__Bacteroides_stercorirosoris	SPSB4	-0.529191	0.00453536	27	0.0120729	FALSE
k__Bacteria|p__Firmicutes_A|c__Clostridia|o__Oscillospirales|f__Acutalibacteraceae|g__Eubacterium_R|s__Eubacterium_R_sp000434995	UBR1	0.432845	0.0241249	27	0.0254873	FALSE
k__Bacteria|p__Firmicutes_A|c__Clostridia|o__Oscillospirales|f__Oscillospiraceae|g__Dysosmobacter|s__Dysosmobacter_sp001916835	FBXO15	-0.496029	0.0085041	27	0.0136349	FALSE
k__Bacteria|p__Firmicutes_A|c__Clostridia|o__Lachnospirales|f__Lachnospiraceae|g__Eubacterium_F|s__Eubacterium_F_sp003491505	FBXO15	0.435553	0.0231569	27	0.0247372	FALSE
k__Bacteria|p__Firmicutes_A|c__Clostridia|o__Lachnospirales|f__Lachnospiraceae|g__Acetatifactor|s__Acetatifactor_sp003447295	ZNRF2	-0.452991	0.0176537	27	0.0200599	FALSE
k__Bacteria|p__Firmicutes_A|c__Clostridia|o__Lachnospirales|f__Lachnospiraceae|g__Acetatifactor|s__Acetatifactor_sp900066365	ZNRF2	-0.529915	0.00447045	27	0.0120729	FALSE
k__Bacteria|p__Desulfobacterota|c__Desulfovibrionia|o__Desulfovibrionales|f__Desulfovibrionaceae|g__Bilophila|s__Bilophila_wadsworthia	RNF144B	0.556166	0.00259194	27	0.0102254	FALSE
k__Bacteria|p__Firmicutes_A|c__Clostridia|o__Oscillospirales|f__Acutalibacteraceae|g__Eubacterium_R|s__Eubacterium_R_sp000434995	CYBA	-0.501221	0.00773799	27	0.0133574	FALSE
k__Bacteria|p__Actinobacteriota|c__Actinomycetia|o__Actinomycetales|f__Bifidobacteriaceae|g__Bifidobacterium|s__Bifidobacterium_pseudocatenulatum	HLA-B	-0.5	0.00791274	27	0.0133574	FALSE
k__Bacteria|p__Firmicutes_A|c__Clostridia|o__Lachnospirales|f__Lachnospiraceae|g__Lachnospira|s__Lachnospira_sp003537285	HLA-B	0.489011	0.00964006	27	0.0143016	TRUE
k__Bacteria|p__Firmicutes_A|c__Clostridia|o__Lachnospirales|f__Lachnospiraceae|g__Lachnospira|s__Lachnospira_eligens_A	HLA-B	0.51221	0.00630603	27	0.0127419	TRUE
k__Bacteria|p__Verrucomicrobiota|c__Verrucomicrobiae|o__Verrucomicrobiales|f__Akkermansiaceae|g__Akkermansia|s__Akkermansia_muciniphila_B	RNF6	-0.501832	0.00765183	27	0.0133385	FALSE
k__Bacteria|p__Bacteroidota|c__Bacteroidia|o__Bacteroidales|f__Bacteroidaceae|g__Bacteroides|s__Bacteroides_stercorirosoris	RNF6	0.43895	0.0219876	27	0.0238199	TRUE
k__Bacteria|p__Firmicutes_A|c__Clostridia|o__Oscillospirales|f__Acutalibacteraceae|g__Ruminococcus_E|s__Ruminococcus_E_bromii_B	UBE2D2	0.512821	0.00623353	27	0.0127419	FALSE
k__Bacteria|p__Bacteroidota|c__Bacteroidia|o__Bacteroidales|f__Bacteroidaceae|g__Bacteroides|s__Bacteroides_nordii	UBE2V2	-0.523199	0.00510448	27	0.0123691	TRUE
k__Bacteria|p__Bacteroidota|c__Bacteroidia|o__Bacteroidales|f__Bacteroidaceae|g__Phocaeicola|s__Phocaeicola_massiliensis	UBE2V2	-0.480464	0.0111921	27	0.0152475	FALSE
k__Bacteria|p__Firmicutes_A|c__Clostridia|o__Oscillospirales|f__Acutalibacteraceae|g__Eubacterium_R|s__Eubacterium_R_sp000434995	CUL2	0.405983	0.0356248	27	0.0360478	FALSE
k__Bacteria|p__Actinobacteriota|c__Coriobacteriia|o__Coriobacteriales|f__Coriobacteriaceae|g__Collinsella|s__Collinsella_sp002232035	UBR4	-0.477411	0.0117945	27	0.0155704	TRUE
k__Bacteria|p__Bacteroidota|c__Bacteroidia|o__Bacteroidales|f__Bacteroidaceae|g__Phocaeicola|s__Phocaeicola_massiliensis	KLHL20	-0.460317	0.0156879	27	0.0185976	FALSE
k__Bacteria|p__Firmicutes_C|c__Negativicutes|o__Veillonellales|f__Dialisteraceae|g__Dialister|s__Dialister_invisus	FBXL12	-0.514652	0.00602022	27	0.0125818	FALSE
k__Bacteria|p__Firmicutes_A|c__Clostridia|o__Oscillospirales|f__Ruminococcaceae|g__Faecalibacterium|s__Faecalibacterium_sp900539885	HERC6	0.616606	0.000614406	27	0.00892492	FALSE
k__Bacteria|p__Firmicutes_A|c__Clostridia|o__Oscillospirales|f__Ruminococcaceae|g__Ruminococcus_C|s__Ruminococcus_C_callidus	RNF220	0.477411	0.0117945	27	0.0155704	FALSE
k__Bacteria|p__Firmicutes_A|c__Clostridia|o__Oscillospirales|f__Ruminococcaceae|g__Gemmiger|s__Gemmiger_formicilis	ERAP2	-0.519536	0.00548134	27	0.0123691	FALSE
k__Bacteria|p__Firmicutes_A|c__Clostridia|o__Oscillospirales|f__Oscillospiraceae|g__CAG-103|s__CAG-103_sp900757655	RNF25	0.526252	0.00480743	27	0.012291	FALSE
k__Bacteria|p__Actinobacteriota|c__Coriobacteriia|o__Coriobacteriales|f__Coriobacteriaceae|g__Collinsella|s__Collinsella_sp002232035	RNF34	-0.509768	0.0066032	27	0.0128872	FALSE
k__Bacteria|p__Firmicutes_A|c__Clostridia|o__Oscillospirales|f__Ruminococcaceae|g__Ruminococcus_C|s__Ruminococcus_C_sp000433635	RNF34	0.653846	0.000216627	27	0.00717956	FALSE
k__Bacteria|p__Firmicutes_A|c__Clostridia|o__Lachnospirales|f__UBA1390|g__NSJ-32|s__NSJ-32_sp014384895	RNF34	-0.586081	0.00131629	27	0.00892492	FALSE
k__Bacteria|p__Firmicutes_A|c__Clostridia|o__Lachnospirales|f__Lachnospiraceae|g__Dorea|s__Dorea_formicigenerans	RNF34	-0.519536	0.00548134	27	0.0123691	TRUE
k__Bacteria|p__Firmicutes_A|c__Clostridia|o__Lachnospirales|f__Lachnospiraceae|g__Bariatricus|s__Bariatricus_comes	RNF34	-0.506105	0.00707104	27	0.0131776	TRUE
k__Bacteria|p__Firmicutes_A|c__Clostridia|o__Lachnospirales|f__Lachnospiraceae|g__Blautia_A|s__Blautia_A_sp900066145	RNF34	-0.60928	0.000742901	27	0.00892492	FALSE
k__Bacteria|p__Bacteroidota|c__Bacteroidia|o__Bacteroidales|f__Bacteroidaceae|g__Bacteroides|s__Bacteroides_nordii	RNF34	-0.56105	0.00233047	27	0.0100323	FALSE
k__Bacteria|p__Bacteroidota|c__Bacteroidia|o__Bacteroidales|f__Bacteroidaceae|g__Phocaeicola|s__Phocaeicola_massiliensis	RNF34	-0.578144	0.00158544	27	0.00957507	TRUE
k__Bacteria|p__Firmicutes_A|c__Clostridia|o__Oscillospirales|f__Ruminococcaceae|g__Gemmiger|s__Gemmiger_formicilis	ASB16	0.555946	0.00260431	27	0.0102254	FALSE
k__Bacteria|p__Firmicutes_A|c__Clostridia|o__Lachnospirales|f__Lachnospiraceae|g__CAG-95|s__CAG-95_sp900066375	ASB16	-0.470463	0.013267	27	0.0165192	FALSE
k__Bacteria|p__Firmicutes_A|c__Clostridia|o__Oscillospirales|f__Oscillospiraceae|g__Dysosmobacter|s__Dysosmobacter_sp900542115	FBXL22	-0.51221	0.00630603	27	0.0127419	FALSE
k__Bacteria|p__Desulfobacterota|c__Desulfovibrionia|o__Desulfovibrionales|f__Desulfovibrionaceae|g__Bilophila|s__Bilophila_wadsworthia	BMP5	0.454257	0.0173004	27	0.0198785	FALSE
k__Bacteria|p__Firmicutes_A|c__Clostridia|o__Oscillospirales|f__Ruminococcaceae|g__Faecalibacterium|s__Faecalibacterium_sp900539885	BMPR1A	0.608059	0.000766447	27	0.00892492	FALSE
k__Bacteria|p__Firmicutes_A|c__Clostridia|o__Lachnospirales|f__Lachnospiraceae|g__TF01-11|s__TF01-11_sp003529475	BMPR1A	0.456044	0.0168114	27	0.0195368	FALSE
k__Bacteria|p__Verrucomicrobiota|c__Verrucomicrobiae|o__Verrucomicrobiales|f__Akkermansiaceae|g__Akkermansia|s__Akkermansia_muciniphila_B	CREBBP	0.542125	0.00348815	27	0.0113135	FALSE
k__Bacteria|p__Firmicutes_A|c__Clostridia|o__Lachnospirales|f__UBA1390|g__NSJ-32|s__NSJ-32_sp014384895	LRRC32	-0.458271	0.0162179	27	0.0190784	FALSE
k__Bacteria|p__Bacteroidota|c__Bacteroidia|o__Bacteroidales|f__Bacteroidaceae|g__Bacteroides|s__Bacteroides_nordii	LRRC32	-0.553809	0.00272685	27	0.0103763	FALSE
k__Bacteria|p__Bacteroidota|c__Bacteroidia|o__Bacteroidales|f__Bacteroidaceae|g__Phocaeicola|s__Phocaeicola_massiliensis	LRRC32	-0.664697	0.000155663	27	0.0070389	FALSE
k__Bacteria|p__Firmicutes_A|c__Clostridia|o__Oscillospirales|f__Oscillospiraceae|g__CAG-83|s__CAG-83_sp000431575	HFE	-0.498168	0.00818107	27	0.0133574	FALSE
k__Bacteria|p__Firmicutes_A|c__Clostridia|o__Oscillospirales|f__Ruminococcaceae|g__Gemmiger|s__Gemmiger_formicilis	INHBC	0.495363	0.00860686	27	0.013696	FALSE
k__Bacteria|p__Firmicutes_A|c__Clostridia|o__Oscillospirales|f__Ruminococcaceae|g__Ruminococcus_C|s__Ruminococcus_C_sp000980705	TGFB3	-0.601954	0.000894178	27	0.00892492	FALSE
k__Bacteria|p__Desulfobacterota|c__Desulfovibrionia|o__Desulfovibrionales|f__Desulfovibrionaceae|g__Bilophila|s__Bilophila_wadsworthia	ZFYVE16	0.57265	0.00179848	27	0.00991757	FALSE
k__Bacteria|p__Firmicutes_C|c__Negativicutes|o__Veillonellales|f__Dialisteraceae|g__Dialister|s__Dialister_invisus	B4GALT1	-0.600977	9.51e-05	27	0.0070389	FALSE
k__Bacteria|p__Firmicutes_A|c__Clostridia|o__Oscillospirales|f__Ruminococcaceae|g__Faecalibacterium|s__Faecalibacterium_prausnitzii_D	B4GALT1	-0.501832	0.00765183	27	0.0133385	FALSE
k__Bacteria|p__Firmicutes_A|c__Clostridia|o__Lachnospirales|f__Lachnospiraceae|g__Coprococcus|s__Coprococcus_sp900066115	HES1	-0.501221	0.00773799	27	0.0133574	FALSE
k__Bacteria|p__Firmicutes_A|c__Clostridia|o__Lachnospirales|f__Lachnospiraceae|g__Blautia_A|s__Blautia_A_sp900066145	HES1	-0.478632	0.0115504	27	0.015461	TRUE
k__Bacteria|p__Firmicutes_A|c__Clostridia|o__Lachnospirales|f__Lachnospiraceae|g__Acetatifactor|s__Acetatifactor_sp900066565	NEURL1	-0.573871	0.00174912	27	0.00979254	FALSE
k__Bacteria|p__Firmicutes_A|c__Clostridia|o__Lachnospirales|f__Lachnospiraceae|g__Agathobacter|s__Agathobacter_sp900547695	NEURL1	0.557387	0.00252433	27	0.010137	FALSE
k__Bacteria|p__Actinobacteriota|c__Coriobacteriia|o__Coriobacteriales|f__Coriobacteriaceae|g__Collinsella|s__Collinsella_sp002232035	MAML1	-0.518926	0.00554638	27	0.0123691	FALSE
k__Bacteria|p__Firmicutes|c__Bacilli|o__RF39|f__UBA660|g__CAG-302|s__CAG-302_sp001916775	MAML1	0.542125	0.00348815	27	0.0113135	FALSE
k__Bacteria|p__Firmicutes_A|c__Clostridia|o__Lachnospirales|f__Lachnospiraceae|g__Blautia_A|s__Blautia_A_sp900066145	MAML1	-0.606838	0.00079064	27	0.00892492	FALSE
k__Bacteria|p__Bacteroidota|c__Bacteroidia|o__Bacteroidales|f__Bacteroidaceae|g__Bacteroides|s__Bacteroides_stercorirosoris	MAML1	-0.555556	0.00262633	27	0.0102254	FALSE
k__Bacteria|p__Elusimicrobiota|c__Elusimicrobia|o__Elusimicrobiales|f__Elusimicrobiaceae|g__UBA1436|s__UBA1436_sp900541355	DLL1	-0.505495	0.00715167	27	0.0131776	FALSE
k__Bacteria|p__Firmicutes_A|c__Clostridia|o__Lachnospirales|f__Lachnospiraceae|g__Eubacterium_F|s__Eubacterium_F_sp003491505	SIRT6	-0.503663	0.00739819	27	0.0132271	FALSE
k__Bacteria|p__Firmicutes_A|c__Clostridia|o__Oscillospirales|f__Acutalibacteraceae|g__HGM12814|s__HGM12814_sp900770165	POGLUT1	-0.455433	0.0169771	27	0.0195927	FALSE
k__Bacteria|p__Firmicutes_A|c__Clostridia|o__Oscillospirales|f__Oscillospiraceae|g__Dysosmobacter|s__Dysosmobacter_sp900544105	DVL1	0.592186	0.00113706	27	0.00892492	FALSE
k__Bacteria|p__Firmicutes_A|c__Clostridia|o__Oscillospirales|f__Oscillospiraceae|g__Dysosmobacter|s__Dysosmobacter_sp001916835	TLE3	-0.52381	0.00504386	27	0.0123691	FALSE
k__Bacteria|p__Firmicutes_A|c__Clostridia|o__Lachnospirales|f__Lachnospiraceae|g__Agathobacter|s__Agathobacter_sp900547695	TLE3	0.5116	0.00637924	27	0.0127419	FALSE
k__Bacteria|p__Firmicutes_A|c__Clostridia|o__Lachnospirales|f__Lachnospiraceae|g__CAG-127|s__CAG-127_sp900319515	NUMBL	-0.569597	0.00192717	27	0.00992443	FALSE
k__Bacteria|p__Firmicutes_A|c__Clostridia|o__Oscillospirales|f__Ruminococcaceae|g__Gemmiger|s__Gemmiger_formicilis	SPEN	-0.509768	0.0066032	27	0.0128872	FALSE
k__Bacteria|p__Firmicutes_A|c__Clostridia|o__Lachnospirales|f__Lachnospiraceae|g__Bariatricus|s__Bariatricus_comes	SPEN	-0.589744	0.00120604	27	0.00892492	TRUE
k__Bacteria|p__Firmicutes_A|c__Clostridia|o__Lachnospirales|f__Lachnospiraceae|g__Coprococcus|s__Coprococcus_eutactus	DTX2	0.424908	0.0271528	27	0.0282198	TRUE
k__Bacteria|p__Firmicutes_A|c__Clostridia|o__Oscillospirales|f__Ruminococcaceae|g__Gemmiger|s__Gemmiger_formicilis	DVL2	0.540293	0.00362255	27	0.0113135	FALSE
k__Bacteria|p__Firmicutes_A|c__Clostridia|o__Lachnospirales|f__Lachnospiraceae|g__CAG-95|s__CAG-95_sp900066375	DVL2	-0.642247	0.000304147	27	0.00805233	FALSE
k__Bacteria|p__Firmicutes_A|c__Clostridia|o__Lachnospirales|f__Lachnospiraceae|g__Acetatifactor|s__Acetatifactor_sp900066565	DVL2	-0.504884	0.00723306	27	0.0131776	FALSE
k__Bacteria|p__Firmicutes_A|c__Clostridia|o__Lachnospirales|f__Lachnospiraceae|g__TF01-11|s__TF01-11_sp001414325	DVL2	-0.559219	0.00242574	27	0.0100827	FALSE
k__Bacteria|p__Firmicutes_A|c__Clostridia|o__Lachnospirales|f__Lachnospiraceae|g__Eubacterium_F|s__Eubacterium_F_sp003491505	GNG3	-0.487179	0.00995652	27	0.0144088	FALSE
k__Bacteria|p__Firmicutes_A|c__Clostridia|o__Lachnospirales|f__Lachnospiraceae|g__Lachnospira|s__Lachnospira_sp003537285	GNG3	0.522589	0.00516572	27	0.0123691	TRUE
k__Bacteria|p__Firmicutes_A|c__Clostridia|o__Lachnospirales|f__Lachnospiraceae|g__Lachnospira|s__Lachnospira_eligens_A	GNG3	0.489621	0.00953646	27	0.01428	TRUE
k__Bacteria|p__Firmicutes_A|c__Clostridia|o__Oscillospirales|f__Oscillospiraceae|g__Dysosmobacter|s__Dysosmobacter_sp001916835	LRP5	-0.42735	0.0261901	27	0.0274423	TRUE
k__Bacteria|p__Verrucomicrobiota|c__Verrucomicrobiae|o__Verrucomicrobiales|f__Akkermansiaceae|g__Akkermansia|s__Akkermansia_muciniphila_B	ROR1	0.506716	0.00699119	27	0.0131776	FALSE
k__Bacteria|p__Actinobacteriota|c__Coriobacteriia|o__Coriobacteriales|f__Coriobacteriaceae|g__Collinsella|s__Collinsella_sp002232035	ROR1	-0.530525	0.00441629	27	0.0120729	FALSE
k__Bacteria|p__Firmicutes_A|c__Clostridia|o__Lachnospirales|f__UBA1390|g__NSJ-32|s__NSJ-32_sp014384895	ROR1	-0.515873	0.00588148	27	0.0124961	FALSE
k__Bacteria|p__Firmicutes_A|c__Clostridia|o__Lachnospirales|f__Lachnospiraceae|g__Dorea|s__Dorea_formicigenerans	ROR1	-0.777167	1.86e-06	27	0.00142639	FALSE
k__Bacteria|p__Firmicutes_A|c__Clostridia|o__Lachnospirales|f__Lachnospiraceae|g__Bariatricus|s__Bariatricus_comes	ROR1	-0.564713	0.00214954	27	0.0100323	FALSE
k__Bacteria|p__Firmicutes_A|c__Clostridia|o__Oscillospirales|f__Oscillospiraceae|g__Dysosmobacter|s__Dysosmobacter_sp900544105	WNT6	0.3875	0.0458213	27	0.0460013	TRUE
k__Bacteria|p__Verrucomicrobiota|c__Verrucomicrobiae|o__Verrucomicrobiales|f__Akkermansiaceae|g__Akkermansia|s__Akkermansia_muciniphila_B	FZD3	0.561661	0.00229944	27	0.0100323	TRUE
k__Bacteria|p__Firmicutes_A|c__Clostridia|o__Oscillospirales|f__Ruminococcaceae|g__Ruminococcus_C|s__Ruminococcus_C_sp000433635	FZD3	0.459707	0.0158445	27	0.0187542	FALSE
k__Bacteria|p__Firmicutes_A|c__Clostridia|o__Oscillospirales|f__Acutalibacteraceae|g__Ruminococcus_E|s__Ruminococcus_E_bromii_B	DACT1	0.427721	0.0260465	27	0.0273292	FALSE
k__Bacteria|p__Firmicutes_A|c__Clostridia|o__Lachnospirales|f__Lachnospiraceae|g__Roseburia|s__Roseburia_hominis	DACT1	-0.470463	0.013267	27	0.0165192	FALSE
k__Bacteria|p__Firmicutes_A|c__Clostridia|o__Lachnospirales|f__Lachnospiraceae|g__Acetatifactor|s__Acetatifactor_sp900066565	VANGL2	0.416081	0.0308746	27	0.0315744	FALSE
k__Bacteria|p__Firmicutes_A|c__Clostridia|o__Lachnospirales|f__Lachnospiraceae|g__Coprococcus|s__Coprococcus_eutactus	VANGL2	0.450933	0.0182411	27	0.0205447	FALSE
k__Bacteria|p__Desulfobacterota|c__Desulfovibrionia|o__Desulfovibrionales|f__Desulfovibrionaceae|g__Bilophila|s__Bilophila_wadsworthia	FZD6	0.411477	0.0329726	27	0.0335856	FALSE
k__Bacteria|p__Verrucomicrobiota|c__Verrucomicrobiae|o__Verrucomicrobiales|f__Akkermansiaceae|g__Akkermansia|s__Akkermansia_muciniphila_B	FZD6	-0.5	0.00791274	27	0.0133574	FALSE
k__Bacteria|p__Firmicutes_A|c__Clostridia|o__Lachnospirales|f__Lachnospiraceae|g__Lachnospira|s__Lachnospira_sp003537285	FZD6	-0.654457	0.000212709	27	0.00717956	FALSE
k__Bacteria|p__Firmicutes_A|c__Clostridia|o__Lachnospirales|f__Lachnospiraceae|g__Lachnospira|s__Lachnospira_eligens_A	FZD6	-0.659341	0.000183544	27	0.0070389	FALSE
k__Bacteria|p__Desulfobacterota|c__Desulfovibrionia|o__Desulfovibrionales|f__Desulfovibrionaceae|g__Bilophila|s__Bilophila_wadsworthia	PRKAG3	0.436785	0.0227269	27	0.0243798	FALSE
k__Bacteria|p__Proteobacteria|c__Alphaproteobacteria|o__RF32|f__CAG-239|g__51-20|s__51-20_sp001917175	TOMM7	-0.48779	0.00985008	27	0.0144088	FALSE
k__Bacteria|p__Firmicutes_A|c__Clostridia|o__TANB77|f__CAG-508|g__CAG-492|s__CAG-492_sp000434335	TOMM7	0.484737	0.0103919	27	0.0147878	FALSE
k__Bacteria|p__Firmicutes_A|c__Clostridia|o__Oscillospirales|f__Acutalibacteraceae|g__Pseudoruminococcus|s__Pseudoruminococcus_massiliensis	TOMM7	-0.441392	0.0211771	27	0.0230069	FALSE
k__Bacteria|p__Firmicutes_A|c__Clostridia|o__Lachnospirales|f__Lachnospiraceae|g__Acetatifactor|s__Acetatifactor_sp003447295	TOMM7	0.574481	0.00172489	27	0.00979254	FALSE
k__Bacteria|p__Firmicutes_A|c__Clostridia|o__Lachnospirales|f__Lachnospiraceae|g__Acetatifactor|s__Acetatifactor_sp900066365	TOMM7	0.528694	0.00458047	27	0.0120729	FALSE
k__Bacteria|p__Firmicutes_A|c__Clostridia|o__Oscillospirales|f__Ruminococcaceae|g__Ruminococcus_C|s__Ruminococcus_C_sp000980705	TOMM22	-0.482906	0.0107288	27	0.0150438	FALSE
k__Bacteria|p__Firmicutes_A|c__Clostridia|o__Lachnospirales|f__Lachnospiraceae|g__Acetatifactor|s__Acetatifactor_sp900066365	TOMM22	0.550061	0.00295381	27	0.0104404	FALSE
k__Bacteria|p__Firmicutes_A|c__Clostridia|o__Oscillospirales|f__Oscillospiraceae|g__Dysosmobacter|s__Dysosmobacter_sp900542115	ATG101	0.623932	0.000505737	27	0.00892492	FALSE
k__Bacteria|p__Firmicutes_A|c__Clostridia|o__Oscillospirales|f__Oscillospiraceae|g__CAG-103|s__CAG-103_sp900757655	ATG10	-0.489621	0.00953646	27	0.01428	FALSE
k__Bacteria|p__Firmicutes_A|c__Clostridia|o__Lachnospirales|f__Lachnospiraceae|g__Eubacterium_F|s__Eubacterium_F_sp003491505	MAP1LC3A	-0.455433	0.0169771	27	0.0195927	FALSE
k__Bacteria|p__Proteobacteria|c__Alphaproteobacteria|o__RF32|f__CAG-239|g__51-20|s__51-20_sp001917175	VPS37A	0.538462	0.00376133	27	0.0113135	FALSE
k__Bacteria|p__Firmicutes_A|c__Clostridia|o__TANB77|f__CAG-508|g__CAG-492|s__CAG-492_sp000434335	VPS37A	-0.498779	0.00809079	27	0.0133574	FALSE
k__Bacteria|p__Firmicutes_A|c__Clostridia|o__Oscillospirales|f__Acutalibacteraceae|g__HGM12814|s__HGM12814_sp900770165	VPS37A	-0.497558	0.0082722	27	0.0133574	TRUE
k__Bacteria|p__Firmicutes_A|c__Clostridia|o__Lachnospirales|f__Lachnospiraceae|g__RUG115|s__RUG115_sp900066395	TSC1	-0.426129	0.0266679	27	0.0277912	FALSE
k__Bacteria|p__Firmicutes_A|c__Clostridia|o__Oscillospirales|f__Oscillospiraceae|g__CAG-103|s__CAG-103_sp900543625	RRAGA	0.528083	0.00463634	27	0.0121368	FALSE
k__Bacteria|p__Firmicutes_A|c__Clostridia|o__Oscillospirales|f__Oscillospiraceae|g__CAG-83|s__CAG-83_sp900545585	RRAGA	0.465812	0.0143352	27	0.0175081	FALSE
k__Bacteria|p__Firmicutes_A|c__Clostridia|o__Lachnospirales|f__Lachnospiraceae|g__Acetatifactor|s__Acetatifactor_sp900066365	RRAGA	0.52381	0.00504386	27	0.0123691	FALSE
k__Bacteria|p__Firmicutes_A|c__Clostridia|o__Lachnospirales|f__Lachnospiraceae|g__Dorea|s__Dorea_formicigenerans	LAMTOR2	0.630037	0.000428406	27	0.00835346	FALSE
k__Bacteria|p__Firmicutes_A|c__Clostridia|o__Lachnospirales|f__UBA1390|g__NSJ-32|s__NSJ-32_sp014384895	USP30	-0.504274	0.00731524	27	0.0132271	FALSE
k__Bacteria|p__Bacteroidota|c__Bacteroidia|o__Bacteroidales|f__Bacteroidaceae|g__Phocaeicola|s__Phocaeicola_massiliensis	ARL13B	0.501221	0.00773799	27	0.0133574	TRUE
k__Bacteria|p__Firmicutes_A|c__Clostridia|o__Oscillospirales|f__Acutalibacteraceae|g__Pseudoruminococcus|s__Pseudoruminococcus_massiliensis	HSF1	0.47558	0.0121687	27	0.0158901	FALSE
k__Bacteria|p__Firmicutes_A|c__Clostridia|o__Oscillospirales|f__Oscillospiraceae|g__CAG-83|s__CAG-83_sp900545585	ATG12	0.671551	0.000125468	27	0.0070389	TRUE
k__Bacteria|p__Firmicutes_A|c__Clostridia|o__Lachnospirales|f__Lachnospiraceae|g__Acetatifactor|s__Acetatifactor_sp003447295	ATG12	0.630037	0.000428406	27	0.00835346	FALSE
k__Bacteria|p__Firmicutes_A|c__Clostridia|o__Lachnospirales|f__Lachnospiraceae|g__Acetatifactor|s__Acetatifactor_sp900066365	ATG12	0.539683	0.00366831	27	0.0113135	FALSE
k__Bacteria|p__Firmicutes_A|c__Clostridia|o__Lachnospirales|f__Lachnospiraceae|g__Mediterraneibacter|s__Mediterraneibacter_lactaris	ATG12	-0.465201	0.0144806	27	0.0176016	TRUE
k__Bacteria|p__Firmicutes_A|c__Clostridia|o__Lachnospirales|f__Lachnospiraceae|g__Agathobacter|s__Agathobacter_sp900546625	GABARAPL2	-0.459096	0.0160024	27	0.0189119	FALSE
k__Bacteria|p__Firmicutes_A|c__Clostridia|o__Oscillospirales|f__Oscillospiraceae|g__Dysosmobacter|s__Dysosmobacter_sp900544105	FUNDC1	0.473138	0.012683	27	0.0162131	TRUE
k__Bacteria|p__Firmicutes_A|c__Clostridia|o__Oscillospirales|f__Oscillospiraceae|g__Dysosmobacter|s__Dysosmobacter_sp001916835	FUNDC1	0.452991	0.0176537	27	0.0200599	TRUE
k__Bacteria|p__Firmicutes_A|c__Clostridia|o__Oscillospirales|f__Ruminococcaceae|g__Ruminococcus_C|s__Ruminococcus_C_sp000433635	FUNDC1	-0.518315	0.00561208	27	0.0123691	FALSE
k__Bacteria|p__Firmicutes_A|c__Clostridia|o__Lachnospirales|f__Lachnospiraceae|g__TF01-11|s__TF01-11_sp003529475	FUNDC1	-0.533578	0.00415375	27	0.0118436	FALSE
k__Bacteria|p__Bacteroidota|c__Bacteroidia|o__Bacteroidales|f__Bacteroidaceae|g__Phocaeicola|s__Phocaeicola_massiliensis	FUNDC1	0.520147	0.00541694	27	0.0123691	FALSE
k__Bacteria|p__Firmicutes_A|c__Clostridia|o__Lachnospirales|f__Lachnospiraceae|g__TF01-11|s__TF01-11_sp001414325	ABCA1	-0.471306	0.0130804	27	0.0164536	FALSE
k__Bacteria|p__Desulfobacterota|c__Desulfovibrionia|o__Desulfovibrionales|f__Desulfovibrionaceae|g__Bilophila|s__Bilophila_wadsworthia	HNF4A	0.453062	0.0176338	27	0.0200599	FALSE
k__Bacteria|p__Verrucomicrobiota|c__Verrucomicrobiae|o__Verrucomicrobiales|f__Akkermansiaceae|g__Akkermansia|s__Akkermansia_muciniphila_B	ABCG1	0.594628	0.00107153	27	0.00892492	TRUE
k__Bacteria|p__Firmicutes_A|c__Clostridia|o__Oscillospirales|f__Oscillospiraceae|g__Lawsonibacter|s__Lawsonibacter_sp014287875	ABCG1	-0.443834	0.0203912	27	0.0222793	FALSE
k__Bacteria|p__Firmicutes_A|c__Clostridia|o__Oscillospirales|f__Ruminococcaceae|g__Ruminococcus_C|s__Ruminococcus_C_sp000433635	ABCG1	0.705739	3.92e-05	27	0.00671147	FALSE
k__Bacteria|p__Firmicutes_A|c__Clostridia|o__Oscillospirales|f__Ruminococcaceae|g__Ruminococcus_C|s__Ruminococcus_C_callidus	ABCG1	0.489011	0.00964006	27	0.0143016	FALSE
k__Bacteria|p__Firmicutes_A|c__Clostridia|o__Lachnospirales|f__Lachnospiraceae|g__Dorea|s__Dorea_formicigenerans	TLCD1	-0.54195	0.00350078	27	0.0113135	TRUE
k__Bacteria|p__Desulfobacterota|c__Desulfovibrionia|o__Desulfovibrionales|f__Desulfovibrionaceae|g__Bilophila|s__Bilophila_wadsworthia	INSIG1	0.558608	0.00245823	27	0.0100827	FALSE
k__Bacteria|p__Firmicutes_C|c__Negativicutes|o__Veillonellales|f__Dialisteraceae|g__Dialister|s__Dialister_invisus	NR1D2	-0.573871	0.00174912	27	0.00979254	FALSE
k__Bacteria|p__Verrucomicrobiota|c__Verrucomicrobiae|o__Verrucomicrobiales|f__Akkermansiaceae|g__Akkermansia|s__Akkermansia_muciniphila_B	ABCA12	0.498013	0.00820414	27	0.0133574	TRUE
k__Bacteria|p__Desulfobacterota|c__Desulfovibrionia|o__Desulfovibrionales|f__Desulfovibrionaceae|g__Bilophila|s__Bilophila_wadsworthia	TMEM97	0.498168	0.00818107	27	0.0133574	FALSE
k__Bacteria|p__Firmicutes_A|c__Clostridia|o__Oscillospirales|f__Oscillospiraceae|g__CAG-103|s__CAG-103_sp900543625	TMEM97	-0.484737	0.0103919	27	0.0147878	FALSE
k__Bacteria|p__Firmicutes_A|c__Clostridia|o__Lachnospirales|f__Lachnospiraceae|g__Eubacterium_F|s__Eubacterium_F_sp003491505	PNPLA2	-0.540904	0.00357727	27	0.0113135	FALSE
k__Bacteria|p__Firmicutes_A|c__Clostridia|o__Oscillospirales|f__Ruminococcaceae|g__Faecalibacterium|s__Faecalibacterium_sp900539885	HPS6	0.53663	0.00390461	27	0.0115186	FALSE
k__Bacteria|p__Firmicutes_A|c__Clostridia|o__Lachnospirales|f__Lachnospiraceae|g__Agathobacter|s__Agathobacter_sp900546625	TLCD3B	0.55495	0.00266085	27	0.0102566	FALSE
k__Bacteria|p__Firmicutes_A|c__Clostridia|o__Lachnospirales|f__Lachnospiraceae|g__Agathobacter|s__Agathobacter_rectalis	TLCD3B	0.53378	0.00413684	27	0.0118436	FALSE
k__Bacteria|p__Firmicutes_A|c__Clostridia|o__Oscillospirales|f__Oscillospiraceae|g__Lawsonibacter|s__Lawsonibacter_sp014287875	DGAT2	0.434066	0.0236844	27	0.0251258	FALSE
k__Bacteria|p__Firmicutes_A|c__Clostridia|o__Oscillospirales|f__Ruminococcaceae|g__Faecalibacterium|s__Faecalibacterium_prausnitzii_D	DGAT2	0.474969	0.0122957	27	0.0159303	FALSE
k__Bacteria|p__Firmicutes_A|c__Clostridia|o__Lachnospirales|f__Lachnospiraceae|g__Agathobacter|s__Agathobacter_sp900547695	DGAT2	0.456044	0.0168114	27	0.0195368	FALSE
k__Bacteria|p__Firmicutes_A|c__Clostridia|o__Lachnospirales|f__Lachnospiraceae|g__TF01-11|s__TF01-11_sp001414325	DGAT2	0.443834	0.0203912	27	0.0222793	FALSE
k__Bacteria|p__Firmicutes_A|c__Clostridia|o__Oscillospirales|f__Ruminococcaceae|g__Faecalibacterium|s__Faecalibacterium_sp900539885	ORMDL1	0.503663	0.00739819	27	0.0132271	FALSE
k__Bacteria|p__Desulfobacterota|c__Desulfovibrionia|o__Desulfovibrionales|f__Desulfovibrionaceae|g__Bilophila|s__Bilophila_wadsworthia	ACAT2	0.53663	0.00390461	27	0.0115186	FALSE
k__Bacteria|p__Firmicutes_A|c__Clostridia|o__Oscillospirales|f__Ruminococcaceae|g__Ruminococcus_C|s__Ruminococcus_C_sp000433635	DHCR24	-0.504582	0.00727366	27	0.0132201	FALSE
k__Bacteria|p__Firmicutes_A|c__Clostridia|o__Lachnospirales|f__UBA1390|g__NSJ-32|s__NSJ-32_sp014384895	DHCR24	0.529627	0.00449611	27	0.0120729	FALSE
k__Bacteria|p__Firmicutes_A|c__Clostridia|o__Lachnospirales|f__Lachnospiraceae|g__Dorea|s__Dorea_formicigenerans	DHCR24	0.588882	0.00123122	27	0.00892492	FALSE
k__Bacteria|p__Firmicutes_A|c__Clostridia|o__Lachnospirales|f__Lachnospiraceae|g__Bariatricus|s__Bariatricus_comes	DHCR24	0.539401	0.00368955	27	0.0113135	TRUE
k__Bacteria|p__Bacteroidota|c__Bacteroidia|o__Bacteroidales|f__Bacteroidaceae|g__Bacteroides|s__Bacteroides_nordii	DHCR24	0.525962	0.00483494	27	0.0123166	FALSE
k__Bacteria|p__Firmicutes_A|c__Clostridia|o__Oscillospirales|f__Oscillospiraceae|g__CAG-103|s__CAG-103_sp900757655	FDPS	-0.538462	0.00376133	27	0.0113135	TRUE
k__Bacteria|p__Firmicutes_A|c__Clostridia|o__Lachnospirales|f__Lachnospiraceae|g__Mediterraneibacter|s__Mediterraneibacter_lactaris	FDPS	0.520757	0.00535319	27	0.0123691	FALSE
k__Bacteria|p__Bacteroidota|c__Bacteroidia|o__Bacteroidales|f__Bacteroidaceae|g__Bacteroides|s__Bacteroides_nordii	FDPS	0.517705	0.00567843	27	0.0124439	TRUE
k__Bacteria|p__Desulfobacterota|c__Desulfovibrionia|o__Desulfovibrionales|f__Desulfovibrionaceae|g__Bilophila|s__Bilophila_wadsworthia	HSD17B7	0.562882	0.00223844	27	0.0100323	FALSE
k__Bacteria|p__Firmicutes_A|c__Clostridia_A|o__Christensenellales|f__CAG-138|g__PeH17|s__PeH17_sp000435055	ARV1	-0.589744	0.00120604	27	0.00892492	FALSE
k__Bacteria|p__Actinobacteriota|c__Actinomycetia|o__Actinomycetales|f__Bifidobacteriaceae|g__Bifidobacterium|s__Bifidobacterium_pseudocatenulatum	ALG2	-0.508547	0.00675616	27	0.0129874	FALSE
k__Bacteria|p__Firmicutes_C|c__Negativicutes|o__Veillonellales|f__Dialisteraceae|g__Dialister|s__Dialister_invisus	ALG2	-0.491453	0.00923123	27	0.0140763	FALSE
k__Bacteria|p__Firmicutes_A|c__Clostridia|o__Oscillospirales|f__Oscillospiraceae|g__CAG-110|s__CAG-110_sp000434635	ALG2	0.517094	0.00574544	27	0.0124961	FALSE
k__Bacteria|p__Firmicutes_A|c__Clostridia|o__Lachnospirales|f__Lachnospiraceae|g__Agathobacter|s__Agathobacter_sp900547695	ALG2	-0.529915	0.00447045	27	0.0120729	FALSE
k__Bacteria|p__Firmicutes_C|c__Negativicutes|o__Veillonellales|f__Dialisteraceae|g__Dialister|s__Dialister_invisus	RFT1	-0.435287	0.0232505	27	0.0248027	FALSE
k__Bacteria|p__Firmicutes_C|c__Negativicutes|o__Veillonellales|f__Dialisteraceae|g__Dialister|s__Dialister_invisus	ALG11	-0.594628	0.00107153	27	0.00892492	TRUE
k__Bacteria|p__Firmicutes_A|c__Clostridia|o__Oscillospirales|f__Oscillospiraceae|g__CAG-110|s__CAG-110_sp000434635	ALG11	0.497558	0.0082722	27	0.0133574	FALSE
k__Bacteria|p__Firmicutes_A|c__Clostridia|o__Lachnospirales|f__UBA1390|g__NSJ-32|s__NSJ-32_sp014384895	ALG11	-0.440171	0.0215792	27	0.0234106	FALSE
k__Bacteria|p__Firmicutes_A|c__Clostridia|o__Lachnospirales|f__Lachnospiraceae|g__Eubacterium_F|s__Eubacterium_F_sp003491505	ALG11	-0.490232	0.00943379	27	0.01428	FALSE
k__Bacteria|p__Firmicutes_A|c__Clostridia|o__Lachnospirales|f__Lachnospiraceae|g__Acetatifactor|s__Acetatifactor_sp003447295	ALG6	-0.594628	0.00107153	27	0.00892492	FALSE
k__Bacteria|p__Firmicutes_A|c__Clostridia|o__Oscillospirales|f__Oscillospiraceae|g__Lawsonibacter|s__Lawsonibacter_sp014287875	DOLK	-0.601954	0.000894178	27	0.00892492	FALSE
k__Bacteria|p__Firmicutes_A|c__Clostridia|o__Lachnospirales|f__Lachnospiraceae|g__Agathobacter|s__Agathobacter_sp900546625	DHDDS	0.603785	0.000854049	27	0.00892492	FALSE
k__Bacteria|p__Firmicutes_A|c__Clostridia|o__Lachnospirales|f__Lachnospiraceae|g__Agathobacter|s__Agathobacter_rectalis	DHDDS	0.617827	0.000594993	27	0.00892492	FALSE
k__Bacteria|p__Elusimicrobiota|c__Elusimicrobia|o__Elusimicrobiales|f__Elusimicrobiaceae|g__UBA1436|s__UBA1436_sp900541355	RFX6	0.434097	0.0236731	27	0.0251258	FALSE
k__Bacteria|p__Firmicutes_A|c__Clostridia|o__Oscillospirales|f__Oscillospiraceae|g__CAG-83|s__CAG-83_sp000431575	TREML4	0.515665	0.00590493	27	0.0125113	FALSE
k__Bacteria|p__Firmicutes_A|c__Clostridia|o__Oscillospirales|f__Ruminococcaceae|g__Faecalibacterium|s__Faecalibacterium_prausnitzii_D	IRF5	0.474359	0.0124237	27	0.0159882	FALSE
k__Bacteria|p__Firmicutes_A|c__Clostridia|o__Lachnospirales|f__Lachnospiraceae|g__TF01-11|s__TF01-11_sp003529475	NFKB2	-0.660562	0.000176828	27	0.0070389	FALSE
k__Bacteria|p__Firmicutes_A|c__Clostridia|o__Oscillospirales|f__Oscillospiraceae|g__Dysosmobacter|s__Dysosmobacter_sp900542115	NFKBIB	0.426129	0.0266679	27	0.0277912	FALSE
k__Bacteria|p__Elusimicrobiota|c__Elusimicrobia|o__Elusimicrobiales|f__Elusimicrobiaceae|g__UBA1436|s__UBA1436_sp900541355	MAPK11	-0.588918	0.00123017	27	0.00892492	FALSE
k__Bacteria|p__Bacteroidota|c__Bacteroidia|o__Bacteroidales|f__Bacteroidaceae|g__Phocaeicola|s__Phocaeicola_massiliensis	MAPK11	-0.533964	0.00412146	27	0.0118436	FALSE
k__Bacteria|p__Firmicutes_A|c__Clostridia|o__Oscillospirales|f__Ruminococcaceae|g__Faecalibacterium|s__Faecalibacterium_sp900539885	SAA1	-0.5875	0.00127257	27	0.00892492	FALSE
k__Bacteria|p__Firmicutes_A|c__Clostridia|o__Oscillospirales|f__Ruminococcaceae|g__Faecalibacterium|s__Faecalibacterium_prausnitzii_D	SAA1	-0.551974	0.00283605	27	0.0103763	FALSE
k__Bacteria|p__Firmicutes_A|c__Clostridia|o__Oscillospirales|f__Oscillospiraceae|g__Dysosmobacter|s__Dysosmobacter_sp900542115	RIPK3	0.487179	0.00995652	27	0.0144088	FALSE
k__Bacteria|p__Firmicutes_A|c__Clostridia|o__Oscillospirales|f__Ruminococcaceae|g__Ruminococcus_D|s__Ruminococcus_D_sp900539095	IKBIP	-0.575092	0.00170094	27	0.00979254	FALSE
k__Bacteria|p__Firmicutes_A|c__Clostridia|o__Oscillospirales|f__Ruminococcaceae|g__Ruminococcus_D|s__Ruminococcus_D_bicirculans	IKBIP	-0.600733	0.000921832	27	0.00892492	FALSE
k__Bacteria|p__Firmicutes_A|c__Clostridia|o__Oscillospirales|f__Acutalibacteraceae|g__Pseudoruminococcus|s__Pseudoruminococcus_massiliensis	MAP2K1	0.478632	0.0115504	27	0.015461	FALSE
k__Bacteria|p__Firmicutes_A|c__Clostridia|o__Lachnospirales|f__Lachnospiraceae|g__Blautia_A|s__Blautia_A_sp900066145	MAP2K1	0.52381	0.00504386	27	0.0123691	TRUE
k__Bacteria|p__Bacteroidota|c__Bacteroidia|o__Bacteroidales|f__Bacteroidaceae|g__Bacteroides|s__Bacteroides_stercorirosoris	MAP2K1	0.575092	0.00170094	27	0.00979254	FALSE
k__Bacteria|p__Firmicutes_A|c__Clostridia|o__Oscillospirales|f__Acutalibacteraceae|g__Eubacterium_R|s__Eubacterium_R_sp000434995	MAP2K2	-0.502442	0.00756649	27	0.0133385	FALSE
k__Bacteria|p__Firmicutes_A|c__Clostridia|o__Oscillospirales|f__Acutalibacteraceae|g__Ruminococcus_E|s__Ruminococcus_E_bromii_B	FBXO25	-0.484737	0.0103919	27	0.0147878	FALSE
k__Bacteria|p__Actinobacteriota|c__Actinomycetia|o__Actinomycetales|f__Bifidobacteriaceae|g__Bifidobacterium|s__Bifidobacterium_pseudocatenulatum	ACACB	0.557998	0.00249109	27	0.010137	FALSE
k__Bacteria|p__Firmicutes_A|c__Clostridia|o__TANB77|f__CAG-508|g__CAG-492|s__CAG-492_sp000434335	ACACB	-0.547009	0.00315039	27	0.0108844	FALSE
k__Bacteria|p__Firmicutes_A|c__Clostridia|o__Lachnospirales|f__Lachnospiraceae|g__Agathobacter|s__Agathobacter_sp900547695	ACACB	0.590354	0.00118846	27	0.00892492	FALSE
k__Bacteria|p__Firmicutes_A|c__Clostridia|o__Lachnospirales|f__Lachnospiraceae|g__TF01-11|s__TF01-11_sp003529475	ACACB	0.474359	0.0124237	27	0.0159882	FALSE
k__Bacteria|p__Firmicutes_A|c__Clostridia|o__Oscillospirales|f__Ruminococcaceae|g__Faecalibacterium|s__Faecalibacterium_prausnitzii_D	PDHA1	0.627595	0.000457999	27	0.00856792	FALSE
k__Bacteria|p__Proteobacteria|c__Alphaproteobacteria|o__RF32|f__CAG-239|g__51-20|s__51-20_sp001917175	SMPD2	-0.553114	0.00276781	27	0.0103763	FALSE
k__Bacteria|p__Firmicutes_A|c__Clostridia|o__Lachnospirales|f__UBA1390|g__NSJ-32|s__NSJ-32_sp014384895	SMPD2	-0.501832	0.00765183	27	0.0133385	FALSE
k__Bacteria|p__Firmicutes_A|c__Clostridia|o__Lachnospirales|f__UBA1390|g__NSJ-32|s__NSJ-32_sp014384895	ACSBG1	0.495726	0.0085507	27	0.0136349	FALSE
k__Bacteria|p__Firmicutes_A|c__Clostridia|o__Lachnospirales|f__Lachnospiraceae|g__Eubacterium_F|s__Eubacterium_F_sp003491505	ACSBG1	0.474969	0.0122957	27	0.0159303	FALSE
k__Bacteria|p__Firmicutes_A|c__Clostridia|o__Lachnospirales|f__Lachnospiraceae|g__Dorea|s__Dorea_formicigenerans	ACSBG1	0.642247	0.000304147	27	0.00805233	FALSE
k__Bacteria|p__Firmicutes_A|c__Clostridia|o__Lachnospirales|f__Lachnospiraceae|g__TF01-11|s__TF01-11_sp003529475	ACSBG1	0.457875	0.016322	27	0.0191422	FALSE
k__Bacteria|p__Firmicutes_A|c__Clostridia|o__Oscillospirales|f__Acutalibacteraceae|g__Ruminococcus_E|s__Ruminococcus_E_bromii_B	MLYCD	0.608059	0.000766447	27	0.00892492	FALSE
k__Bacteria|p__Firmicutes_A|c__Clostridia|o__Oscillospirales|f__Acutalibacteraceae|g__Ruminococcus_E|s__Ruminococcus_E_bromii_B	PANK1	0.474359	0.0124237	27	0.0159882	FALSE
k__Bacteria|p__Firmicutes_A|c__Clostridia|o__Oscillospirales|f__Oscillospiraceae|g__CAG-83|s__CAG-83_sp900545585	PANK4	0.481074	0.0110747	27	0.0151414	FALSE
k__Bacteria|p__Firmicutes_A|c__Clostridia|o__Oscillospirales|f__Oscillospiraceae|g__Lawsonibacter|s__Lawsonibacter_sp014287875	PANK4	0.457875	0.016322	27	0.0191422	TRUE
k__Bacteria|p__Firmicutes_A|c__Clostridia|o__Lachnospirales|f__Lachnospiraceae|g__Acetatifactor|s__Acetatifactor_sp003447295	CHAC1	0.502025	0.00762467	27	0.0133385	FALSE
k__Bacteria|p__Firmicutes_A|c__Clostridia|o__Oscillospirales|f__Oscillospiraceae|g__CAG-83|s__CAG-83_sp900545585	ST6GALNAC5	0.472369	0.0128487	27	0.0163704	FALSE
k__Bacteria|p__Firmicutes_A|c__Clostridia|o__Lachnospirales|f__Lachnospiraceae|g__Agathobacter|s__Agathobacter_sp900546625	ACSF3	0.629426	0.000435643	27	0.00835346	FALSE
k__Bacteria|p__Firmicutes_A|c__Clostridia|o__Lachnospirales|f__Lachnospiraceae|g__Agathobacter|s__Agathobacter_rectalis	ACSF3	0.608669	0.000754594	27	0.00892492	FALSE
k__Bacteria|p__Firmicutes_A|c__Clostridia|o__TANB77|f__CAG-508|g__CAG-492|s__CAG-492_sp000434335	ABCD1	0.518315	0.00561208	27	0.0123691	FALSE
k__Bacteria|p__Firmicutes_A|c__Clostridia|o__Lachnospirales|f__Lachnospiraceae|g__Eubacterium_F|s__Eubacterium_F_sp003491505	ABCD1	-0.498779	0.00809079	27	0.0133574	FALSE
k__Bacteria|p__Firmicutes_A|c__Clostridia|o__Oscillospirales|f__Oscillospiraceae|g__Dysosmobacter|s__Dysosmobacter_sp001916835	ATF4	0.416361	0.0307504	27	0.0314894	FALSE
k__Bacteria|p__Firmicutes_A|c__Clostridia|o__Lachnospirales|f__Lachnospiraceae|g__Bariatricus|s__Bariatricus_comes	CTSH	0.453602	0.0174825	27	0.0199838	FALSE
k__Bacteria|p__Firmicutes_A|c__Clostridia|o__Lachnospirales|f__Lachnospiraceae|g__Lachnospira|s__Lachnospira_sp900316325	DLAT	0.562882	0.00223844	27	0.0100323	FALSE
k__Bacteria|p__Firmicutes_C|c__Negativicutes|o__Veillonellales|f__Dialisteraceae|g__Dialister|s__Dialister_invisus	DLST	-0.446886	0.0194426	27	0.0214877	FALSE
k__Bacteria|p__Firmicutes_A|c__Clostridia|o__Lachnospirales|f__Lachnospiraceae|g__Acetatifactor|s__Acetatifactor_sp900066565	DLST	0.515263	0.00595051	27	0.0125386	FALSE
k__Bacteria|p__Actinobacteriota|c__Actinomycetia|o__Actinomycetales|f__Bifidobacteriaceae|g__Bifidobacterium|s__Bifidobacterium_pseudocatenulatum	CLN8	0.495726	0.0085507	27	0.0136349	FALSE
k__Bacteria|p__Firmicutes_A|c__Clostridia|o__Lachnospirales|f__Lachnospiraceae|g__CAG-127|s__CAG-127_sp900319515	CLN8	-0.526862	0.00474982	27	0.012291	FALSE
k__Bacteria|p__Firmicutes_A|c__Clostridia|o__Lachnospirales|f__Lachnospiraceae|g__Agathobacter|s__Agathobacter_sp900546625	CLN8	0.415751	0.0310214	27	0.0316823	FALSE
k__Bacteria|p__Firmicutes_A|c__Clostridia|o__Oscillospirales|f__Acutalibacteraceae|g__CAG-180|s__CAG-180_sp000432435	GGT1	-0.448869	0.018846	27	0.0210406	FALSE
k__Bacteria|p__Firmicutes_A|c__Clostridia|o__Lachnospirales|f__Lachnospiraceae|g__Agathobacter|s__Agathobacter_sp900546625	GLB1	0.554335	0.00269628	27	0.0103402	FALSE
k__Bacteria|p__Bacteroidota|c__Bacteroidia|o__Bacteroidales|f__Tannerellaceae|g__Parabacteroides|s__Parabacteroides_goldsteinii	GLO1	0.618437	0.000585488	27	0.00892492	TRUE
k__Bacteria|p__Bacteroidota|c__Bacteroidia|o__Bacteroidales|f__Bacteroidaceae|g__Phocaeicola|s__Phocaeicola_massiliensis	GLO1	0.530525	0.00441629	27	0.0120729	TRUE
k__Bacteria|p__Desulfobacterota|c__Desulfovibrionia|o__Desulfovibrionales|f__Desulfovibrionaceae|g__Bilophila|s__Bilophila_wadsworthia	HSD17B4	0.551282	0.00287816	27	0.010413	FALSE
k__Bacteria|p__Actinobacteriota|c__Coriobacteriia|o__Coriobacteriales|f__Coriobacteriaceae|g__Collinsella|s__Collinsella_sp002232035	HSD17B4	0.519536	0.00548134	27	0.0123691	FALSE
k__Bacteria|p__Proteobacteria|c__Alphaproteobacteria|o__RF32|f__CAG-239|g__51-20|s__51-20_sp001917175	HSD17B4	0.575092	0.00170094	27	0.00979254	FALSE
k__Bacteria|p__Firmicutes_A|c__Clostridia|o__Oscillospirales|f__Acutalibacteraceae|g__Pseudoruminococcus|s__Pseudoruminococcus_massiliensis	HSD17B4	0.554945	0.00266111	27	0.0102566	FALSE
k__Bacteria|p__Firmicutes_A|c__Clostridia|o__Oscillospirales|f__Oscillospiraceae|g__Lawsonibacter|s__Lawsonibacter_sp014287875	HSD17B4	0.543346	0.00340094	27	0.0112923	FALSE
k__Bacteria|p__Firmicutes_A|c__Clostridia|o__Oscillospirales|f__Ruminococcaceae|g__Faecalibacterium|s__Faecalibacterium_sp900539885	HSD17B4	0.525031	0.00492444	27	0.0123691	FALSE
k__Bacteria|p__Firmicutes_A|c__Clostridia|o__Oscillospirales|f__Ruminococcaceae|g__Faecalibacterium|s__Faecalibacterium_prausnitzii_D	HSD17B4	0.489011	0.00964006	27	0.0143016	FALSE
k__Bacteria|p__Firmicutes_A|c__Clostridia|o__Lachnospirales|f__UBA1390|g__NSJ-32|s__NSJ-32_sp014384895	HSD17B4	0.702686	4.38e-05	27	0.00671147	FALSE
k__Bacteria|p__Firmicutes_A|c__Clostridia|o__Lachnospirales|f__Lachnospiraceae|g__Agathobacter|s__Agathobacter_sp900547695	HSD17B4	0.460928	0.0155326	27	0.0184706	FALSE
k__Bacteria|p__Bacteroidota|c__Bacteroidia|o__Bacteroidales|f__Tannerellaceae|g__Parabacteroides|s__Parabacteroides_goldsteinii	HSD17B4	0.590965	0.00117111	27	0.00892492	FALSE
k__Bacteria|p__Bacteroidota|c__Bacteroidia|o__Bacteroidales|f__Bacteroidaceae|g__Bacteroides|s__Bacteroides_nordii	HSD17B4	0.660562	0.000176828	27	0.0070389	FALSE
k__Bacteria|p__Firmicutes_A|c__Clostridia|o__Lachnospirales|f__Lachnospiraceae|g__Acetatifactor|s__Acetatifactor_sp003447295	NAGLU	0.538462	0.00376133	27	0.0113135	FALSE
k__Bacteria|p__Firmicutes_A|c__Clostridia|o__Lachnospirales|f__Lachnospiraceae|g__TF01-11|s__TF01-11_sp001414325	PCSK6	-0.69475	5.79e-05	27	0.0070389	FALSE
k__Bacteria|p__Desulfobacterota|c__Desulfovibrionia|o__Desulfovibrionales|f__Desulfovibrionaceae|g__Bilophila|s__Bilophila_wadsworthia	PSEN2	0.543956	0.00335804	27	0.0112472	FALSE
k__Bacteria|p__Firmicutes_A|c__Clostridia|o__Oscillospirales|f__Oscillospiraceae|g__Dysosmobacter|s__Dysosmobacter_sp001916835	PSEN2	0.510379	0.00652782	27	0.0128711	FALSE
k__Bacteria|p__Firmicutes_A|c__Clostridia|o__Oscillospirales|f__Acutalibacteraceae|g__Pseudoruminococcus|s__Pseudoruminococcus_massiliensis	TDO2	0.436939	0.0226738	27	0.0243798	FALSE
k__Bacteria|p__Firmicutes_A|c__Clostridia|o__Lachnospirales|f__Lachnospiraceae|g__Acetatifactor|s__Acetatifactor_sp900066365	TDO2	-0.45539	0.0169891	27	0.0195927	FALSE
k__Bacteria|p__Firmicutes_A|c__Clostridia|o__Oscillospirales|f__Ruminococcaceae|g__Faecalibacterium|s__Faecalibacterium_prausnitzii_D	SLC25A16	-0.579976	0.00151945	27	0.00924933	FALSE
k__Bacteria|p__Firmicutes_A|c__Clostridia|o__Lachnospirales|f__UBA1390|g__NSJ-32|s__NSJ-32_sp014384895	SLC25A16	-0.659951	0.000180158	27	0.0070389	FALSE
k__Bacteria|p__Firmicutes_A|c__Clostridia|o__Lachnospirales|f__Lachnospiraceae|g__Blautia_A|s__Blautia_A_sp900066145	SLC25A16	-0.545788	0.00323209	27	0.011067	FALSE
k__Bacteria|p__Bacteroidota|c__Bacteroidia|o__Bacteroidales|f__Bacteroidaceae|g__Bacteroides|s__Bacteroides_nordii	SLC25A16	-0.592186	0.00113706	27	0.00892492	FALSE
k__Bacteria|p__Elusimicrobiota|c__Elusimicrobia|o__Elusimicrobiales|f__Elusimicrobiaceae|g__UBA1436|s__UBA1436_sp900541355	PDHX	0.418193	0.0299489	27	0.030792	FALSE
k__Bacteria|p__Firmicutes_A|c__Clostridia|o__Oscillospirales|f__Oscillospiraceae|g__Dysosmobacter|s__Dysosmobacter_sp900542115	PDHX	0.517705	0.00567843	27	0.0124439	FALSE
k__Bacteria|p__Firmicutes_A|c__Clostridia|o__Oscillospirales|f__Oscillospiraceae|g__CAG-170|s__CAG-170_sp900549635	DEGS1	-0.495726	0.0085507	27	0.0136349	FALSE
k__Bacteria|p__Firmicutes_A|c__Clostridia|o__Oscillospirales|f__Ruminococcaceae|g__Ruminiclostridium_E|s__Ruminiclostridium_E_siraeum	DEGS1	0.460928	0.0155326	27	0.0184706	FALSE
k__Bacteria|p__Firmicutes_A|c__Clostridia|o__Lachnospirales|f__Lachnospiraceae|g__Mediterraneibacter|s__Mediterraneibacter_lactaris	DEGS1	0.551893	0.00284097	27	0.0103763	FALSE
k__Bacteria|p__Firmicutes_A|c__Clostridia|o__Lachnospirales|f__Lachnospiraceae|g__Blautia_A|s__Blautia_A_sp900066145	DEGS1	0.594628	0.00107153	27	0.00892492	FALSE
k__Bacteria|p__Firmicutes_A|c__Clostridia|o__Lachnospirales|f__Lachnospiraceae|g__Agathobacter|s__Agathobacter_sp900546625	PCSK7	0.555556	0.00262633	27	0.0102254	FALSE
k__Bacteria|p__Firmicutes_A|c__Clostridia|o__Lachnospirales|f__Lachnospiraceae|g__Agathobacter|s__Agathobacter_rectalis	PCSK7	0.58486	0.00135493	27	0.00901133	FALSE
k__Bacteria|p__Firmicutes|c__Bacilli|o__RF39|f__UBA660|g__CAG-302|s__CAG-302_sp001916775	CORIN	-0.521368	0.00529007	27	0.0123691	FALSE
k__Bacteria|p__Firmicutes_A|c__Clostridia_A|o__Christensenellales|f__CAG-138|g__PeH17|s__PeH17_sp000435055	CORIN	-0.481074	0.0110747	27	0.0151414	FALSE
k__Bacteria|p__Firmicutes_A|c__Clostridia|o__Oscillospirales|f__Oscillospiraceae|g__CAG-103|s__CAG-103_sp900757655	CORIN	-0.537851	0.00380858	27	0.0114109	FALSE
k__Bacteria|p__Firmicutes_A|c__Clostridia|o__Lachnospirales|f__Lachnospiraceae|g__Acetatifactor|s__Acetatifactor_sp003447295	CORIN	-0.663004	0.000164041	27	0.0070389	FALSE
k__Bacteria|p__Firmicutes_A|c__Clostridia|o__Lachnospirales|f__Lachnospiraceae|g__Coprococcus|s__Coprococcus_sp900066115	CORIN	0.445055	0.0200073	27	0.0219852	FALSE
k__Bacteria|p__Bacteroidota|c__Bacteroidia|o__Bacteroidales|f__Tannerellaceae|g__Parabacteroides|s__Parabacteroides_goldsteinii	CORIN	0.473138	0.012683	27	0.0162131	FALSE
k__Bacteria|p__Bacteroidota|c__Bacteroidia|o__Bacteroidales|f__Bacteroidaceae|g__Bacteroides|s__Bacteroides_nordii	CORIN	0.630647	0.000421275	27	0.00835346	FALSE
k__Bacteria|p__Firmicutes|c__Bacilli|o__RF39|f__UBA660|g__CAG-302|s__CAG-302_sp001916775	BACE2	-0.515263	0.00595051	27	0.0125386	FALSE
k__Bacteria|p__Firmicutes_A|c__Clostridia|o__Lachnospirales|f__UBA1390|g__NSJ-32|s__NSJ-32_sp014384895	HTRA2	0.60989	0.000731366	27	0.00892492	FALSE
k__Bacteria|p__Bacteroidota|c__Bacteroidia|o__Bacteroidales|f__Tannerellaceae|g__Parabacteroides|s__Parabacteroides_goldsteinii	HTRA2	0.485958	0.0101723	27	0.0146381	FALSE
k__Bacteria|p__Firmicutes_A|c__Clostridia|o__Oscillospirales|f__Oscillospiraceae|g__Lawsonibacter|s__Lawsonibacter_sp014287875	ORMDL2	0.598901	0.000964705	27	0.00892492	FALSE
k__Bacteria|p__Firmicutes_A|c__Clostridia|o__Oscillospirales|f__Ruminococcaceae|g__Ruminococcus_C|s__Ruminococcus_C_sp000433635	ORMDL2	-0.521978	0.00522758	27	0.0123691	FALSE
k__Bacteria|p__Firmicutes_A|c__Clostridia|o__Lachnospirales|f__Lachnospiraceae|g__Bariatricus|s__Bariatricus_comes	ORMDL2	0.500611	0.00782495	27	0.0133574	FALSE
k__Bacteria|p__Firmicutes_A|c__Clostridia|o__Lachnospirales|f__Lachnospiraceae|g__Agathobacter|s__Agathobacter_sp900546625	CLN6	-0.600733	0.000921832	27	0.00892492	FALSE
k__Bacteria|p__Firmicutes_A|c__Clostridia|o__Lachnospirales|f__Lachnospiraceae|g__Agathobacter|s__Agathobacter_rectalis	CLN6	-0.569597	0.00192717	27	0.00992443	FALSE
k__Bacteria|p__Desulfobacterota|c__Desulfovibrionia|o__Desulfovibrionales|f__Desulfovibrionaceae|g__Bilophila|s__Bilophila_wadsworthia	APH1B	0.562882	0.00223844	27	0.0100323	FALSE
k__Bacteria|p__Firmicutes_A|c__Clostridia_A|o__Christensenellales|f__CAG-138|g__PeH17|s__PeH17_sp000435055	MCEE	-0.534799	0.00405252	27	0.0118186	FALSE
k__Bacteria|p__Firmicutes_A|c__Clostridia|o__Oscillospirales|f__Oscillospiraceae|g__Dysosmobacter|s__Dysosmobacter_sp001916835	GPAT4	0.493284	0.00893423	27	0.0138156	TRUE
k__Bacteria|p__Desulfobacterota|c__Desulfovibrionia|o__Desulfovibrionales|f__Desulfovibrionaceae|g__Bilophila|s__Bilophila_wadsworthia	CARNMT1	-0.398657	0.0394236	27	0.0397344	FALSE
k__Bacteria|p__Firmicutes_A|c__Clostridia|o__Oscillospirales|f__Ruminococcaceae|g__Ruminococcus_C|s__Ruminococcus_C_callidus	CARNMT1	0.514652	0.00602022	27	0.0125818	FALSE
k__Bacteria|p__Firmicutes_A|c__Clostridia|o__Lachnospirales|f__Lachnospiraceae|g__TF01-11|s__TF01-11_sp003529475	CARNMT1	0.630037	0.000428406	27	0.00835346	FALSE
k__Bacteria|p__Firmicutes_A|c__Clostridia|o__Oscillospirales|f__Oscillospiraceae|g__CAG-83|s__CAG-83_sp000431575	ST6GALNAC3	0.453602	0.0174825	27	0.0199838	FALSE
k__Bacteria|p__Firmicutes_A|c__Clostridia|o__Lachnospirales|f__Lachnospiraceae|g__Acetatifactor|s__Acetatifactor_sp900066565	ST6GALNAC3	-0.492063	0.00913133	27	0.0140075	FALSE
k__Bacteria|p__Bacteroidota|c__Bacteroidia|o__Bacteroidales|f__Bacteroidaceae|g__Bacteroides|s__Bacteroides_nordii	ST6GALNAC3	0.504884	0.00723306	27	0.0131776	TRUE
k__Bacteria|p__Bacteroidota|c__Bacteroidia|o__Bacteroidales|f__Bacteroidaceae|g__Bacteroides|s__Bacteroides_stercorirosoris	ST6GALNAC3	0.586691	0.00129733	27	0.00892492	FALSE
k__Bacteria|p__Firmicutes_A|c__Clostridia|o__Lachnospirales|f__Lachnospiraceae|g__Blautia_A|s__Blautia_A_sp900066145	NUDT7	0.526252	0.00480743	27	0.012291	FALSE
k__Bacteria|p__Firmicutes_A|c__Clostridia|o__Oscillospirales|f__Ruminococcaceae|g__Gemmiger|s__Gemmiger_formicilis	ASAH2B	-0.448107	0.0190734	27	0.0212019	FALSE
k__Bacteria|p__Firmicutes_A|c__Clostridia|o__Lachnospirales|f__Lachnospiraceae|g__Dorea|s__Dorea_formicigenerans	ASAH2B	-0.503663	0.00739819	27	0.0132271	TRUE
k__Bacteria|p__Firmicutes_A|c__Clostridia|o__Lachnospirales|f__Lachnospiraceae|g__Bariatricus|s__Bariatricus_comes	ASAH2B	-0.63431	0.000380629	27	0.00835346	TRUE
k__Bacteria|p__Bacteroidota|c__Bacteroidia|o__Bacteroidales|f__Tannerellaceae|g__Parabacteroides|s__Parabacteroides_goldsteinii	ASAH2B	-0.509768	0.0066032	27	0.0128872	TRUE
k__Bacteria|p__Firmicutes_A|c__Clostridia|o__Lachnospirales|f__Lachnospiraceae|g__Dorea|s__Dorea_formicigenerans	MAN1A1	-0.581197	0.00147678	27	0.00924933	FALSE
k__Bacteria|p__Verrucomicrobiota|c__Verrucomicrobiae|o__Verrucomicrobiales|f__Akkermansiaceae|g__Akkermansia|s__Akkermansia_muciniphila_B	PRKN	-0.531746	0.00430963	27	0.0120729	TRUE
k__Bacteria|p__Actinobacteriota|c__Coriobacteriia|o__Coriobacteriales|f__Coriobacteriaceae|g__Collinsella|s__Collinsella_sp002232035	PRKN	0.558608	0.00245823	27	0.0100827	TRUE
k__Bacteria|p__Firmicutes_A|c__Clostridia|o__Oscillospirales|f__Ruminococcaceae|g__Ruminococcus_D|s__Ruminococcus_D_sp900539095	PRKN	-0.54823	0.00307045	27	0.0106563	FALSE
k__Bacteria|p__Firmicutes_A|c__Clostridia|o__Oscillospirales|f__Ruminococcaceae|g__Ruminococcus_D|s__Ruminococcus_D_bicirculans	PRKN	-0.568987	0.00195383	27	0.00992443	FALSE
k__Bacteria|p__Firmicutes_A|c__Clostridia|o__Lachnospirales|f__Lachnospiraceae|g__Bariatricus|s__Bariatricus_comes	PRKN	0.493895	0.00883702	27	0.0137485	TRUE
k__Bacteria|p__Firmicutes_A|c__Clostridia|o__Lachnospirales|f__Lachnospiraceae|g__Lachnospira|s__Lachnospira_sp003537285	PRKN	-0.557387	0.00252433	27	0.010137	FALSE
k__Bacteria|p__Firmicutes_A|c__Clostridia|o__Lachnospirales|f__Lachnospiraceae|g__Lachnospira|s__Lachnospira_eligens_A	PRKN	-0.534799	0.00405252	27	0.0118186	FALSE
k__Bacteria|p__Bacteroidota|c__Bacteroidia|o__Bacteroidales|f__Bacteroidaceae|g__Bacteroides|s__Bacteroides_nordii	PRKN	0.549451	0.00299226	27	0.0104797	TRUE
k__Bacteria|p__Firmicutes_A|c__Clostridia_A|o__Christensenellales|f__CAG-138|g__PeH17|s__PeH17_sp000435055	THBS4	-0.418193	0.0299489	27	0.030792	FALSE
k__Bacteria|p__Firmicutes_A|c__Clostridia|o__Oscillospirales|f__Acutalibacteraceae|g__CAG-177|s__CAG-177_sp003514385	THBS4	-0.509158	0.00667931	27	0.0129697	FALSE
k__Bacteria|p__Firmicutes_A|c__Clostridia|o__Oscillospirales|f__Oscillospiraceae|g__CAG-103|s__CAG-103_sp900757655	THBS4	-0.474969	0.0122957	27	0.0159303	FALSE
k__Bacteria|p__Firmicutes_A|c__Clostridia|o__Lachnospirales|f__Lachnospiraceae|g__Eubacterium_F|s__Eubacterium_F_sp003491505	THBS4	0.456654	0.0166469	27	0.0194637	FALSE
k__Bacteria|p__Bacteroidota|c__Bacteroidia|o__Bacteroidales|f__Bacteroidaceae|g__Bacteroides|s__Bacteroides_nordii	WFS1	0.476619	0.0119553	27	0.0157555	FALSE
k__Bacteria|p__Firmicutes_A|c__Clostridia|o__Oscillospirales|f__Oscillospiraceae|g__CAG-83|s__CAG-83_sp000431575	CREB3	-0.714896	2.79e-05	27	0.00671147	FALSE
k__Bacteria|p__Firmicutes_A|c__Clostridia|o__Oscillospirales|f__Ruminococcaceae|g__Faecalibacterium|s__Faecalibacterium_sp900539885	CREB3	0.515873	0.00588148	27	0.0124961	FALSE
k__Bacteria|p__Firmicutes_A|c__Clostridia|o__Oscillospirales|f__Ruminococcaceae|g__Faecalibacterium|s__Faecalibacterium_prausnitzii_D	CREB3	0.506716	0.00699119	27	0.0131776	FALSE
k__Bacteria|p__Firmicutes_A|c__Clostridia|o__Lachnospirales|f__Lachnospiraceae|g__Roseburia|s__Roseburia_hominis	CREB3	0.641026	0.000314954	27	0.00805233	FALSE
k__Bacteria|p__Bacteroidota|c__Bacteroidia|o__Bacteroidales|f__Tannerellaceae|g__Parabacteroides|s__Parabacteroides_goldsteinii	FICD	-0.513431	0.00616173	27	0.0127419	TRUE
k__Bacteria|p__Firmicutes_A|c__Clostridia|o__Oscillospirales|f__Ruminococcaceae|g__Faecalibacterium|s__Faecalibacterium_prausnitzii_D	UGGT2	0.438339	0.0221941	27	0.0240097	FALSE
k__Bacteria|p__Firmicutes_A|c__Clostridia|o__Lachnospirales|f__Lachnospiraceae|g__Lachnospira|s__Lachnospira_sp900316325	UGGT2	0.523199	0.00510448	27	0.0123691	FALSE
k__Bacteria|p__Firmicutes_A|c__Clostridia|o__Lachnospirales|f__Lachnospiraceae|g__Agathobacter|s__Agathobacter_rectalis	PARP6	0.478632	0.0115504	27	0.015461	FALSE
k__Bacteria|p__Firmicutes_A|c__Clostridia|o__Lachnospirales|f__Lachnospiraceae|g__Acetatifactor|s__Acetatifactor_sp003447295	ERMP1	-0.564103	0.00217883	27	0.0100323	FALSE
k__Bacteria|p__Firmicutes_A|c__Clostridia|o__Lachnospirales|f__Lachnospiraceae|g__Lachnospira|s__Lachnospira_sp003537285	FOXRED2	-0.512523	0.00626877	27	0.0127419	TRUE
k__Bacteria|p__Firmicutes_A|c__Clostridia|o__Lachnospirales|f__Lachnospiraceae|g__Lachnospira|s__Lachnospira_eligens_A	FOXRED2	-0.520464	0.00538367	27	0.0123691	TRUE
k__Bacteria|p__Firmicutes_A|c__Clostridia|o__Oscillospirales|f__Ruminococcaceae|g__Ruminiclostridium_E|s__Ruminiclostridium_E_siraeum	TMX1	0.539683	0.00366831	27	0.0113135	FALSE
k__Bacteria|p__Firmicutes_A|c__Clostridia|o__Lachnospirales|f__Lachnospiraceae|g__RUG115|s__RUG115_sp900066395	TMX1	0.448718	0.018891	27	0.0210602	FALSE
k__Bacteria|p__Bacteroidota|c__Bacteroidia|o__Bacteroidales|f__Bacteroidaceae|g__Bacteroides|s__Bacteroides_nordii	TMX1	0.528694	0.00458047	27	0.0120729	TRUE
k__Bacteria|p__Proteobacteria|c__Alphaproteobacteria|o__RF32|f__CAG-239|g__51-20|s__51-20_sp001917175	RAD23B	0.464591	0.0146271	27	0.0177236	FALSE
k__Bacteria|p__Firmicutes|c__Bacilli|o__RF39|f__UBA660|g__CAG-302|s__CAG-302_sp001916775	FEM1B	0.479243	0.0114299	27	0.0154344	FALSE
k__Bacteria|p__Firmicutes_A|c__Clostridia|o__Oscillospirales|f__Oscillospiraceae|g__CAG-170|s__CAG-170_sp900549635	FEM1B	0.567766	0.00200812	27	0.0100323	FALSE
k__Bacteria|p__Firmicutes_A|c__Clostridia|o__Lachnospirales|f__UBA1390|g__NSJ-32|s__NSJ-32_sp014384895	FEM1B	-0.584249	0.00137461	27	0.00901133	FALSE
k__Bacteria|p__Firmicutes_A|c__Clostridia|o__Lachnospirales|f__Lachnospiraceae|g__Bariatricus|s__Bariatricus_comes	FEM1B	-0.587912	0.00126012	27	0.00892492	FALSE
k__Bacteria|p__Firmicutes_A|c__Clostridia|o__Lachnospirales|f__Lachnospiraceae|g__Blautia_A|s__Blautia_A_sp900066145	FEM1B	-0.588523	0.00124186	27	0.00892492	FALSE
k__Bacteria|p__Firmicutes_A|c__Clostridia|o__Lachnospirales|f__Lachnospiraceae|g__Acetatifactor|s__Acetatifactor_sp003447295	APC2	-0.461538	0.0153786	27	0.0183728	FALSE
k__Bacteria|p__Bacteroidota|c__Bacteroidia|o__Bacteroidales|f__Bacteroidaceae|g__Phocaeicola|s__Phocaeicola_massiliensis	ZSWIM8	-0.437729	0.0224022	27	0.0241666	TRUE
k__Bacteria|p__Desulfobacterota|c__Desulfovibrionia|o__Desulfovibrionales|f__Desulfovibrionaceae|g__Bilophila|s__Bilophila_wadsworthia	FBXL6	0.589133	0.00122384	27	0.00892492	FALSE
k__Bacteria|p__Firmicutes_A|c__Clostridia|o__Oscillospirales|f__Oscillospiraceae|g__Dysosmobacter|s__Dysosmobacter_sp900542115	FBXL6	0.543956	0.00335804	27	0.0112472	FALSE
k__Bacteria|p__Bacteroidota|c__Bacteroidia|o__Bacteroidales|f__Bacteroidaceae|g__Phocaeicola|s__Phocaeicola_massiliensis	FBXL6	0.481685	0.0109584	27	0.0151414	FALSE
k__Bacteria|p__Verrucomicrobiota|c__Verrucomicrobiae|o__Verrucomicrobiales|f__Akkermansiaceae|g__Akkermansia|s__Akkermansia_muciniphila_B	UBR5	0.517094	0.00574544	27	0.0124961	TRUE
k__Bacteria|p__Firmicutes_C|c__Negativicutes|o__Veillonellales|f__Dialisteraceae|g__Dialister|s__Dialister_invisus	GID8	-0.508547	0.00675616	27	0.0129874	FALSE
k__Bacteria|p__Firmicutes_A|c__Clostridia|o__Oscillospirales|f__Ruminococcaceae|g__Faecalibacterium|s__Faecalibacterium_prausnitzii_D	GID8	-0.688645	7.15e-05	27	0.0070389	FALSE
k__Bacteria|p__Firmicutes_A|c__Clostridia|o__Oscillospirales|f__Oscillospiraceae|g__CAG-83|s__CAG-83_sp900545585	FEM1A	0.462149	0.0152258	27	0.0183309	TRUE
k__Bacteria|p__Verrucomicrobiota|c__Verrucomicrobiae|o__Verrucomicrobiales|f__Akkermansiaceae|g__Akkermansia|s__Akkermansia_muciniphila_B	KCMF1	0.513431	0.00616173	27	0.0127419	FALSE
k__Bacteria|p__Firmicutes_C|c__Negativicutes|o__Veillonellales|f__Dialisteraceae|g__Dialister|s__Dialister_invisus	KCMF1	-0.499389	0.00800135	27	0.0133574	FALSE
k__Bacteria|p__Firmicutes_A|c__Clostridia|o__Oscillospirales|f__Ruminococcaceae|g__Faecalibacterium|s__Faecalibacterium_prausnitzii_D	KCMF1	-0.571429	0.00184904	27	0.00991757	FALSE
k__Bacteria|p__Firmicutes_A|c__Clostridia|o__Lachnospirales|f__UBA1390|g__NSJ-32|s__NSJ-32_sp014384895	KCMF1	-0.60928	0.000742901	27	0.00892492	FALSE
k__Bacteria|p__Firmicutes_A|c__Clostridia|o__Lachnospirales|f__Lachnospiraceae|g__Acetatifactor|s__Acetatifactor_sp003447295	KLHL15	-0.546398	0.00319102	27	0.0109754	FALSE
k__Bacteria|p__Firmicutes_A|c__Clostridia|o__Lachnospirales|f__Lachnospiraceae|g__Acetatifactor|s__Acetatifactor_sp900066365	KLHL15	-0.528694	0.00458047	27	0.0120729	FALSE
k__Bacteria|p__Firmicutes_A|c__Clostridia|o__Oscillospirales|f__Ruminococcaceae|g__Ruminococcus_C|s__Ruminococcus_C_callidus	ASCC2	-0.478022	0.0116719	27	0.0155423	FALSE
k__Bacteria|p__Firmicutes_A|c__Clostridia|o__Lachnospirales|f__Lachnospiraceae|g__TF01-11|s__TF01-11_sp001414325	ASCC2	-0.45116	0.0181756	27	0.020501	FALSE
k__Bacteria|p__Firmicutes_A|c__Clostridia|o__Lachnospirales|f__Lachnospiraceae|g__TF01-11|s__TF01-11_sp003529475	ASCC2	-0.406593	0.0353219	27	0.0357885	FALSE
k__Bacteria|p__Proteobacteria|c__Alphaproteobacteria|o__RF32|f__CAG-239|g__51-20|s__51-20_sp001917175	UBR3	0.553114	0.00276781	27	0.0103763	FALSE
k__Bacteria|p__Firmicutes_A|c__Clostridia|o__Lachnospirales|f__Lachnospiraceae|g__Mediterraneibacter|s__Mediterraneibacter_lactaris	RNF187	0.59707	0.0010093	27	0.00892492	FALSE
k__Bacteria|p__Firmicutes_A|c__Clostridia|o__Oscillospirales|f__Ruminococcaceae|g__Faecalibacterium|s__Faecalibacterium_prausnitzii_D	KLHL23	0.557387	0.00252433	27	0.010137	FALSE
k__Bacteria|p__Firmicutes_A|c__Clostridia|o__Oscillospirales|f__Oscillospiraceae|g__CAG-103|s__CAG-103_sp900543625	KCTD13	0.516484	0.00581312	27	0.0124961	FALSE
k__Bacteria|p__Firmicutes_A|c__Clostridia|o__Lachnospirales|f__Lachnospiraceae|g__Eubacterium_F|s__Eubacterium_F_sp003491505	KCTD13	-0.596459	0.00102455	27	0.00892492	FALSE
k__Bacteria|p__Firmicutes_A|c__Clostridia|o__Lachnospirales|f__Lachnospiraceae|g__Coprococcus|s__Coprococcus_sp900066115	KCTD13	-0.540293	0.00362255	27	0.0113135	FALSE
k__Bacteria|p__Bacteroidota|c__Bacteroidia|o__Bacteroidales|f__Bacteroidaceae|g__Bacteroides|s__Bacteroides_nordii	KCTD13	-0.514652	0.00602022	27	0.0125818	TRUE
k__Bacteria|p__Firmicutes_A|c__Clostridia|o__Oscillospirales|f__Oscillospiraceae|g__CAG-103|s__CAG-103_sp900757655	ALAD	-0.494505	0.0087407	27	0.0137379	FALSE
k__Bacteria|p__Firmicutes_A|c__Clostridia|o__Oscillospirales|f__Acutalibacteraceae|g__Pseudoruminococcus|s__Pseudoruminococcus_massiliensis	FHIT	0.509768	0.0066032	27	0.0128872	FALSE
k__Bacteria|p__Bacteroidota|c__Bacteroidia|o__Bacteroidales|f__Bacteroidaceae|g__Bacteroides|s__Bacteroides_nordii	FHIT	0.550061	0.00295381	27	0.0104404	FALSE
k__Bacteria|p__Firmicutes_A|c__Clostridia|o__Oscillospirales|f__Acutalibacteraceae|g__CAG-180|s__CAG-180_sp000432435	USP9X	0.467033	0.0140481	27	0.0172123	FALSE
k__Bacteria|p__Firmicutes_A|c__Clostridia|o__Oscillospirales|f__Ruminococcaceae|g__Ruminiclostridium_E|s__Ruminiclostridium_E_siraeum	STUB1	0.508547	0.00675616	27	0.0129874	FALSE
k__Bacteria|p__Firmicutes_A|c__Clostridia|o__Oscillospirales|f__Acutalibacteraceae|g__CAG-180|s__CAG-180_sp000432435	LAMP3	-0.48181	0.0109346	27	0.0151414	TRUE
k__Bacteria|p__Firmicutes_A|c__Clostridia|o__Oscillospirales|f__Acutalibacteraceae|g__Pseudoruminococcus|s__Pseudoruminococcus_massiliensis	LAMP3	0.616937	0.000609076	27	0.00892492	FALSE
k__Bacteria|p__Firmicutes_A|c__Clostridia|o__Oscillospirales|f__Oscillospiraceae|g__CAG-110|s__CAG-110_sp003525905	LAMP3	-0.484562	0.0104238	27	0.0148057	FALSE
k__Bacteria|p__Firmicutes_A|c__Clostridia|o__Oscillospirales|f__Ruminococcaceae|g__Ruminococcus_C|s__Ruminococcus_C_sp000980705	LAMP3	0.518496	0.00559248	27	0.0123691	FALSE
k__Bacteria|p__Firmicutes_A|c__Clostridia|o__Lachnospirales|f__Lachnospiraceae|g__Blautia_A|s__Blautia_A_sp900066145	LAMP3	0.470193	0.013327	27	0.016567	FALSE
k__Bacteria|p__Bacteroidota|c__Bacteroidia|o__Bacteroidales|f__Bacteroidaceae|g__Bacteroides|s__Bacteroides_nordii	LAMP3	0.73739	1.14e-05	27	0.00438692	FALSE
k__Bacteria|p__Bacteroidota|c__Bacteroidia|o__Bacteroidales|f__Bacteroidaceae|g__Phocaeicola|s__Phocaeicola_massiliensis	LAMP3	0.585754	0.00132652	27	0.00892492	FALSE
k__Bacteria|p__Firmicutes_A|c__Clostridia|o__TANB77|f__CAG-508|g__CAG-492|s__CAG-492_sp000434335	RNFT1	-0.543346	0.00340094	27	0.0112923	FALSE
k__Bacteria|p__Firmicutes_A|c__Clostridia|o__Oscillospirales|f__Oscillospiraceae|g__Dysosmobacter|s__Dysosmobacter_sp900542115	TRIM39	0.426129	0.0266679	27	0.0277912	FALSE
k__Bacteria|p__Firmicutes_A|c__Clostridia|o__Oscillospirales|f__Oscillospiraceae|g__Dysosmobacter|s__Dysosmobacter_sp900542115	USP38	-0.531136	0.00436268	27	0.0120729	FALSE
k__Bacteria|p__Firmicutes_A|c__Clostridia|o__Lachnospirales|f__Lachnospiraceae|g__Dorea|s__Dorea_formicigenerans	SOCS4	-0.499389	0.00800135	27	0.0133574	FALSE
k__Bacteria|p__Firmicutes_A|c__Clostridia|o__Lachnospirales|f__Lachnospiraceae|g__Acetatifactor|s__Acetatifactor_sp003447295	AQP11	-0.538462	0.00376133	27	0.0113135	FALSE
k__Bacteria|p__Firmicutes_A|c__Clostridia|o__Lachnospirales|f__Lachnospiraceae|g__Acetatifactor|s__Acetatifactor_sp900066565	AQP11	-0.479853	0.0113105	27	0.0153814	FALSE
k__Bacteria|p__Desulfobacterota|c__Desulfovibrionia|o__Desulfovibrionales|f__Desulfovibrionaceae|g__Bilophila|s__Bilophila_wadsworthia	UFD1	-0.527473	0.00469279	27	0.0122428	FALSE
k__Bacteria|p__Firmicutes_A|c__Clostridia|o__Lachnospirales|f__UBA1390|g__NSJ-32|s__NSJ-32_sp014384895	UFD1	-0.589744	0.00120604	27	0.00892492	FALSE
k__Bacteria|p__Firmicutes_A|c__Clostridia|o__Lachnospirales|f__Lachnospiraceae|g__Agathobacter|s__Agathobacter_sp900546625	CUL4B	0.570208	0.00190081	27	0.00992443	FALSE
k__Bacteria|p__Firmicutes_A|c__Clostridia|o__Lachnospirales|f__Lachnospiraceae|g__Agathobacter|s__Agathobacter_rectalis	CUL4B	0.540293	0.00362255	27	0.0113135	FALSE
k__Bacteria|p__Proteobacteria|c__Alphaproteobacteria|o__RF32|f__CAG-239|g__51-20|s__51-20_sp001917175	HUWE1	0.494505	0.0087407	27	0.0137379	FALSE
k__Bacteria|p__Desulfobacterota|c__Desulfovibrionia|o__Desulfovibrionales|f__Desulfovibrionaceae|g__Bilophila|s__Bilophila_wadsworthia	ERLIN2	0.48779	0.00985008	27	0.0144088	FALSE
k__Bacteria|p__Firmicutes_A|c__Clostridia|o__Lachnospirales|f__Lachnospiraceae|g__Mediterraneibacter|s__Mediterraneibacter_lactaris	ATF6	-0.523199	0.00510448	27	0.0123691	FALSE
k__Bacteria|p__Firmicutes_A|c__Clostridia|o__Lachnospirales|f__UBA1390|g__NSJ-32|s__NSJ-32_sp014384895	FBXO3	-0.559829	0.00239362	27	0.0100323	FALSE
k__Bacteria|p__Firmicutes_A|c__Clostridia|o__Lachnospirales|f__Lachnospiraceae|g__Bariatricus|s__Bariatricus_comes	FBXO3	-0.497558	0.0082722	27	0.0133574	FALSE
k__Bacteria|p__Firmicutes_A|c__Clostridia|o__Lachnospirales|f__Lachnospiraceae|g__TF01-11|s__TF01-11_sp003529475	KLHL28	0.551893	0.00284097	27	0.0103763	FALSE
k__Bacteria|p__Firmicutes_A|c__Clostridia|o__TANB77|f__CAG-508|g__CAG-492|s__CAG-492_sp000434335	EDEM2	-0.484127	0.0105032	27	0.014836	FALSE
k__Bacteria|p__Firmicutes_A|c__Clostridia|o__Oscillospirales|f__Oscillospiraceae|g__Dysosmobacter|s__Dysosmobacter_sp900542115	EDEM2	-0.481074	0.0110747	27	0.0151414	FALSE
k__Bacteria|p__Firmicutes_A|c__Clostridia|o__Lachnospirales|f__Lachnospiraceae|g__Agathobacter|s__Agathobacter_sp900546625	WDR26	0.460928	0.0155326	27	0.0184706	FALSE
k__Bacteria|p__Firmicutes_A|c__Clostridia|o__Lachnospirales|f__Lachnospiraceae|g__Agathobacter|s__Agathobacter_rectalis	WDR26	0.498779	0.00809079	27	0.0133574	FALSE
k__Bacteria|p__Firmicutes_A|c__Clostridia|o__Oscillospirales|f__Ruminococcaceae|g__Ruminiclostridium_E|s__Ruminiclostridium_E_siraeum	TMEM67	-0.453602	0.0174825	27	0.0199838	FALSE
k__Bacteria|p__Bacteroidota|c__Bacteroidia|o__Bacteroidales|f__Tannerellaceae|g__Parabacteroides|s__Parabacteroides_goldsteinii	KLHDC1	0.504884	0.00723306	27	0.0131776	TRUE
k__Bacteria|p__Firmicutes_A|c__Clostridia|o__Oscillospirales|f__Oscillospiraceae|g__Lawsonibacter|s__Lawsonibacter_sp014287875	NHLRC3	0.538462	0.00376133	27	0.0113135	FALSE
k__Bacteria|p__Firmicutes_A|c__Clostridia|o__Oscillospirales|f__Ruminococcaceae|g__Ruminococcus_C|s__Ruminococcus_C_callidus	NHLRC3	-0.385836	0.0468419	27	0.0469643	FALSE
k__Bacteria|p__Firmicutes_A|c__Clostridia|o__Lachnospirales|f__Lachnospiraceae|g__Agathobacter|s__Agathobacter_sp900546625	NHLRC3	0.471306	0.0130804	27	0.0164536	FALSE
k__Bacteria|p__Proteobacteria|c__Alphaproteobacteria|o__RF32|f__CAG-239|g__51-20|s__51-20_sp001917175	CAB39	0.468254	0.0137658	27	0.0169476	FALSE
k__Bacteria|p__Firmicutes_A|c__Clostridia|o__Oscillospirales|f__Oscillospiraceae|g__CAG-83|s__CAG-83_sp000431575	CREB3L4	-0.418803	0.0296855	27	0.0306444	FALSE
k__Bacteria|p__Firmicutes_A|c__Clostridia|o__Lachnospirales|f__Lachnospiraceae|g__Eubacterium_F|s__Eubacterium_F_sp003491505	MID1	0.503053	0.00748194	27	0.0133385	FALSE
k__Bacteria|p__Firmicutes_A|c__Clostridia|o__Lachnospirales|f__Lachnospiraceae|g__Lachnospira|s__Lachnospira_eligens_A	EIF2AK2	0.410867	0.0332592	27	0.0338327	FALSE
k__Bacteria|p__Firmicutes_A|c__Clostridia|o__Lachnospirales|f__Lachnospiraceae|g__Eubacterium_F|s__Eubacterium_F_sp003491505	TGFB2	0.498168	0.00818107	27	0.0133574	FALSE
k__Bacteria|p__Firmicutes_A|c__Clostridia|o__Lachnospirales|f__Lachnospiraceae|g__Bariatricus|s__Bariatricus_comes	STK25	-0.452381	0.0178263	27	0.020226	FALSE
k__Bacteria|p__Firmicutes_A|c__Clostridia|o__Oscillospirales|f__Ruminococcaceae|g__Ruminiclostridium_E|s__Ruminiclostridium_E_siraeum	IL26	-0.529304	0.00452518	27	0.0120729	FALSE
k__Bacteria|p__Firmicutes_A|c__Clostridia|o__Oscillospirales|f__Ruminococcaceae|g__Ruminococcus_C|s__Ruminococcus_C_sp000433635	CD59	-0.531136	0.00436268	27	0.0120729	FALSE
k__Bacteria|p__Firmicutes_A|c__Clostridia|o__Lachnospirales|f__Lachnospiraceae|g__TF01-11|s__TF01-11_sp003529475	CD59	-0.473138	0.012683	27	0.0162131	FALSE
k__Bacteria|p__Firmicutes_A|c__Clostridia|o__Oscillospirales|f__Oscillospiraceae|g__CAG-83|s__CAG-83_sp900545585	COPB2	0.520147	0.00541694	27	0.0123691	FALSE
k__Bacteria|p__Firmicutes_A|c__Clostridia|o__Oscillospirales|f__Ruminococcaceae|g__Faecalibacterium|s__Faecalibacterium_prausnitzii_D	PREB	0.543956	0.00335804	27	0.0112472	FALSE
k__Bacteria|p__Firmicutes_C|c__Negativicutes|o__Veillonellales|f__Dialisteraceae|g__Dialister|s__Dialister_invisus	COG2	0.520147	0.00541694	27	0.0123691	FALSE
k__Bacteria|p__Firmicutes_A|c__Clostridia_A|o__Christensenellales|f__CAG-138|g__PeH17|s__PeH17_sp000435055	COG2	-0.54884	0.00303114	27	0.0105677	FALSE
k__Bacteria|p__Firmicutes_A|c__Clostridia|o__Lachnospirales|f__Lachnospiraceae|g__RUG115|s__RUG115_sp900066395	COG2	0.521368	0.00529007	27	0.0123691	FALSE
k__Bacteria|p__Firmicutes_A|c__Clostridia|o__Lachnospirales|f__Lachnospiraceae|g__CAG-95|s__CAG-95_sp900066375	COG2	0.550672	0.00291578	27	0.0104404	FALSE
k__Bacteria|p__Bacteroidota|c__Bacteroidia|o__Bacteroidales|f__Bacteroidaceae|g__Bacteroides|s__Bacteroides_stercorirosoris	COG2	0.531136	0.00436268	27	0.0120729	FALSE
k__Bacteria|p__Firmicutes_A|c__Clostridia|o__Oscillospirales|f__Ruminococcaceae|g__Ruminococcus_D|s__Ruminococcus_D_sp900539095	TMED7	-0.469475	0.0134882	27	0.0167131	FALSE
k__Bacteria|p__Firmicutes_A|c__Clostridia|o__Oscillospirales|f__Acutalibacteraceae|g__Pseudoruminococcus|s__Pseudoruminococcus_massiliensis	STX17	0.652625	0.000224654	27	0.00717956	FALSE
k__Bacteria|p__Firmicutes_A|c__Clostridia|o__Lachnospirales|f__UBA1390|g__NSJ-32|s__NSJ-32_sp014384895	STX17	0.558608	0.00245823	27	0.0100827	FALSE
k__Bacteria|p__Firmicutes_A|c__Clostridia|o__Lachnospirales|f__Lachnospiraceae|g__Mediterraneibacter|s__Mediterraneibacter_lactaris	STX17	0.429182	0.0254863	27	0.0267781	FALSE
k__Bacteria|p__Firmicutes_A|c__Clostridia|o__Lachnospirales|f__Lachnospiraceae|g__Blautia_A|s__Blautia_A_sp900066145	STX17	0.540904	0.00357727	27	0.0113135	FALSE
k__Bacteria|p__Bacteroidota|c__Bacteroidia|o__Bacteroidales|f__Bacteroidaceae|g__Bacteroides|s__Bacteroides_nordii	STX17	0.595849	0.00104001	27	0.00892492	FALSE
k__Bacteria|p__Firmicutes_A|c__Clostridia|o__Lachnospirales|f__Lachnospiraceae|g__Acetatifactor|s__Acetatifactor_sp900066565	ENGASE	-0.623932	0.000505737	27	0.00892492	FALSE
k__Bacteria|p__Firmicutes_A|c__Clostridia|o__Lachnospirales|f__Lachnospiraceae|g__Lachnospira|s__Lachnospira_sp003537285	ENGASE	-0.531746	0.00430963	27	0.0120729	TRUE
k__Bacteria|p__Firmicutes_A|c__Clostridia|o__Lachnospirales|f__Lachnospiraceae|g__Lachnospira|s__Lachnospira_eligens_A	ENGASE	-0.53602	0.0039534	27	0.0116178	TRUE
k__Bacteria|p__Firmicutes_A|c__Clostridia|o__Lachnospirales|f__Lachnospiraceae|g__Acetatifactor|s__Acetatifactor_sp900066565	ARFGAP2	0.523199	0.00510448	27	0.0123691	FALSE
k__Bacteria|p__Firmicutes_A|c__Clostridia|o__Oscillospirales|f__Oscillospiraceae|g__CAG-83|s__CAG-83_sp000431575	AREG	0.522589	0.00516572	27	0.0123691	FALSE
k__Bacteria|p__Firmicutes_A|c__Clostridia|o__Oscillospirales|f__Ruminococcaceae|g__Faecalibacterium|s__Faecalibacterium_prausnitzii_D	AREG	-0.576313	0.0016539	27	0.00979254	FALSE
k__Bacteria|p__Firmicutes_A|c__Clostridia|o__Oscillospirales|f__Ruminococcaceae|g__Ruminococcus_C|s__Ruminococcus_C_sp000980705	GRIA1	0.471283	0.0130857	27	0.0164536	FALSE
k__Bacteria|p__Firmicutes_A|c__Clostridia|o__Oscillospirales|f__Acutalibacteraceae|g__CAG-180|s__CAG-180_sp000432435	LHB	-0.413693	0.031949	27	0.0325863	FALSE
k__Bacteria|p__Firmicutes_A|c__Clostridia|o__Oscillospirales|f__Ruminococcaceae|g__Ruminococcus_D|s__Ruminococcus_D_sp900539095	LHB	0.486106	0.010146	27	0.0146381	TRUE
k__Bacteria|p__Firmicutes_A|c__Clostridia|o__Oscillospirales|f__Ruminococcaceae|g__Ruminococcus_D|s__Ruminococcus_D_sp900539095	SPTAN1	0.471917	0.0129468	27	0.0164136	FALSE
k__Bacteria|p__Firmicutes_A|c__Clostridia|o__Lachnospirales|f__Lachnospiraceae|g__Acetatifactor|s__Acetatifactor_sp003447295	SPTAN1	-0.541514	0.00353247	27	0.0113135	FALSE
k__Bacteria|p__Firmicutes_A|c__Clostridia|o__Lachnospirales|f__Lachnospiraceae|g__Acetatifactor|s__Acetatifactor_sp900066365	SPTAN1	-0.583639	0.00139454	27	0.00906451	FALSE
k__Bacteria|p__Firmicutes_A|c__Clostridia|o__Oscillospirales|f__Oscillospiraceae|g__CAG-110|s__CAG-110_sp000434635	FPGT	-0.598291	0.000979376	27	0.00892492	FALSE
k__Bacteria|p__Firmicutes_A|c__Clostridia|o__Oscillospirales|f__Ruminococcaceae|g__Faecalibacterium|s__Faecalibacterium_prausnitzii_D	FPGT	0.600122	0.000935936	27	0.00892492	FALSE
k__Bacteria|p__Desulfobacterota|c__Desulfovibrionia|o__Desulfovibrionales|f__Desulfovibrionaceae|g__Bilophila|s__Bilophila_wadsworthia	BET1	0.572039	0.00182361	27	0.00991757	FALSE
k__Bacteria|p__Firmicutes_A|c__Clostridia|o__Oscillospirales|f__Oscillospiraceae|g__Dysosmobacter|s__Dysosmobacter_sp900542115	BET1	0.493895	0.00883702	27	0.0137485	FALSE
k__Bacteria|p__Firmicutes_A|c__Clostridia|o__Lachnospirales|f__Lachnospiraceae|g__Mediterraneibacter|s__Mediterraneibacter_lactaris	YKT6	-0.551893	0.00284097	27	0.0103763	FALSE
k__Bacteria|p__Firmicutes_A|c__Clostridia|o__Oscillospirales|f__Ruminococcaceae|g__Faecalibacterium|s__Faecalibacterium_sp900539885	COPG2	0.530525	0.00441629	27	0.0120729	FALSE
k__Bacteria|p__Firmicutes|c__Bacilli|o__RF39|f__UBA660|g__CAG-302|s__CAG-302_sp001916775	TRAPPC6B	-0.495116	0.00864526	27	0.0137286	FALSE
k__Bacteria|p__Proteobacteria|c__Alphaproteobacteria|o__RF32|f__CAG-239|g__51-20|s__51-20_sp001917175	TRAPPC6B	0.533578	0.00415375	27	0.0118436	FALSE
k__Bacteria|p__Firmicutes_A|c__Clostridia|o__Oscillospirales|f__Ruminococcaceae|g__Faecalibacterium|s__Faecalibacterium_sp900539885	TRAPPC6B	0.630037	0.000428406	27	0.00835346	FALSE
k__Bacteria|p__Firmicutes_A|c__Clostridia|o__Lachnospirales|f__Lachnospiraceae|g__CAG-127|s__CAG-127_sp900319515	TRAPPC6B	-0.392552	0.0428298	27	0.0431108	FALSE
k__Bacteria|p__Firmicutes_A|c__Clostridia|o__Lachnospirales|f__Lachnospiraceae|g__CAG-95|s__CAG-95_sp900066375	ASNS	0.531522	0.00432904	27	0.0120729	FALSE
k__Bacteria|p__Firmicutes_A|c__Clostridia|o__Lachnospirales|f__Lachnospiraceae|g__Lachnospira|s__Lachnospira_sp003537285	ASNS	0.402992	0.0371387	27	0.0375301	FALSE
k__Bacteria|p__Firmicutes_A|c__Clostridia|o__Lachnospirales|f__Lachnospiraceae|g__Lachnospira|s__Lachnospira_sp003537285	EXOSC7	0.528083	0.00463634	27	0.0121368	TRUE
k__Bacteria|p__Firmicutes_A|c__Clostridia|o__Lachnospirales|f__Lachnospiraceae|g__Lachnospira|s__Lachnospira_eligens_A	EXOSC7	0.576923	0.0016308	27	0.00977206	TRUE
k__Bacteria|p__Firmicutes_A|c__Clostridia|o__Lachnospirales|f__Lachnospiraceae|g__Agathobacter|s__Agathobacter_rectalis	NFYB	-0.57326	0.00177366	27	0.00985793	FALSE
k__Bacteria|p__Firmicutes_A|c__Clostridia|o__Oscillospirales|f__Oscillospiraceae|g__CAG-83|s__CAG-83_sp000431575	ZBP1	-0.454212	0.0173127	27	0.0198785	FALSE
k__Bacteria|p__Firmicutes_A|c__Clostridia|o__Lachnospirales|f__Lachnospiraceae|g__Lachnospira|s__Lachnospira_sp003537285	ZBP1	0.541514	0.00353247	27	0.0113135	TRUE
k__Bacteria|p__Firmicutes_A|c__Clostridia|o__Lachnospirales|f__Lachnospiraceae|g__Lachnospira|s__Lachnospira_eligens_A	ZBP1	0.605617	0.000815494	27	0.00892492	TRUE
k__Bacteria|p__Firmicutes_C|c__Negativicutes|o__Veillonellales|f__Dialisteraceae|g__Dialister|s__Dialister_invisus	COPA	-0.582418	0.00143515	27	0.00917301	FALSE
k__Bacteria|p__Firmicutes_A|c__Clostridia|o__Oscillospirales|f__Acutalibacteraceae|g__Pseudoruminococcus|s__Pseudoruminococcus_massiliensis	PGM3	0.449939	0.0185305	27	0.0208095	FALSE
k__Bacteria|p__Firmicutes_A|c__Clostridia|o__Oscillospirales|f__Oscillospiraceae|g__Dysosmobacter|s__Dysosmobacter_sp900542115	SPTBN2	-0.475201	0.0122473	27	0.0159303	FALSE
k__Bacteria|p__Firmicutes_A|c__Clostridia|o__Lachnospirales|f__Lachnospiraceae|g__Dorea|s__Dorea_formicigenerans	SPTBN2	0.566445	0.00206829	27	0.0100323	FALSE
k__Bacteria|p__Bacteroidota|c__Bacteroidia|o__Bacteroidales|f__Bacteroidaceae|g__Bacteroides|s__Bacteroides_stercorirosoris	SPTBN2	0.449482	0.0186648	27	0.0209192	FALSE
k__Bacteria|p__Firmicutes_A|c__Clostridia|o__Lachnospirales|f__Lachnospiraceae|g__Blautia_A|s__Blautia_A_sp900066145	ST6GALNAC6	-0.46337	0.014924	27	0.0180547	FALSE
k__Bacteria|p__Firmicutes_A|c__Clostridia|o__TANB77|f__CAG-508|g__CAG-492|s__CAG-492_sp000434335	MAGT1	0.515873	0.00588148	27	0.0124961	FALSE
k__Bacteria|p__Firmicutes_A|c__Clostridia|o__Oscillospirales|f__Oscillospiraceae|g__CAG-83|s__CAG-83_sp001916855	TRAPPC5	-0.461538	0.0153786	27	0.0183728	FALSE
k__Bacteria|p__Actinobacteriota|c__Actinomycetia|o__Actinomycetales|f__Bifidobacteriaceae|g__Bifidobacterium|s__Bifidobacterium_pseudocatenulatum	MAP2K7	-0.605006	0.000828174	27	0.00892492	FALSE
k__Bacteria|p__Firmicutes_A|c__Clostridia|o__Lachnospirales|f__Lachnospiraceae|g__Eubacterium_F|s__Eubacterium_F_sp003491505	MAP2K7	-0.471306	0.0130804	27	0.0164536	FALSE
k__Bacteria|p__Firmicutes_A|c__Clostridia|o__Oscillospirales|f__Acutalibacteraceae|g__Pseudoruminococcus|s__Pseudoruminococcus_massiliensis	RELA	0.590965	0.00117111	27	0.00892492	FALSE
k__Bacteria|p__Firmicutes_A|c__Clostridia|o__Oscillospirales|f__Oscillospiraceae|g__Lawsonibacter|s__Lawsonibacter_sp014287875	RELA	0.679487	9.71e-05	27	0.0070389	FALSE
k__Bacteria|p__Firmicutes_A|c__Clostridia|o__Oscillospirales|f__Acutalibacteraceae|g__Eubacterium_R|s__Eubacterium_R_sp000434995	PDCD2	-0.487179	0.00995652	27	0.0144088	FALSE
k__Bacteria|p__Firmicutes_A|c__Clostridia|o__Lachnospirales|f__Lachnospiraceae|g__Dorea|s__Dorea_formicigenerans	POLR2H	0.499389	0.00800135	27	0.0133574	FALSE
k__Bacteria|p__Firmicutes_A|c__Clostridia|o__Lachnospirales|f__Lachnospiraceae|g__Bariatricus|s__Bariatricus_comes	POLR1D	0.478022	0.0116719	27	0.0155423	FALSE
k__Bacteria|p__Firmicutes_A|c__Clostridia|o__Lachnospirales|f__Lachnospiraceae|g__Agathobacter|s__Agathobacter_sp900546625	BCAT2	0.56044	0.00236186	27	0.0100323	FALSE
k__Bacteria|p__Firmicutes_A|c__Clostridia|o__Lachnospirales|f__Lachnospiraceae|g__Agathobacter|s__Agathobacter_rectalis	BCAT2	0.595238	0.00105567	27	0.00892492	FALSE
k__Bacteria|p__Actinobacteriota|c__Actinomycetia|o__Actinomycetales|f__Bifidobacteriaceae|g__Bifidobacterium|s__Bifidobacterium_pseudocatenulatum	BCKDHB	0.589133	0.00122384	27	0.00892492	FALSE
k__Bacteria|p__Firmicutes_A|c__Clostridia|o__Oscillospirales|f__Acutalibacteraceae|g__HGM12814|s__HGM12814_sp900770165	BCKDHB	-0.471306	0.0130804	27	0.0164536	FALSE
k__Bacteria|p__Firmicutes_A|c__Clostridia|o__Oscillospirales|f__Ruminococcaceae|g__Faecalibacterium|s__Faecalibacterium_prausnitzii_D	BCKDHB	0.493284	0.00893423	27	0.0138156	FALSE
k__Bacteria|p__Firmicutes_A|c__Clostridia|o__Lachnospirales|f__Lachnospiraceae|g__Agathobacter|s__Agathobacter_sp900547695	BCKDHB	0.516484	0.00581312	27	0.0124961	FALSE
k__Bacteria|p__Firmicutes_A|c__Clostridia|o__Oscillospirales|f__Acutalibacteraceae|g__CAG-180|s__CAG-180_sp000432435	CRYM	-0.494505	0.0087407	27	0.0137379	FALSE
k__Bacteria|p__Firmicutes_A|c__Clostridia|o__Lachnospirales|f__Lachnospiraceae|g__Agathobacter|s__Agathobacter_sp900546625	CRYM	0.564103	0.00217883	27	0.0100323	FALSE
k__Bacteria|p__Firmicutes_A|c__Clostridia|o__Lachnospirales|f__Lachnospiraceae|g__Agathobacter|s__Agathobacter_sp900546625	DBT	0.528694	0.00458047	27	0.0120729	FALSE
k__Bacteria|p__Firmicutes_A|c__Clostridia_A|o__Christensenellales|f__CAG-138|g__PeH17|s__PeH17_sp000435055	RIDA	-0.498779	0.00809079	27	0.0133574	FALSE
k__Bacteria|p__Firmicutes_A|c__Clostridia|o__Oscillospirales|f__Acutalibacteraceae|g__CAG-177|s__CAG-177_sp003514385	SCLY	0.409646	0.0338384	27	0.0343308	FALSE
k__Bacteria|p__Firmicutes_A|c__Clostridia|o__Oscillospirales|f__Oscillospiraceae|g__Dysosmobacter|s__Dysosmobacter_sp900544105	UPB1	-0.520757	0.00535319	27	0.0123691	FALSE
k__Bacteria|p__Firmicutes_A|c__Clostridia|o__TANB77|f__CAG-508|g__CAG-492|s__CAG-492_sp000434335	DARS2	-0.521368	0.00529007	27	0.0123691	FALSE
k__Bacteria|p__Firmicutes_A|c__Clostridia|o__Lachnospirales|f__Lachnospiraceae|g__Acetatifactor|s__Acetatifactor_sp900066565	IARS2	-0.516484	0.00581312	27	0.0124961	FALSE
k__Bacteria|p__Firmicutes_A|c__Clostridia|o__Oscillospirales|f__Acutalibacteraceae|g__Eubacterium_R|s__Eubacterium_R_sp000434995	AARS2	0.482295	0.0108431	27	0.0151414	FALSE
k__Bacteria|p__Firmicutes_A|c__Clostridia|o__Oscillospirales|f__Oscillospiraceae|g__CAG-170|s__CAG-170_sp900549635	SLC25A2	0.503729	0.00738925	27	0.0132271	FALSE
k__Bacteria|p__Firmicutes_A|c__Clostridia|o__Oscillospirales|f__Oscillospiraceae|g__CAG-83|s__CAG-83_sp900545585	SLC25A2	0.556567	0.00256956	27	0.0102254	FALSE
k__Bacteria|p__Firmicutes_A|c__Clostridia|o__Lachnospirales|f__Lachnospiraceae|g__Acetatifactor|s__Acetatifactor_sp003447295	SLC25A2	0.560794	0.00234358	27	0.0100323	FALSE
k__Bacteria|p__Firmicutes_A|c__Clostridia|o__Lachnospirales|f__Lachnospiraceae|g__Acetatifactor|s__Acetatifactor_sp900066365	SLC25A2	0.55234	0.00281397	27	0.0103763	FALSE
k__Bacteria|p__Firmicutes_A|c__Clostridia|o__Oscillospirales|f__Oscillospiraceae|g__CAG-83|s__CAG-83_sp000431575	GPT2	-0.426129	0.0266679	27	0.0277912	FALSE
k__Bacteria|p__Firmicutes_A|c__Clostridia|o__Oscillospirales|f__Ruminococcaceae|g__Ruminococcus_D|s__Ruminococcus_D_sp900539095	GPT2	0.409646	0.0338384	27	0.0343308	FALSE
k__Bacteria|p__Firmicutes_A|c__Clostridia|o__TANB77|f__CAG-508|g__CAG-492|s__CAG-492_sp000434335	GLDC	-0.481685	0.0109584	27	0.0151414	FALSE
k__Bacteria|p__Firmicutes_A|c__Clostridia|o__Oscillospirales|f__Oscillospiraceae|g__Dysosmobacter|s__Dysosmobacter_sp900542115	GLDC	-0.493284	0.00893423	27	0.0138156	FALSE
k__Bacteria|p__Desulfobacterota|c__Desulfovibrionia|o__Desulfovibrionales|f__Desulfovibrionaceae|g__Bilophila|s__Bilophila_wadsworthia	GOT1	0.587912	0.00126012	27	0.00892492	FALSE
k__Bacteria|p__Firmicutes_A|c__Clostridia|o__TANB77|f__CAG-508|g__CAG-492|s__CAG-492_sp000434335	HGD	-0.48779	0.00985008	27	0.0144088	FALSE
k__Bacteria|p__Desulfobacterota|c__Desulfovibrionia|o__Desulfovibrionales|f__Desulfovibrionaceae|g__Bilophila|s__Bilophila_wadsworthia	NOS1	-0.455303	0.0170127	27	0.0195927	FALSE
k__Bacteria|p__Firmicutes_A|c__Clostridia|o__Lachnospirales|f__Lachnospiraceae|g__Acetatifactor|s__Acetatifactor_sp900066565	PCCB	-0.64591	0.000273652	27	0.00805233	FALSE
k__Bacteria|p__Firmicutes_A|c__Clostridia|o__Oscillospirales|f__Ruminococcaceae|g__Faecalibacterium|s__Faecalibacterium_sp900539885	FARS2	0.564713	0.00214954	27	0.0100323	FALSE
k__Bacteria|p__Firmicutes_A|c__Clostridia|o__Lachnospirales|f__Lachnospiraceae|g__Agathobacter|s__Agathobacter_sp900547695	FARS2	0.562271	0.00226876	27	0.0100323	FALSE
k__Bacteria|p__Firmicutes_A|c__Clostridia|o__Oscillospirales|f__Acutalibacteraceae|g__CAG-180|s__CAG-180_sp000432435	SLC45A2	0.446044	0.0197007	27	0.0217416	FALSE
k__Bacteria|p__Firmicutes_A|c__Clostridia|o__Oscillospirales|f__Oscillospiraceae|g__Dysosmobacter|s__Dysosmobacter_sp900544105	SLC45A2	-0.436459	0.0228403	27	0.0244671	FALSE
k__Bacteria|p__Bacteroidota|c__Bacteroidia|o__Bacteroidales|f__Bacteroidaceae|g__Phocaeicola|s__Phocaeicola_massiliensis	SLC45A2	-0.512184	0.00630914	27	0.0127419	FALSE
k__Bacteria|p__Firmicutes|c__Bacilli|o__RF39|f__UBA660|g__CAG-302|s__CAG-302_sp001916775	NIT2	-0.539072	0.00371457	27	0.0113135	FALSE
k__Bacteria|p__Proteobacteria|c__Alphaproteobacteria|o__RF32|f__CAG-239|g__51-20|s__51-20_sp001917175	NIT2	0.432845	0.0241249	27	0.0254873	FALSE
k__Bacteria|p__Firmicutes_A|c__Clostridia|o__Oscillospirales|f__Ruminococcaceae|g__Faecalibacterium|s__Faecalibacterium_sp900539885	NIT2	0.470085	0.0133511	27	0.0165701	FALSE
k__Bacteria|p__Firmicutes_C|c__Negativicutes|o__Veillonellales|f__Dialisteraceae|g__Dialister|s__Dialister_invisus	SLC38A1	-0.478632	0.0115504	27	0.015461	FALSE
k__Bacteria|p__Firmicutes_A|c__Clostridia|o__Oscillospirales|f__Oscillospiraceae|g__CAG-83|s__CAG-83_sp900545585	EGLN2	0.520147	0.00541694	27	0.0123691	FALSE
k__Bacteria|p__Firmicutes_A|c__Clostridia|o__Oscillospirales|f__Ruminococcaceae|g__Ruminococcus_C|s__Ruminococcus_C_sp000433635	EGLN2	-0.470696	0.0132152	27	0.0165082	FALSE
k__Bacteria|p__Firmicutes_A|c__Clostridia|o__Lachnospirales|f__Lachnospiraceae|g__CAG-95|s__CAG-95_sp900066375	EGLN2	0.470696	0.0132152	27	0.0165082	FALSE
k__Bacteria|p__Firmicutes_A|c__Clostridia|o__Lachnospirales|f__Lachnospiraceae|g__Agathobacter|s__Agathobacter_rectalis	EGLN2	-0.518315	0.00561208	27	0.0123691	FALSE
k__Bacteria|p__Bacteroidota|c__Bacteroidia|o__Bacteroidales|f__Tannerellaceae|g__Parabacteroides|s__Parabacteroides_goldsteinii	AASDH	0.47558	0.0121687	27	0.0158901	TRUE
k__Bacteria|p__Actinobacteriota|c__Coriobacteriia|o__Coriobacteriales|f__Coriobacteriaceae|g__Collinsella|s__Collinsella_sp002232035	IL23A	0.498168	0.00818107	27	0.0133574	FALSE
k__Bacteria|p__Firmicutes_A|c__Clostridia|o__Oscillospirales|f__Oscillospiraceae|g__Lawsonibacter|s__Lawsonibacter_sp014287875	IL23A	0.467033	0.0140481	27	0.0172123	TRUE
k__Bacteria|p__Firmicutes_A|c__Clostridia|o__Lachnospirales|f__UBA1390|g__NSJ-32|s__NSJ-32_sp014384895	IL23A	0.572039	0.00182361	27	0.00991757	FALSE
k__Bacteria|p__Bacteroidota|c__Bacteroidia|o__Bacteroidales|f__Bacteroidaceae|g__Bacteroides|s__Bacteroides_stercorirosoris	IL23A	0.526862	0.00474982	27	0.012291	FALSE
k__Bacteria|p__Firmicutes_A|c__Clostridia|o__Lachnospirales|f__Lachnospiraceae|g__TF01-11|s__TF01-11_sp003529475	IRAK1	-0.579976	0.00151945	27	0.00924933	FALSE
k__Bacteria|p__Firmicutes_A|c__Clostridia|o__Oscillospirales|f__Oscillospiraceae|g__CAG-103|s__CAG-103_sp900757655	FANCC	-0.52381	0.00504386	27	0.0123691	TRUE
k__Bacteria|p__Firmicutes_A|c__Clostridia|o__Oscillospirales|f__Oscillospiraceae|g__Dysosmobacter|s__Dysosmobacter_sp900542115	FANCC	-0.491453	0.00923123	27	0.0140763	FALSE
k__Bacteria|p__Firmicutes_C|c__Negativicutes|o__Veillonellales|f__Dialisteraceae|g__Dialister|s__Dialister_invisus	FANCE	0.587912	0.00126012	27	0.00892492	FALSE
k__Bacteria|p__Firmicutes_A|c__Clostridia|o__Oscillospirales|f__Ruminococcaceae|g__Faecalibacterium|s__Faecalibacterium_prausnitzii_D	FANCE	0.563492	0.00220846	27	0.0100323	FALSE
k__Bacteria|p__Firmicutes_A|c__Clostridia|o__Lachnospirales|f__Lachnospiraceae|g__Eubacterium_F|s__Eubacterium_F_sp003491505	FANCE	0.507937	0.00683375	27	0.013071	FALSE
k__Bacteria|p__Firmicutes_A|c__Clostridia|o__Lachnospirales|f__Lachnospiraceae|g__Lachnospira|s__Lachnospira_eligens_A	IFNAR2	0.484127	0.0105032	27	0.014836	FALSE
k__Bacteria|p__Actinobacteriota|c__Coriobacteriia|o__Coriobacteriales|f__Coriobacteriaceae|g__Collinsella|s__Collinsella_sp002232035	KPNA2	-0.551282	0.00287816	27	0.010413	TRUE
k__Bacteria|p__Firmicutes_A|c__Clostridia|o__Lachnospirales|f__Lachnospiraceae|g__Lachnospira|s__Lachnospira_sp003537285	KPNA2	0.562882	0.00223844	27	0.0100323	TRUE
k__Bacteria|p__Firmicutes_A|c__Clostridia|o__Lachnospirales|f__Lachnospiraceae|g__Lachnospira|s__Lachnospira_eligens_A	KPNA2	0.603175	0.000867248	27	0.00892492	TRUE
k__Bacteria|p__Verrucomicrobiota|c__Verrucomicrobiae|o__Verrucomicrobiales|f__Akkermansiaceae|g__Akkermansia|s__Akkermansia_muciniphila_B	PTPN2	0.485348	0.0102816	27	0.0147678	FALSE
k__Bacteria|p__Firmicutes_A|c__Clostridia|o__Lachnospirales|f__Lachnospiraceae|g__Mediterraneibacter|s__Mediterraneibacter_lactaris	RNASEL	0.47619	0.0120429	27	0.0157896	FALSE
k__Bacteria|p__Bacteroidota|c__Bacteroidia|o__Bacteroidales|f__Bacteroidaceae|g__Phocaeicola|s__Phocaeicola_massiliensis	RNASEL	0.504884	0.00723306	27	0.0131776	FALSE
k__Bacteria|p__Firmicutes_A|c__Clostridia|o__Oscillospirales|f__Oscillospiraceae|g__CAG-103|s__CAG-103_sp900543625	TRIM68	0.442002	0.0209784	27	0.0228233	FALSE
k__Bacteria|p__Firmicutes_C|c__Negativicutes|o__Veillonellales|f__Dialisteraceae|g__Dialister|s__Dialister_invisus	PDE12	-0.484737	0.0103919	27	0.0147878	FALSE
k__Bacteria|p__Firmicutes_A|c__Clostridia|o__Lachnospirales|f__Lachnospiraceae|g__Acetatifactor|s__Acetatifactor_sp900066565	PDE12	0.615995	0.000624318	27	0.00892492	FALSE
k__Bacteria|p__Firmicutes_A|c__Clostridia|o__Oscillospirales|f__Oscillospiraceae|g__CAG-83|s__CAG-83_sp000431575	GNAS	0.571429	0.00184904	27	0.00991757	TRUE
k__Bacteria|p__Firmicutes_A|c__Clostridia|o__Oscillospirales|f__Oscillospiraceae|g__CAG-83|s__CAG-83_sp001916855	IFT172	0.529915	0.00447045	27	0.0120729	FALSE
k__Bacteria|p__Firmicutes_A|c__Clostridia|o__Oscillospirales|f__Oscillospiraceae|g__Lawsonibacter|s__Lawsonibacter_sp014287875	IFT52	-0.543956	0.00335804	27	0.0112472	FALSE
k__Bacteria|p__Firmicutes_A|c__Clostridia|o__Oscillospirales|f__Ruminococcaceae|g__Ruminococcus_C|s__Ruminococcus_C_callidus	IFT52	0.489011	0.00964006	27	0.0143016	FALSE
k__Bacteria|p__Bacteroidota|c__Bacteroidia|o__Bacteroidales|f__Bacteroidaceae|g__Bacteroides|s__Bacteroides_stercorirosoris	IFT52	-0.504884	0.00723306	27	0.0131776	FALSE
k__Bacteria|p__Firmicutes_A|c__Clostridia|o__TANB77|f__CAG-508|g__CAG-492|s__CAG-492_sp000434335	HHAT	-0.388278	0.04535	27	0.0455877	FALSE
k__Bacteria|p__Firmicutes_A|c__Clostridia|o__Lachnospirales|f__Lachnospiraceae|g__Agathobacter|s__Agathobacter_sp900547695	HHAT	0.443834	0.0203912	27	0.0222793	FALSE
k__Bacteria|p__Firmicutes_A|c__Clostridia|o__Oscillospirales|f__Ruminococcaceae|g__Ruminiclostridium_E|s__Ruminiclostridium_E_siraeum	CDC73	-0.481074	0.0110747	27	0.0151414	FALSE
k__Bacteria|p__Firmicutes_A|c__Clostridia|o__Lachnospirales|f__Lachnospiraceae|g__Lachnospira|s__Lachnospira_sp003537285	CDC73	0.493895	0.00883702	27	0.0137485	TRUE
k__Bacteria|p__Firmicutes|c__Bacilli|o__RF39|f__UBA660|g__CAG-302|s__CAG-302_sp001916775	FUZ	0.641026	0.000314954	27	0.00805233	FALSE
k__Bacteria|p__Firmicutes_A|c__Clostridia|o__Oscillospirales|f__Acutalibacteraceae|g__CAG-180|s__CAG-180_sp000432435	CTBS	0.47619	0.0120429	27	0.0157896	FALSE
k__Bacteria|p__Firmicutes_A|c__Clostridia|o__Lachnospirales|f__Lachnospiraceae|g__Mediterraneibacter|s__Mediterraneibacter_lactaris	CTBS	-0.559829	0.00239362	27	0.0100323	FALSE
k__Bacteria|p__Firmicutes_A|c__Clostridia|o__Lachnospirales|f__Lachnospiraceae|g__Lachnospira|s__Lachnospira_sp900316325	CTBS	-0.4884	0.0097446	27	0.0143733	FALSE
k__Bacteria|p__Proteobacteria|c__Alphaproteobacteria|o__RF32|f__CAG-239|g__51-20|s__51-20_sp001917175	CHIA	-0.520805	0.00534825	27	0.0123691	FALSE
k__Bacteria|p__Firmicutes_A|c__Clostridia|o__Oscillospirales|f__Oscillospiraceae|g__CAG-103|s__CAG-103_sp900543625	CHIA	0.467969	0.0138312	27	0.0170008	FALSE
k__Bacteria|p__Firmicutes_A|c__Clostridia|o__Lachnospirales|f__Lachnospiraceae|g__CAG-95|s__CAG-95_sp900066375	CHIA	-0.499	0.00805838	27	0.0133574	FALSE
k__Bacteria|p__Firmicutes_A|c__Clostridia|o__Oscillospirales|f__Oscillospiraceae|g__CAG-83|s__CAG-83_sp900545585	EHHADH	-0.537241	0.00385634	27	0.011509	FALSE
k__Bacteria|p__Firmicutes_A|c__Clostridia|o__Lachnospirales|f__Lachnospiraceae|g__Agathobacter|s__Agathobacter_sp900546625	EHHADH	0.566545	0.00206369	27	0.0100323	FALSE
k__Bacteria|p__Firmicutes_A|c__Clostridia|o__Lachnospirales|f__Lachnospiraceae|g__Agathobacter|s__Agathobacter_rectalis	EHHADH	0.586081	0.00131629	27	0.00892492	FALSE
k__Bacteria|p__Firmicutes_A|c__Clostridia|o__Oscillospirales|f__Ruminococcaceae|g__Faecalibacterium|s__Faecalibacterium_prausnitzii_D	ACBD5	-0.533578	0.00415375	27	0.0118436	FALSE
k__Bacteria|p__Firmicutes_A|c__Clostridia|o__Lachnospirales|f__UBA1390|g__NSJ-32|s__NSJ-32_sp014384895	ACBD5	-0.539072	0.00371457	27	0.0113135	TRUE
k__Bacteria|p__Firmicutes_A|c__Clostridia_A|o__Christensenellales|f__CAG-138|g__PeH17|s__PeH17_sp000435055	PIGQ	0.442002	0.0209784	27	0.0228233	FALSE
k__Bacteria|p__Firmicutes_A|c__Clostridia|o__TANB77|f__CAG-508|g__CAG-492|s__CAG-492_sp000434335	PIGQ	0.462759	0.0150743	27	0.0181792	FALSE
k__Bacteria|p__Firmicutes_A|c__Clostridia|o__Oscillospirales|f__Oscillospiraceae|g__CAG-103|s__CAG-103_sp900543625	PIGQ	0.429792	0.0252552	27	0.0265717	FALSE
k__Bacteria|p__Firmicutes_A|c__Clostridia_A|o__Christensenellales|f__CAG-138|g__PeH17|s__PeH17_sp000435055	PIGP	-0.662393	0.000167159	27	0.0070389	FALSE
k__Bacteria|p__Elusimicrobiota|c__Elusimicrobia|o__Elusimicrobiales|f__Elusimicrobiaceae|g__UBA1436|s__UBA1436_sp900541355	A4GALT	0.539662	0.00366984	27	0.0113135	FALSE
k__Bacteria|p__Firmicutes_A|c__Clostridia|o__Lachnospirales|f__Lachnospiraceae|g__Lachnospira|s__Lachnospira_sp003537285	A4GALT	0.505474	0.00715437	27	0.0131776	TRUE
k__Bacteria|p__Firmicutes_A|c__Clostridia|o__Oscillospirales|f__Ruminococcaceae|g__Gemmiger|s__Gemmiger_formicilis	PIGG	-0.525641	0.00486564	27	0.0123166	FALSE
k__Bacteria|p__Firmicutes_A|c__Clostridia|o__Oscillospirales|f__Oscillospiraceae|g__Dysosmobacter|s__Dysosmobacter_sp900542115	PIGZ	-0.526252	0.00480743	27	0.012291	FALSE
k__Bacteria|p__Firmicutes_C|c__Negativicutes|o__Veillonellales|f__Dialisteraceae|g__Dialister|s__Dialister_invisus	PIGO	-0.455433	0.0169771	27	0.0195927	FALSE
k__Bacteria|p__Firmicutes_A|c__Clostridia|o__Oscillospirales|f__Ruminococcaceae|g__Faecalibacterium|s__Faecalibacterium_prausnitzii_D	PIGO	-0.499389	0.00800135	27	0.0133574	FALSE
k__Bacteria|p__Firmicutes_A|c__Clostridia|o__Lachnospirales|f__Lachnospiraceae|g__Coprococcus|s__Coprococcus_eutactus	PGAP3	-0.494505	0.0087407	27	0.0137379	FALSE
k__Bacteria|p__Firmicutes_A|c__Clostridia|o__Lachnospirales|f__Lachnospiraceae|g__Acetatifactor|s__Acetatifactor_sp003447295	LGR4	-0.53663	0.00390461	27	0.0115186	FALSE
k__Bacteria|p__Proteobacteria|c__Alphaproteobacteria|o__RF32|f__CAG-239|g__51-20|s__51-20_sp001917175	SOX7	0.47967	0.0113462	27	0.0154027	FALSE
k__Bacteria|p__Firmicutes_A|c__Clostridia|o__Oscillospirales|f__Ruminococcaceae|g__Ruminococcus_C|s__Ruminococcus_C_sp000980705	SOX7	-0.449404	0.0186876	27	0.0209192	FALSE
k__Bacteria|p__Firmicutes_A|c__Clostridia|o__Oscillospirales|f__Acutalibacteraceae|g__Pseudoruminococcus|s__Pseudoruminococcus_massiliensis	FDFT1	0.457265	0.0164838	27	0.0193024	FALSE
k__Bacteria|p__Firmicutes_A|c__Clostridia|o__Lachnospirales|f__Lachnospiraceae|g__Mediterraneibacter|s__Mediterraneibacter_lactaris	MED23	-0.480464	0.0111921	27	0.0152475	FALSE
k__Bacteria|p__Firmicutes_A|c__Clostridia|o__Lachnospirales|f__Lachnospiraceae|g__Blautia_A|s__Blautia_A_sp900066145	MED23	-0.506105	0.00707104	27	0.0131776	FALSE
k__Bacteria|p__Bacteroidota|c__Bacteroidia|o__Bacteroidales|f__Bacteroidaceae|g__Bacteroides|s__Bacteroides_nordii	MED23	-0.491453	0.00923123	27	0.0140763	FALSE
k__Bacteria|p__Firmicutes_A|c__Clostridia|o__Oscillospirales|f__Oscillospiraceae|g__Dysosmobacter|s__Dysosmobacter_sp900544105	MED26	-0.434676	0.0234667	27	0.0249985	TRUE
k__Bacteria|p__Firmicutes_A|c__Clostridia|o__Oscillospirales|f__Ruminococcaceae|g__Ruminococcus_C|s__Ruminococcus_C_callidus	MED26	0.433455	0.0239038	27	0.0253235	FALSE
k__Bacteria|p__Firmicutes_A|c__Clostridia|o__Lachnospirales|f__UBA1390|g__NSJ-32|s__NSJ-32_sp014384895	MED26	-0.591575	0.00115398	27	0.00892492	TRUE
k__Bacteria|p__Firmicutes_A|c__Clostridia|o__Lachnospirales|f__Lachnospiraceae|g__Agathobacter|s__Agathobacter_sp900546625	MED26	0.611722	0.00069769	27	0.00892492	FALSE
k__Bacteria|p__Firmicutes_A|c__Clostridia|o__Lachnospirales|f__Lachnospiraceae|g__Agathobacter|s__Agathobacter_rectalis	MED26	0.659341	0.000183544	27	0.0070389	FALSE
k__Bacteria|p__Firmicutes_A|c__Clostridia|o__Oscillospirales|f__Acutalibacteraceae|g__CAG-180|s__CAG-180_sp000432435	CARM1	-0.579976	0.00151945	27	0.00924933	FALSE
k__Bacteria|p__Firmicutes_A|c__Clostridia|o__Oscillospirales|f__Acutalibacteraceae|g__HGM12814|s__HGM12814_sp900770165	CARM1	-0.424298	0.027398	27	0.0283976	FALSE
k__Bacteria|p__Firmicutes_A|c__Clostridia|o__Oscillospirales|f__Ruminococcaceae|g__Faecalibacterium|s__Faecalibacterium_prausnitzii_D	CARM1	0.528694	0.00458047	27	0.0120729	FALSE
k__Bacteria|p__Firmicutes_A|c__Clostridia|o__Lachnospirales|f__Lachnospiraceae|g__Blautia_A|s__Blautia_A_sp900066145	GLIPR1	0.499389	0.00800135	27	0.0133574	FALSE
k__Bacteria|p__Firmicutes_A|c__Clostridia|o__Lachnospirales|f__Lachnospiraceae|g__Acetatifactor|s__Acetatifactor_sp900066365	MED10	0.525641	0.00486564	27	0.0123166	FALSE
k__Bacteria|p__Firmicutes_A|c__Clostridia|o__Oscillospirales|f__Acutalibacteraceae|g__Pseudoruminococcus|s__Pseudoruminococcus_massiliensis	MED11	0.498168	0.00818107	27	0.0133574	FALSE
k__Bacteria|p__Firmicutes_A|c__Clostridia|o__Oscillospirales|f__Oscillospiraceae|g__CAG-83|s__CAG-83_sp000431575	MED11	-0.461538	0.0153786	27	0.0183728	FALSE
k__Bacteria|p__Firmicutes_C|c__Negativicutes|o__Veillonellales|f__Dialisteraceae|g__Dialister|s__Dialister_invisus	TRAF2	0.478632	0.0115504	27	0.015461	FALSE
k__Bacteria|p__Firmicutes_A|c__Clostridia|o__Lachnospirales|f__Lachnospiraceae|g__Coprococcus|s__Coprococcus_eutactus	TRAF2	0.487179	0.00995652	27	0.0144088	FALSE
k__Bacteria|p__Actinobacteriota|c__Coriobacteriia|o__Coriobacteriales|f__Coriobacteriaceae|g__Collinsella|s__Collinsella_sp002232035	PSME3	-0.497558	0.0082722	27	0.0133574	TRUE
k__Bacteria|p__Firmicutes|c__Bacilli|o__RF39|f__UBA660|g__CAG-302|s__CAG-302_sp001916775	PSME3	0.518926	0.00554638	27	0.0123691	FALSE

## Sheet: microbe_endo_metabolite
microbe	metabolite	r_spear	p_spear	n_eff	q_spear
k__Bacteria|p__Actinobacteriota|c__Coriobacteriia|o__Coriobacteriales|f__Coriobacteriaceae|g__Collinsella|s__Collinsella_sp002232035	L-Norleucine	0.34388	0.00381472	69	0.00443332
k__Bacteria|p__Firmicutes_A|c__Clostridia|o__Oscillospirales|f__Oscillospiraceae|g__CAG-83|s__CAG-83_sp001916855	Pipecolic acid	-0.455572	8.37e-05	69	0.000652184
k__Bacteria|p__Firmicutes_A|c__Clostridia|o__Oscillospirales|f__Oscillospiraceae|g__CAG-83|s__CAG-83_sp900545585	Pipecolic acid	-0.469858	4.64e-05	69	0.000625313
k__Bacteria|p__Firmicutes_A|c__Clostridia|o__Oscillospirales|f__Oscillospiraceae|g__Dysosmobacter|s__Dysosmobacter_sp900544105	Pipecolic acid	-0.493606	1.63e-05	69	0.000625313
k__Bacteria|p__Firmicutes_A|c__Clostridia|o__Oscillospirales|f__Oscillospiraceae|g__Dysosmobacter|s__Dysosmobacter_sp001916835	Pipecolic acid	-0.38217	0.0011932	69	0.0021833
k__Bacteria|p__Firmicutes_A|c__Clostridia|o__Oscillospirales|f__Ruminococcaceae|g__Ruminococcus_D|s__Ruminococcus_D_sp900539095	Pipecolic acid	0.432444	0.000206616	69	0.00111056
k__Bacteria|p__Firmicutes_A|c__Clostridia|o__Oscillospirales|f__Ruminococcaceae|g__Ruminococcus_D|s__Ruminococcus_D_bicirculans	Pipecolic acid	0.449653	0.000106169	69	0.000652184
k__Bacteria|p__Firmicutes_A|c__Clostridia|o__Lachnospirales|f__Lachnospiraceae|g__Lachnospira|s__Lachnospira_sp003537285	Pipecolic acid	0.405663	0.000544023	69	0.00167093
k__Bacteria|p__Firmicutes_A|c__Clostridia|o__Lachnospirales|f__Lachnospiraceae|g__Lachnospira|s__Lachnospira_eligens_A	Pipecolic acid	0.407015	0.000519064	69	0.00167093
k__Bacteria|p__Firmicutes_C|c__Negativicutes|o__Veillonellales|f__Dialisteraceae|g__Dialister|s__Dialister_invisus	Docosapentaenoic acid	0.459708	0.000667515	69	0.00186105
k__Bacteria|p__Firmicutes_A|c__Clostridia|o__Oscillospirales|f__Acutalibacteraceae|g__CAG-180|s__CAG-180_sp000432435	L-Lysine	-0.306869	0.0103272	69	0.0103272
k__Bacteria|p__Bacteroidota|c__Bacteroidia|o__Bacteroidales|f__Bacteroidaceae|g__Phocaeicola|s__Phocaeicola_massiliensis	5alpha-androstan-3beta,17beta-diol monosulfate	0.392766	0.000843264	69	0.00190844
k__Bacteria|p__Verrucomicrobiota|c__Verrucomicrobiae|o__Verrucomicrobiales|f__Akkermansiaceae|g__Akkermansia|s__Akkermansia_muciniphila_B	Trimethyl-5-aminovaleric acid	0.364048	0.00210484	69	0.00296748
k__Bacteria|p__Firmicutes_A|c__Clostridia|o__Lachnospirales|f__Lachnospiraceae|g__CAG-95|s__CAG-95_sp900066375	Arachidyl carnitine	0.375594	0.00147162	69	0.00243384
k__Bacteria|p__Firmicutes_A|c__Clostridia|o__Lachnospirales|f__Lachnospiraceae|g__Dorea|s__Dorea_formicigenerans	Dehydroepiandrosterone sulfate	0.378407	0.00134605	69	0.00231521
k__Bacteria|p__Verrucomicrobiota|c__Verrucomicrobiae|o__Verrucomicrobiales|f__Akkermansiaceae|g__Akkermansia|s__Akkermansia_muciniphila_B	Tetracosahexaenoic acid	-0.387468	0.00100453	69	0.00205276
k__Bacteria|p__Firmicutes_A|c__Clostridia|o__Oscillospirales|f__Oscillospiraceae|g__CAG-83|s__CAG-83_sp000431575	LysoPC(O-18:0/0:0)	-0.342784	0.00393575	69	0.00445361
k__Bacteria|p__Firmicutes_A|c__Clostridia|o__Oscillospirales|f__Oscillospiraceae|g__CAG-103|s__CAG-103_sp900757655	13,14-dihydro-15-keto-tetranor Prostaglandin E2	0.395798	0.000761891	69	0.00189889
k__Bacteria|p__Firmicutes_A|c__Clostridia|o__Oscillospirales|f__Ruminococcaceae|g__Ruminococcus_D|s__Ruminococcus_D_sp900539095	Palmitoylcarnitine	-0.339167	0.00435971	69	0.00480686
k__Bacteria|p__Actinobacteriota|c__Coriobacteriia|o__Coriobacteriales|f__Coriobacteriaceae|g__Collinsella|s__Collinsella_sp002232035	5-Androstenediol	0.366642	0.00194441	69	0.00293368
k__Bacteria|p__Bacteroidota|c__Bacteroidia|o__Bacteroidales|f__Tannerellaceae|g__Parabacteroides|s__Parabacteroides_goldsteinii	5-Androstenediol	0.424004	0.000282782	69	0.00140913
k__Bacteria|p__Bacteroidota|c__Bacteroidia|o__Bacteroidales|f__Bacteroidaceae|g__Phocaeicola|s__Phocaeicola_massiliensis	5-Androstenediol	0.450164	0.000104032	69	0.000652184
k__Bacteria|p__Verrucomicrobiota|c__Verrucomicrobiae|o__Verrucomicrobiales|f__Akkermansiaceae|g__Akkermansia|s__Akkermansia_muciniphila_B	Testosterone	-0.355791	0.00269744	69	0.00346239
k__Bacteria|p__Firmicutes_A|c__Clostridia|o__Oscillospirales|f__Oscillospiraceae|g__Dysosmobacter|s__Dysosmobacter_sp001916835	2-Methoxyestradiol	0.32711	0.00607967	69	0.00629942
k__Bacteria|p__Firmicutes_A|c__Clostridia|o__Oscillospirales|f__Oscillospiraceae|g__Lawsonibacter|s__Lawsonibacter_sp014287875	12S-Hepe	0.471502	4.32e-05	69	0.000625313
k__Bacteria|p__Firmicutes_A|c__Clostridia|o__Lachnospirales|f__Lachnospiraceae|g__CAG-95|s__CAG-95_sp900066375	3-Octadec-9-enoyloxy-4-(trimethylazaniumyl)butanoate	0.383084	0.00115854	69	0.00216597
k__Bacteria|p__Verrucomicrobiota|c__Verrucomicrobiae|o__Verrucomicrobiales|f__Akkermansiaceae|g__Akkermansia|s__Akkermansia_muciniphila_B	25-Hydroxyvitamin D3 3-sulfate ester	0.373475	0.00157307	69	0.00255253
k__Bacteria|p__Firmicutes_A|c__Clostridia|o__Lachnospirales|f__Lachnospiraceae|g__Bariatricus|s__Bariatricus_comes	5alpha-Androst-1-en-3-one	0.361345	0.00228457	69	0.00306989
k__Bacteria|p__Firmicutes_A|c__Clostridia|o__Oscillospirales|f__Oscillospiraceae|g__Lawsonibacter|s__Lawsonibacter_sp014287875	9-cis retinol	0.387066	0.00101783	69	0.00205276
k__Bacteria|p__Bacteroidota|c__Bacteroidia|o__Bacteroidales|f__Tannerellaceae|g__Parabacteroides|s__Parabacteroides_goldsteinii	9-cis retinol	0.464085	5.91e-05	69	0.000625313
k__Bacteria|p__Bacteroidota|c__Bacteroidia|o__Bacteroidales|f__Bacteroidaceae|g__Bacteroides|s__Bacteroides_nordii	9-cis retinol	0.394373	0.000799195	69	0.00189889
k__Bacteria|p__Bacteroidota|c__Bacteroidia|o__Bacteroidales|f__Bacteroidaceae|g__Phocaeicola|s__Phocaeicola_massiliensis	9-cis retinol	0.477822	3.3e-05	69	0.000625313
k__Bacteria|p__Verrucomicrobiota|c__Verrucomicrobiae|o__Verrucomicrobiales|f__Akkermansiaceae|g__Akkermansia|s__Akkermansia_muciniphila_B	Calcifediol lactone	-0.51213	6.86e-06	69	0.000589657
k__Bacteria|p__Firmicutes_A|c__Clostridia|o__Oscillospirales|f__Oscillospiraceae|g__Dysosmobacter|s__Dysosmobacter_sp900544105	Calcifediol lactone	0.380051	0.00127722	69	0.00224166
k__Bacteria|p__Firmicutes_A|c__Clostridia|o__Oscillospirales|f__Oscillospiraceae|g__Dysosmobacter|s__Dysosmobacter_sp001916835	Calcifediol lactone	0.364377	0.00208387	69	0.00296748
k__Bacteria|p__Firmicutes_A|c__Clostridia|o__Oscillospirales|f__Oscillospiraceae|g__CAG-110|s__CAG-110_sp003525905	1-Monolinolenoyl-rac-glycerol	0.326123	0.00624381	69	0.00639247
k__Bacteria|p__Elusimicrobiota|c__Elusimicrobia|o__Elusimicrobiales|f__Elusimicrobiaceae|g__UBA1436|s__UBA1436_sp900541355	DG(12:0/12:0/0:0)[iso2]	-0.377019	0.00140676	69	0.00237219
k__Bacteria|p__Firmicutes_C|c__Negativicutes|o__Veillonellales|f__Dialisteraceae|g__Dialister|s__Dialister_invisus	DG(12:0/12:0/0:0)[iso2]	-0.346913	0.00349689	69	0.0042567
k__Bacteria|p__Firmicutes_A|c__Clostridia|o__Oscillospirales|f__Oscillospiraceae|g__CAG-83|s__CAG-83_sp900545585	DG(12:0/12:0/0:0)[iso2]	0.398173	0.000703214	69	0.00188989
k__Bacteria|p__Firmicutes_A|c__Clostridia|o__Oscillospirales|f__Oscillospiraceae|g__CAG-83|s__CAG-83_sp001916855	DG(12:0/17:2(9Z,12Z)/0:0)[iso2]	0.480343	2.95e-05	69	0.000625313
k__Bacteria|p__Firmicutes_A|c__Clostridia|o__Oscillospirales|f__Ruminococcaceae|g__Faecalibacterium|s__Faecalibacterium_prausnitzii_D	DG(12:0/17:2(9Z,12Z)/0:0)[iso2]	-0.327256	0.00605568	69	0.00629942
k__Bacteria|p__Firmicutes_A|c__Clostridia|o__Lachnospirales|f__Lachnospiraceae|g__Lachnospira|s__Lachnospira_sp003537285	DG(12:0/17:2(9Z,12Z)/0:0)[iso2]	-0.459043	7.27e-05	69	0.000625313
k__Bacteria|p__Firmicutes_A|c__Clostridia|o__Lachnospirales|f__Lachnospiraceae|g__Lachnospira|s__Lachnospira_eligens_A	DG(12:0/17:2(9Z,12Z)/0:0)[iso2]	-0.450055	0.000104487	69	0.000652184
k__Bacteria|p__Firmicutes_A|c__Clostridia|o__Lachnospirales|f__Lachnospiraceae|g__Lachnospira|s__Lachnospira_sp003537285	PE(P-18:0/18:3(9Z,12Z,15Z))	0.362879	0.00218094	69	0.00302366
k__Bacteria|p__Firmicutes_A|c__Clostridia|o__Oscillospirales|f__Acutalibacteraceae|g__Eubacterium_R|s__Eubacterium_R_sp000434995	PE(O-18:0/0:0)	0.340775	0.00416653	69	0.00465353
k__Bacteria|p__Firmicutes_A|c__Clostridia|o__Lachnospirales|f__Lachnospiraceae|g__Coprococcus|s__Coprococcus_eutactus	Cer(d16:2(4E,6E)/18:1(9Z)(2OH))	0.360614	0.00233545	69	0.00308998
k__Bacteria|p__Firmicutes_A|c__Clostridia|o__Oscillospirales|f__Oscillospiraceae|g__CAG-83|s__CAG-83_sp001916855	27-Norcholestanehexol	0.459225	7.22e-05	69	0.000625313
k__Bacteria|p__Firmicutes_A|c__Clostridia|o__Oscillospirales|f__Oscillospiraceae|g__CAG-83|s__CAG-83_sp900545585	27-Norcholestanehexol	0.460139	6.95e-05	69	0.000625313
k__Bacteria|p__Firmicutes_A|c__Clostridia|o__Lachnospirales|f__Lachnospiraceae|g__Eubacterium_F|s__Eubacterium_F_sp003491505	27-Norcholestanehexol	-0.3692	0.00179708	69	0.00286201
k__Bacteria|p__Firmicutes_A|c__Clostridia|o__Oscillospirales|f__Oscillospiraceae|g__CAG-83|s__CAG-83_sp900545585	LPI(18:2)	0.364742	0.00206078	69	0.00296748
k__Bacteria|p__Firmicutes_A|c__Clostridia|o__Lachnospirales|f__Lachnospiraceae|g__Mediterraneibacter|s__Mediterraneibacter_lactaris	LPA(16:1)	-0.346438	0.00354506	69	0.0042567
k__Bacteria|p__Elusimicrobiota|c__Elusimicrobia|o__Elusimicrobiales|f__Elusimicrobiaceae|g__UBA1436|s__UBA1436_sp900541355	TG(15:1/18:1/18:2)	-0.358202	0.00251062	69	0.00327141
k__Bacteria|p__Firmicutes_A|c__Clostridia|o__Oscillospirales|f__Oscillospiraceae|g__Dysosmobacter|s__Dysosmobacter_sp900544105	TG(16:0/18:1/22:6)	0.390683	0.000903626	69	0.00197117
k__Bacteria|p__Firmicutes_A|c__Clostridia|o__Lachnospirales|f__Lachnospiraceae|g__Dorea|s__Dorea_formicigenerans	TG(16:0/18:1/22:6)	0.380709	0.00125059	69	0.00224064
k__Bacteria|p__Bacteroidota|c__Bacteroidia|o__Bacteroidales|f__Bacteroidaceae|g__Phocaeicola|s__Phocaeicola_massiliensis	TG(16:0/18:1/22:6)	0.421374	0.00031132	69	0.00140913
k__Bacteria|p__Elusimicrobiota|c__Elusimicrobia|o__Elusimicrobiales|f__Elusimicrobiaceae|g__UBA1436|s__UBA1436_sp900541355	TG(18:1/18:2/18:2)	-0.385459	0.00107266	69	0.00209656
k__Bacteria|p__Actinobacteriota|c__Coriobacteriia|o__Coriobacteriales|f__Coriobacteriaceae|g__Collinsella|s__Collinsella_sp002232035	TG(18:1/18:1/18:1)	0.413592	0.000411871	69	0.00151073
k__Bacteria|p__Actinobacteriota|c__Coriobacteriia|o__Coriobacteriales|f__Coriobacteriaceae|g__Collinsella|s__Collinsella_sp002232035	TG(18:0/18:1/18:1)	0.393935	0.000811002	69	0.00189889
k__Bacteria|p__Firmicutes_A|c__Clostridia|o__Oscillospirales|f__Oscillospiraceae|g__Dysosmobacter|s__Dysosmobacter_sp900544105	TG(18:0/18:1/18:1)	0.415309	0.000387428	69	0.00151073
k__Bacteria|p__Firmicutes_A|c__Clostridia|o__Lachnospirales|f__Lachnospiraceae|g__Lachnospira|s__Lachnospira_sp003537285	TG(18:0/16:0/16:0)	-0.364194	0.00209549	69	0.00296748
k__Bacteria|p__Firmicutes_A|c__Clostridia|o__Oscillospirales|f__Oscillospiraceae|g__Dysosmobacter|s__Dysosmobacter_sp900544105	TG(18:0/16:0/18:1)	0.418159	0.00034977	69	0.00143239
k__Bacteria|p__Firmicutes_A|c__Clostridia|o__Oscillospirales|f__Oscillospiraceae|g__Dysosmobacter|s__Dysosmobacter_sp001916835	TG(18:0/16:0/18:1)	0.336281	0.00472654	69	0.00514535
k__Bacteria|p__Firmicutes_A|c__Clostridia|o__Lachnospirales|f__Lachnospiraceae|g__Lachnospira|s__Lachnospira_sp003537285	TG(18:0/16:0/18:1)	-0.409828	0.000470433	69	0.00161829
k__Bacteria|p__Firmicutes_A|c__Clostridia|o__Lachnospirales|f__Lachnospiraceae|g__Lachnospira|s__Lachnospira_eligens_A	TG(18:0/16:0/18:1)	-0.399562	0.000670843	69	0.00186105
k__Bacteria|p__Firmicutes_A|c__Clostridia|o__Oscillospirales|f__Oscillospiraceae|g__CAG-83|s__CAG-83_sp001916855	PC(16:0p/22:6)	-0.403909	0.000578031	69	0.00171416
k__Bacteria|p__Firmicutes_A|c__Clostridia|o__Oscillospirales|f__Oscillospiraceae|g__Lawsonibacter|s__Lawsonibacter_sp014287875	PC(16:0p/22:6)	-0.366898	0.00192921	69	0.00293368
k__Bacteria|p__Firmicutes_A|c__Clostridia|o__Lachnospirales|f__Lachnospiraceae|g__Lachnospira|s__Lachnospira_sp003537285	PC(16:0p/22:6)	0.343259	0.00388289	69	0.00445238
k__Bacteria|p__Firmicutes_A|c__Clostridia|o__Oscillospirales|f__Acutalibacteraceae|g__Pseudoruminococcus|s__Pseudoruminococcus_massiliensis	PE(16:0e/22:6)	0.384289	0.00111419	69	0.00212935
k__Bacteria|p__Firmicutes_A|c__Clostridia|o__Lachnospirales|f__Lachnospiraceae|g__Lachnospira|s__Lachnospira_sp003537285	PE(16:0e/22:6)	0.362368	0.00221501	69	0.00302366
k__Bacteria|p__Actinobacteriota|c__Coriobacteriia|o__Coriobacteriales|f__Coriobacteriaceae|g__Collinsella|s__Collinsella_sp002232035	PC(16:0e/22:5)(rep)	-0.412934	0.0004216	69	0.00151073
k__Bacteria|p__Firmicutes_A|c__Clostridia|o__Lachnospirales|f__Lachnospiraceae|g__Blautia_A|s__Blautia_A_sp900066145	PC(16:0e/22:5)(rep)	-0.38681	0.00102638	69	0.00205276
k__Bacteria|p__Bacteroidota|c__Bacteroidia|o__Bacteroidales|f__Tannerellaceae|g__Parabacteroides|s__Parabacteroides_goldsteinii	PC(16:0e/22:5)(rep)	-0.395433	0.000771303	69	0.00189889
k__Bacteria|p__Bacteroidota|c__Bacteroidia|o__Bacteroidales|f__Bacteroidaceae|g__Phocaeicola|s__Phocaeicola_massiliensis	PC(16:0e/22:5)(rep)	-0.437523	0.000170382	69	0.000976854
k__Bacteria|p__Firmicutes_A|c__Clostridia|o__Lachnospirales|f__Lachnospiraceae|g__Lachnospira|s__Lachnospira_sp003537285	PE(18:0p/22:6)	0.347534	0.00343478	69	0.0042567
k__Bacteria|p__Actinobacteriota|c__Coriobacteriia|o__Coriobacteriales|f__Coriobacteriaceae|g__Collinsella|s__Collinsella_sp002232035	DG(18:1/18:1)	0.393716	0.000816965	69	0.00189889
k__Bacteria|p__Bacteroidota|c__Bacteroidia|o__Bacteroidales|f__Bacteroidaceae|g__Phocaeicola|s__Phocaeicola_massiliensis	DG(18:1/18:1)	0.419437	0.000333986	69	0.00143239
k__Bacteria|p__Firmicutes_A|c__Clostridia|o__Lachnospirales|f__Lachnospiraceae|g__Mediterraneibacter|s__Mediterraneibacter_lactaris	cPA(16:0)	-0.328973	0.00577997	69	0.00613676
k__Bacteria|p__Firmicutes_A|c__Clostridia|o__Oscillospirales|f__Oscillospiraceae|g__CAG-83|s__CAG-83_sp001916855	PE(18:1/22:2)	-0.422251	0.000301527	69	0.00140913
k__Bacteria|p__Firmicutes_A|c__Clostridia|o__Oscillospirales|f__Oscillospiraceae|g__Dysosmobacter|s__Dysosmobacter_sp001916835	Cer(d16:1/22:0)	0.367702	0.00188211	69	0.00293368
k__Bacteria|p__Firmicutes_A|c__Clostridia|o__Lachnospirales|f__Lachnospiraceae|g__Lachnospira|s__Lachnospira_sp003537285	Cer(d16:1/22:0)	-0.34483	0.00371251	69	0.00437363
k__Bacteria|p__Firmicutes_A|c__Clostridia|o__Oscillospirales|f__Acutalibacteraceae|g__Pseudoruminococcus|s__Pseudoruminococcus_massiliensis	PE(38:6e)	0.399708	0.000667515	69	0.00186105
k__Bacteria|p__Firmicutes_A|c__Clostridia|o__Oscillospirales|f__Oscillospiraceae|g__CAG-83|s__CAG-83_sp000431575	SM(d38:2)	0.309828	0.00957816	69	0.00969085
k__Bacteria|p__Verrucomicrobiota|c__Verrucomicrobiae|o__Verrucomicrobiales|f__Akkermansiaceae|g__Akkermansia|s__Akkermansia_muciniphila_B	PC(40:6p)(rep)	0.346255	0.00356375	69	0.0042567
k__Bacteria|p__Actinobacteriota|c__Coriobacteriia|o__Coriobacteriales|f__Coriobacteriaceae|g__Collinsella|s__Collinsella_sp002232035	PC(40:6p)(rep)	-0.406613	0.000526373	69	0.00167093
k__Bacteria|p__Firmicutes_A|c__Clostridia|o__Oscillospirales|f__Oscillospiraceae|g__Lawsonibacter|s__Lawsonibacter_sp014287875	PC(40:6p)(rep)	-0.34779	0.00340949	69	0.0042567
k__Bacteria|p__Elusimicrobiota|c__Elusimicrobia|o__Elusimicrobiales|f__Elusimicrobiaceae|g__UBA1436|s__UBA1436_sp900541355	PE(54:5)	0.329704	0.00566605	69	0.006091
k__Bacteria|p__Firmicutes_A|c__Clostridia|o__Oscillospirales|f__Acutalibacteraceae|g__Ruminococcus_E|s__Ruminococcus_E_bromii_B	SM(d43:1)(rep)	-0.390245	0.000916822	69	0.00197117

## Sheet: microbe_envir_metabolite
microbe	metabolite	r_spear	p_spear	n_eff	q_spear
k__Bacteria|p__Firmicutes_A|c__Clostridia|o__Oscillospirales|f__Oscillospiraceae|g__CAG-83|s__CAG-83_sp001916855	Pantothenic acid	-0.357472	0.00256597	69	0.00322579
k__Bacteria|p__Firmicutes_A|c__Clostridia|o__Lachnospirales|f__Lachnospiraceae|g__Lachnospira|s__Lachnospira_sp003537285	Pantothenic acid	0.399306	0.000676702	69	0.00138488
k__Bacteria|p__Firmicutes_A|c__Clostridia|o__Lachnospirales|f__Lachnospiraceae|g__Lachnospira|s__Lachnospira_eligens_A	Pantothenic acid	0.394483	0.000796268	69	0.00153077
k__Bacteria|p__Firmicutes_A|c__Clostridia|o__Lachnospirales|f__Lachnospiraceae|g__Lachnospira|s__Lachnospira_sp003537285	N1-phenethylbenzene-1-carbothioamide	0.45042	0.000102978	69	0.000566379
k__Bacteria|p__Firmicutes_A|c__Clostridia|o__Lachnospirales|f__Lachnospiraceae|g__Lachnospira|s__Lachnospira_eligens_A	N1-phenethylbenzene-1-carbothioamide	0.42996	0.000226805	69	0.000867777
k__Bacteria|p__Firmicutes_A|c__Clostridia|o__Oscillospirales|f__Ruminococcaceae|g__Ruminococcus_D|s__Ruminococcus_D_bicirculans	4-(4-hydroxy-3-methoxyphenyl)butan-2-one oxime	-0.44768	0.000114799	69	0.000594255
k__Bacteria|p__Firmicutes_A|c__Clostridia|o__Oscillospirales|f__Ruminococcaceae|g__Ruminococcus_D|s__Ruminococcus_D_bicirculans	6-methyl-1-(2-methylphenyl)-3-propylfuro[3,2-d]pyrimidine-2,4(1H,3H)-dione	-0.487249	2.17737e-05	69	0.000212898
k__Bacteria|p__Firmicutes_A|c__Clostridia|o__Lachnospirales|f__UBA1390|g__NSJ-32|s__NSJ-32_sp014384895	(14E,16S,17S)-8-(4-Morpholinyl)-17-[2-(4-morpholinyl)-2-oxoethyl]-12-oxa-1,4-diazatricyclo[14.3.1.06,11]icosa-6,8,10,14-tetraen-2-one	0.328681	0.00582611	69	0.00625241
k__Bacteria|p__Firmicutes_A|c__Clostridia|o__Lachnospirales|f__Lachnospiraceae|g__Bariatricus|s__Bariatricus_comes	4-Cyano-N-{[(1S,4S,6S)-6-isopropyl-3-methyl-4-(2-{[2-(4-morpholinyl)ethyl]amino}-2-oxoethyl)-2-cyclohexen-1-yl]methyl}benzamide	0.399342	0.000675862	69	0.00138488
k__Bacteria|p__Firmicutes_A|c__Clostridia|o__Oscillospirales|f__Oscillospiraceae|g__CAG-83|s__CAG-83_sp001916855	NP-007425	0.457874	7.62659e-05	69	0.000516262
k__Bacteria|p__Firmicutes_A|c__Clostridia|o__Oscillospirales|f__Oscillospiraceae|g__CAG-83|s__CAG-83_sp001916855	2-hydroxy-3-{[5-(N-hydroxyacetamido)pentyl]carbamoyl}-2-({[5-(N-hydroxyacetamido)pentyl]carbamoyl}methyl)propanoic acid	0.366277	0.00196632	69	0.00279091
k__Bacteria|p__Firmicutes_A|c__Clostridia|o__Oscillospirales|f__Oscillospiraceae|g__Dysosmobacter|s__Dysosmobacter_sp900544105	13-(acetyloxy)-1-hydroxy-8-(hydroxymethyl)-4,12,12,15-tetramethyl-5-oxotetracyclo[8.5.0.0脗?,芒聛露.0脗a脗a,脗a脗l]pentadeca-3,8-dien-14-yl (2E)-2-methylbut-2-enoate	0.386372	0.00104119	69	0.00178739
k__Bacteria|p__Firmicutes_A|c__Clostridia|o__Oscillospirales|f__Oscillospiraceae|g__Dysosmobacter|s__Dysosmobacter_sp001916835	13-(acetyloxy)-1-hydroxy-8-(hydroxymethyl)-4,12,12,15-tetramethyl-5-oxotetracyclo[8.5.0.0脗?,芒聛露.0脗a脗a,脗a脗l]pentadeca-3,8-dien-14-yl (2E)-2-methylbut-2-enoate	0.36814	0.00185685	69	0.00267874
k__Bacteria|p__Bacteroidota|c__Bacteroidia|o__Bacteroidales|f__Bacteroidaceae|g__Phocaeicola|s__Phocaeicola_massiliensis	13-(acetyloxy)-1-hydroxy-8-(hydroxymethyl)-4,12,12,15-tetramethyl-5-oxotetracyclo[8.5.0.0脗?,芒聛露.0脗a脗a,脗a脗l]pentadeca-3,8-dien-14-yl (2E)-2-methylbut-2-enoate	0.394337	0.000800173	69	0.00153077
k__Bacteria|p__Firmicutes_A|c__Clostridia|o__Lachnospirales|f__Lachnospiraceae|g__Coprococcus|s__Coprococcus_eutactus	Anacardic acid	0.354585	0.00279543	69	0.00341663
k__Bacteria|p__Firmicutes_A|c__Clostridia|o__Lachnospirales|f__Lachnospiraceae|g__Bariatricus|s__Bariatricus_comes	U-44069	0.416003	0.000377929	69	0.00114832
k__Bacteria|p__Firmicutes_A|c__Clostridia|o__Oscillospirales|f__Acutalibacteraceae|g__CAG-177|s__CAG-177_sp003514385	NP-018314	0.369565	0.00177687	69	0.00265024
k__Bacteria|p__Actinobacteriota|c__Coriobacteriia|o__Coriobacteriales|f__Coriobacteriaceae|g__Collinsella|s__Collinsella_sp002232035	N-[2-(4-methoxyphenoxy)-5-(trifluoromethyl)phenyl]-5-methyl-2-phenyl-1,3-oxazole-4-carboxamide	-0.438582	0.000163601	69	0.000685565
k__Bacteria|p__Firmicutes_A|c__Clostridia|o__Oscillospirales|f__Acutalibacteraceae|g__Pseudoruminococcus|s__Pseudoruminococcus_massiliensis	N-[2-(4-methoxyphenoxy)-5-(trifluoromethyl)phenyl]-5-methyl-2-phenyl-1,3-oxazole-4-carboxamide	-0.364523	0.00207461	69	0.00285258
k__Bacteria|p__Firmicutes_A|c__Clostridia|o__Oscillospirales|f__Oscillospiraceae|g__CAG-103|s__CAG-103_sp900757655	N-[2-(4-methoxyphenoxy)-5-(trifluoromethyl)phenyl]-5-methyl-2-phenyl-1,3-oxazole-4-carboxamide	0.327841	0.00596055	69	0.00631962
k__Bacteria|p__Firmicutes_A|c__Clostridia|o__Lachnospirales|f__Lachnospiraceae|g__CAG-95|s__CAG-95_sp900066375	N-[2-(4-methoxyphenoxy)-5-(trifluoromethyl)phenyl]-5-methyl-2-phenyl-1,3-oxazole-4-carboxamide	-0.349214	0.00327161	69	0.00383869
k__Bacteria|p__Bacteroidota|c__Bacteroidia|o__Bacteroidales|f__Bacteroidaceae|g__Bacteroides|s__Bacteroides_stercorirosoris	N-[2-(4-methoxyphenoxy)-5-(trifluoromethyl)phenyl]-5-methyl-2-phenyl-1,3-oxazole-4-carboxamide	-0.464852	5.72092e-05	69	0.000419534
k__Bacteria|p__Firmicutes_A|c__Clostridia|o__Lachnospirales|f__Lachnospiraceae|g__Dorea|s__Dorea_formicigenerans	NP-020232	0.390026	0.000923485	69	0.00169306
k__Bacteria|p__Bacteroidota|c__Bacteroidia|o__Bacteroidales|f__Bacteroidaceae|g__Phocaeicola|s__Phocaeicola_massiliensis	NP-020232	0.360212	0.00236386	69	0.00315181
k__Bacteria|p__Firmicutes_A|c__Clostridia|o__Lachnospirales|f__Lachnospiraceae|g__Dorea|s__Dorea_formicigenerans	N?[5?(diethylamino)?2?[(1E)?2?{4?[(1,3?dioxo?2,3?dihydro?1H?inden?2?ylidene)methyl]phenyl}diazen?1?yl]phenyl]acetamide	0.400365	0.000652726	69	0.00138488
k__Bacteria|p__Firmicutes_A|c__Clostridia|o__Lachnospirales|f__Lachnospiraceae|g__Lachnospira|s__Lachnospira_sp003537285	NP-010770	-0.443149	0.000137118	69	0.000635073
k__Bacteria|p__Firmicutes_A|c__Clostridia|o__Lachnospirales|f__Lachnospiraceae|g__Lachnospira|s__Lachnospira_eligens_A	NP-010770	-0.469419	4.72358e-05	69	0.000377887
k__Bacteria|p__Bacteroidota|c__Bacteroidia|o__Bacteroidales|f__Tannerellaceae|g__Parabacteroides|s__Parabacteroides_goldsteinii	N1,N1-dimethyl-4-[3-(methylthio)-4,5-dihydro-1H-1,2,4-triazol-5-yl]aniline	-0.342565	0.00396036	69	0.0044681
k__Bacteria|p__Firmicutes_A|c__Clostridia|o__Oscillospirales|f__Oscillospiraceae|g__CAG-83|s__CAG-83_sp001916855	(2E,6S)-7-hydroxy-2-methyl-6-[(2S,11S,14S,15S)-2,6,6,11,15-pentamethyl-5-oxotetracyclo[8.7.0.0脗?,芒聛路.0脗a脗a,脗a芒聛碌]heptadec-1(10)-en-14-yl]hept-2-enoic acid	0.373	0.00159665	69	0.00246501
k__Bacteria|p__Firmicutes_A|c__Clostridia|o__Oscillospirales|f__Oscillospiraceae|g__CAG-103|s__CAG-103_sp900757655	NP-018131	0.368652	0.00182778	69	0.00267874
k__Bacteria|p__Bacteroidota|c__Bacteroidia|o__Bacteroidales|f__Tannerellaceae|g__Parabacteroides|s__Parabacteroides_goldsteinii	NP-018131	-0.376324	0.00143803	69	0.00234346
k__Bacteria|p__Firmicutes_A|c__Clostridia|o__Oscillospirales|f__Acutalibacteraceae|g__CAG-177|s__CAG-177_sp003514385	13-hydroxy-2,6,6,10,11-pentamethyl-14-(4,5,6-trihydroxy-6-methylheptan-2-yl)tetracyclo[8.7.0.0脗?,芒聛路.0脗a脗a,脗a芒聛碌]heptadec-14-en-5-one	0.373036	0.00159483	69	0.00246501
k__Bacteria|p__Firmicutes_A|c__Clostridia|o__Oscillospirales|f__Oscillospiraceae|g__CAG-83|s__CAG-83_sp900545585	13-hydroxy-2,6,6,10,11-pentamethyl-14-(4,5,6-trihydroxy-6-methylheptan-2-yl)tetracyclo[8.7.0.0脗?,芒聛路.0脗a脗a,脗a芒聛碌]heptadec-14-en-5-one	0.364523	0.00207461	69	0.00285258
k__Bacteria|p__Firmicutes_A|c__Clostridia|o__Oscillospirales|f__Ruminococcaceae|g__Faecalibacterium|s__Faecalibacterium_prausnitzii_D	13-hydroxy-2,6,6,10,11-pentamethyl-14-(4,5,6-trihydroxy-6-methylheptan-2-yl)tetracyclo[8.7.0.0脗?,芒聛路.0脗a脗a,脗a芒聛碌]heptadec-14-en-5-one	-0.347168	0.0034712	69	0.00401928
k__Bacteria|p__Verrucomicrobiota|c__Verrucomicrobiae|o__Verrucomicrobiales|f__Akkermansiaceae|g__Akkermansia|s__Akkermansia_muciniphila_B	N-[3-(3-chloro-10,11-dihydro-5H-dibenzo[b,f]azepin-5-yl)propyl]-N,N-di methylamine hydrochloride	0.395323	0.000774147	69	0.00153077
k__Bacteria|p__Bacteroidota|c__Bacteroidia|o__Bacteroidales|f__Tannerellaceae|g__Parabacteroides|s__Parabacteroides_goldsteinii	Lovastatin	0.334344	0.0049877	69	0.00548648
k__Bacteria|p__Bacteroidota|c__Bacteroidia|o__Bacteroidales|f__Tannerellaceae|g__Parabacteroides|s__Parabacteroides_goldsteinii	Zolazepam	-0.303763	0.0111674	69	0.0111674
k__Bacteria|p__Firmicutes_A|c__Clostridia|o__Oscillospirales|f__Oscillospiraceae|g__Lawsonibacter|s__Lawsonibacter_sp014287875	Hydroxyprogesterone caproate	0.318451	0.00765916	69	0.00783728
k__Bacteria|p__Firmicutes_A|c__Clostridia|o__Oscillospirales|f__Oscillospiraceae|g__CAG-83|s__CAG-83_sp001916855	(7E,13E)-11,12-Dihydroxy-3-isobutyl-4,5,8-trimethyl-3,3a,4,6a,9,10,11,12-octahydro-1H-cycloundeca[d]isoindole-1,15(2H)-dione	-0.403763	0.000580951	69	0.00138172
k__Bacteria|p__Firmicutes_A|c__Clostridia|o__Oscillospirales|f__Oscillospiraceae|g__CAG-83|s__CAG-83_sp001916855	Mayolene-14	0.352722	0.00295312	69	0.00355993
k__Bacteria|p__Firmicutes_A|c__Clostridia|o__Lachnospirales|f__Lachnospiraceae|g__Coprococcus|s__Coprococcus_eutactus	Mayolene-14	0.374315	0.00153211	69	0.00245138
k__Bacteria|p__Firmicutes_A|c__Clostridia|o__Oscillospirales|f__Oscillospiraceae|g__CAG-170|s__CAG-170_sp900549635	LMST01031065	0.324699	0.00648778	69	0.00679672
k__Bacteria|p__Firmicutes_A|c__Clostridia|o__Oscillospirales|f__Oscillospiraceae|g__CAG-83|s__CAG-83_sp900545585	LMST01031065	0.337888	0.004519	69	0.00503382
k__Bacteria|p__Firmicutes_A|c__Clostridia|o__Oscillospirales|f__Oscillospiraceae|g__CAG-83|s__CAG-83_sp000431575	Morfamquat; Morfamquat dichloride;	-0.329558	0.00568867	69	0.00618029
k__Bacteria|p__Actinobacteriota|c__Coriobacteriia|o__Coriobacteriales|f__Coriobacteriaceae|g__Collinsella|s__Collinsella_sp002232035	Fenpiclonil; 3-(2,3-Dichlorophenyl)-4-cyanopyrrole;	-0.444867	0.000128226	69	0.000626885
k__Bacteria|p__Firmicutes_A|c__Clostridia|o__Oscillospirales|f__Acutalibacteraceae|g__CAG-177|s__CAG-177_sp003514385	3beta-Hydroxylanostane-7,11-dione acetate;	0.356156	0.00266836	69	0.00330726
k__Bacteria|p__Firmicutes_A|c__Clostridia|o__Oscillospirales|f__Oscillospiraceae|g__CAG-170|s__CAG-170_sp900549635	3beta-Hydroxylanostane-7,11-dione acetate;	0.407198	0.000515772	69	0.00137083
k__Bacteria|p__Firmicutes_A|c__Clostridia|o__Oscillospirales|f__Oscillospiraceae|g__CAG-83|s__CAG-83_sp900545585	3beta-Hydroxylanostane-7,11-dione acetate;	0.423931	0.000283541	69	0.000959677
k__Bacteria|p__Firmicutes_A|c__Clostridia|o__Oscillospirales|f__Oscillospiraceae|g__CAG-83|s__CAG-83_sp001916855	26-Hydroxycastasterone;	0.358422	0.00249422	69	0.00322579
k__Bacteria|p__Firmicutes_A|c__Clostridia|o__Oscillospirales|f__Oscillospiraceae|g__Dysosmobacter|s__Dysosmobacter_sp001916835	20,21-Diprenylterpendole I;	-0.392693	0.000845319	69	0.00158272
k__Bacteria|p__Firmicutes_A|c__Clostridia|o__Oscillospirales|f__Oscillospiraceae|g__Lawsonibacter|s__Lawsonibacter_sp014287875	20,21-Diprenylterpendole I;	-0.388564	0.000969038	69	0.00170756
k__Bacteria|p__Bacteroidota|c__Bacteroidia|o__Bacteroidales|f__Bacteroidaceae|g__Phocaeicola|s__Phocaeicola_massiliensis	20,21-Diprenylterpendole I;	-0.319401	0.0074699	69	0.00773355
k__Bacteria|p__Firmicutes_A|c__Clostridia|o__Lachnospirales|f__Lachnospiraceae|g__Lachnospira|s__Lachnospira_eligens_A	Arsenobetaine	0.385934	0.00105619	69	0.00178739
k__Bacteria|p__Firmicutes_A|c__Clostridia|o__Oscillospirales|f__Acutalibacteraceae|g__Eubacterium_R|s__Eubacterium_R_sp000434995	((1R,2R,5R)-2-(2,6-Dimethoxy-4-(2-methyloctan-2-yl)phenyl)-7,7-dimethyl-4-bicyclo(3.1.1)hept-3-enyl) methanol	-0.405809	0.000541273	69	0.00137083
k__Bacteria|p__Bacteroidota|c__Bacteroidia|o__Bacteroidales|f__Tannerellaceae|g__Parabacteroides|s__Parabacteroides_goldsteinii	(2E,4E)-5-[2-Methyl-2-(1,1,4,4-tetramethyl-1,2,3,4-tetrahydronaphthalene-6-yl)cyclopropyl]-3-methyl-2,4-pentadienoic acid	0.405298	0.000550954	69	0.00137083
k__Bacteria|p__Firmicutes|c__Bacilli|o__RF39|f__UBA660|g__CAG-302|s__CAG-302_sp001916775	2,2,2-Trifluoroethyl	-0.351955	0.00302032	69	0.00359174
k__Bacteria|p__Bacteroidota|c__Bacteroidia|o__Bacteroidales|f__Bacteroidaceae|g__Bacteroides|s__Bacteroides_nordii	2-Methylthiazolidine-4-carboxylic acid	0.434527	0.000190978	69	0.000763911
k__Bacteria|p__Firmicutes_A|c__Clostridia|o__Oscillospirales|f__Oscillospiraceae|g__CAG-83|s__CAG-83_sp001916855	Azaserine	-0.439898	0.000155528	69	0.000684324
k__Bacteria|p__Firmicutes_A|c__Clostridia|o__Oscillospirales|f__Oscillospiraceae|g__CAG-83|s__CAG-83_sp900545585	Azaserine	-0.415966	0.000378423	69	0.00114832
k__Bacteria|p__Firmicutes_A|c__Clostridia|o__Oscillospirales|f__Oscillospiraceae|g__Dysosmobacter|s__Dysosmobacter_sp900544105	Azaserine	-0.470004	4.60826e-05	69	0.000377887
k__Bacteria|p__Firmicutes_A|c__Clostridia|o__Oscillospirales|f__Ruminococcaceae|g__Ruminococcus_D|s__Ruminococcus_D_bicirculans	Azaserine	0.412715	0.000424889	69	0.00124634
k__Bacteria|p__Firmicutes_A|c__Clostridia|o__Lachnospirales|f__Lachnospiraceae|g__Lachnospira|s__Lachnospira_sp003537285	Azaserine	0.417172	0.000362409	69	0.00114832
k__Bacteria|p__Firmicutes_A|c__Clostridia|o__Lachnospirales|f__Lachnospiraceae|g__Lachnospira|s__Lachnospira_sp003537285	Banoxantrone	-0.51034	7.47368e-06	69	0.000145828
k__Bacteria|p__Firmicutes_A|c__Clostridia|o__Lachnospirales|f__Lachnospiraceae|g__Lachnospira|s__Lachnospira_eligens_A	Banoxantrone	-0.534965	2.18526e-06	69	0.000145828
k__Bacteria|p__Firmicutes_A|c__Clostridia|o__Oscillospirales|f__Acutalibacteraceae|g__HGM12814|s__HGM12814_sp900770165	Bisulepine	-0.424808	0.000274552	69	0.000959677
k__Bacteria|p__Firmicutes_A|c__Clostridia|o__Lachnospirales|f__Lachnospiraceae|g__Lachnospira|s__Lachnospira_sp003537285	Bisulepine	-0.50274	1.07178e-05	69	0.000153903
k__Bacteria|p__Firmicutes_A|c__Clostridia|o__Lachnospirales|f__Lachnospiraceae|g__Lachnospira|s__Lachnospira_eligens_A	Bisulepine	-0.519583	4.76383e-06	69	0.000145828
k__Bacteria|p__Firmicutes_A|c__Clostridia|o__Lachnospirales|f__Lachnospiraceae|g__Lachnospira|s__Lachnospira_sp003537285	Foretinib	-0.49989	1.22423e-05	69	0.000153903
k__Bacteria|p__Firmicutes_A|c__Clostridia|o__Lachnospirales|f__Lachnospiraceae|g__Lachnospira|s__Lachnospira_eligens_A	Foretinib	-0.508184	8.28568e-06	69	0.000145828
k__Bacteria|p__Firmicutes_A|c__Clostridia|o__Oscillospirales|f__Oscillospiraceae|g__Lawsonibacter|s__Lawsonibacter_sp014287875	Trichomonacid	0.357801	0.00254093	69	0.00322579
k__Bacteria|p__Bacteroidota|c__Bacteroidia|o__Bacteroidales|f__Tannerellaceae|g__Parabacteroides|s__Parabacteroides_goldsteinii	Trichomonacid	0.492583	1.71244e-05	69	0.000188369
k__Bacteria|p__Bacteroidota|c__Bacteroidia|o__Bacteroidales|f__Bacteroidaceae|g__Bacteroides|s__Bacteroides_nordii	Trichomonacid	0.400073	0.000659262	69	0.00138488
k__Bacteria|p__Bacteroidota|c__Bacteroidia|o__Bacteroidales|f__Bacteroidaceae|g__Phocaeicola|s__Phocaeicola_massiliensis	Trichomonacid	0.516405	5.57002e-06	69	0.000145828
k__Bacteria|p__Firmicutes_A|c__Clostridia|o__Oscillospirales|f__Oscillospiraceae|g__Dysosmobacter|s__Dysosmobacter_sp900544105	Menoctone	0.317757	0.0078001	69	0.00788976
k__Bacteria|p__Firmicutes_A|c__Clostridia|o__Oscillospirales|f__Oscillospiraceae|g__Dysosmobacter|s__Dysosmobacter_sp001916835	Menoctone	0.346145	0.003575	69	0.00408571
k__Bacteria|p__Firmicutes_A|c__Clostridia|o__Lachnospirales|f__Lachnospiraceae|g__Coprococcus|s__Coprococcus_sp900066115	2-Amino-3-propylsulfinylprop-2-enoic acid	0.408586	0.00049137	69	0.00137083
k__Bacteria|p__Bacteroidota|c__Bacteroidia|o__Bacteroidales|f__Bacteroidaceae|g__Bacteroides|s__Bacteroides_nordii	2-Amino-3-propylsulfinylprop-2-enoic acid	0.452612	9.43408e-05	69	0.000553466
k__Bacteria|p__Firmicutes_A|c__Clostridia|o__Oscillospirales|f__Oscillospiraceae|g__CAG-83|s__CAG-83_sp001916855	Plazomicin	0.37099	0.00169999	69	0.0025793
k__Bacteria|p__Firmicutes_A|c__Clostridia|o__Oscillospirales|f__Oscillospiraceae|g__CAG-83|s__CAG-83_sp900545585	Plazomicin	0.36255	0.00220279	69	0.00298224
k__Bacteria|p__Firmicutes_A|c__Clostridia|o__Oscillospirales|f__Oscillospiraceae|g__Dysosmobacter|s__Dysosmobacter_sp001916835	1,2,3,4-Tetrahydroisoquinolin-1-yl formate	-0.402156	0.000613962	69	0.00138488
k__Bacteria|p__Actinobacteriota|c__Coriobacteriia|o__Coriobacteriales|f__Coriobacteriaceae|g__Collinsella|s__Collinsella_sp002232035	Tert-butylbenzene	0.401133	0.000635848	69	0.00138488
k__Bacteria|p__Firmicutes_A|c__Clostridia|o__Oscillospirales|f__Oscillospiraceae|g__CAG-110|s__CAG-110_sp003525905	2-Naphthalenol, 1-[2-[4-[2-(dimethylphenyl)diazenyl]dimethylphenyl]diazenyl]-	0.358933	0.00245634	69	0.00322579
k__Bacteria|p__Firmicutes_A|c__Clostridia|o__Lachnospirales|f__Lachnospiraceae|g__Coprococcus|s__Coprococcus_eutactus	2-Hydroxy-24-keto-octacosanolide	0.388528	0.000970203	69	0.00170756
k__Bacteria|p__Firmicutes_A|c__Clostridia|o__Lachnospirales|f__Lachnospiraceae|g__Dorea|s__Dorea_formicigenerans	Tephrosol	0.454366	8.79179e-05	69	0.000552627
k__Bacteria|p__Firmicutes_A|c__Clostridia|o__Lachnospirales|f__Lachnospiraceae|g__Bariatricus|s__Bariatricus_comes	Tephrosol	0.425539	0.000267261	69	0.000959677
k__Bacteria|p__Firmicutes_A|c__Clostridia|o__Oscillospirales|f__Oscillospiraceae|g__CAG-83|s__CAG-83_sp001916855	Mastigophorene C	0.405188	0.000553049	69	0.00137083
k__Bacteria|p__Firmicutes_A|c__Clostridia|o__Lachnospirales|f__Lachnospiraceae|g__Lachnospira|s__Lachnospira_sp003537285	Mastigophorene C	-0.404786	0.000560793	69	0.00137083
k__Bacteria|p__Firmicutes_A|c__Clostridia|o__Lachnospirales|f__Lachnospiraceae|g__Lachnospira|s__Lachnospira_eligens_A	Mastigophorene C	-0.382499	0.00118061	69	0.00196027

## Sheet: endo_metabolite_gene
metabolite	gene	r_spear	p_spear	n_eff	q_spear
Creatinine	ATM	0.472527	0.0128144	27	0.0189188
PC(18:0/22:5(4Z,7Z,10Z,13Z,16Z))	BUB1B	0.518315	0.00561208	27	0.0137136
N-acetylhomocitrulline	BUB1B	-0.562882	0.00223844	27	0.0110244
Calcifediol lactone	BUB1B	-0.446886	0.0194426	27	0.0236337
PI(21:0/0:0)	BUB1B	-0.409035	0.0341311	27	0.0359215
Kynurenic acid	CCNE1	-0.516484	0.00581312	27	0.0139019
Succinyladenosine	CCNE1	0.454823	0.0171442	27	0.0220641
PE(O-16:0/0:0)	CCNE1	-0.546398	0.00319101	27	0.012122
Oleoyl-L-alpha-lysophosphatidic acid	CCNF	0.568987	0.00195383	27	0.0106097
Thromoboxane B1	CCNF	0.569597	0.00192717	27	0.0105855
LPA(16:1)	CCNF	0.517094	0.00574544	27	0.0138618
(2R)-2-Acetamido-6-hydroxy-2-(sulfanylmethyl)hex-3-enoic acid	CCNG1	0.403541	0.036857	27	0.0383249
PE(P-18:0/18:3(9Z,12Z,15Z))	CCNG1	-0.461538	0.0153786	27	0.0207149
PE(O-18:0/0:0)	CCNG1	-0.543346	0.00340094	27	0.0121346
PE(P-16:0/0:0)	CDC25A	-0.446323	0.0196151	27	0.0237547
16alpha-hydroxydehydroepiandrosterone 3-sulfate	CDC25A	0.550719	0.00291283	27	0.0118496
Pregnenolone sulfate	CDC25A	0.545263	0.00326776	27	0.012122
PC(18:0/22:5(4Z,7Z,10Z,13Z,16Z))	CDC25A	-0.525257	0.0049026	27	0.013257
(9S,10S)-10-Hydroxy-9-(phosphonooxy)octadecanoate;	CDC25A	-0.55763	0.00251104	27	0.0112597
DG(14:0/22:5(4Z,7Z,10Z,13Z,16Z)/0:0)	CDC25A	0.489245	0.00960021	27	0.0166733
LysoPC(18:3(9Z,12Z,15Z)/0:0)	CDC25A	-0.481243	0.0110426	27	0.0177233
12S-Hepe	CDC25A	0.491428	0.0092354	27	0.0163139
CerG2(d18:2/16:0)	CDC25A	0.554357	0.002695	27	0.0116269
FA(27:5)	CDC25A	0.491428	0.0092354	27	0.0163139
TG(16:1/18:1/18:2)	CDK4	-0.479853	0.0113105	27	0.0179349
1-Stearoylglycerol	CDKN3	0.492674	0.00903233	27	0.0162347
Bilin	CKS2	0.465812	0.0143352	27	0.0198568
PE(18:1p/22:5)	CKS2	0.434066	0.0236844	27	0.0269508
Creatinine	EIF4EBP1	0.481685	0.0109584	27	0.0176557
2-Nonenal, 4-oxo-	EIF4EBP1	-0.525031	0.00492444	27	0.013257
All-trans 4-Keto Retinoic Acid	EIF4EBP1	-0.412698	0.0324053	27	0.0344092
Cer(d16:2(4E,6E)/18:1(9Z)(2OH))	EIF4EBP1	0.498779	0.00809079	27	0.0154716
TG(16:0/18:2/18:3)	EIF4EBP1	0.401709	0.0378034	27	0.0391807
5beta-Pregnane-3alpha,20alpha-diol	CENPI	-0.469762	0.0134236	27	0.0194761
9-Tetradecenoic acid	HTT	-0.58486	0.00135493	27	0.0100198
TG(18:0/16:0/16:0)	HTT	-0.531136	0.00436268	27	0.012734
DG(18:2(9Z,12Z)/20:4(5Z,8Z,11Z,14Z)/0:0)	STMN1	-0.469475	0.0134882	27	0.0194761
PC(O-18:0/20:4(8Z,11Z,14Z,17Z))	STMN1	0.586691	0.00129733	27	0.00993057
PC(18:0/22:5(4Z,7Z,10Z,13Z,16Z))	STMN1	0.573871	0.00174912	27	0.0104182
Docosapentaenoic acid	STMN1	0.542735	0.00344431	27	0.0121346
SM(d18:0/14:0)	STMN1	0.561661	0.00229944	27	0.0110955
PE(P-16:0/22:6(4Z,7Z,10Z,13Z,16Z,19Z))	STMN1	0.545177	0.00327362	27	0.012122
LPI(18:2)	STMN1	-0.556777	0.00255794	27	0.0112597
TG(16:0/18:2/18:3)	STMN1	-0.493284	0.00893423	27	0.0161715
DG(18:2/18:2)	STMN1	-0.510989	0.00645317	27	0.0143187
PS(38:4)	STMN1	-0.616606	0.000614406	27	0.00880494
13,14-dihydro-15-keto-tetranor Prostaglandin E2	LIPA	-0.48779	0.00985008	27	0.0168682
N-acetylhomocitrulline	LIPA	-0.501832	0.00765183	27	0.0152079
7-[(2-Benzyl-3-sulfanylpropanoyl)amino]heptanoic acid	LIPA	-0.516484	0.00581312	27	0.0139019
2-Nonenal, 4-oxo-	LIPA	-0.408425	0.0344257	27	0.0361517
Phenylalanocholic Acid	LIPA	0.527473	0.00469279	27	0.0130431
13,14-dihydro-15-keto-tetranor Prostaglandin E2	MCM3	-0.56105	0.00233047	27	0.0111325
FAHFA(18:1(9Z)/3-O-18:0)	MCM3	-0.606227	0.000802983	27	0.00953578
7-[(2-Benzyl-3-sulfanylpropanoyl)amino]heptanoic acid	MCM3	-0.539683	0.00366831	27	0.0121597
Thiopalmitic Acid	MCM3	0.413309	0.0321247	27	0.0342065
Kynurenic acid	MYBL2	-0.56105	0.00233047	27	0.0111325
13,14-dihydro-15-keto-tetranor Prostaglandin E2	MYBL2	0.429792	0.0252552	27	0.0284326
Oleoyl-L-alpha-lysophosphatidic acid	MYBL2	0.600733	0.000921832	27	0.00986651
Testosterone	MYBL2	-0.52442	0.00498385	27	0.0133229
5-Aminolevulinic acid	MYBL2	0.599512	0.000950226	27	0.00986651
Thromoboxane B1	MYBL2	0.564713	0.00214954	27	0.0109254
2-Methoxyestradiol	MYBL2	-0.60989	0.000731366	27	0.0094188
5alpha-Androst-1-en-3-one	MYBL2	-0.592186	0.00113706	27	0.00986651
LPA(16:1)	MYBL2	0.58486	0.00135493	27	0.0100198
2-Hydroxyeicosanoic acid	NBN	-0.489011	0.00964006	27	0.0166733
DG(14:1(9Z)/17:2(9Z,12Z)/0:0)[iso2]	NBN	-0.510379	0.00652782	27	0.0143838
TG(18:0/16:0/16:0)	NBN	-0.520147	0.00541694	27	0.0136751
FA(27:5)	NBN	0.385226	0.0472208	27	0.0481299
DG(18:2(9Z,12Z)/20:4(5Z,8Z,11Z,14Z)/0:0)	ORC1	0.46398	0.0147749	27	0.0202016
DG(14:0/22:5(4Z,7Z,10Z,13Z,16Z)/0:0)	PLK1	0.46969	0.0134398	27	0.0194761
27-Norcholestanehexol	PLK1	0.447644	0.0192127	27	0.0235738
Cer(d16:1/22:0)	PLK1	-0.467853	0.013858	27	0.0196774
trans-Aconitic acid	PPP2R1A	0.606838	0.00079064	27	0.00953578
PE(O-18:0/0:0)	PPP2R1A	0.588523	0.00124187	27	0.00986651
DG(12:0/17:1(9Z)/0:0)[iso2]	XRCC2	0.487559	0.00989021	27	0.0168986
TG(19:0/18:1/18:1)	XRCC2	0.417036	0.0304534	27	0.0329912
5alpha-Pregnan-3beta,20beta-diol 3-sulfate	CLTCL1	0.41514	0.0312943	27	0.033585
TG(18:0/16:0/16:0)	MAD1L1	-0.572039	0.00182361	27	0.0105327
TG(18:0/16:0/18:1)	MAD1L1	-0.644078	0.000288546	27	0.00783385
Succinylcarnitine	HDAC3	0.484737	0.0103919	27	0.0172085
TG(19:0/18:1/18:1)	HDAC3	-0.481074	0.0110747	27	0.0177233
Cer(d16:1/22:0)	HDAC3	-0.387668	0.0457194	27	0.0467245
Cer(d18:2/24:1)	HDAC3	-0.482906	0.0107288	27	0.0174629
Cer(d16:2(4E,6E)/18:1(9Z)(2OH))	LATS1	0.440781	0.0213774	27	0.025105
TG(18:0/16:0/16:0)	LATS1	-0.435287	0.0232505	27	0.0266319
Kynurenic acid	BUB3	0.565934	0.00209198	27	0.0107765
2-Hydroxyeicosanoic acid	BUB3	-0.465201	0.0144806	27	0.0199566
5-Aminolevulinic acid	BUB3	-0.545177	0.00327362	27	0.012122
SM(d43:1)(rep)	BUB3	-0.686203	7.76366e-05	27	0.0051026
(25R)-26-Oxocholest-4-en-3-one;	AURKB	-0.507636	0.00687221	27	0.014622
DG(12:0/17:2(9Z,12Z)/0:0)[iso2]	AURKB	0.422114	0.0282896	27	0.0311496
DG(12:0/12:0/0:0)[iso2]	ROCK2	-0.399267	0.0390952	27	0.0404316
trans-Aconitic acid	ARHGEF10	0.551893	0.00284097	27	0.0117205
Kynurenic acid	TUBA1B	0.573871	0.00174912	27	0.0104182
(25R)-26-Oxocholest-4-en-3-one;	TUBA1B	0.393162	0.042479	27	0.0437176
PE(38:4p)	TUBA1B	0.644689	0.000283505	27	0.0078313
PE(O-16:0/0:0)	TUBB4B	0.594628	0.00107153	27	0.00986651
TG(16:0/16:0/18:3)	TUBB4B	-0.454823	0.0171442	27	0.0220641
TG(18:0/16:0/16:0)	TUBB4B	-0.528694	0.00458047	27	0.0129531
PE(18:0p/20:4)	TUBB4B	0.587302	0.00127861	27	0.00986651
Cer(d16:1/22:0)	TUBB4B	-0.554335	0.00269628	27	0.0116269
PE(38:4p)	TUBB4B	0.673382	0.000118332	27	0.00605252
DG(12:0/17:2(9Z,12Z)/0:0)[iso2]	KAT5	0.526862	0.00474982	27	0.0131015
27-Norcholestanehexol	KAT5	0.432845	0.0241249	27	0.0273702
2-Methoxyestradiol	PLK2	0.573871	0.00174912	27	0.0104182
PI(21:0/0:0)	PLK2	0.551893	0.00284097	27	0.0117205
CerG2(d18:2/16:0)	PLK2	0.485348	0.0102816	27	0.01716
Cer(d16:1/22:0)	PLK2	-0.466422	0.0141911	27	0.019801
PE(P-18:0/0:0)	JTB	-0.550672	0.00291578	27	0.0118496
PE-Cer(d16:1(4E)/16:0)	JTB	-0.568987	0.00195383	27	0.0106097
LMGP02060001	JTB	-0.565324	0.00212059	27	0.0108652
cPA(16:0)	JTB	-0.471917	0.0129468	27	0.0190113
trans-Aconitic acid	DBF4	0.523199	0.00510448	27	0.0133459
FAHFA(18:1(9Z)/3-O-18:0)	DBF4	0.52381	0.00504386	27	0.0133337
Creatinine	CCNI	-0.42674	0.0264281	27	0.0294573
TG(18:0/16:0/18:1)	CCNI	0.518315	0.00561208	27	0.0137136
cPA(16:0)	CCNI	-0.503053	0.00748194	27	0.0151226
9-cis retinol	TENT4A	-0.527473	0.00469279	27	0.0130431
Succinyladenosine	EML4	0.717338	2.54292e-05	27	0.004039
9-Tetradecenoic acid	EML4	-0.520757	0.00535319	27	0.0136224
PE(O-18:0/0:0)	EML4	0.494505	0.0087407	27	0.0160499
PE(20:3(5Z,8Z,11Z)/0:0)	CHMP4A	-0.498779	0.00809079	27	0.0154716
Estetrol	RACGAP1	-0.459707	0.0158445	27	0.0210158
PC(40:6e)(rep)	PPME1	0.492674	0.00903233	27	0.0162347
trans-Aconitic acid	TIPIN	-0.457265	0.0164838	27	0.0215046
PG(18:1(9Z)/18:0)	TIPIN	-0.446276	0.0196294	27	0.0237547
(2R)-2-Acetamido-6-hydroxy-2-(sulfanylmethyl)hex-3-enoic acid	TIPIN	0.514652	0.00602023	27	0.0139763
PC(16:0p/22:6)	TIPIN	-0.473748	0.0125528	27	0.0187065
5alpha-androstan-3beta,17beta-diol monosulfate	KNL1	-0.519536	0.00548134	27	0.0136926
1-Stearoylglycerol	KNL1	0.545177	0.00327362	27	0.012122
PE-Cer(d16:1(4E)/16:0)	KNL1	0.570208	0.00190081	27	0.0105625
PE(20:3(5Z,8Z,11Z)/0:0)	KNL1	0.410867	0.0332592	27	0.0351592
N-acetylhomocitrulline	NCAPG	-0.423687	0.0276448	27	0.0305456
PE(20:3(5Z,8Z,11Z)/0:0)	NCAPG	0.522589	0.00516572	27	0.0134215
Pregnenolone sulfate	INTS3	0.531136	0.00436268	27	0.012734
Cer(t18:1(11E)/16:0(2OH))	INTS3	-0.58547	0.00133549	27	0.0100198
TG(16:1/18:1/18:2)	INTS3	0.449939	0.0185305	27	0.0229942
TG(19:0/18:1/18:1)	INTS3	0.460928	0.0155326	27	0.0208194
PE(P-16:0/0:0)	FBXL15	-0.542125	0.00348815	27	0.0121346
PC(P-18:0/22:6(4Z,7Z,10Z,13Z,16Z,19Z))	FBXL15	-0.495726	0.0085507	27	0.0159001
C-8 Ceramide-1-phosphate	FBXL15	-0.504884	0.00723306	27	0.0149699
LMGP02060001	FBXL15	-0.540904	0.00357727	27	0.0121346
All-trans 4-Keto Retinoic Acid	FBXL15	-0.528083	0.00463634	27	0.0130145
Cer(d14:2(4E,6E)/18:1(9Z)(2OH))	FBXL15	0.470085	0.0133511	27	0.0194699
PE(P-16:0/0:0)	BRCC3	-0.436508	0.0228231	27	0.0263323
LPA(16:1)	BRCC3	0.466422	0.0141911	27	0.019801
PC(16:0e/22:5)(rep)	BRCC3	0.457875	0.016322	27	0.0213813
TG(16:1/18:1/18:2)	NAA50	0.466422	0.0141911	27	0.019801
PE(38:4p)	NAA50	-0.514652	0.00602023	27	0.0139763
DG(12:0/17:2(9Z,12Z)/0:0)[iso2]	KIF18A	-0.565934	0.00209198	27	0.0107765
2-Nonenal, 4-oxo-	LZTS2	0.52381	0.00504386	27	0.0133337
SM(d18:0/14:0)	SNX18	0.426129	0.0266679	27	0.0297073
Calcifediol lactone	SNX18	-0.432845	0.0241249	27	0.0273702
27-Norcholestanehexol	TUBGCP5	0.421856	0.0283964	27	0.0312131
Oleoyl-L-alpha-lysophosphatidic acid	EME2	0.497558	0.0082722	27	0.0156728
2-Nonenal, 4-oxo-	EME2	0.385226	0.0472208	27	0.0481299
cPA(16:0)	EME2	0.495726	0.0085507	27	0.0159001
PE(P-18:1/0:0)	SKA3	0.440539	0.0214575	27	0.0251835
Arachidyl carnitine	SKA3	0.433201	0.0239956	27	0.0272886
Cer(d14:2(4E,6E)/18:1(9Z)(2OH))	SKA3	0.500459	0.00784664	27	0.0153392
Cer(d16:2(4E,6E)/18:1(9Z)(2OH))	SKA3	0.623969	0.000505229	27	0.00851326
Cer(d18:2/22:0)	TUBB8	-0.511704	0.00636661	27	0.0143187
Kynurenic acid	TUBB2B	-0.396005	0.0408759	27	0.042136
PE(P-18:1/0:0)	TUBB2B	-0.47402	0.0124951	27	0.0187065
Arachidyl carnitine	TUBB2B	-0.41378	0.0319092	27	0.0341296
LMGP02060001	TUBB2B	-0.483896	0.0105456	27	0.0173526
(9S,10S)-10-Hydroxy-9-(phosphonooxy)octadecanoate;	TUBB2B	-0.428594	0.0257107	27	0.0288019
(25R)-26-Oxocholest-4-en-3-one;	TUBB2B	-0.415755	0.0310194	27	0.0333673
9-Tetradecenoic acid	TUBB2B	0.51056	0.00650561	27	0.0143838
PE(O-16:0/0:0)	TUBB2B	-0.378229	0.0517391	27	0.0522324
PE(O-18:0/0:0)	TUBB2B	-0.403905	0.0366712	27	0.0381733
TG(18:0/16:0/16:0)	TUBB2B	0.489821	0.00950278	27	0.0165844
Trimethyl-5-aminovaleric acid	CENPW	-0.43895	0.0219876	27	0.0256634
FAHFA(18:1(9Z)/3-O-18:0)	CCDC61	-0.606838	0.00079064	27	0.00953578
Bilin	CCDC61	-0.579365	0.00154118	27	0.0102709
Succinyladenosine	CDK7	0.498168	0.00818108	27	0.0155465
FAHFA(18:1(9Z)/3-O-18:0)	CDK7	0.496337	0.00845701	27	0.0158185
PE(38:6e)	CDK7	-0.484737	0.0103919	27	0.0172085
2-Hydroxyeicosanoic acid	CDKN2A	-0.544567	0.0033156	27	0.012122
(25R)-26-Oxocholest-4-en-3-one;	CDKN2A	-0.447497	0.0192573	27	0.0235738
DG(14:0/22:5(4Z,7Z,10Z,13Z,16Z)/0:0)	CDKN2A	0.449939	0.0185305	27	0.0229942
(2R)-2-Acetamido-6-hydroxy-2-(sulfanylmethyl)hex-3-enoic acid	CDKN2A	-0.443834	0.0203912	27	0.0243519
Cer(d18:2/22:0)	CDKN2A	-0.429182	0.0254863	27	0.0286252
PE(54:5)	CSNK2B	0.515873	0.00588148	27	0.0139429
5alpha-androstan-3beta,17beta-diol monosulfate	MCM4	-0.443834	0.0203912	27	0.0243519
13,14-dihydro-15-keto-tetranor Prostaglandin E2	PPP2R1B	-0.53663	0.00390461	27	0.0122606
Allopregnanolone sulfate	PPP2R5D	-0.489011	0.00964006	27	0.0166733
Arachidyl carnitine	MAPK1	0.532357	0.00425713	27	0.0125605
PE(P-18:0/0:0)	MAPK1	0.530525	0.00441629	27	0.0127794
LMGP02060001	MAPK1	0.435897	0.023036	27	0.0264817
Docosapentaenoic acid methyl ester	PTK6	0.479243	0.0114299	27	0.0179896
(2R)-2-Acetamido-6-hydroxy-2-(sulfanylmethyl)hex-3-enoic acid	TUBB2A	0.503663	0.0073982	27	0.0150812
Succinylcarnitine	SMC1A	0.454823	0.0171442	27	0.0220641
PC(40:6e)(rep)	SMC1A	0.474969	0.0122957	27	0.0185849
FAHFA(18:1(9Z)/3-O-18:0)	CCNE2	-0.531746	0.00430963	27	0.0126372
Pipecolic acid	SMC4	0.516484	0.00581312	27	0.0139019
PE-Cer(d16:1(4E)/16:0)	SMC4	0.573871	0.00174912	27	0.0104182
Bilin	SMC4	0.599512	0.000950226	27	0.00986651
DG(14:1(9Z)/17:2(9Z,12Z)/0:0)[iso2]	SMC4	-0.575702	0.00167727	27	0.0104182
PE(18:1p/22:5)	SMC4	0.424908	0.0271528	27	0.0301417
PE(38:4p)	NDC80	-0.493895	0.00883702	27	0.0160873
27-Norcholestanehexol	CEP164	-0.429792	0.0252552	27	0.0284326
13,14-dihydro-15-keto-tetranor Prostaglandin E2	ANKLE2	0.465812	0.0143352	27	0.0198568
9-cis retinol	FBXL7	-0.407659	0.0347984	27	0.0365029
L-Norleucine	POLA2	0.5116	0.00637924	27	0.0143187
DG(18:2/18:2)	POLA2	0.456654	0.0166469	27	0.0216433
L-Threonine	FBXO5	0.446276	0.0196294	27	0.0237547
Arachidyl carnitine	FBXO5	-0.495116	0.00864526	27	0.0159968
Palmitoylcarnitine	FBXO5	-0.501832	0.00765183	27	0.0152079
27-Norcholestanehexol	FBXO5	0.467033	0.0140481	27	0.0197315
TG(15:1/18:1/18:2)	FBXO5	-0.465812	0.0143352	27	0.0198568
TG(16:0/16:0/18:3)	FBXO5	-0.443223	0.0205854	27	0.024446
PE(16:0e/22:6)	FBXO5	0.507937	0.00683375	27	0.014622
PE(18:0p/20:4)	FBXO5	0.484737	0.0103919	27	0.0172085
LPI(18:2)	RPA4	0.477703	0.0117358	27	0.0182322
Succinyladenosine	POLE3	-0.53602	0.0039534	27	0.0122923
13,14-dihydro-15-keto-tetranor Prostaglandin E2	POLE3	0.445665	0.0198176	27	0.0238764
Palmitoylcarnitine	POLE3	-0.529915	0.00447045	27	0.0128323
PG(22:0/12:0)	POLE3	0.570208	0.00190081	27	0.0105625
PC(16:0p/22:6)	POLE3	0.589744	0.00120604	27	0.00986651
PE(16:0e/22:6)	POLE3	0.476801	0.0119182	27	0.0182899
PE(38:6e)	POLE3	0.456044	0.0168114	27	0.0217976
PE(54:5)	POLE3	0.613553	0.000665374	27	0.00912376
Leucylproline	NDE1	0.482906	0.0107288	27	0.0174629
Pregnenolone sulfate	SPDL1	0.455433	0.0169771	27	0.0219677
Succinyladenosine	SPDL1	-0.441392	0.0211771	27	0.0249312
PG(22:0/12:0)	SPDL1	0.445055	0.0200073	27	0.0240593
Cer(d18:2/24:1)	SPDL1	-0.423687	0.0276448	27	0.0305456
27-Norcholestanehexol	CEP72	-0.41453	0.0315692	27	0.0338609
TG(16:0/16:0/18:3)	LIN37	-0.545788	0.00323209	27	0.012122
16alpha-hydroxydehydroepiandrosterone 3-sulfate	LPIN3	0.394919	0.0414822	27	0.0427379
PE(P-18:0/0:0)	LPIN3	0.391567	0.0434006	27	0.0445218
Palmitoylcarnitine	LPIN3	0.482083	0.0108831	27	0.0176087
PE(38:6e)	LPIN3	-0.425092	0.0270797	27	0.0301131
PE(P-18:1/0:0)	NUP35	0.474969	0.0122957	27	0.0185849
CerG2(d18:2/16:0)	NUP35	0.53602	0.0039534	27	0.0122923
PE(P-18:1/0:0)	MZT2A	-0.542735	0.00344431	27	0.0121346
LysoPC(O-18:0/0:0)	MZT2A	-0.458486	0.0161616	27	0.0212441
TG(18:0/16:0/18:1)	MZT2A	0.478022	0.0116719	27	0.0181754
cPA(16:0)	MZT2A	-0.545177	0.00327362	27	0.012122
PE(18:1/22:2)	MZT2A	-0.37851	0.051551	27	0.05207
PE(P-16:0/0:0)	BUB1	0.490232	0.00943379	27	0.0165265
PE(P-18:0/0:0)	BUB1	0.409646	0.0338384	27	0.0356529
Succinylcarnitine	BUB1	0.474359	0.0124237	27	0.0186453
LysoPC(O-18:0/0:0)	BUB1	0.464591	0.0146271	27	0.0200571
PG(18:1(9Z)/18:0)	BUB1	0.501221	0.00773799	27	0.0152519
Thiopalmitic Acid	BUB1	-0.392552	0.0428298	27	0.0440073
PE(O-18:0/0:0)	BUB1	0.443223	0.0205854	27	0.024446
PG(22:0/12:0)	BUB1	0.598291	0.000979376	27	0.00986651
Pregnenolone sulfate	CCND3	0.650794	0.000237185	27	0.0078313
2-Methoxyestradiol	CCND3	0.757631	4.73657e-06	27	0.00231265
Thiopalmitic Acid	CCND3	0.547619	0.0031102	27	0.012122
PI(21:0/0:0)	CCND3	0.765568	3.27471e-06	27	0.00231265
LPI(18:2)	CCND3	0.570208	0.00190081	27	0.0105625
Tetracosahexaenoic acid	CDK11B	-0.473138	0.012683	27	0.0188416
PC(P-18:0/22:6(4Z,7Z,10Z,13Z,16Z,19Z))	CDK11B	0.598291	0.000979376	27	0.00986651
C-8 Ceramide-1-phosphate	CDK11B	0.570818	0.00187477	27	0.0105512
FAHFA(18:1(9Z)/3-O-18:0)	CDK11B	0.583028	0.00141472	27	0.0100198
PC(16:0p/22:6)	CDK11B	0.552503	0.00280419	27	0.0117205
PE(18:1p/22:5)	CDK11B	0.492063	0.00913133	27	0.0162347
PC(40:6p)(rep)	CDK11B	0.53663	0.00390461	27	0.0122606
PE(54:5)	CDK11B	0.487179	0.00995652	27	0.0168986
Creatinine	E2F2	0.515263	0.00595051	27	0.0139763
Allopregnanolone sulfate	E2F2	0.526862	0.00474982	27	0.0131015
16alpha-hydroxydehydroepiandrosterone 3-sulfate	E2F2	0.593407	0.00110388	27	0.00986651
PE(P-18:0/0:0)	E2F2	0.638584	0.000337584	27	0.00792471
Leucylproline	E2F2	0.462759	0.0150743	27	0.0204349
5alpha-Androst-1-en-3-one	E2F2	0.5116	0.00637924	27	0.0143187
2-methylene-4-oxo-pentanedioic acid	E2F2	0.476801	0.0119182	27	0.0182899
PG(22:0/12:0)	E2F4	0.540293	0.00362254	27	0.0121346
TG(16:0/18:2/18:3)	E2F4	-0.542125	0.00348815	27	0.0121346
TG(18:2/17:1/18:2)	E2F4	-0.525031	0.00492444	27	0.013257
TG(16:0/16:0/18:3)	E2F4	-0.591575	0.00115398	27	0.00986651
TG(16:1/18:1/18:2)	E2F4	-0.526252	0.00480743	27	0.0131652
TG(16:0/18:1/18:1)	E2F4	-0.518926	0.00554638	27	0.0136935
PC(16:0p/22:6)	E2F4	0.53663	0.00390461	27	0.0122606
PE(16:0e/22:6)	E2F4	0.56044	0.00236187	27	0.0111503
PE(38:4e)	E2F4	0.542125	0.00348815	27	0.0121346
PE(54:5)	E2F4	0.645299	0.00027854	27	0.0078313
PE(P-16:0/0:0)	HDAC1	-0.510379	0.00652782	27	0.0143838
5beta-Pregnane-3alpha,20alpha-diol	HDAC1	0.446886	0.0194426	27	0.0236337
Estetrol	POLD1	-0.456654	0.0166469	27	0.0216433
DG(12:0/17:2(9Z,12Z)/0:0)[iso2]	POLD1	-0.455433	0.0169771	27	0.0219677
Leucylproline	PPP2R5B	-0.52381	0.00504386	27	0.0133337
LysoPC(O-18:0/0:0)	PPP2R5B	0.445665	0.0198176	27	0.0238764
PC(O-18:0/20:4(8Z,11Z,14Z,17Z))	PPP2R5B	0.476801	0.0119182	27	0.0182899
PC(P-18:0/22:6(4Z,7Z,10Z,13Z,16Z,19Z))	PPP2R5B	0.644689	0.000283505	27	0.0078313
PC(18:0/22:5(4Z,7Z,10Z,13Z,16Z))	PPP2R5B	0.516484	0.00581312	27	0.0139019
Docosapentaenoic acid methyl ester	PPP2R5B	0.483516	0.0106155	27	0.0173526
(9S,10S)-10-Hydroxy-9-(phosphonooxy)octadecanoate;	PPP2R5B	0.515873	0.00588148	27	0.0139429
SM(d18:0/14:0)	PPP2R5B	0.477411	0.0117945	27	0.0182322
PE(P-16:0/22:6(4Z,7Z,10Z,13Z,16Z,19Z))	PPP2R5B	0.588523	0.00124187	27	0.00986651
L-Lysine	PSMC6	0.43895	0.0219876	27	0.0256634
5alpha-androstan-3beta,17beta-diol monosulfate	PSMC6	0.545177	0.00327362	27	0.012122
PE(P-16:0/0:0)	PSMC6	0.48779	0.00985008	27	0.0168682
Oleoyl-L-alpha-lysophosphatidic acid	PSMC6	-0.517705	0.00567843	27	0.0137698
PE-Cer(d16:1(4E)/16:0)	RFC4	-0.500611	0.00782495	27	0.0153125
PC(P-18:0/22:6(4Z,7Z,10Z,13Z,16Z,19Z))	TK1	-0.468254	0.0137658	27	0.0196095
Arachidyl carnitine	TMPO	0.448718	0.018891	27	0.0233352
13,14-dihydro-15-keto-tetranor Prostaglandin E2	TMPO	-0.52442	0.00498385	27	0.0133229
C-8 Ceramide-1-phosphate	TMPO	-0.569597	0.00192717	27	0.0105855
FAHFA(18:1(9Z)/3-O-18:0)	TMPO	-0.559219	0.00242574	27	0.0111678
Cer(d16:2(4E,6E)/18:1(9Z)(2OH))	TMPO	0.590965	0.00117111	27	0.00986651
PC(16:0p/22:6)	TMPO	-0.492063	0.00913133	27	0.0162347
Succinyladenosine	UBE2E1	0.58486	0.00135493	27	0.0100198
PE(18:0p/20:4)	UBE2E1	-0.563492	0.00220846	27	0.0109618
PE(38:4p)	UBE2E1	-0.642247	0.000304147	27	0.00783385
C-8 Ceramide-1-phosphate	TUBA1A	0.483516	0.0106155	27	0.0173526
FAHFA(18:1(9Z)/3-O-18:0)	TUBA1A	0.517705	0.00567843	27	0.0137698
(25R)-26-Oxocholest-4-en-3-one;	TUBA1A	0.462759	0.0150743	27	0.0204349
Bilin	TUBA1A	0.489621	0.00953646	27	0.0165844
1-Monolinolenoyl-rac-glycerol	TUBA1A	-0.506105	0.00707104	27	0.0147941
1-Stearoylglycerol	CDC23	-0.412088	0.032688	27	0.0346322
5alpha-androstan-3beta,17beta-diol monosulfate	CKAP5	-0.501832	0.00765183	27	0.0152079
PC(O-18:0/20:4(8Z,11Z,14Z,17Z))	CKAP5	0.432845	0.0241249	27	0.0273702
PC(18:0/22:5(4Z,7Z,10Z,13Z,16Z))	CKAP5	0.491453	0.00923123	27	0.0163139
1-Stearoylglycerol	CKAP5	0.509158	0.00667931	27	0.0144504
PE-Cer(d16:1(4E)/16:0)	CKAP5	0.568987	0.00195383	27	0.0106097
SM(d18:0/14:0)	CKAP5	0.466422	0.0141911	27	0.019801
LPI(18:2)	CKAP5	-0.499389	0.00800135	27	0.0154716
TG(18:0/18:1/18:1)	CKAP5	-0.482295	0.0108431	27	0.017559
PS(38:4)	CKAP5	-0.449939	0.0185305	27	0.0229942
PE(P-16:0/0:0)	NUP58	0.421245	0.0286505	27	0.031438
FAHFA(18:1(9Z)/3-O-18:0)	NUP58	0.686203	7.76366e-05	27	0.0051026
PE-Cer(d16:1(4E)/16:0)	NUP58	0.545788	0.00323209	27	0.012122
(25R)-26-Oxocholest-4-en-3-one;	NUP58	0.588523	0.00124187	27	0.00986651
Kynurenic acid	PSMD14	-0.503663	0.0073982	27	0.0150812
13,14-dihydro-15-keto-tetranor Prostaglandin E2	PSMD14	0.444444	0.0201985	27	0.0242129
9-cis retinol	PSMD14	-0.443223	0.0205854	27	0.024446
PE(O-16:0/0:0)	PSMD14	-0.442613	0.0207811	27	0.0246171
PE(P-18:1/0:0)	NUP205	0.513431	0.00616173	27	0.0141327
1-Stearoylglycerol	AHCTF1	0.542735	0.00344431	27	0.0121346
13,14-dihydro-15-keto-tetranor Prostaglandin E2	NSL1	-0.468254	0.0137658	27	0.0196095
trans-Aconitic acid	NSL1	-0.514652	0.00602023	27	0.0139763
DG(12:0/17:1(9Z)/0:0)[iso2]	CHMP2B	0.572039	0.00182361	27	0.0105327
PE-Cer(d16:1(4E)/16:0)	PPP2R3B	-0.571429	0.00184904	27	0.0105512
7-[(2-Benzyl-3-sulfanylpropanoyl)amino]heptanoic acid	ANAPC2	0.374847	0.0540409	27	0.0544696
PE(18:1p/22:5)	ANAPC2	0.492674	0.00903233	27	0.0162347
PS(38:4)	ANAPC2	-0.447497	0.0192573	27	0.0235738
Succinylcarnitine	GMNN	0.607448	0.000778462	27	0.00953578
1-Stearoylglycerol	GMNN	0.527473	0.00469279	27	0.0130431
FAHFA(18:1(9Z)/3-O-18:0)	GMNN	0.563492	0.00220846	27	0.0109618
PE-Cer(d16:1(4E)/16:0)	GMNN	0.62149	0.000539926	27	0.0085736
TG(18:0/18:1/18:1)	GMNN	-0.551282	0.00287817	27	0.0117974
TG(18:0/16:0/16:0)	GMNN	-0.515873	0.00588148	27	0.0139429
PC(40:6e)(rep)	GMNN	0.409646	0.0338384	27	0.0356529
7-[(2-Benzyl-3-sulfanylpropanoyl)amino]heptanoic acid	FZR1	0.620879	0.000548782	27	0.0085736
25-Hydroxyvitamin D3 3-sulfate ester	FZR1	0.449939	0.0185305	27	0.0229942
DG(14:1(9Z)/17:2(9Z,12Z)/0:0)[iso2]	FZR1	-0.574481	0.00172488	27	0.0104182
PE(18:1p/22:5)	FZR1	0.481685	0.0109584	27	0.0176557
5alpha-Pregnan-3beta,20beta-diol 3-sulfate	TUBA8	-0.507937	0.00683375	27	0.014622
2-Nonenal, 4-oxo-	TUBA8	0.457265	0.0164838	27	0.0215046
5alpha-Androst-1-en-3-one	TUBA8	-0.52381	0.00504386	27	0.0133337
Calcifediol lactone	TUBA8	-0.589744	0.00120604	27	0.00986651
Docosapentaenoic acid methyl ester	CEP192	0.435897	0.023036	27	0.0264817
13,14-dihydro-15-keto-tetranor Prostaglandin E2	NUP133	0.493895	0.00883702	27	0.0160873
LysoPC(18:3(9Z,12Z,15Z)/0:0)	CENPO	-0.456654	0.0166469	27	0.0216433
2-Nonenal, 4-oxo-	CENPO	0.501832	0.00765183	27	0.0152079
PE(38:4e)	CENPO	0.474969	0.0122957	27	0.0185849
SM(d43:1)(rep)	CENPO	0.384005	0.047986	27	0.0487794
L-Lysine	B9D2	-0.5116	0.00637924	27	0.0143187
FAHFA(18:1(9Z)/3-O-18:0)	B9D2	0.503663	0.0073982	27	0.0150812
Kynurenic acid	NUF2	0.505495	0.00715167	27	0.0148487
Allopregnanolone sulfate	NUF2	0.423077	0.0278935	27	0.030749
Leucylproline	NUF2	0.493895	0.00883702	27	0.0160873
1-Stearoylglycerol	NUF2	0.455433	0.0169771	27	0.0219677
5-Aminolevulinic acid	NUF2	-0.453602	0.0174825	27	0.0223336
5alpha-Androst-1-en-3-one	NUF2	0.494505	0.0087407	27	0.0160499
Thiopalmitic Acid	NUF2	0.540904	0.00357727	27	0.0121346
Phenylalanocholic Acid	NUF2	0.446276	0.0196294	27	0.0237547
TG(18:1/18:1/20:4)	GINS4	-0.438339	0.0221941	27	0.0258411
PE(54:5)	GINS4	0.487179	0.00995652	27	0.0168986
PE(P-18:1/0:0)	TUBA3D	0.544264	0.0033366	27	0.012122
Arachidyl carnitine	TUBA3D	0.449017	0.018802	27	0.0232857
Succinylcarnitine	TUBA3D	0.507464	0.00689432	27	0.014622
PC(P-18:0/22:6(4Z,7Z,10Z,13Z,16Z,19Z))	TUBA3D	0.428917	0.0255873	27	0.0287216
PE(18:0p/22:6)	TUBA3D	0.451182	0.0181692	27	0.0228212
Kynurenic acid	CC2D1B	-0.424298	0.027398	27	0.0303608
Tetracosahexaenoic acid	CC2D1B	-0.460928	0.0155326	27	0.0208194
2-Nonenal, 4-oxo-	CC2D1B	0.680098	9.51346e-05	27	0.00584924
PE(54:5)	CC2D1B	0.517094	0.00574544	27	0.0138618
SM(d43:1)(rep)	CC2D1B	0.541514	0.00353247	27	0.0121346
PC(40:6p)(rep)	BAD	-0.430403	0.0250258	27	0.028241
L-Norleucine	ATN1	0.496337	0.00845701	27	0.0158185
L-Lysine	ATN1	0.347985	0.0752905	27	0.0754488
1-Stearoylglycerol	ATN1	-0.492674	0.00903233	27	0.0162347
TG(18:0/16:0/16:0)	ATN1	0.614164	0.000654895	27	0.00912376
TG(18:0/16:0/18:1)	ATN1	0.705128	4.00578e-05	27	0.00438467
cPA(16:0)	ATN1	-0.465201	0.0144806	27	0.0199566
Arachidyl carnitine	FGF2	0.459749	0.0158337	27	0.0210158
5-Aminolevulinic acid	FGF2	-0.43838	0.0221802	27	0.0258411
TG(18:2/17:1/18:2)	FGF2	0.478527	0.0115712	27	0.0181074
TG(16:0/18:1/22:6)	FGF2	0.558822	0.00244682	27	0.011209
Docosapentaenoic acid	FGFR4	0.467519	0.0139351	27	0.0197034
1-Stearoylglycerol	FGFR4	0.499248	0.00802194	27	0.0154716
L-Norleucine	FLT3	0.525031	0.00492444	27	0.013257
Pipecolic acid	FLT3	-0.408425	0.0344257	27	0.0361517
Trimethyl-5-aminovaleric acid	FLT3	-0.557387	0.00252433	27	0.0112597
All-trans 4-Keto Retinoic Acid	FLT3	-0.473748	0.0125528	27	0.0187065
Estetrol	FLT3	0.406593	0.0353219	27	0.0369504
TG(18:1/18:1/20:4)	FLT3	0.448107	0.0190734	27	0.023528
DG(18:1/18:1)	FLT3	0.469475	0.0134882	27	0.0194761
SM(d43:1)(rep)	FLT3	-0.440781	0.0213774	27	0.025105
LysoPC(18:3(9Z,12Z,15Z)/0:0)	FRK	0.432499	0.024251	27	0.027497
(2R)-2-Acetamido-6-hydroxy-2-(sulfanylmethyl)hex-3-enoic acid	FRK	0.490532	0.00938376	27	0.0165147
TG(18:0/16:0/16:0)	FRK	0.486255	0.0101194	27	0.0170386
PE(16:0e/22:6)	FRK	-0.565058	0.00213314	27	0.0109002
PE(38:6e)	FRK	-0.486255	0.0101194	27	0.0170386
DG(14:1(9Z)/17:2(9Z,12Z)/0:0)[iso2]	MTOR	-0.482295	0.0108431	27	0.017559
PE(P-18:0/0:0)	MET	0.53322	0.00418383	27	0.0124845
5-Aminolevulinic acid	MET	-0.459495	0.0158993	27	0.0210639
LMGP02060001	MET	0.520875	0.00534094	27	0.0136224
PE(P-16:0/22:6(4Z,7Z,10Z,13Z,16Z,19Z))	MET	0.559623	0.0024044	27	0.0111503
PS(38:5p)	MET	0.468067	0.0138086	27	0.0196559
5beta-Pregnane-3alpha,20alpha-diol	PIK3R2	0.471306	0.0130804	27	0.019178
CerG2(d18:2/16:0)	PIK3R2	0.47619	0.0120429	27	0.0183337
16alpha-hydroxydehydroepiandrosterone 3-sulfate	PSMC2	0.434066	0.0236844	27	0.0269508
PC(P-18:0/22:6(4Z,7Z,10Z,13Z,16Z,19Z))	PSMC2	-0.509158	0.00667931	27	0.0144504
Cer(d16:2(4E,6E)/18:1(9Z)(2OH))	PSMC2	0.514042	0.00609063	27	0.0140372
PE(18:1/22:2)	PSMC2	-0.530525	0.00441629	27	0.0127794
Palmitoylcarnitine	PSMD11	0.625153	0.000489362	27	0.00851326
Docosapentaenoic acid	PSMD11	0.428571	0.0257192	27	0.0288019
FAHFA(18:1(9Z)/3-O-18:0)	PSMD11	0.464591	0.0146271	27	0.0200571
LysoPC(18:3(9Z,12Z,15Z)/0:0)	PSMD11	0.520147	0.00541694	27	0.0136751
Trimethyl-5-aminovaleric acid	RBBP7	-0.413919	0.0318459	27	0.0340811
DG(14:1(9Z)/17:2(9Z,12Z)/0:0)[iso2]	RBBP7	-0.485348	0.0102816	27	0.01716
SM(d38:2)	RBBP7	0.407814	0.0347224	27	0.0364432
CerG2(d18:2/16:0)	SNAI1	0.458268	0.0162187	27	0.0213046
Pipecolic acid	LAMTOR3	-0.515263	0.00595051	27	0.0139763
SM(d38:2)	LAMTOR3	0.53602	0.0039534	27	0.0122923
25-Hydroxyvitamin D3 3-sulfate ester	USP13	0.417582	0.0302142	27	0.0328138
Cer(d14:2(4E,6E)/18:1(9Z)(2OH))	MTA1	0.424298	0.027398	27	0.0303608
Cer(d16:2(4E,6E)/18:1(9Z)(2OH))	MTA1	0.45116	0.0181756	27	0.0228212
TG(19:0/18:1/18:1)	MTA1	-0.502442	0.00756649	27	0.0151968
5-Aminolevulinic acid	AKT3	-0.521978	0.00522758	27	0.0134828
2-Methoxyestradiol	AKT3	0.559829	0.00239362	27	0.0111503
5alpha-Androst-1-en-3-one	AKT3	0.528083	0.00463634	27	0.0130145
2-methylene-4-oxo-pentanedioic acid	AKT3	0.54884	0.00303114	27	0.0119367
PC(40:6e)(rep)	AKT3	-0.54884	0.00303114	27	0.0119367
2-Hydroxyeicosanoic acid	PHLPP1	0.478022	0.0116719	27	0.0181754
Allopregnanolone sulfate	PHLPP1	-0.520757	0.00535319	27	0.0136224
5alpha-Pregnan-3beta,20beta-diol 3-sulfate	PHLPP1	-0.416972	0.0304814	27	0.0329912
2-methylene-4-oxo-pentanedioic acid	PHLPP1	-0.474359	0.0124237	27	0.0186453
PE(O-18:0/0:0)	PHLPP1	0.578144	0.00158544	27	0.0103192
PE(18:1p/22:5)	PHLPP1	0.493895	0.00883702	27	0.0160873
PC(16:0e/22:5)(rep)	PHLPP1	0.503663	0.0073982	27	0.0150812
1-Stearoylglycerol	OTUD3	0.493895	0.00883702	27	0.0160873
DG(12:0/17:2(9Z,12Z)/0:0)[iso2]	OTUD3	-0.473748	0.0125528	27	0.0187065
(9S,10S)-10-Hydroxy-9-(phosphonooxy)octadecanoate;	FGF20	-0.519127	0.00552481	27	0.0136935
2-Nonenal, 4-oxo-	FGF20	-0.398361	0.0395836	27	0.0409145
5beta-Pregnane-3alpha,20alpha-diol	FGF20	0.477195	0.0118383	27	0.0182851
Bilin	FGF20	-0.501516	0.00769632	27	0.0152519
C-8 Ceramide-1-phosphate	PSMB8	-0.542735	0.00344431	27	0.0121346
All-trans 4-Keto Retinoic Acid	PSMB8	-0.542125	0.00348815	27	0.0121346
Pipecolic acid	CTSV	-0.41797	0.0300456	27	0.0326493
1-Monolinolenoyl-rac-glycerol	DNM1	0.416972	0.0304814	27	0.0329912
PI(21:0/0:0)	DNM1	0.429182	0.0254863	27	0.0286252
FA(27:5)	DNM1	0.503663	0.0073982	27	0.0150812
25-Hydroxyvitamin D3 3-sulfate ester	HLA-DRB5	0.443834	0.0203912	27	0.0243519
L-Threonine	SH3GL2	0.485436	0.0102658	27	0.01716
5alpha-Pregnan-3beta,20beta-diol 3-sulfate	SH3GL2	-0.469344	0.0135177	27	0.019504
(25R)-26-Oxocholest-4-en-3-one;	SH3GL2	-0.508903	0.00671127	27	0.014503
LysoPC(18:3(9Z,12Z,15Z)/0:0)	SH3GL2	-0.454593	0.0172075	27	0.0221306
Arachidyl carnitine	ACTR10	0.486569	0.0100639	27	0.0169751
Palmitoylcarnitine	ACTR10	0.551893	0.00284097	27	0.0117205
Cer(d16:1/22:0)	ACTR10	0.537851	0.00380858	27	0.0122456
Cer(d18:2/24:1)	ACTR10	0.487179	0.00995652	27	0.0168986
Cer(d18:2/22:0)	ACTR10	0.583028	0.00141472	27	0.0100198
PE(18:1p/22:5)	KLC2	0.47619	0.0120429	27	0.0183337
Kynurenic acid	DCTN5	-0.556777	0.00255794	27	0.0112597
13,14-dihydro-15-keto-tetranor Prostaglandin E2	DCTN5	0.505495	0.00715167	27	0.0148487
5-Aminolevulinic acid	DCTN5	0.571429	0.00184904	27	0.0105512
(2R)-2-Acetamido-6-hydroxy-2-(sulfanylmethyl)hex-3-enoic acid	DCTN5	-0.630037	0.000428406	27	0.00833207
PC(40:6p)(rep)	DCTN5	0.474359	0.0124237	27	0.0186453
Creatinine	TRIM37	-0.448718	0.018891	27	0.0233352
Allopregnanolone sulfate	TRIM37	-0.506716	0.00699119	27	0.0146915
2-Methoxyestradiol	TRIM37	-0.533578	0.00415375	27	0.0124287
25-Hydroxyvitamin D3 3-sulfate ester	TRIM37	0.442613	0.0207811	27	0.0246171
5alpha-Androst-1-en-3-one	TRIM37	-0.575092	0.00170094	27	0.0104182
Thiopalmitic Acid	TRIM37	-0.522589	0.00516572	27	0.0134215
2-methylene-4-oxo-pentanedioic acid	TRIM37	-0.598901	0.000964705	27	0.00986651
PI(21:0/0:0)	TRIM37	-0.580586	0.00149798	27	0.0102703
DG(18:2(9Z,12Z)/20:4(5Z,8Z,11Z,14Z)/0:0)	S100A1	-0.447956	0.0191188	27	0.0235556
L-Norleucine	STX4	0.555556	0.00262633	27	0.0114287
Leucylproline	STX4	0.552503	0.00280419	27	0.0117205
Tetracosahexaenoic acid	STX4	0.520147	0.00541694	27	0.0136751
13,14-dihydro-15-keto-tetranor Prostaglandin E2	STX4	-0.450549	0.0183523	27	0.0229223
Testosterone	STX4	0.612943	0.000675998	27	0.00920323
(9S,10S)-10-Hydroxy-9-(phosphonooxy)octadecanoate;	STX4	-0.543956	0.00335804	27	0.012122
9-cis retinol	STX4	0.498168	0.00818108	27	0.0155465
DG(12:0/17:1(9Z)/0:0)[iso2]	STX4	0.447497	0.0192573	27	0.0235738
LPI(18:2)	STX4	0.577534	0.00160798	27	0.0103192
TG(19:0/18:1/18:1)	STX4	0.480464	0.0111921	27	0.0178064
PC(16:0p/22:6)	STX4	-0.514652	0.00602023	27	0.0139763
DG(16:0/18:2)	STX4	0.54884	0.00303114	27	0.0119367
FA(27:5)	STX4	0.564103	0.00217883	27	0.0109574
1-Stearoylglycerol	UBE2G1	0.534799	0.00405252	27	0.0123586
TG(18:0/18:1/18:1)	HERC1	-0.535409	0.0040027	27	0.0123249
L-Threonine	DZIP3	-0.555556	0.00262633	27	0.0114287
Succinylcarnitine	DZIP3	0.47619	0.0120429	27	0.0183337
N-acetylhomocitrulline	DZIP3	0.460317	0.0156879	27	0.0209099
PE(38:4e)	DZIP3	0.45177	0.0180002	27	0.0226758
L-Norleucine	KLHL2	-0.504884	0.00723306	27	0.0149699
trans-Aconitic acid	KLHL2	0.647131	0.000264102	27	0.0078313
PE-Cer(d16:1(4E)/16:0)	KLHL2	0.600122	0.000935936	27	0.00986651
12S-Hepe	KLHL2	-0.611111	0.000708762	27	0.0094188
9-cis retinol	KLHL2	-0.545177	0.00327362	27	0.012122
Bilin	KLHL2	0.565934	0.00209198	27	0.0107765
PE(20:3(5Z,8Z,11Z)/0:0)	KLHL2	0.440171	0.0215792	27	0.0252952
TG(18:0/18:1/18:1)	KLHL2	-0.562882	0.00223844	27	0.0110244
TG(18:0/16:0/18:1)	KLHL2	-0.644689	0.000283505	27	0.0078313
cPA(16:0)	KLHL2	0.509768	0.0066032	27	0.0144331
All-trans 4-Keto Retinoic Acid	TRIM32	-0.460928	0.0155326	27	0.0208194
PE(18:1p/22:5)	TRIM32	-0.486569	0.0100639	27	0.0169751
PE(38:6e)	TRIM32	-0.635531	0.000367865	27	0.00792471
PE(38:4p)	TRIM32	-0.4884	0.0097446	27	0.0167931
PI(21:0/0:0)	WSB1	0.566545	0.0020637	27	0.0107765
Creatinine	ANAPC4	0.447497	0.0192573	27	0.0235738
(25R)-26-Oxocholest-4-en-3-one;	ANAPC4	-0.47619	0.0120429	27	0.0183337
LysoPC(18:3(9Z,12Z,15Z)/0:0)	RNF138	0.543956	0.00335804	27	0.012122
LysoPC(O-18:0/0:0)	UBE2D4	-0.441392	0.0211771	27	0.0249312
25-Hydroxyvitamin D3 3-sulfate ester	UBE2D4	0.429792	0.0252552	27	0.0284326
DG(12:0/12:0/0:0)[iso2]	UBE2D4	-0.420635	0.0289065	27	0.0316279
Cer(d14:2(4E,6E)/18:1(9Z)(2OH))	UBE2D4	-0.442002	0.0209784	27	0.0247891
PC(16:0p/22:6)	SEC61A2	0.492063	0.00913133	27	0.0162347
SM(d38:2)	SEC61A2	-0.39011	0.0442559	27	0.0453504
PC(40:6p)(rep)	SEC61A2	0.460928	0.0155326	27	0.0208194
DG(18:2(9Z,12Z)/20:4(5Z,8Z,11Z,14Z)/0:0)	FBXO11	0.484737	0.0103919	27	0.0172085
L-Threonine	TRIM4	0.441392	0.0211771	27	0.0249312
1-Stearoylglycerol	SPSB4	0.460421	0.0156614	27	0.0209099
PE-Cer(d16:1(4E)/16:0)	SPSB4	0.45539	0.0169891	27	0.0219683
L-Lysine	ASB17	0.439457	0.0218174	27	0.0255116
PE(P-18:1/0:0)	ASB17	0.40193	0.0376884	27	0.0391254
Thromoboxane B1	ASB17	-0.553024	0.00277313	27	0.0117205
LPA(16:1)	ASB17	-0.500684	0.00781442	27	0.0153125
PE(18:1p/22:5)	ASB17	-0.366378	0.0601582	27	0.0604755
DG(12:0/17:2(9Z,12Z)/0:0)[iso2]	ASB7	0.469475	0.0134882	27	0.0194761
Succinyladenosine	UBR1	0.504274	0.00731524	27	0.0150733
PE-Cer(d16:1(4E)/16:0)	UBR1	0.587912	0.00126012	27	0.00986651
TG(18:0/16:0/18:1)	UBR1	-0.589744	0.00120604	27	0.00986651
PE(O-16:0/0:0)	FBXO15	0.435553	0.0231569	27	0.0266046
PI(21:0/0:0)	FBXO15	0.493586	0.00888612	27	0.0161458
DG(18:1/18:1)	FBXO15	0.44716	0.0193595	27	0.0236337
PS(38:5p)	FBXO15	0.507636	0.00687221	27	0.014622
2-Methoxyestradiol	RNF144B	0.483516	0.0106155	27	0.0173526
SM(d38:2)	RNF144B	0.457265	0.0164838	27	0.0215046
trans-Aconitic acid	CYBA	-0.526252	0.00480743	27	0.0131652
TG(18:2/17:1/18:2)	CYBA	0.474969	0.0122957	27	0.0185849
16alpha-hydroxydehydroepiandrosterone 3-sulfate	HLA-B	-0.462759	0.0150743	27	0.0204349
2-Methoxyestradiol	HLA-B	-0.535409	0.0040027	27	0.0123249
LPA(16:1)	HLA-B	0.509768	0.0066032	27	0.0144331
LMGP02060001	RNF6	-0.594017	0.0010876	27	0.00986651
Palmitoylcarnitine	UBE2A	0.425519	0.0269095	27	0.0299413
Docosapentaenoic acid	UBE2A	0.496947	0.00836418	27	0.0157242
FAHFA(18:1(9Z)/3-O-18:0)	UBE2A	0.619658	0.000566876	27	0.00864373
N-acetylhomocitrulline	UBE2D2	-0.526252	0.00480743	27	0.0131652
C-8 Ceramide-1-phosphate	UBE2D2	-0.446276	0.0196294	27	0.0237547
All-trans 4-Keto Retinoic Acid	UBE2D2	-0.598291	0.000979376	27	0.00986651
Cer(d16:2(4E,6E)/18:1(9Z)(2OH))	UBE2D2	0.434066	0.0236844	27	0.0269508
TG(16:0/18:2/18:3)	UBE2N	0.482295	0.0108431	27	0.017559
TG(15:1/18:1/18:2)	UBE2N	0.551893	0.00284097	27	0.0117205
PE(18:0p/20:4)	UBE2N	-0.54884	0.00303114	27	0.0119367
PE(38:4p)	UBE2N	-0.581807	0.00145584	27	0.0100537
Trimethyl-5-aminovaleric acid	UBE2V2	0.465812	0.0143352	27	0.0198568
Oleoyl-L-alpha-lysophosphatidic acid	UBE2V2	0.534188	0.00410287	27	0.0123735
Thromoboxane B1	UBE2V2	0.531746	0.00430963	27	0.0126372
2-Nonenal, 4-oxo-	UBE2V2	0.752137	6.06675e-06	27	0.00231265
Thiopalmitic Acid	UBE2V2	-0.519536	0.00548134	27	0.0136926
Cer(d14:2(4E,6E)/18:1(9Z)(2OH))	UBE2V2	-0.489011	0.00964006	27	0.0166733
LPI(18:2)	UBE2V2	-0.587302	0.00127861	27	0.00986651
TG(16:0/18:2/18:3)	UBE2V2	-0.45177	0.0180002	27	0.0226758
L-Norleucine	CUL2	-0.529915	0.00447045	27	0.0128323
PC(18:0/22:5(4Z,7Z,10Z,13Z,16Z))	CUL2	0.556777	0.00255794	27	0.0112597
Testosterone	CUL2	-0.546398	0.00319101	27	0.012122
Docosapentaenoic acid	CUL2	0.551282	0.00287817	27	0.0117974
12S-Hepe	CUL2	-0.647741	0.000259438	27	0.0078313
PE(20:3(5Z,8Z,11Z)/0:0)	CUL2	0.472527	0.0128144	27	0.0189188
TG(16:0/18:1/22:6)	CUL2	-0.555556	0.00262633	27	0.0114287
TG(18:1/18:1/20:4)	CUL2	-0.462149	0.0152258	27	0.0205818
TG(18:0/18:1/18:1)	CUL2	-0.622711	0.000522587	27	0.00851326
TG(18:0/16:0/18:1)	CUL2	-0.648352	0.000254846	27	0.0078313
PC(P-18:0/22:6(4Z,7Z,10Z,13Z,16Z,19Z))	RNF14	0.490232	0.00943379	27	0.0165265
13,14-dihydro-15-keto-tetranor Prostaglandin E2	RNF14	0.398046	0.0397542	27	0.0410241
PC(40:6p)(rep)	LRRC41	0.505495	0.00715167	27	0.0148487
trans-Aconitic acid	UBR4	0.625153	0.000489362	27	0.00851326
LMGP02060001	UBR4	0.518315	0.00561208	27	0.0137136
DG(12:0/17:2(9Z,12Z)/0:0)[iso2]	KLHL20	0.472527	0.0128144	27	0.0189188
Calcifediol lactone	RNF220	-0.467033	0.0140481	27	0.0197315
PC(16:0p/22:6)	RNF220	0.672772	0.000120669	27	0.00605252
PC(40:6p)(rep)	RNF220	0.481074	0.0110747	27	0.0177233
DG(14:0/22:5(4Z,7Z,10Z,13Z,16Z)/0:0)	ERAP2	0.435287	0.0232505	27	0.0266319
Arachidyl carnitine	RNF25	-0.413309	0.0321247	27	0.0342065
SM(d38:2)	RNF25	0.443834	0.0203912	27	0.0243519
5alpha-androstan-3beta,17beta-diol monosulfate	RNF34	-0.608669	0.000754594	27	0.00953578
5alpha-Androst-1-en-3-one	RNF34	-0.518926	0.00554638	27	0.0136935
Calcifediol lactone	RNF34	-0.449328	0.01871	27	0.0231868
2-methylene-4-oxo-pentanedioic acid	RNF34	-0.601954	0.000894178	27	0.00986651
PI(21:0/0:0)	RNF34	-0.598291	0.000979376	27	0.00986651
LPI(18:2)	RNF34	-0.575702	0.00167727	27	0.0104182
TG(16:0/18:1/22:6)	RNF34	-0.445055	0.0200073	27	0.0240593
PS(38:4)	RNF34	-0.589744	0.00120604	27	0.00986651
Cer(d16:2(4E,6E)/18:1(9Z)(2OH))	TRAF7	-0.483516	0.0106155	27	0.0173526
LPA(16:1)	TRAF7	0.483516	0.0106155	27	0.0173526
PC(16:0p/22:6)	TRAF7	0.610501	0.000719987	27	0.0094188
PE(18:0p/22:6)	TRAF7	0.514652	0.00602023	27	0.0139763
PE(18:1/22:2)	TRAF7	0.517705	0.00567843	27	0.0137698
PC(40:6p)(rep)	TRAF7	0.637973	0.000343459	27	0.00792471
PE(54:5)	TRAF7	0.587912	0.00126012	27	0.00986651
Kynurenic acid	FBXW9	-0.419173	0.0295271	27	0.0321592
All-trans 4-Keto Retinoic Acid	FBXW9	0.598993	0.000962525	27	0.00986651
5alpha-Androst-1-en-3-one	FBXW9	-0.510456	0.00651825	27	0.0143838
Estetrol	FBXW9	-0.487254	0.0099435	27	0.0168986
Cer(d14:2(4E,6E)/18:1(9Z)(2OH))	FBXW9	-0.656083	0.000202574	27	0.0078313
Cer(d16:2(4E,6E)/18:1(9Z)(2OH))	FBXW9	-0.513815	0.00611696	27	0.0140808
Phenylalanocholic Acid	FBXW9	-0.443596	0.0204666	27	0.0243961
TG(15:1/18:1/18:2)	FBXW9	-0.540376	0.0036164	27	0.0121346
TG(18:2/17:1/18:2)	FBXW9	-0.56022	0.00237325	27	0.0111503
DG(18:2(9Z,12Z)/20:4(5Z,8Z,11Z,14Z)/0:0)	UBE3D	0.600122	0.000935936	27	0.00986651
DG(18:2/18:2)	UBE3D	0.629426	0.000435643	27	0.00838723
DG(16:0/18:2)	UBE3D	0.599512	0.000950226	27	0.00986651
SM(d43:1)(rep)	ASB16	0.408487	0.0343955	27	0.0361517
1-Monolinolenoyl-rac-glycerol	LRR1	-0.454212	0.0173127	27	0.0221761
PC(18:0/22:5(4Z,7Z,10Z,13Z,16Z))	FBXL22	0.53663	0.00390461	27	0.0122606
L-Lysine	BMP5	0.452913	0.0176759	27	0.0224751
Cer(d16:1/22:0)	BMP5	0.41797	0.0300456	27	0.0326493
DG(18:2(9Z,12Z)/20:4(5Z,8Z,11Z,14Z)/0:0)	BMPR1A	0.590354	0.00118846	27	0.00986651
DG(14:0/22:5(4Z,7Z,10Z,13Z,16Z)/0:0)	BMPR1A	0.510989	0.00645317	27	0.0143187
PE(P-18:0/18:3(9Z,12Z,15Z))	BMPR1A	-0.545177	0.00327362	27	0.012122
PG(22:0/12:0)	BMPR1A	-0.510989	0.00645317	27	0.0143187
TG(16:0/16:0/18:3)	BMPR1A	0.529304	0.00452518	27	0.0129117
PE(16:0e/22:6)	BMPR1A	-0.508547	0.00675616	27	0.014567
DG(16:0/18:2)	BMPR1A	0.647131	0.000264102	27	0.0078313
DG(18:1/18:1)	BMPR1A	0.625763	0.000481351	27	0.00851326
PC(40:6e)(rep)	BMPR1A	-0.499389	0.00800135	27	0.0154716
PC(18:0/22:5(4Z,7Z,10Z,13Z,16Z))	CREBBP	0.54884	0.00303114	27	0.0119367
Creatinine	LRRC32	-0.57323	0.00177486	27	0.0105058
PC(18:0/22:5(4Z,7Z,10Z,13Z,16Z))	LRRC32	0.534075	0.00411223	27	0.0123822
Docosapentaenoic acid	LRRC32	0.531569	0.00432493	27	0.0126625
(9S,10S)-10-Hydroxy-9-(phosphonooxy)octadecanoate;	LRRC32	0.537834	0.0038099	27	0.0122456
7-[(2-Benzyl-3-sulfanylpropanoyl)amino]heptanoic acid	LRRC32	0.752404	5.99505e-06	27	0.00231265
2-Nonenal, 4-oxo-	LRRC32	0.497426	0.008292	27	0.0156947
All-trans 4-Keto Retinoic Acid	LRRC32	0.506823	0.00697717	27	0.0146915
Thiopalmitic Acid	LRRC32	-0.519353	0.00550078	27	0.0136935
Cer(d14:2(4E,6E)/18:1(9Z)(2OH))	LRRC32	-0.550677	0.00291544	27	0.0118496
LPI(18:2)	LRRC32	-0.618337	0.000587039	27	0.00867361
TG(16:0/18:2/18:3)	LRRC32	-0.491788	0.00917634	27	0.0162799
PE(18:1p/22:5)	LRRC32	0.476126	0.0120562	27	0.0183393
PS(38:4)	LRRC32	-0.649035	0.000249794	27	0.0078313
FA(27:5)	LRRC32	-0.58388	0.00138661	27	0.0100198
L-Lysine	HFE	0.517705	0.00567843	27	0.0137698
cPA(16:0)	INHBC	0.540691	0.003593	27	0.0121346
trans-Aconitic acid	SKIL	0.435287	0.0232505	27	0.0266319
C-8 Ceramide-1-phosphate	SKIL	0.521368	0.00529007	27	0.0135705
5beta-Pregnane-3alpha,20alpha-diol	SKIL	-0.502442	0.00756649	27	0.0151968
TG(18:2/17:1/18:2)	SKIL	-0.606227	0.000802983	27	0.00953578
PE(18:1p/22:5)	SKIL	0.505495	0.00715167	27	0.0148487
PE(16:0e/22:6)	TGFB3	-0.553724	0.00273185	27	0.0117009
PE(38:6e)	TGFB3	-0.526862	0.00474982	27	0.0131015
L-Lysine	ZFYVE16	0.532357	0.00425713	27	0.0125605
PE(18:0p/22:6)	ZFYVE16	0.464591	0.0146271	27	0.0200571
Arachidyl carnitine	SMURF1	0.41514	0.0312943	27	0.033585
PE(P-18:0/0:0)	SMURF1	0.469475	0.0134882	27	0.0194761
1-Stearoylglycerol	SMURF1	0.534188	0.00410287	27	0.0123735
PE-Cer(d16:1(4E)/16:0)	SMURF1	0.634921	0.000374199	27	0.00792471
Cer(t18:1(11E)/16:0(2OH))	SMURF1	-0.46337	0.014924	27	0.0203325
Palmitoylcarnitine	THSD4	0.415751	0.0310214	27	0.0333673
1-Monolinolenoyl-rac-glycerol	THSD4	-0.500611	0.00782495	27	0.0153125
27-Norcholestanehexol	THSD4	-0.518926	0.00554638	27	0.0136935
LMGP02060001	HJV	0.447162	0.0193588	27	0.0236337
Calcifediol lactone	ACTA2	-0.447497	0.0192573	27	0.0235738
5-Aminolevulinic acid	B4GALT1	0.584249	0.00137461	27	0.0100198
25-Hydroxyvitamin D3 3-sulfate ester	B4GALT1	0.473748	0.0125528	27	0.0187065
PE(18:1p/22:5)	B4GALT1	0.501832	0.00765183	27	0.0152079
Pregnenolone sulfate	HES1	-0.43956	0.0217826	27	0.0254866
Thromoboxane B1	HES1	0.405983	0.0356248	27	0.0372263
2-methylene-4-oxo-pentanedioic acid	HES1	-0.467033	0.0140481	27	0.0197315
PC(16:0e/22:5)(rep)	HES1	0.435897	0.023036	27	0.0264817
DG(18:1/18:1)	HES1	-0.462759	0.0150743	27	0.0204349
PE(54:5)	HES1	0.69536	5.6714e-05	27	0.00469986
L-Norleucine	NOTCH4	0.535409	0.0040027	27	0.0123249
Allopregnanolone sulfate	NOTCH4	0.534799	0.00405252	27	0.0123586
16alpha-hydroxydehydroepiandrosterone 3-sulfate	NOTCH4	0.48779	0.00985008	27	0.0168682
Trimethyl-5-aminovaleric acid	NOTCH4	-0.540293	0.00362254	27	0.0121346
Pregnenolone sulfate	NOTCH4	0.546398	0.00319101	27	0.012122
Testosterone	NOTCH4	0.577534	0.00160798	27	0.0103192
DG(12:0/17:1(9Z)/0:0)[iso2]	NOTCH4	0.544567	0.0033156	27	0.012122
2-Hydroxyeicosanoic acid	NEURL1	-0.459707	0.0158445	27	0.0210158
FAHFA(18:1(9Z)/3-O-18:0)	NEURL1	-0.529304	0.00452518	27	0.0129117
Arachidyl carnitine	MAML1	-0.534188	0.00410287	27	0.0123735
PI(21:0/0:0)	MAML1	-0.467033	0.0140481	27	0.0197315
Succinylcarnitine	SIRT6	0.452381	0.0178263	27	0.0226211
9-cis retinol	SIRT6	-0.45177	0.0180002	27	0.0226758
1-Monolinolenoyl-rac-glycerol	SIRT6	0.496947	0.00836418	27	0.0157242
Oleoyl-L-alpha-lysophosphatidic acid	POGLUT1	0.498168	0.00818108	27	0.0155465
Cer(t18:1(11E)/16:0(2OH))	HDAC2	-0.460928	0.0155326	27	0.0208194
27-Norcholestanehexol	HDAC2	-0.502442	0.00756649	27	0.0151968
Docosapentaenoic acid methyl ester	RFNG	-0.409035	0.0341311	27	0.0359215
(25R)-26-Oxocholest-4-en-3-one;	RFNG	0.526252	0.00480743	27	0.0131652
2-Hydroxyeicosanoic acid	TLE3	-0.588523	0.00124187	27	0.00986651
(9S,10S)-10-Hydroxy-9-(phosphonooxy)octadecanoate;	TLE3	-0.479243	0.0114299	27	0.0179896
(25R)-26-Oxocholest-4-en-3-one;	TLE3	-0.497558	0.0082722	27	0.0156728
DG(14:0/22:5(4Z,7Z,10Z,13Z,16Z)/0:0)	TLE3	0.604396	0.000841025	27	0.00971511
PI(21:0/0:0)	TLE3	0.535409	0.0040027	27	0.0123249
Cer(d18:2/22:0)	TLE3	-0.448107	0.0190734	27	0.023528
Tetracosahexaenoic acid	NUMBL	0.419414	0.029424	27	0.0320836
12S-Hepe	NUMBL	-0.53663	0.00390461	27	0.0122606
7-[(2-Benzyl-3-sulfanylpropanoyl)amino]heptanoic acid	NUMBL	0.52442	0.00498385	27	0.0133229
Bilin	NUMBL	0.529915	0.00447045	27	0.0128323
Cer(d18:2/22:0)	NUMBL	0.358364	0.0664307	27	0.0666054
DG(14:1(9Z)/17:2(9Z,12Z)/0:0)[iso2]	SPEN	-0.494505	0.0087407	27	0.0160499
PC(40:6p)(rep)	SPEN	0.409646	0.0338384	27	0.0356529
DG(12:0/17:1(9Z)/0:0)[iso2]	DTX2	0.590965	0.00117111	27	0.00986651
LPA(16:1)	DTX2	-0.335775	0.0868416	27	0.0868872
Phenylalanocholic Acid	ATXN1L	-0.501221	0.00773799	27	0.0152519
TG(16:0/16:0/18:3)	NRARP	-0.442833	0.0207105	27	0.0245793
Cer(d18:2/22:0)	TLE7	-0.419314	0.0294667	27	0.0321118
DG(16:0/18:2)	DVL2	-0.381563	0.0495456	27	0.0501508
PE(P-16:0/22:6(4Z,7Z,10Z,13Z,16Z,19Z))	GNG3	0.387668	0.0457194	27	0.0467245
PE(18:1/22:2)	GNG3	0.547009	0.00315039	27	0.012122
Testosterone	LRP5	-0.437729	0.0224022	27	0.0259882
Cer(d16:1/22:0)	LRP5	-0.528694	0.00458047	27	0.0129531
5alpha-Pregnan-3beta,20beta-diol 3-sulfate	ROR1	-0.421856	0.0283964	27	0.0312131
PC(18:0/22:5(4Z,7Z,10Z,13Z,16Z))	ROR1	0.518926	0.00554638	27	0.0136935
All-trans 4-Keto Retinoic Acid	ROR1	0.416972	0.0304814	27	0.0329912
5beta-Pregnane-3alpha,20alpha-diol	ROR1	-0.453602	0.0174825	27	0.0223336
PI(21:0/0:0)	ROR1	-0.53663	0.00390461	27	0.0122606
LPI(18:2)	ROR1	-0.521978	0.00522758	27	0.0134828
TG(16:0/18:2/18:3)	ROR1	-0.478022	0.0116719	27	0.0181754
All-trans 4-Keto Retinoic Acid	WNT6	-0.579605	0.00153259	27	0.0102709
LPI(18:2)	WNT6	0.495066	0.00865306	27	0.0159968
TG(16:0/18:1/22:6)	WNT6	0.438816	0.0220328	27	0.0257004
PE(38:4e)	WNT6	0.479276	0.0114233	27	0.0179896
25-Hydroxyvitamin D3 3-sulfate ester	FZD3	0.404151	0.0365458	27	0.0380636
CerG2(d18:2/16:0)	FZD3	-0.430403	0.0250258	27	0.028241
PE(38:4p)	FZD3	-0.547009	0.00315039	27	0.012122
2-Nonenal, 4-oxo-	TMED5	-0.427961	0.0259538	27	0.0290305
LPI(18:2)	TMED5	0.489621	0.00953646	27	0.0165844
PE(18:1/22:2)	DACT1	0.494581	0.00872885	27	0.0160499
PC(P-18:0/22:6(4Z,7Z,10Z,13Z,16Z,19Z))	ZRANB1	0.539683	0.00366831	27	0.0121597
PC(16:0p/22:6)	ZRANB1	0.431624	0.024572	27	0.0277948
TG(19:0/18:1/18:1)	VANGL2	0.572303	0.00181272	27	0.0105327
Pipecolic acid	KREMEN2	0.465812	0.0143352	27	0.0198568
Cer(d14:2(4E,6E)/18:1(9Z)(2OH))	KREMEN2	0.466422	0.0141911	27	0.019801
TG(18:1/18:1/20:4)	KREMEN2	-0.452381	0.0178263	27	0.0226211
TG(18:0/16:0/16:0)	KREMEN2	-0.678266	0.000101023	27	0.0060113
TG(18:0/16:0/18:1)	KREMEN2	-0.638584	0.000337584	27	0.00792471
Thiopalmitic Acid	CTNNB1	0.484127	0.0105032	27	0.0173026
Creatinine	FZD6	0.528694	0.00458047	27	0.0129531
5alpha-androstan-3beta,17beta-diol monosulfate	FZD6	0.505495	0.00715167	27	0.0148487
Allopregnanolone sulfate	FZD6	0.540904	0.00357727	27	0.0121346
Leucylproline	FZD6	0.566545	0.0020637	27	0.0107765
5alpha-Androst-1-en-3-one	FZD6	0.575092	0.00170094	27	0.0104182
SM(d43:1)(rep)	FZD6	-0.528083	0.00463634	27	0.0130145
Docosapentaenoic acid	AMER1	-0.535409	0.0040027	27	0.0123249
PE(20:3(5Z,8Z,11Z)/0:0)	AMER1	-0.482295	0.0108431	27	0.017559
PE(18:0p/20:4)	AMER1	-0.528694	0.00458047	27	0.0129531
PE(38:4p)	AMER1	-0.583639	0.00139454	27	0.0100198
5alpha-androstan-3beta,17beta-diol monosulfate	PRKAG3	0.436785	0.0227269	27	0.0262733
2-Methoxyestradiol	PRKAG3	0.434097	0.0236731	27	0.0269508
PC(16:0e/22:5)(rep)	PRKAG3	-0.454257	0.0173004	27	0.0221761
2-Nonenal, 4-oxo-	ATG101	0.557998	0.00249109	27	0.0112597
2-Hydroxyeicosanoic acid	ATG10	-0.557387	0.00252433	27	0.0112597
PC(40:6e)(rep)	ATG10	-0.514042	0.00609063	27	0.0140372
FA(27:5)	ATG10	0.528083	0.00463634	27	0.0130145
16alpha-hydroxydehydroepiandrosterone 3-sulfate	MAP1LC3A	-0.482295	0.0108431	27	0.017559
Pregnenolone sulfate	MAP1LC3A	-0.514042	0.00609063	27	0.0140372
25-Hydroxyvitamin D3 3-sulfate ester	MAP1LC3A	0.396825	0.040422	27	0.0416906
PE(P-18:0/0:0)	VPS37A	0.473748	0.0125528	27	0.0187065
Leucylproline	VPS37A	0.461538	0.0153786	27	0.0207149
TG(18:1/18:1/20:4)	VPS37A	0.46398	0.0147749	27	0.0202016
LysoPC(18:3(9Z,12Z,15Z)/0:0)	TSC1	-0.481685	0.0109584	27	0.0176557
cPA(16:0)	BECN1	-0.581807	0.00145584	27	0.0100537
Thiopalmitic Acid	TOMM70	-0.504274	0.00731524	27	0.0150733
Phenylalanocholic Acid	TOMM70	-0.583028	0.00141472	27	0.0100198
PE(18:0p/20:4)	RRAGA	0.608059	0.000766447	27	0.00953578
PS(38:5p)	RRAGA	0.518315	0.00561208	27	0.0137136
PI(21:0/0:0)	USP30	-0.509158	0.00667931	27	0.0144504
L-Norleucine	ARL13B	0.481074	0.0110747	27	0.0177233
12S-Hepe	ARL13B	0.545177	0.00327362	27	0.012122
Pipecolic acid	ATG12	-0.458486	0.0161616	27	0.0212441
DG(12:0/17:2(9Z,12Z)/0:0)[iso2]	ATG12	0.464591	0.0146271	27	0.0200571
cPA(16:0)	ATG12	-0.510989	0.00645317	27	0.0143187
DG(18:2(9Z,12Z)/20:4(5Z,8Z,11Z,14Z)/0:0)	VPS37B	0.457875	0.016322	27	0.0213813
Thiopalmitic Acid	VPS37B	0.464591	0.0146271	27	0.0200571
Pipecolic acid	FUNDC1	-0.445665	0.0198176	27	0.0238764
PE-Cer(d16:1(4E)/16:0)	FUNDC1	-0.447497	0.0192573	27	0.0235738
TG(19:0/18:1/18:1)	FUNDC1	-0.510989	0.00645317	27	0.0143187
cPA(16:0)	FUNDC1	-0.444444	0.0201985	27	0.0242129
Docosapentaenoic acid methyl ester	TOMM6	-0.412698	0.0324053	27	0.0344092
5alpha-androstan-3beta,17beta-diol monosulfate	ABCA1	-0.59768	0.000994239	27	0.00986651
Allopregnanolone sulfate	ABCA1	-0.559829	0.00239362	27	0.0111503
PE(P-18:0/0:0)	ABCA1	-0.459096	0.0160024	27	0.0210639
Testosterone	ABCA1	-0.577534	0.00160798	27	0.0103192
TG(16:1/18:1/18:2)	ABCA1	-0.539072	0.00371457	27	0.0121909
PE(18:1p/22:5)	ABCA1	0.618437	0.000585488	27	0.00867361
DG(16:0/18:2)	ABCA1	-0.497558	0.0082722	27	0.0156728
PE(38:6e)	ABCA1	0.504274	0.00731524	27	0.0150733
PS(38:4)	ABCA1	-0.468864	0.0136264	27	0.0195719
Cer(d16:2(4E,6E)/18:1(9Z)(2OH))	HNF4A	-0.467474	0.0139456	27	0.0197038
PC(16:0e/22:5)(rep)	HNF4A	-0.468374	0.0137382	27	0.0196095
5alpha-androstan-3beta,17beta-diol monosulfate	ABCG1	-0.562271	0.00226876	27	0.0110878
25-Hydroxyvitamin D3 3-sulfate ester	ABCG1	0.413309	0.0321247	27	0.0342065
PC(16:0e/22:5)(rep)	ABCG1	0.549451	0.00299226	27	0.0119367
PS(38:4)	ABCG1	-0.479243	0.0114299	27	0.0179896
Trimethyl-5-aminovaleric acid	ANGPTL3	-0.402644	0.0373183	27	0.0387622
Succinylcarnitine	ANGPTL3	-0.400747	0.0383082	27	0.0396607
13,14-dihydro-15-keto-tetranor Prostaglandin E2	ANGPTL3	-0.469646	0.0134498	27	0.0194761
All-trans 4-Keto Retinoic Acid	ANGPTL3	-0.420974	0.0287639	27	0.0315443
Cer(d14:2(4E,6E)/18:1(9Z)(2OH))	ANGPTL3	0.378624	0.0514752	27	0.052021
SM(d43:1)(rep)	ANGPTL3	-0.394426	0.04176	27	0.0430009
L-Norleucine	TLCD1	-0.477038	0.01187	27	0.0182899
DG(18:2(9Z,12Z)/20:4(5Z,8Z,11Z,14Z)/0:0)	TLCD1	-0.536439	0.00391986	27	0.0122681
5alpha-Androst-1-en-3-one	TLCD1	-0.465403	0.0144324	27	0.0199566
Calcifediol lactone	TLCD1	-0.479488	0.0113819	27	0.0179896
TG(16:0/18:2/18:3)	TLCD1	-0.591552	0.00115462	27	0.00986651
TG(15:1/18:1/18:2)	TLCD1	-0.620946	0.000547807	27	0.0085736
TG(18:2/17:1/18:2)	TLCD1	-0.65034	0.000240383	27	0.0078313
TG(16:0/18:1/22:6)	TLCD1	-0.698105	5.15052e-05	27	0.00446222
TG(18:1/18:1/20:4)	TLCD1	-0.606861	0.000790162	27	0.00953578
TG(18:1/18:1/18:1)	TLCD1	-0.623395	0.000513077	27	0.00851326
DG(16:0/18:2)	TLCD1	-0.559709	0.00239992	27	0.0111503
PC(40:6e)(rep)	TLCD1	0.503983	0.00735465	27	0.0150812
Arachidyl carnitine	ACACA	0.5116	0.00637924	27	0.0143187
13,14-dihydro-15-keto-tetranor Prostaglandin E2	SCARB1	0.460317	0.0156879	27	0.0209099
9-cis retinol	SCARB1	-0.502442	0.00756649	27	0.0151968
C-8 Ceramide-1-phosphate	DDX3X	0.519536	0.00548134	27	0.0136926
SM(d38:2)	DDX3X	0.416361	0.0307504	27	0.0332036
DG(12:0/17:1(9Z)/0:0)[iso2]	INSIG1	0.594017	0.0010876	27	0.00986651
LPA(16:1)	INSIG1	-0.57265	0.00179848	27	0.0105151
13,14-dihydro-15-keto-tetranor Prostaglandin E2	NFE2L1	0.443223	0.0205854	27	0.024446
PE(54:5)	NFE2L1	0.700244	4.77446e-05	27	0.00442846
5alpha-androstan-3beta,17beta-diol monosulfate	NR1D2	0.565934	0.00209198	27	0.0107765
(25R)-26-Oxocholest-4-en-3-one;	NR1D2	0.384615	0.0476022	27	0.0484668
2-Methoxyestradiol	NR1D2	0.600733	0.000921832	27	0.00986651
PC(16:0e/22:5)(rep)	NR1D2	-0.570818	0.00187477	27	0.0105512
25-Hydroxyvitamin D3 3-sulfate ester	ABCA12	0.501682	0.00767285	27	0.0152338
LPI(18:2)	TMEM97	0.434676	0.0234667	27	0.0268311
DG(12:0/17:2(9Z,12Z)/0:0)[iso2]	ANGPTL8	-0.401843	0.0377339	27	0.0391513
Cer(d14:2(4E,6E)/18:1(9Z)(2OH))	ANGPTL8	-0.415282	0.0312308	27	0.0335736
PC(P-18:0/22:6(4Z,7Z,10Z,13Z,16Z,19Z))	PNPLA2	0.468864	0.0136264	27	0.0195719
C-8 Ceramide-1-phosphate	PNPLA2	0.424298	0.027398	27	0.0303608
TG(16:0/18:2/18:3)	PNPLA2	-0.478632	0.0115504	27	0.0180896
TG(16:0/18:1/22:6)	PNPLA2	-0.523199	0.00510448	27	0.0133459
TG(18:1/18:1/20:4)	PNPLA2	-0.514042	0.00609063	27	0.0140372
TG(19:0/18:1/18:1)	PNPLA2	-0.459096	0.0160024	27	0.0210639
5alpha-Pregnan-3beta,20beta-diol 3-sulfate	ABCG8	0.420582	0.0289287	27	0.031634
1-Monolinolenoyl-rac-glycerol	HPS6	0.491453	0.00923123	27	0.0163139
Creatinine	TLCD3A	0.428616	0.0257023	27	0.0288019
Calcifediol lactone	TLCD3B	-0.547389	0.0031253	27	0.012122
Thromoboxane B1	DGAT2	0.477411	0.0117945	27	0.0182322
25-Hydroxyvitamin D3 3-sulfate ester	DGAT2	-0.547009	0.00315039	27	0.012122
PE(P-18:0/18:3(9Z,12Z,15Z))	DGAT2	-0.46337	0.014924	27	0.0203325
PE(18:1p/22:5)	DGAT2	-0.478632	0.0115504	27	0.0180896
PE(P-16:0/0:0)	ORMDL1	-0.471917	0.0129468	27	0.0190113
LMGP02060001	ORMDL1	-0.447497	0.0192573	27	0.0235738
PC(16:0p/22:6)	ORMDL1	-0.540293	0.00362254	27	0.0121346
PE(P-18:0/0:0)	NUS1	0.469475	0.0134882	27	0.0194761
Succinyladenosine	NUS1	0.537851	0.00380858	27	0.0122456
PE-Cer(d16:1(4E)/16:0)	NUS1	0.525641	0.00486564	27	0.0132295
5alpha-Androst-1-en-3-one	NUS1	0.468864	0.0136264	27	0.0195719
9-Tetradecenoic acid	NUS1	-0.467643	0.0139063	27	0.0196774
Thiopalmitic Acid	NUS1	0.518315	0.00561208	27	0.0137136
TG(18:2/17:1/18:2)	NUS1	0.444444	0.0201985	27	0.0242129
27-Norcholestanehexol	ACAT2	0.381563	0.0495456	27	0.0501508
LPI(18:2)	ACAT2	0.551893	0.00284097	27	0.0117205
PE(18:0p/22:6)	ACAT2	0.471917	0.0129468	27	0.0190113
Cer(d18:2/24:1)	ACAT2	-0.474969	0.0122957	27	0.0185849
PE(P-18:0/0:0)	DHCR24	0.490532	0.00938376	27	0.0165147
Leucylproline	DHCR24	0.466707	0.0141242	27	0.019801
7-[(2-Benzyl-3-sulfanylpropanoyl)amino]heptanoic acid	DHCR24	-0.582773	0.00142321	27	0.0100198
All-trans 4-Keto Retinoic Acid	DHCR24	-0.436775	0.0227306	27	0.0262733
5alpha-Androst-1-en-3-one	DHCR24	0.64997	0.00024302	27	0.0078313
9-Tetradecenoic acid	DHCR24	-0.455101	0.017068	27	0.0220553
Thiopalmitic Acid	DHCR24	0.659744	0.000181303	27	0.0078313
2-methylene-4-oxo-pentanedioic acid	DHCR24	0.577276	0.00161759	27	0.0103461
PI(21:0/0:0)	DHCR24	0.632254	0.000402997	27	0.00808539
LPI(18:2)	DHCR24	0.651802	0.00023021	27	0.0078313
DG(18:2/18:2)	DHCR24	0.591937	0.00114394	27	0.00986651
DG(16:0/18:2)	DHCR24	0.58766	0.00126771	27	0.00986651
PS(38:4)	DHCR24	0.597434	0.00100028	27	0.00986651
2-Hydroxyeicosanoic acid	FDPS	-0.542735	0.00344431	27	0.0121346
13,14-dihydro-15-keto-tetranor Prostaglandin E2	FDPS	-0.479243	0.0114299	27	0.0179896
DG(14:0/22:5(4Z,7Z,10Z,13Z,16Z)/0:0)	FDPS	0.435897	0.023036	27	0.0264817
2-Nonenal, 4-oxo-	FDPS	-0.45116	0.0181756	27	0.0228212
All-trans 4-Keto Retinoic Acid	FDPS	-0.56105	0.00233047	27	0.0111325
LPI(18:2)	FDPS	0.420635	0.0289065	27	0.0316279
PE(18:1p/22:5)	FDPS	-0.4884	0.0097446	27	0.0167931
PC(40:6e)(rep)	FDPS	-0.492063	0.00913133	27	0.0162347
FA(27:5)	FDPS	0.470696	0.0132152	27	0.0193309
25-Hydroxyvitamin D3 3-sulfate ester	MSMO1	-0.47619	0.0120429	27	0.0183337
PG(22:0/12:0)	NSDHL	0.45177	0.0180002	27	0.0226758
PE(38:4e)	NSDHL	0.507937	0.00683375	27	0.014622
PE(54:5)	NSDHL	0.520147	0.00541694	27	0.0136751
Arachidyl carnitine	DOLPP1	-0.427001	0.0263262	27	0.0294126
Succinyladenosine	DOLPP1	-0.371411	0.0564613	27	0.056819
DG(12:0/17:2(9Z,12Z)/0:0)[iso2]	DOLPP1	-0.485034	0.0103383	27	0.0172085
TG(15:1/18:1/18:2)	DOLPP1	-0.46854	0.0137003	27	0.0196095
TG(18:2/17:1/18:2)	DOLPP1	-0.491753	0.00918198	27	0.0162799
PE(54:5)	DOLPP1	0.560782	0.00234421	27	0.0111503
PE(P-18:1/0:0)	ALG9	0.557387	0.00252433	27	0.0112597
LysoPC(O-18:0/0:0)	ALG9	0.465812	0.0143352	27	0.0198568
5-Aminolevulinic acid	ALG9	-0.543956	0.00335804	27	0.012122
TG(18:0/16:0/18:1)	ALG9	-0.45177	0.0180002	27	0.0226758
CerG2(d18:2/16:0)	ALG9	0.481685	0.0109584	27	0.0176557
PE(P-16:0/0:0)	ALG2	0.47619	0.0120429	27	0.0183337
PC(P-18:0/22:6(4Z,7Z,10Z,13Z,16Z,19Z))	ALG2	0.559219	0.00242574	27	0.0111678
PG(18:1(9Z)/18:0)	ALG2	0.569597	0.00192717	27	0.0105855
7-[(2-Benzyl-3-sulfanylpropanoyl)amino]heptanoic acid	ALG2	0.565934	0.00209198	27	0.0107765
Phenylalanocholic Acid	ALG2	-0.472527	0.0128144	27	0.0189188
PE(18:0p/22:6)	ALG2	0.529304	0.00452518	27	0.0129117
FA(27:5)	ALG2	-0.555556	0.00262633	27	0.0114287
7-[(2-Benzyl-3-sulfanylpropanoyl)amino]heptanoic acid	RFT1	0.464591	0.0146271	27	0.0200571
9-cis retinol	RFT1	-0.496337	0.00845701	27	0.0158185
TG(16:0/16:0/18:3)	RFT1	0.459707	0.0158445	27	0.0210158
CerG2(d18:2/16:0)	RFT1	-0.462149	0.0152258	27	0.0205818
Estetrol	ALG11	0.556166	0.00259194	27	0.0113831
(2R)-2-Acetamido-6-hydroxy-2-(sulfanylmethyl)hex-3-enoic acid	ALG11	-0.425519	0.0269095	27	0.0299413
DG(12:0/12:0/0:0)[iso2]	ALG11	0.45116	0.0181756	27	0.0228212
LysoPC(18:3(9Z,12Z,15Z)/0:0)	ALG6	-0.457265	0.0164838	27	0.0215046
Cer(d18:2/24:1)	ALG6	-0.413309	0.0321247	27	0.0342065
PE(38:6e)	ALG6	-0.447497	0.0192573	27	0.0235738
SM(d38:2)	ALG1	-0.486569	0.0100639	27	0.0169751
PE(38:4e)	ALG1	0.47619	0.0120429	27	0.0183337
1-Stearoylglycerol	ALG10	-0.473748	0.0125528	27	0.0187065
PE-Cer(d16:1(4E)/16:0)	ALG10	-0.613553	0.000665374	27	0.00912376
9-Tetradecenoic acid	ALG10	0.434066	0.0236844	27	0.0269508
DG(18:2/18:2)	ALG10	-0.398046	0.0397542	27	0.0410241
SM(d38:2)	ALG10	0.480464	0.0111921	27	0.0178064
PE(P-18:0/0:0)	DOLK	0.605617	0.000815494	27	0.00953578
12S-Hepe	DHDDS	-0.498779	0.00809079	27	0.0154716
9-cis retinol	DHDDS	-0.532967	0.00420517	27	0.0124845
TG(19:0/18:1/18:1)	DHDDS	-0.450549	0.0183523	27	0.0229223
TG(18:1/18:1/18:1)	DHDDS	-0.421856	0.0283964	27	0.0312131
Creatinine	INSM1	NA	NA	0	NA
L-Norleucine	INSM1	NA	NA	0	NA
Pipecolic acid	INSM1	NA	NA	0	NA
5alpha-androstan-3beta,17beta-diol monosulfate	INSM1	NA	NA	0	NA
16alpha-hydroxydehydroepiandrosterone 3-sulfate	INSM1	NA	NA	0	NA
Trimethyl-5-aminovaleric acid	INSM1	NA	NA	0	NA
Testosterone	INSM1	NA	NA	0	NA
2-Methoxyestradiol	INSM1	NA	NA	0	NA
Thiopalmitic Acid	INSM1	NA	NA	0	NA
2-methylene-4-oxo-pentanedioic acid	INSM1	NA	NA	0	NA
PE(20:3(5Z,8Z,11Z)/0:0)	INSM1	NA	NA	0	NA
LPI(18:2)	INSM1	NA	NA	0	NA
TG(16:1/18:1/18:2)	INSM1	NA	NA	0	NA
TG(18:1/18:1/20:4)	INSM1	NA	NA	0	NA
CerG2(d18:2/16:0)	INSM1	NA	NA	0	NA
DG(16:0/18:2)	INSM1	NA	NA	0	NA
SM(d43:1)(rep)	INSM1	NA	NA	0	NA
12S-Hepe	PDPK1	-0.584249	0.00137461	27	0.0100198
9-cis retinol	PDPK1	-0.596459	0.00102455	27	0.00986651
Phenylalanocholic Acid	PDPK1	-0.498168	0.00818108	27	0.0155465
TG(18:0/16:0/18:1)	RFX6	-0.436785	0.0227269	27	0.0262733
Kynurenic acid	TREML4	0.536656	0.00390255	27	0.0122606
Succinylcarnitine	TREML4	0.421404	0.0285845	27	0.0314017
LPI(18:2)	TREML4	0.419423	0.0294199	27	0.0320836
LPA(16:1)	TREML4	-0.460217	0.0157136	27	0.0209295
Pipecolic acid	IRAK2	-0.432234	0.0243476	27	0.0275901
Arachidyl carnitine	IRAK2	-0.498168	0.00818108	27	0.0155465
PE(18:1/22:2)	IRAK2	-0.517094	0.00574544	27	0.0138618
Estetrol	IRF3	-0.499389	0.00800135	27	0.0154716
DG(12:0/17:2(9Z,12Z)/0:0)[iso2]	IRF3	-0.504274	0.00731524	27	0.0150733
PE(18:1/22:2)	IRF3	0.471917	0.0129468	27	0.0190113
PE(38:4e)	IRF3	0.630037	0.000428406	27	0.00833207
PE(38:6e)	IRF5	-0.492063	0.00913133	27	0.0162347
Cer(t18:1(11E)/16:0(2OH))	NFKB2	0.544567	0.0033156	27	0.012122
27-Norcholestanehexol	NFKB2	0.636142	0.000361626	27	0.00792471
Phenylalanocholic Acid	NFKB2	-0.415751	0.0310214	27	0.0333673
TG(19:0/18:1/18:1)	NFKB2	-0.576313	0.0016539	27	0.0104182
PE(54:5)	NFKB2	0.633089	0.000393778	27	0.00798448
Docosapentaenoic acid	NFKBIB	0.442613	0.0207811	27	0.0246171
FAHFA(18:1(9Z)/3-O-18:0)	NFKBIB	0.586081	0.00131629	27	0.0100198
PE(54:5)	NFKBIB	0.565324	0.00212059	27	0.0108652
DG(18:2(9Z,12Z)/20:4(5Z,8Z,11Z,14Z)/0:0)	SAA1	-0.48125	0.0110412	27	0.0177233
Docosapentaenoic acid	SAA1	0.530921	0.00438144	27	0.0127692
9-cis retinol	SAA1	-0.538487	0.00375937	27	0.0121909
Bilin	SAA1	0.670066	0.000131529	27	0.00642806
PE(P-18:0/18:3(9Z,12Z,15Z))	SAA1	0.621711	0.000536751	27	0.0085736
TG(16:1/18:1/18:2)	SAA1	-0.595066	0.00106012	27	0.00986651
PE(18:1p/22:5)	SAA1	0.539803	0.00365926	27	0.0121597
PE(38:4p)	SAA1	0.519737	0.00546007	27	0.0136926
5alpha-Pregnan-3beta,20beta-diol 3-sulfate	TRAF6	0.391941	0.0431829	27	0.0443223
PG(22:0/12:0)	TRAF6	-0.578755	0.00156317	27	0.0103192
Kynurenic acid	RIPK3	-0.440781	0.0213774	27	0.025105
PC(O-18:0/20:4(8Z,11Z,14Z,17Z))	RIPK3	-0.420635	0.0289065	27	0.0316279
Cer(d14:2(4E,6E)/18:1(9Z)(2OH))	RIPK3	-0.478632	0.0115504	27	0.0180896
TG(18:0/16:0/18:1)	RIPK3	0.449328	0.01871	27	0.0231868
PE(38:4e)	USP18	0.52381	0.00504386	27	0.0133337
L-Norleucine	IKBIP	0.637363	0.000349423	27	0.00792471
PC(18:0/22:5(4Z,7Z,10Z,13Z,16Z))	IKBIP	-0.537241	0.00385634	27	0.0122606
Thromoboxane B1	IKBIP	-0.445665	0.0198176	27	0.0238764
DG(12:0/17:1(9Z)/0:0)[iso2]	IKBIP	0.527473	0.00469279	27	0.0130431
PE(O-16:0/0:0)	GADD45B	0.53602	0.0039534	27	0.0122923
PI(21:0/0:0)	GADD45B	0.552503	0.00280419	27	0.0117205
PE(18:0p/20:4)	GADD45B	0.620269	0.000557765	27	0.00864309
PE(38:4p)	GADD45B	0.739316	1.05547e-05	27	0.0028739
Arachidyl carnitine	MAP2K1	0.550061	0.00295381	27	0.0119367
Succinylcarnitine	MAP2K1	0.519536	0.00548134	27	0.0136926
PI(21:0/0:0)	MAP2K1	0.559829	0.00239362	27	0.0111503
PC(16:0e/22:5)(rep)	MAP2K1	-0.533578	0.00415375	27	0.0124287
PE(P-16:0/0:0)	MAP2K2	-0.454212	0.0173127	27	0.0221761
cPA(16:0)	PTEN	0.517705	0.00567843	27	0.0137698
L-Threonine	HOMER3	0.413309	0.0321247	27	0.0342065
Oleoyl-L-alpha-lysophosphatidic acid	HOMER3	-0.603785	0.000854049	27	0.00980613
5-Aminolevulinic acid	HOMER3	-0.509768	0.0066032	27	0.0144331
2-Methoxyestradiol	HOMER3	0.591575	0.00115398	27	0.00986651
5alpha-Androst-1-en-3-one	HOMER3	0.543346	0.00340094	27	0.0121346
2-methylene-4-oxo-pentanedioic acid	HOMER3	0.542125	0.00348815	27	0.0121346
PE(18:1p/22:5)	HOMER3	-0.48779	0.00985008	27	0.0168682
TG(15:1/18:1/18:2)	FBXO25	-0.582418	0.00143515	27	0.0100198
TG(18:2/17:1/18:2)	FBXO25	-0.529915	0.00447045	27	0.0128323
TG(16:0/16:0/18:3)	FBXO25	-0.641636	0.000309509	27	0.00786567
TG(16:0/18:1/18:1)	FBXO25	-0.517094	0.00574544	27	0.0138618
Creatinine	ACACB	0.564103	0.00217883	27	0.0109574
Leucylproline	ACACB	0.623932	0.000505737	27	0.00851326
Tetracosahexaenoic acid	ACACB	0.502442	0.00756649	27	0.0151968
DG(14:0/22:5(4Z,7Z,10Z,13Z,16Z)/0:0)	ACACB	0.457875	0.016322	27	0.0213813
DG(16:0/18:2)	ACACB	0.537241	0.00385634	27	0.0122606
Trimethyl-5-aminovaleric acid	ARG1	0.45116	0.0181756	27	0.0228212
PC(16:0p/22:6)	ARG1	-0.598291	0.000979376	27	0.00986651
Creatinine	ASAH1	0.473138	0.012683	27	0.0188416
2-Methoxyestradiol	ASAH1	0.51221	0.00630603	27	0.0143187
TG(18:0/16:0/16:0)	ASAH1	-0.404762	0.0362367	27	0.0378036
PE(P-18:0/18:3(9Z,12Z,15Z))	PDHA1	-0.415751	0.0310214	27	0.0333673
Creatinine	SMPD2	-0.507937	0.00683375	27	0.014622
2-methylene-4-oxo-pentanedioic acid	SMPD2	-0.460317	0.0156879	27	0.0209099
5-Aminolevulinic acid	B3GALT4	-0.39011	0.0442559	27	0.0453504
16alpha-hydroxydehydroepiandrosterone 3-sulfate	GAL3ST1	0.416651	0.0306226	27	0.0331075
PE(18:1/22:2)	GAL3ST1	-0.495862	0.00852981	27	0.0159001
DG(18:2(9Z,12Z)/20:4(5Z,8Z,11Z,14Z)/0:0)	ACSBG1	0.583639	0.00139454	27	0.0100198
PC(18:0/22:5(4Z,7Z,10Z,13Z,16Z))	ACSBG1	-0.459096	0.0160024	27	0.0210639
PG(18:1(9Z)/18:0)	ACSBG1	-0.492063	0.00913133	27	0.0162347
5beta-Pregnane-3alpha,20alpha-diol	ACSBG1	0.467643	0.0139063	27	0.0196774
9-cis retinol	ACSBG1	0.446276	0.0196294	27	0.0237547
PG(22:0/12:0)	ACSBG1	-0.509158	0.00667931	27	0.0144504
TG(16:1/18:1/18:2)	ACSBG1	0.564103	0.00217883	27	0.0109574
TG(19:0/18:1/18:1)	ACSBG1	0.59707	0.0010093	27	0.00986651
TG(18:1/18:1/18:1)	ACSBG1	0.619048	0.000576117	27	0.00864629
TG(18:0/18:1/18:1)	ACSBG1	0.54823	0.00307045	27	0.0120417
DG(18:2/18:2)	ACSBG1	0.578144	0.00158544	27	0.0103192
PE(18:0p/22:6)	ACSBG1	-0.489621	0.00953646	27	0.0165844
PE(54:5)	ACSBG1	-0.605617	0.000815494	27	0.00953578
Pregnenolone sulfate	MLYCD	0.420635	0.0289065	27	0.0316279
PE-Cer(d16:1(4E)/16:0)	PANK4	-0.437118	0.0226119	27	0.0261995
9-cis retinol	PANK4	0.404762	0.0362367	27	0.0378036
Bilin	PANK4	-0.509768	0.0066032	27	0.0144331
FAHFA(18:1(9Z)/3-O-18:0)	SMPD4	0.624542	0.000497491	27	0.00851326
Bilin	SMPD4	0.563492	0.00220846	27	0.0109618
13,14-dihydro-15-keto-tetranor Prostaglandin E2	CHAC1	0.539072	0.00371456	27	0.0121909
Phenylalanocholic Acid	CHAC1	-0.520927	0.00533558	27	0.0136224
25-Hydroxyvitamin D3 3-sulfate ester	COASY	-0.387668	0.0457194	27	0.0467245
L-Lysine	ST6GALNAC5	0.49375	0.00886001	27	0.0161137
PE(P-18:1/0:0)	ST6GALNAC5	0.475658	0.0121526	27	0.0184663
5-Aminolevulinic acid	ST6GALNAC5	-0.393092	0.0425192	27	0.0437354
5alpha-Androst-1-en-3-one	ST6GALNAC5	0.50329	0.00744933	27	0.0151226
PE(P-16:0/22:6(4Z,7Z,10Z,13Z,16Z,19Z))	ACSF3	-0.468254	0.0137658	27	0.0196095
LysoPC(O-18:0/0:0)	CHAC2	-0.45177	0.0180002	27	0.0226758
trans-Aconitic acid	CHAC2	-0.53663	0.00390461	27	0.0122606
TG(18:0/16:0/18:1)	CHAC2	0.525641	0.00486564	27	0.0132295
CerG2(d18:2/16:0)	CHAC2	-0.509158	0.00667931	27	0.0144504
PE(16:0e/22:6)	CHAC2	-0.470696	0.0132152	27	0.0193309
L-Norleucine	ABCD1	-0.515263	0.00595051	27	0.0139763
DG(14:0/22:5(4Z,7Z,10Z,13Z,16Z)/0:0)	ABCD1	-0.459096	0.0160024	27	0.0210639
TG(16:1/18:1/18:2)	ABCD1	-0.544567	0.0033156	27	0.012122
TG(18:1/18:1/20:4)	ABCD1	-0.526862	0.00474982	27	0.0131015
DG(18:2/18:2)	ABCD1	-0.545177	0.00327362	27	0.012122
DG(16:0/18:2)	ABCD1	-0.576313	0.0016539	27	0.0104182
PS(38:4)	ABCD1	-0.514652	0.00602023	27	0.0139763
Trimethyl-5-aminovaleric acid	CTSH	-0.5116	0.00637924	27	0.0143187
Succinylcarnitine	CTSH	-0.436508	0.0228231	27	0.0263323
25-Hydroxyvitamin D3 3-sulfate ester	CTSH	-0.473748	0.0125528	27	0.0187065
5alpha-Pregnan-3beta,20beta-diol 3-sulfate	DLAT	-0.465812	0.0143352	27	0.0198568
Succinyladenosine	DLAT	0.413919	0.0318459	27	0.0340811
LysoPC(18:3(9Z,12Z,15Z)/0:0)	DLST	0.542125	0.00348815	27	0.0121346
7-[(2-Benzyl-3-sulfanylpropanoyl)amino]heptanoic acid	DLST	0.558608	0.00245823	27	0.011209
PC(P-18:0/22:6(4Z,7Z,10Z,13Z,16Z,19Z))	CLN8	-0.468254	0.0137658	27	0.0196095
PE(18:0p/22:6)	CLN8	-0.459096	0.0160024	27	0.0210639
PC(40:6e)(rep)	CLN8	-0.523199	0.00510448	27	0.0133459
Leucylproline	GGT1	-0.450706	0.0183068	27	0.0229223
5alpha-Androst-1-en-3-one	GGT1	-0.496022	0.00850525	27	0.0158932
Thiopalmitic Acid	GGT1	-0.535214	0.00401857	27	0.0123539
PC(P-18:0/22:6(4Z,7Z,10Z,13Z,16Z,19Z))	GLB1	-0.406593	0.0353219	27	0.0369504
(9S,10S)-10-Hydroxy-9-(phosphonooxy)octadecanoate;	GLB1	-0.498779	0.00809079	27	0.0154716
PE(P-16:0/22:6(4Z,7Z,10Z,13Z,16Z,19Z))	GLB1	-0.437118	0.0226119	27	0.0261995
L-Lysine	GLO1	0.57326	0.00177366	27	0.0105058
5alpha-androstan-3beta,17beta-diol monosulfate	GLO1	0.653846	0.000216627	27	0.0078313
Pregnenolone sulfate	GLO1	0.705128	4.00578e-05	27	0.00438467
PC(18:0/22:5(4Z,7Z,10Z,13Z,16Z))	GLO1	-0.589744	0.00120604	27	0.00986651
Testosterone	GLO1	0.705739	3.91788e-05	27	0.00438467
Thromoboxane B1	GLO1	-0.507326	0.00691209	27	0.014622
2-Methoxyestradiol	GLO1	0.710623	3.27416e-05	27	0.00438467
12S-Hepe	GLO1	0.655678	0.00020506	27	0.0078313
Calcifediol lactone	GLO1	0.57265	0.00179848	27	0.0105151
Thiopalmitic Acid	GLO1	0.565934	0.00209198	27	0.0107765
LPI(18:2)	GLO1	0.687424	7.45011e-05	27	0.0051026
PS(38:4)	GLO1	0.514652	0.00602023	27	0.0139763
Kynurenic acid	HMGCS1	0.450549	0.0183523	27	0.0229223
Palmitoylcarnitine	HMGCS1	0.465812	0.0143352	27	0.0198568
(25R)-26-Oxocholest-4-en-3-one;	HMGCS1	0.429792	0.0252552	27	0.0284326
LysoPC(18:3(9Z,12Z,15Z)/0:0)	HMGCS1	0.539072	0.00371457	27	0.0121909
Calcifediol lactone	HMGCS1	0.5	0.00791274	27	0.0154209
2-methylene-4-oxo-pentanedioic acid	HMGCS1	0.456044	0.0168114	27	0.0217976
L-Lysine	HSD17B4	0.614774	0.000644561	27	0.00910024
5-Aminolevulinic acid	HSD17B4	-0.476801	0.0119182	27	0.0182899
2-Methoxyestradiol	HSD17B4	0.654457	0.000212709	27	0.0078313
2-methylene-4-oxo-pentanedioic acid	HSD17B4	0.60989	0.000731366	27	0.0094188
PE(P-18:0/18:3(9Z,12Z,15Z))	HSD17B4	-0.446276	0.0196294	27	0.0237547
PI(21:0/0:0)	HSD17B4	0.624542	0.000497491	27	0.00851326
CerG2(d18:2/16:0)	PCSK6	-0.453602	0.0174825	27	0.0223336
PE(38:4e)	PCSK6	0.484127	0.0105032	27	0.0173026
SM(d43:1)(rep)	PCSK6	0.466422	0.0141911	27	0.019801
5alpha-Pregnan-3beta,20beta-diol 3-sulfate	PCSK1	0.516645	0.00579518	27	0.0139019
Calcifediol lactone	PCSK1	0.459377	0.0159298	27	0.0210639
TG(16:0/18:2/18:3)	PCSK1	0.541892	0.00350497	27	0.0121346
TG(15:1/18:1/18:2)	PCSK1	0.498787	0.00808962	27	0.0154716
DG(18:2/18:2)	PCSK1	0.552976	0.00277596	27	0.0117205
(2R)-2-Acetamido-6-hydroxy-2-(sulfanylmethyl)hex-3-enoic acid	PSEN2	0.489621	0.00953646	27	0.0165844
PE(O-16:0/0:0)	PSEN2	-0.413919	0.0318459	27	0.0340811
SM(d38:2)	PSEN2	0.468254	0.0137658	27	0.0196095
PE-Cer(d16:1(4E)/16:0)	SLC25A16	0.611722	0.00069769	27	0.00936477
Docosapentaenoic acid methyl ester	PDHX	-0.496337	0.00845701	27	0.0158185
L-Norleucine	DEGS1	0.448718	0.018891	27	0.0233352
Succinyladenosine	DEGS1	-0.575702	0.00167727	27	0.0104182
PE-Cer(d16:1(4E)/16:0)	DEGS1	-0.568376	0.00198081	27	0.0106953
9-cis retinol	PCSK7	-0.54884	0.00303114	27	0.0119367
Creatinine	CORIN	0.485958	0.0101723	27	0.0170672
Kynurenic acid	CORIN	0.522589	0.00516572	27	0.0134215
Leucylproline	CORIN	0.47619	0.0120429	27	0.0183337
Tetracosahexaenoic acid	CORIN	0.531746	0.00430963	27	0.0126372
(9S,10S)-10-Hydroxy-9-(phosphonooxy)octadecanoate;	NEU3	-0.435897	0.023036	27	0.0264817
Cer(d18:2/22:0)	NEU3	-0.376679	0.0527844	27	0.0532313
DG(18:2(9Z,12Z)/20:4(5Z,8Z,11Z,14Z)/0:0)	BACE2	0.594628	0.00107153	27	0.00986651
PC(O-18:0/20:4(8Z,11Z,14Z,17Z))	BACE2	-0.636142	0.000361626	27	0.00792471
TG(16:0/18:2/18:3)	BACE2	0.577534	0.00160798	27	0.0103192
TG(18:2/17:1/18:2)	BACE2	0.506716	0.00699119	27	0.0146915
TG(18:1/18:1/18:1)	BACE2	0.549451	0.00299226	27	0.0119367
PC(16:0e/22:5)(rep)	BACE2	-0.554335	0.00269628	27	0.0116269
PC(40:6e)(rep)	BACE2	-0.606227	0.000802983	27	0.00953578
5alpha-androstan-3beta,17beta-diol monosulfate	HTRA2	0.544567	0.0033156	27	0.012122
2-methylene-4-oxo-pentanedioic acid	HTRA2	0.519536	0.00548134	27	0.0136926
PC(16:0p/22:6)	HTRA2	-0.434066	0.0236844	27	0.0269508
5-Aminolevulinic acid	ORMDL2	-0.46337	0.014924	27	0.0203325
PE-Cer(d16:1(4E)/16:0)	ORMDL2	-0.442002	0.0209784	27	0.0247891
PE(38:4p)	ORMDL2	0.467033	0.0140481	27	0.0197315
All-trans 4-Keto Retinoic Acid	AMDHD2	-0.424908	0.0271528	27	0.0301417
L-Threonine	CLN6	-0.577534	0.00160798	27	0.0103192
(9S,10S)-10-Hydroxy-9-(phosphonooxy)octadecanoate;	CLN6	0.467643	0.0139063	27	0.0196774
(25R)-26-Oxocholest-4-en-3-one;	CLN6	0.410867	0.0332592	27	0.0351592
LysoPC(18:3(9Z,12Z,15Z)/0:0)	CLN6	0.465201	0.0144806	27	0.0199566
CerG2(d18:2/16:0)	CLN6	-0.495116	0.00864526	27	0.0159968
PE(P-16:0/0:0)	AASDHPPT	0.472527	0.0128144	27	0.0189188
7-[(2-Benzyl-3-sulfanylpropanoyl)amino]heptanoic acid	AASDHPPT	0.47558	0.0121687	27	0.0184663
Pipecolic acid	AGMAT	0.445665	0.0198176	27	0.0238764
2-Methoxyestradiol	AGMAT	-0.467033	0.0140481	27	0.0197315
cPA(16:0)	AGMAT	0.518926	0.00554638	27	0.0136935
L-Norleucine	APH1B	0.559219	0.00242574	27	0.0111678
L-Lysine	APH1B	0.538462	0.00376133	27	0.0121909
2-Methoxyestradiol	APH1B	0.516484	0.00581312	27	0.0139019
PE(20:3(5Z,8Z,11Z)/0:0)	APH1B	-0.478632	0.0115504	27	0.0180896
LPI(18:2)	APH1B	0.523199	0.00510448	27	0.0133459
TG(18:0/16:0/18:1)	APH1B	0.462149	0.0152258	27	0.0205818
PC(16:0e/22:5)(rep)	APH1B	-0.558608	0.00245823	27	0.011209
SM(d38:2)	APH1B	0.493284	0.00893423	27	0.0161715
Cer(t18:1(11E)/16:0(2OH))	MCEE	-0.450549	0.0183523	27	0.0229223
L-Norleucine	GNPDA2	0.623932	0.000505737	27	0.00851326
5alpha-Pregnan-3beta,20beta-diol 3-sulfate	GNPDA2	0.443834	0.0203912	27	0.0243519
FA(27:5)	GNPDA2	0.435897	0.023036	27	0.0264817
TG(18:0/16:0/18:1)	GPAT4	-0.528694	0.00458047	27	0.0129531
cPA(16:0)	CARNMT1	0.496337	0.00845701	27	0.0158185
16alpha-hydroxydehydroepiandrosterone 3-sulfate	ST6GALNAC3	0.539072	0.00371457	27	0.0121909
Arachidyl carnitine	ST6GALNAC3	0.45177	0.0180002	27	0.0226758
Pregnenolone sulfate	ST6GALNAC3	0.625763	0.000481351	27	0.00851326
Thromoboxane B1	ST6GALNAC3	-0.469475	0.0134882	27	0.0194761
Thiopalmitic Acid	ST6GALNAC3	0.655067	0.000208853	27	0.0078313
LPI(18:2)	ST6GALNAC3	0.587302	0.00127861	27	0.00986651
LPA(16:1)	ST6GALNAC3	-0.449939	0.0185305	27	0.0229942
All-trans 4-Keto Retinoic Acid	NUDT7	-0.470085	0.0133511	27	0.0194699
PE-Cer(d16:1(4E)/16:0)	ACOT1	0.536451	0.00391887	27	0.0122681
(9S,10S)-10-Hydroxy-9-(phosphonooxy)octadecanoate;	ACOT1	0.657367	0.000194875	27	0.0078313
LysoPC(18:3(9Z,12Z,15Z)/0:0)	ACOT1	0.541054	0.00356616	27	0.0121346
Bilin	ACOT1	0.575426	0.00168792	27	0.0104182
FA(27:5)	ACOT1	-0.622074	0.000531561	27	0.0085736
Kynurenic acid	ASAH2B	-0.667888	0.000140889	27	0.00671337
Leucylproline	ASAH2B	-0.622711	0.000522587	27	0.00851326
Tetracosahexaenoic acid	ASAH2B	-0.553114	0.00276781	27	0.0117205
PC(P-18:0/22:6(4Z,7Z,10Z,13Z,16Z,19Z))	ASAH2B	0.611722	0.00069769	27	0.00936477
5-Aminolevulinic acid	ASAH2B	0.507326	0.00691209	27	0.014622
25-Hydroxyvitamin D3 3-sulfate ester	ASAH2B	0.481685	0.0109584	27	0.0176557
5alpha-Androst-1-en-3-one	ASAH2B	-0.523199	0.00510448	27	0.0133459
2-methylene-4-oxo-pentanedioic acid	ASAH2B	-0.634921	0.000374199	27	0.00792471
PC(40:6p)(rep)	ASAH2B	0.577534	0.00160798	27	0.0103192
PE(18:0p/20:4)	CLGN	0.521053	0.00532253	27	0.0136224
PE(38:4p)	CLGN	0.490461	0.00939558	27	0.0165203
PE(38:4p)	EIF2S1	0.534188	0.00410287	27	0.0123735
Creatinine	PRKN	0.635531	0.000367865	27	0.00792471
L-Norleucine	PRKN	0.520147	0.00541694	27	0.0136751
L-Lysine	PRKN	0.506105	0.00707104	27	0.0147941
5alpha-androstan-3beta,17beta-diol monosulfate	PRKN	0.680098	9.51346e-05	27	0.00584924
Allopregnanolone sulfate	PRKN	0.717338	2.54292e-05	27	0.004039
16alpha-hydroxydehydroepiandrosterone 3-sulfate	PRKN	0.656288	0.000201326	27	0.0078313
Pregnenolone sulfate	PRKN	0.721612	2.15707e-05	27	0.004039
5alpha-Pregnan-3beta,20beta-diol 3-sulfate	PRKN	0.59768	0.000994239	27	0.00986651
Leucylproline	PRKN	0.583028	0.00141472	27	0.0100198
Tetracosahexaenoic acid	PRKN	0.587912	0.00126012	27	0.00986651
PC(P-18:0/22:6(4Z,7Z,10Z,13Z,16Z,19Z))	PRKN	-0.493895	0.00883702	27	0.0160873
PC(18:0/22:5(4Z,7Z,10Z,13Z,16Z))	PRKN	-0.587912	0.00126012	27	0.00986651
Testosterone	PRKN	0.70696	3.74721e-05	27	0.00438467
5-Aminolevulinic acid	PRKN	-0.492674	0.00903233	27	0.0162347
7-[(2-Benzyl-3-sulfanylpropanoyl)amino]heptanoic acid	PRKN	-0.553114	0.00276781	27	0.0117205
2-Nonenal, 4-oxo-	PRKN	-0.484127	0.0105032	27	0.0173026
5alpha-Androst-1-en-3-one	PRKN	0.690476	6.71475e-05	27	0.0051026
2-methylene-4-oxo-pentanedioic acid	PRKN	0.676435	0.000107232	27	0.0060113
LPI(18:2)	PRKN	0.644689	0.000283505	27	0.0078313
CerG2(d18:2/16:0)	PRKN	0.460317	0.0156879	27	0.0209099
PS(38:4)	PRKN	0.59768	0.000994239	27	0.00986651
13,14-dihydro-15-keto-tetranor Prostaglandin E2	SGTA	0.47558	0.0121687	27	0.0184663
27-Norcholestanehexol	SGTA	0.4884	0.0097446	27	0.0167931
Phenylalanocholic Acid	SGTA	-0.495116	0.00864526	27	0.0159968
N-acetylhomocitrulline	TMBIM6	0.498779	0.00809079	27	0.0154716
cPA(16:0)	TMBIM6	-0.573871	0.00174912	27	0.0104182
DG(18:1/18:1)	THBS4	0.566545	0.0020637	27	0.0107765
Pipecolic acid	WFS1	-0.384867	0.047445	27	0.0483326
L-Lysine	WFS1	0.492629	0.00903957	27	0.0162347
Trimethyl-5-aminovaleric acid	WFS1	-0.472924	0.0127289	27	0.0188951
Testosterone	WFS1	0.49694	0.00836536	27	0.0157242
2-Methoxyestradiol	WFS1	0.492013	0.0091395	27	0.0162347
TG(16:0/16:0/18:3)	WFS1	0.418119	0.0299809	27	0.0326162
12S-Hepe	CREB3	0.487179	0.00995652	27	0.0168986
5beta-Pregnane-3alpha,20alpha-diol	CREB3	0.506716	0.00699119	27	0.0146915
SM(d43:1)(rep)	CREB3	-0.386447	0.0464653	27	0.0474105
FA(27:5)	CREB3	0.467643	0.0139063	27	0.0196774
Succinyladenosine	FAF1	0.58486	0.00135493	27	0.0100198
7-[(2-Benzyl-3-sulfanylpropanoyl)amino]heptanoic acid	FICD	0.482295	0.0108431	27	0.017559
2-Nonenal, 4-oxo-	FICD	0.384005	0.047986	27	0.0487794
PE(18:1p/22:5)	FICD	0.542125	0.00348815	27	0.0121346
PE(20:3(5Z,8Z,11Z)/0:0)	UBQLN1	-0.474359	0.0124237	27	0.0186453
Pipecolic acid	UGGT2	0.503053	0.00748194	27	0.0151226
DG(14:0/22:5(4Z,7Z,10Z,13Z,16Z)/0:0)	UGGT2	0.383394	0.0483722	27	0.0491196
LPA(16:1)	UGGT2	0.466422	0.0141911	27	0.019801
cPA(16:0)	UGGT2	0.559829	0.00239362	27	0.0111503
PE(38:6e)	UGGT2	-0.534188	0.00410287	27	0.0123735
PE(38:4p)	UGGT2	-0.530525	0.00441629	27	0.0127794
trans-Aconitic acid	PARP6	0.598291	0.000979376	27	0.00986651
TG(16:0/18:1/18:1)	PARP6	-0.479243	0.0114299	27	0.0179896
TG(18:0/16:0/16:0)	PARP6	-0.479243	0.0114299	27	0.0179896
TG(18:0/16:0/18:1)	PARP6	-0.434066	0.0236844	27	0.0269508
cPA(16:0)	PARP6	0.5116	0.00637924	27	0.0143187
Cer(d16:1/22:0)	PARP6	-0.579976	0.00151945	27	0.0102709
Cer(d18:2/24:1)	PARP6	-0.642857	0.000298867	27	0.00783385
Palmitoylcarnitine	HERPUD2	0.549451	0.00299226	27	0.0119367
2-Hydroxyeicosanoic acid	TMUB2	0.538462	0.00376133	27	0.0121909
DG(18:2(9Z,12Z)/20:4(5Z,8Z,11Z,14Z)/0:0)	TMUB2	-0.467643	0.0139063	27	0.0196774
7-[(2-Benzyl-3-sulfanylpropanoyl)amino]heptanoic acid	TMUB2	0.594017	0.0010876	27	0.00986651
Thiopalmitic Acid	TMUB2	-0.443834	0.0203912	27	0.0243519
TG(18:1/18:1/18:1)	TMUB2	-0.452991	0.0176537	27	0.0224619
9-Tetradecenoic acid	FOXRED2	0.488088	0.00979846	27	0.0168682
TG(15:1/18:1/18:2)	FOXRED2	-0.416005	0.0309084	27	0.0333398
Trimethyl-5-aminovaleric acid	TMX1	-0.470696	0.0132152	27	0.0193309
Docosapentaenoic acid	TMX1	-0.450549	0.0183523	27	0.0229223
C-8 Ceramide-1-phosphate	TMX1	-0.553114	0.00276781	27	0.0117205
PE-Cer(d16:1(4E)/16:0)	TMX1	-0.616606	0.000614406	27	0.00880494
(9S,10S)-10-Hydroxy-9-(phosphonooxy)octadecanoate;	TMX1	-0.540904	0.00357727	27	0.0121346
(25R)-26-Oxocholest-4-en-3-one;	TMX1	-0.510989	0.00645317	27	0.0143187
SM(d18:0/14:0)	TMX1	-0.468254	0.0137658	27	0.0196095
2-Nonenal, 4-oxo-	TMX1	-0.501832	0.00765183	27	0.0152079
TG(18:1/18:1/18:1)	TMX1	0.46337	0.014924	27	0.0203325
12S-Hepe	NHLRC1	-0.593661	0.00109708	27	0.00986651
TG(16:0/18:1/22:6)	NHLRC1	-0.544455	0.00332331	27	0.012122
TG(18:0/16:0/18:1)	NHLRC1	-0.407383	0.0349334	27	0.0366244
PC(16:0e/22:5)(rep)	NHLRC1	0.579602	0.00153272	27	0.0102709
cPA(16:0)	NHLRC1	0.416329	0.0307647	27	0.0332036
Leucylproline	ATXN3	0.456654	0.0166469	27	0.0216433
5alpha-Pregnan-3beta,20beta-diol 3-sulfate	PEX10	0.447497	0.0192573	27	0.0235738
Thromoboxane B1	PEX12	-0.361166	0.0641824	27	0.064453
LysoPC(18:3(9Z,12Z,15Z)/0:0)	PEX12	-0.440238	0.0215569	27	0.0252846
PG(22:0/12:0)	RAD23B	-0.543956	0.00335804	27	0.012122
PE(18:0p/20:4)	RAD23B	-0.537241	0.00385634	27	0.0122606
PE(38:4p)	RAD23B	-0.542125	0.00348815	27	0.0121346
PI(21:0/0:0)	FEM1B	-0.503663	0.0073982	27	0.0150812
Leucylproline	APC2	0.42674	0.0264281	27	0.0294573
DG(14:0/22:5(4Z,7Z,10Z,13Z,16Z)/0:0)	APC2	0.360806	0.0644682	27	0.0647058
SM(d18:0/14:0)	APC2	-0.434066	0.0236844	27	0.0269508
TG(15:1/18:1/18:2)	APC2	-0.460928	0.0155326	27	0.0208194
TG(18:2/17:1/18:2)	APC2	-0.443223	0.0205854	27	0.024446
CerG2(d18:2/16:0)	APC2	0.565934	0.00209198	27	0.0107765
Cer(d16:1/22:0)	APC2	-0.476801	0.0119182	27	0.0182899
PE(P-18:0/18:3(9Z,12Z,15Z))	ZSWIM8	0.437729	0.0224022	27	0.0259882
TG(18:1/18:1/20:4)	ZSWIM8	-0.479853	0.0113105	27	0.0179349
DG(18:1/18:1)	ZSWIM8	-0.441392	0.0211771	27	0.0249312
Cer(d16:2(4E,6E)/18:1(9Z)(2OH))	FBXL6	-0.386447	0.0464653	27	0.0474105
Phenylalanocholic Acid	FBXL6	-0.523199	0.00510448	27	0.0133459
Succinyladenosine	UBR5	0.638584	0.000337584	27	0.00792471
9-Tetradecenoic acid	FEM1A	0.507326	0.00691209	27	0.014622
DG(12:0/12:0/0:0)[iso2]	FEM1A	0.5116	0.00637924	27	0.0143187
Succinyladenosine	KCMF1	0.576923	0.0016308	27	0.010361
PE-Cer(d16:1(4E)/16:0)	KCMF1	0.594628	0.00107153	27	0.00986651
1-Stearoylglycerol	KLHL15	0.477411	0.0117945	27	0.0182322
PE(O-16:0/0:0)	KLHL15	0.445055	0.0200073	27	0.0240593
12S-Hepe	KLHL23	0.484737	0.0103919	27	0.0172085
Bilin	KLHL23	-0.45177	0.0180002	27	0.0226758
PE(18:1/22:2)	KLHL23	0.454823	0.0171442	27	0.0220641
5alpha-androstan-3beta,17beta-diol monosulfate	KCTD13	-0.623321	0.000514102	27	0.00851326
Allopregnanolone sulfate	KCTD13	-0.590354	0.00118846	27	0.00986651
Leucylproline	KCTD13	-0.579365	0.00154118	27	0.0102709
Tetracosahexaenoic acid	KCTD13	-0.688645	7.14782e-05	27	0.0051026
DG(18:2(9Z,12Z)/20:4(5Z,8Z,11Z,14Z)/0:0)	KCTD13	-0.515263	0.00595051	27	0.0139763
PC(O-18:0/20:4(8Z,11Z,14Z,17Z))	KCTD13	0.46337	0.014924	27	0.0203325
PC(18:0/22:5(4Z,7Z,10Z,13Z,16Z))	KCTD13	0.532357	0.00425713	27	0.0125605
Testosterone	KCTD13	-0.594017	0.0010876	27	0.00986651
DG(14:0/22:5(4Z,7Z,10Z,13Z,16Z)/0:0)	KCTD13	-0.539683	0.00366831	27	0.0121597
9-cis retinol	KCTD13	-0.575702	0.00167727	27	0.0104182
Thiopalmitic Acid	KCTD13	-0.503053	0.00748194	27	0.0151226
PG(22:0/12:0)	KCTD13	0.501221	0.00773799	27	0.0152519
LPI(18:2)	KCTD13	-0.480464	0.0111921	27	0.0178064
TG(16:0/18:1/22:6)	KCTD13	-0.540293	0.00362254	27	0.0121346
PS(38:4)	KCTD13	-0.538462	0.00376133	27	0.0121909
Calcifediol lactone	ALAD	-0.454212	0.0173127	27	0.0221761
Estetrol	FHIT	-0.484127	0.0105032	27	0.0173026
PC(40:6p)(rep)	STUB1	-0.416972	0.0304814	27	0.0329912
L-Lysine	LAMP3	0.592174	0.00113737	27	0.00986651
PE-Cer(d16:1(4E)/16:0)	LAMP3	-0.453073	0.0176308	27	0.0224619
Docosapentaenoic acid methyl ester	RNFT1	0.487179	0.00995652	27	0.0168986
1-Stearoylglycerol	RNFT1	0.412698	0.0324053	27	0.0344092
13,14-dihydro-15-keto-tetranor Prostaglandin E2	TRIM39	0.423687	0.0276448	27	0.0305456
trans-Aconitic acid	TRIM39	0.467033	0.0140481	27	0.0197315
FAHFA(18:1(9Z)/3-O-18:0)	TRIM39	0.54884	0.00303114	27	0.0119367
Docosapentaenoic acid methyl ester	USP38	0.492063	0.00913133	27	0.0162347
1-Stearoylglycerol	USP38	0.602564	0.000880624	27	0.00986651
PE-Cer(d16:1(4E)/16:0)	USP38	0.605617	0.000815494	27	0.00953578
PE(O-18:0/0:0)	USP38	0.538462	0.00376133	27	0.0121909
13,14-dihydro-15-keto-tetranor Prostaglandin E2	SOCS4	0.567766	0.00200812	27	0.0107513
PG(18:1(9Z)/18:0)	SOCS4	0.551893	0.00284097	27	0.0117205
25-Hydroxyvitamin D3 3-sulfate ester	SOCS4	0.489621	0.00953646	27	0.0165844
PE(18:0p/22:6)	SOCS4	0.550061	0.00295381	27	0.0119367
PC(40:6p)(rep)	SOCS4	0.60928	0.000742901	27	0.00950315
PE-Cer(d16:1(4E)/16:0)	UBXN2A	0.509768	0.0066032	27	0.0144331
TG(16:0/18:1/18:1)	AQP11	-0.518315	0.00561208	27	0.0137136
PE(P-16:0/0:0)	F8A3	-0.492139	0.0091191	27	0.0162347
PE(P-18:1/0:0)	F8A3	-0.587391	0.00127588	27	0.00986651
PE(54:5)	DDIT3	0.479243	0.0114299	27	0.0179896
C-8 Ceramide-1-phosphate	PSMD4	-0.561661	0.00229944	27	0.0110955
5beta-Pregnane-3alpha,20alpha-diol	PSMD4	0.501221	0.00773799	27	0.0152519
1-Stearoylglycerol	UFD1	0.521978	0.00522758	27	0.0134828
2-Methoxyestradiol	UFD1	-0.534188	0.00410287	27	0.0123735
PE(O-18:0/0:0)	UFD1	0.521978	0.00522758	27	0.0134828
TG(18:0/16:0/18:1)	UFD1	-0.56044	0.00236187	27	0.0111503
L-Norleucine	SPOP	0.540904	0.00357727	27	0.0121346
Arachidyl carnitine	SPOP	0.454212	0.0173127	27	0.0221761
L-Threonine	CUL4B	0.429182	0.0254863	27	0.0286252
TG(16:0/18:2/18:3)	CUL4B	-0.379731	0.0507413	27	0.0513066
TG(16:0/16:0/18:3)	CUL4B	-0.448718	0.018891	27	0.0233352
TG(18:0/18:1/18:1)	CUL4B	-0.421245	0.0286505	27	0.031438
13,14-dihydro-15-keto-tetranor Prostaglandin E2	TOPORS	0.570818	0.00187477	27	0.0105512
C-8 Ceramide-1-phosphate	TOPORS	0.534799	0.00405252	27	0.0123586
PE(20:3(5Z,8Z,11Z)/0:0)	ERLIN2	-0.664225	0.000157959	27	0.00734319
PE(18:0p/22:6)	ERLIN2	0.496947	0.00836418	27	0.0157242
(9S,10S)-10-Hydroxy-9-(phosphonooxy)octadecanoate;	FBXO3	0.468864	0.0136264	27	0.0195719
PI(21:0/0:0)	FBXO3	-0.461538	0.0153786	27	0.0207149
L-Threonine	DTL	-0.571211	0.0018582	27	0.0105512
Arachidyl carnitine	DTL	0.541902	0.00350425	27	0.0121346
Succinylcarnitine	DTL	0.566326	0.00207379	27	0.0107765
PE(O-18:0/0:0)	DTL	0.547092	0.00314486	27	0.012122
trans-Aconitic acid	FBXL19	0.444444	0.0201985	27	0.0242129
Calcifediol lactone	FBXL19	-0.424908	0.0271528	27	0.0301417
DG(12:0/17:1(9Z)/0:0)[iso2]	FBXL19	-0.494505	0.0087407	27	0.0160499
PE(18:1/22:2)	FBXL19	0.486569	0.0100639	27	0.0169751
DG(14:1(9Z)/17:2(9Z,12Z)/0:0)[iso2]	KLHL28	-0.53663	0.00390461	27	0.0122606
Tetracosahexaenoic acid	DERL1	0.428571	0.0257192	27	0.0288019
PG(22:0/12:0)	DERL1	-0.533578	0.00415375	27	0.0124287
Cer(d18:2/22:0)	DERL1	0.374237	0.0544649	27	0.0548679
Succinyladenosine	WDR26	0.645299	0.00027854	27	0.0078313
1-Monolinolenoyl-rac-glycerol	SHARPIN	0.562271	0.00226876	27	0.0110878
PE(38:4e)	SHARPIN	0.477411	0.0117945	27	0.0182322
L-Lysine	KLHL6	0.495116	0.00864526	27	0.0159968
Palmitoylcarnitine	KLHL6	0.404151	0.0365458	27	0.0380636
2-methylene-4-oxo-pentanedioic acid	KLHL6	0.474359	0.0124237	27	0.0186453
DG(18:1/18:1)	KLHL6	0.454212	0.0173127	27	0.0221761
PE(P-18:0/0:0)	TMEM67	0.760684	4.11655e-06	27	0.00231265
1-Monolinolenoyl-rac-glycerol	TMEM67	-0.469475	0.0134882	27	0.0194761
9-Tetradecenoic acid	TMEM67	-0.601343	0.000907914	27	0.00986651
TG(18:0/16:0/18:1)	TMEM67	-0.449939	0.0185305	27	0.0229942
CerG2(d18:2/16:0)	TMEM67	0.43956	0.0217826	27	0.0254866
Cer(d16:1/22:0)	TMEM67	-0.480464	0.0111921	27	0.0178064
Cer(d18:2/22:0)	TMEM67	-0.501832	0.00765183	27	0.0152079
SM(d38:2)	TMEM67	-0.515263	0.00595051	27	0.0139763
L-Lysine	KLHDC1	0.639194	0.000331797	27	0.00792471
PE(P-18:0/0:0)	KLHDC1	0.477411	0.0117945	27	0.0182322
Cer(t18:1(11E)/16:0(2OH))	KLHDC1	-0.534799	0.00405252	27	0.0123586
DG(18:2(9Z,12Z)/20:4(5Z,8Z,11Z,14Z)/0:0)	KBTBD3	-0.487179	0.00995652	27	0.0168986
TG(16:1/18:1/18:2)	KBTBD3	-0.528694	0.00458047	27	0.0129531
PE(38:4e)	KBTBD3	0.563492	0.00220846	27	0.0109618
L-Norleucine	FBXO39	-0.481505	0.0109926	27	0.0176959
Allopregnanolone sulfate	FBXO39	-0.634363	0.000380065	27	0.00796048
5alpha-Pregnan-3beta,20beta-diol 3-sulfate	FBXO39	-0.465913	0.0143112	27	0.0198568
PC(18:0/22:5(4Z,7Z,10Z,13Z,16Z))	FBXO39	0.570774	0.00187664	27	0.0105512
Testosterone	FBXO39	-0.538674	0.00374501	27	0.0121909
Docosapentaenoic acid methyl ester	FBXO39	0.636503	0.000357972	27	0.00792471
Calcifediol lactone	FBXO39	-0.46041	0.0156642	27	0.0209099
PE(O-18:0/0:0)	FBXO39	0.652401	0.000226158	27	0.0078313
LMGP02060001	STT3B	0.48779	0.00985008	27	0.0168682
PE(P-18:0/18:3(9Z,12Z,15Z))	NHLRC3	-0.434676	0.0234667	27	0.0268311
25-Hydroxyvitamin D3 3-sulfate ester	HNF1B	0.520613	0.00536817	27	0.0136423
DG(18:2(9Z,12Z)/20:4(5Z,8Z,11Z,14Z)/0:0)	CYP2E1	0.521447	0.00528189	27	0.0135705
(25R)-26-Oxocholest-4-en-3-one;	CYP2E1	-0.423752	0.0276186	27	0.0305456
DG(14:0/22:5(4Z,7Z,10Z,13Z,16Z)/0:0)	CYP2E1	0.578843	0.00155997	27	0.0103192
5beta-Pregnane-3alpha,20alpha-diol	CYP2E1	0.439322	0.0218624	27	0.0255486
DG(18:2/18:2)	CYP2E1	0.516257	0.0058384	27	0.0139429
Cer(d16:1/22:0)	CYP2E1	-0.500687	0.00781402	27	0.0153125
PE(P-16:0/22:6(4Z,7Z,10Z,13Z,16Z,19Z))	MAFG	0.493284	0.00893423	27	0.0161715
L-Lysine	PFKP	-0.412088	0.032688	27	0.0346322
Succinyladenosine	PFKP	0.587912	0.00126012	27	0.00986651
PE(20:3(5Z,8Z,11Z)/0:0)	PFKP	0.503663	0.0073982	27	0.0150812
CerG2(d18:2/16:0)	PFKP	-0.452991	0.0176537	27	0.0224619
Creatinine	CAB39	0.484737	0.0103919	27	0.0172085
All-trans 4-Keto Retinoic Acid	CAB39	-0.43956	0.0217826	27	0.0254866
TG(18:0/16:0/16:0)	CAB39	-0.581197	0.00147678	27	0.0101615
TG(18:0/16:0/18:1)	CAB39	-0.659951	0.000180158	27	0.0078313
PE(18:1/22:2)	CPT1C	-0.604544	0.000837882	27	0.00971511
DG(12:0/17:2(9Z,12Z)/0:0)[iso2]	CREB3L4	-0.465201	0.0144806	27	0.0199566
PE(P-16:0/22:6(4Z,7Z,10Z,13Z,16Z,19Z))	CREB3L4	0.590965	0.00117111	27	0.00986651
PG(22:0/12:0)	CREB3L4	0.54823	0.00307045	27	0.0120417
PE(18:1/22:2)	CREB3L4	0.481074	0.0110747	27	0.0177233
PE(54:5)	CREB3L4	0.603175	0.000867248	27	0.00986651
PE(18:0p/20:4)	WDR83	0.391941	0.0431829	27	0.0443223
PE(38:6e)	WDR83	0.437729	0.0224022	27	0.0259882
PE(38:4p)	WDR83	0.483516	0.0106155	27	0.0173526
5alpha-androstan-3beta,17beta-diol monosulfate	MID1	0.528083	0.00463634	27	0.0130145
2-Methoxyestradiol	MID1	0.633089	0.000393778	27	0.00798448
DG(14:1(9Z)/17:2(9Z,12Z)/0:0)[iso2]	MID1	0.437729	0.0224022	27	0.0259882
TG(16:0/18:1/22:6)	MID1	0.541514	0.00353247	27	0.0121346
Succinyladenosine	EIF2AK2	0.568376	0.00198081	27	0.0106953
PE-Cer(d16:1(4E)/16:0)	EIF2AK2	0.607448	0.000778462	27	0.00953578
25-Hydroxyvitamin D3 3-sulfate ester	EIF2AK2	0.590965	0.00117111	27	0.00986651
TG(16:0/18:2/18:3)	TGFB2	0.532967	0.00420517	27	0.0124845
TG(16:0/16:0/18:3)	TGFB2	0.471917	0.0129468	27	0.0190113
DG(18:1/18:1)	TGFB2	0.509158	0.00667931	27	0.0144504
C-8 Ceramide-1-phosphate	STK25	-0.499389	0.00800135	27	0.0154716
Pipecolic acid	PDCD10	-0.416972	0.0304814	27	0.0329912
5-Aminolevulinic acid	PDCD10	-0.52442	0.00498385	27	0.0133229
L-Threonine	IL26	0.459707	0.0158445	27	0.0210158
16alpha-hydroxydehydroepiandrosterone 3-sulfate	IL26	0.47619	0.0120429	27	0.0183337
Succinylcarnitine	IL26	-0.499389	0.00800135	27	0.0154716
PG(18:1(9Z)/18:0)	IL26	-0.449939	0.0185305	27	0.0229942
25-Hydroxyvitamin D3 3-sulfate ester	IL26	-0.506105	0.00707104	27	0.0147941
PE(18:0p/22:6)	IL26	-0.482906	0.0107288	27	0.0174629
Pipecolic acid	ARCN1	-0.486569	0.0100639	27	0.0169751
Palmitoylcarnitine	ARCN1	0.388889	0.0449829	27	0.0460707
DG(14:0/22:5(4Z,7Z,10Z,13Z,16Z)/0:0)	ARCN1	-0.510379	0.00652782	27	0.0143838
SM(d38:2)	ARCN1	0.496947	0.00836418	27	0.0157242
25-Hydroxyvitamin D3 3-sulfate ester	CD59	-0.576923	0.0016308	27	0.010361
1-Monolinolenoyl-rac-glycerol	CD59	0.381563	0.0495456	27	0.0501508
Creatinine	FUCA1	0.542735	0.00344431	27	0.0121346
5-Aminolevulinic acid	FUCA1	-0.42735	0.0261901	27	0.0292776
PI(21:0/0:0)	FUCA1	0.525031	0.00492444	27	0.013257
TG(18:0/16:0/16:0)	FUCA1	-0.486569	0.0100639	27	0.0169751
Cer(d18:2/24:1)	FUCA1	-0.3779	0.0519596	27	0.0524272
PE(P-16:0/0:0)	B4GALT2	-0.42674	0.0264281	27	0.0294573
DG(14:0/22:5(4Z,7Z,10Z,13Z,16Z)/0:0)	B4GALT2	0.539683	0.00366831	27	0.0121597
PE(O-16:0/0:0)	B4GALT2	-0.400488	0.038445	27	0.0397807
L-Norleucine	COPB2	0.510989	0.00645317	27	0.0143187
L-Lysine	PREB	0.518315	0.00561208	27	0.0137136
12S-Hepe	PREB	0.545177	0.00327362	27	0.012122
2-Nonenal, 4-oxo-	COG2	-0.437729	0.0224022	27	0.0259882
Cer(d18:2/24:1)	TRAPPC3	-0.408425	0.0344257	27	0.0361517
Kynurenic acid	GMPPB	-0.369963	0.0575061	27	0.0578399
2-Nonenal, 4-oxo-	GMPPB	0.699634	4.87921e-05	27	0.00442846
PE(O-18:0/0:0)	GMPPB	-0.468864	0.0136264	27	0.0195719
Cer(d14:2(4E,6E)/18:1(9Z)(2OH))	GMPPB	-0.544567	0.0033156	27	0.012122
TG(18:0/16:0/18:1)	GMPPB	0.510989	0.00645317	27	0.0143187
Trimethyl-5-aminovaleric acid	TMED7	-0.474359	0.0124237	27	0.0186453
PE(20:3(5Z,8Z,11Z)/0:0)	TMED7	-0.471306	0.0130804	27	0.019178
SM(d38:2)	TMED7	0.492063	0.00913133	27	0.0162347
Tetracosahexaenoic acid	BET1L	0.411477	0.0329726	27	0.0348949
DG(14:1(9Z)/17:2(9Z,12Z)/0:0)[iso2]	BET1L	0.538462	0.00376133	27	0.0121909
Cer(t18:1(11E)/16:0(2OH))	BET1L	0.456044	0.0168114	27	0.0217976
5-Aminolevulinic acid	STX17	-0.461538	0.0153786	27	0.0207149
PI(21:0/0:0)	STX17	0.490842	0.00933205	27	0.0164693
5alpha-androstan-3beta,17beta-diol monosulfate	ENGASE	0.513431	0.00616173	27	0.0141327
Allopregnanolone sulfate	ENGASE	0.498779	0.00809079	27	0.0154716
Succinylcarnitine	ENGASE	-0.468864	0.0136264	27	0.0195719
Testosterone	ENGASE	0.509158	0.00667931	27	0.0144504
TG(18:0/16:0/16:0)	COG3	-0.498779	0.00809079	27	0.0154716
TG(18:0/16:0/18:1)	COG3	-0.484737	0.0103919	27	0.0172085
L-Lysine	COG8	0.445665	0.0198176	27	0.0238764
13,14-dihydro-15-keto-tetranor Prostaglandin E2	ARFGAP2	0.423077	0.0278935	27	0.030749
Phenylalanocholic Acid	ARFGAP2	-0.478022	0.0116719	27	0.0181754
PE(18:1p/22:5)	ARFGAP2	0.515263	0.00595051	27	0.0139763
cPA(16:0)	ARFGAP2	-0.459707	0.0158445	27	0.0210158
PE(38:6e)	ARFGAP2	0.457265	0.0164838	27	0.0215046
PG(22:0/12:0)	NUDT14	-0.534188	0.00410287	27	0.0123735
PE(38:4e)	NUDT14	-0.41514	0.0312943	27	0.033585
Bilin	AREG	0.495726	0.0085507	27	0.0159001
FA(27:5)	AREG	-0.52381	0.00504386	27	0.0133337
12S-Hepe	GRIA1	-0.415929	0.0309423	27	0.0333575
TG(16:1/18:1/18:2)	GRIA1	-0.574878	0.00170926	27	0.0104182
PE(16:0e/22:6)	GRIA1	0.44376	0.0204146	27	0.0243645
PE(38:4p)	GRIA1	0.527874	0.00465562	27	0.0130431
Pipecolic acid	LHB	0.474708	0.0123504	27	0.0186453
5alpha-androstan-3beta,17beta-diol monosulfate	LHB	-0.510914	0.00646226	27	0.0143222
13,14-dihydro-15-keto-tetranor Prostaglandin E2	LHB	0.431796	0.0245084	27	0.0277558
Testosterone	LHB	-0.512926	0.00622109	27	0.0142289
5-Aminolevulinic acid	LHB	0.582657	0.00142711	27	0.0100198
25-Hydroxyvitamin D3 3-sulfate ester	LHB	0.553155	0.00276534	27	0.0117205
5alpha-Androst-1-en-3-one	LHB	-0.639649	0.000327544	27	0.00792471
PE(18:1p/22:5)	LHB	0.498846	0.008081	27	0.0154716
PC(40:6p)(rep)	LHB	0.50488	0.0072336	27	0.0149699
PE(P-16:0/0:0)	SPTAN1	-0.46398	0.0147749	27	0.0202016
L-Threonine	FPGT	0.423077	0.0278935	27	0.030749
Succinylcarnitine	FPGT	-0.429182	0.0254863	27	0.0286252
Thromoboxane B1	FPGT	0.543956	0.00335804	27	0.012122
DG(12:0/12:0/0:0)[iso2]	FPGT	-0.505495	0.00715167	27	0.0148487
LPA(16:1)	FPGT	0.53663	0.00390461	27	0.0122606
PC(P-18:0/22:6(4Z,7Z,10Z,13Z,16Z,19Z))	SEC22C	0.473138	0.012683	27	0.0188416
trans-Aconitic acid	SEC22C	0.483516	0.0106155	27	0.0173526
C-8 Ceramide-1-phosphate	SEC22C	0.518315	0.00561208	27	0.0137136
(9S,10S)-10-Hydroxy-9-(phosphonooxy)octadecanoate;	SEC22C	0.505495	0.00715167	27	0.0148487
All-trans 4-Keto Retinoic Acid	SEC22C	0.485348	0.0102816	27	0.01716
L-Norleucine	BET1	0.460317	0.0156879	27	0.0209099
9-Tetradecenoic acid	BET1	0.469475	0.0134882	27	0.0194761
PE(P-18:0/0:0)	TFG	0.507326	0.00691209	27	0.014622
FAHFA(18:1(9Z)/3-O-18:0)	TFG	0.557998	0.00249109	27	0.0112597
PE-Cer(d16:1(4E)/16:0)	TFG	0.71917	2.37061e-05	27	0.004039
Calcifediol lactone	COG5	-0.501221	0.00773799	27	0.0152519
(2R)-2-Acetamido-6-hydroxy-2-(sulfanylmethyl)hex-3-enoic acid	COG5	-0.468254	0.0137658	27	0.0196095
PE(P-18:0/0:0)	YKT6	0.56105	0.00233047	27	0.0111325
1-Stearoylglycerol	YKT6	0.449939	0.0185305	27	0.0229942
PE-Cer(d16:1(4E)/16:0)	YKT6	0.532967	0.00420517	27	0.0124845
DG(18:2(9Z,12Z)/20:4(5Z,8Z,11Z,14Z)/0:0)	COPG2	0.537241	0.00385634	27	0.0122606
DG(14:0/22:5(4Z,7Z,10Z,13Z,16Z)/0:0)	COPG2	0.464591	0.0146271	27	0.0200571
12S-Hepe	COPG2	0.383394	0.0483722	27	0.0491196
TG(16:1/18:1/18:2)	COPG2	0.547619	0.0031102	27	0.012122
PE(16:0e/22:6)	COPG2	-0.543346	0.00340094	27	0.0121346
PE(18:0p/20:4)	COPG2	-0.584249	0.00137461	27	0.0100198
DG(18:2/18:2)	COPG2	0.52381	0.00504386	27	0.0133337
PE(38:6e)	COPG2	-0.542125	0.00348815	27	0.0121346
PE(38:4p)	COPG2	-0.687424	7.45011e-05	27	0.0051026
PS(38:4)	COPG2	0.469475	0.0134882	27	0.0194761
Tetracosahexaenoic acid	TRAPPC6B	0.482906	0.0107288	27	0.0174629
PE(P-18:0/18:3(9Z,12Z,15Z))	TRAPPC6B	-0.446886	0.0194426	27	0.0236337
PS(38:5p)	TRAPPC6B	-0.515873	0.00588148	27	0.0139429
LysoPC(O-18:0/0:0)	ASNS	0.453061	0.0176343	27	0.0224619
2-Nonenal, 4-oxo-	ASNS	-0.474431	0.0124084	27	0.0186453
PE(O-16:0/0:0)	ASNS	0.450008	0.0185103	27	0.0229942
Cer(d16:1/22:0)	CEBPG	-0.379731	0.0507413	27	0.0513066
L-Lysine	EXOSC7	-0.590354	0.00118846	27	0.00986651
Allopregnanolone sulfate	EXOSC7	-0.500611	0.00782495	27	0.0153125
12S-Hepe	EXOSC7	-0.650794	0.000237185	27	0.0078313
Bilin	EXOSC7	0.559829	0.00239362	27	0.0111503
PE(38:4p)	EXOSC3	0.476801	0.0119182	27	0.0182899
PC(16:0p/22:6)	EXOSC4	-0.507937	0.00683375	27	0.014622
Arachidyl carnitine	NFYB	0.412088	0.032688	27	0.0346322
Succinylcarnitine	EXOSC2	-0.583028	0.00141472	27	0.0100198
PE(O-18:0/0:0)	DHX9	0.521368	0.00529007	27	0.0135705
TG(18:0/16:0/16:0)	DHX9	-0.512821	0.00623353	27	0.0142289
TG(18:0/16:0/18:1)	DHX9	-0.582418	0.00143515	27	0.0100198
Kynurenic acid	ZBP1	-0.558608	0.00245823	27	0.011209
Allopregnanolone sulfate	ZBP1	-0.567766	0.00200812	27	0.0107513
16alpha-hydroxydehydroepiandrosterone 3-sulfate	ZBP1	-0.571429	0.00184904	27	0.0105512
Trimethyl-5-aminovaleric acid	ZBP1	0.556777	0.00255794	27	0.0112597
(2R)-2-Acetamido-6-hydroxy-2-(sulfanylmethyl)hex-3-enoic acid	ZBP1	-0.598291	0.000979376	27	0.00986651
5-Aminolevulinic acid	NLRP4	0.452193	0.0178796	27	0.0226586
(2R)-2-Acetamido-6-hydroxy-2-(sulfanylmethyl)hex-3-enoic acid	NLRP4	-0.506307	0.00704453	27	0.0147873
Succinyladenosine	CAPZA2	0.739927	1.02875e-05	27	0.0028739
Palmitoylcarnitine	CAPZA2	0.594017	0.0010876	27	0.00986651
LysoPC(18:3(9Z,12Z,15Z)/0:0)	CAPZA2	0.616606	0.000614406	27	0.00880494
9-Tetradecenoic acid	CAPZA2	-0.485958	0.0101723	27	0.0170672
Palmitoylcarnitine	MAN2A1	0.525031	0.00492444	27	0.013257
L-Norleucine	PGM3	0.495726	0.0085507	27	0.0159001
Oleoyl-L-alpha-lysophosphatidic acid	PMM2	0.459096	0.0160024	27	0.0210639
PE-Cer(d16:1(4E)/16:0)	PMM2	0.589744	0.00120604	27	0.00986651
2-Nonenal, 4-oxo-	PMM2	0.494505	0.0087407	27	0.0160499
TG(18:0/18:1/18:1)	PMM2	-0.489621	0.00953646	27	0.0165844
L-Threonine	SPTA1	-0.413551	0.0320141	27	0.0342065
PE(P-18:1/0:0)	SPTA1	0.486116	0.0101443	27	0.0170653
Arachidyl carnitine	SPTA1	0.448072	0.0190841	27	0.023528
LysoPC(O-18:0/0:0)	SPTA1	0.5305	0.00441849	27	0.0127794
Docosapentaenoic acid methyl ester	SPTA1	0.487525	0.00989622	27	0.0168986
2-Nonenal, 4-oxo-	SPTBN2	-0.485612	0.0102343	27	0.0171561
5beta-Pregnane-3alpha,20alpha-diol	SPTBN2	0.41029	0.033532	27	0.035428
All-trans 4-Keto Retinoic Acid	MAN1A2	-0.42674	0.0264281	27	0.0294573
PE(O-18:0/0:0)	MAN1A2	0.544567	0.0033156	27	0.012122
Arachidyl carnitine	ST6GALNAC6	-0.450549	0.0183523	27	0.0229223
13,14-dihydro-15-keto-tetranor Prostaglandin E2	ST6GALNAC6	0.454823	0.0171442	27	0.0220641
Palmitoylcarnitine	ST6GALNAC6	-0.34188	0.0809091	27	0.0810367
PE(18:0p/20:4)	MAGT1	-0.387057	0.0460912	27	0.0470792
PE(38:4p)	MAGT1	-0.460317	0.0156879	27	0.0209099
Pregnenolone sulfate	TRAPPC5	-0.537851	0.00380858	27	0.0122456
2-Methoxyestradiol	TRAPPC5	-0.613553	0.000665374	27	0.00912376
PE-Cer(d16:1(4E)/16:0)	NFKB1	0.54884	0.00303114	27	0.0119367
LysoPC(18:3(9Z,12Z,15Z)/0:0)	NFKB1	0.490232	0.00943379	27	0.0165265
PE(P-18:1/0:0)	PRKCZ	0.518926	0.00554638	27	0.0136935
9-Tetradecenoic acid	PRKCZ	-0.509158	0.00667931	27	0.0144504
PE(O-18:0/0:0)	PRKCZ	0.514042	0.00609063	27	0.0140372
PI(21:0/0:0)	PRKCZ	0.54884	0.00303114	27	0.0119367
Cer(d16:1/22:0)	PRKCZ	-0.484737	0.0103919	27	0.0172085
PS(38:5p)	PRKCZ	0.492674	0.00903233	27	0.0162347
L-Threonine	MAP2K7	-0.503053	0.00748194	27	0.0151226
Arachidyl carnitine	MAP2K7	0.470085	0.0133511	27	0.0194699
(25R)-26-Oxocholest-4-en-3-one;	MAP2K7	0.434676	0.0234667	27	0.0268311
PI(21:0/0:0)	RELA	0.411477	0.0329726	27	0.0348949
2-Hydroxyeicosanoic acid	PDCD2	-0.467643	0.0139063	27	0.0196774
PE(P-18:1/0:0)	PDCD2	-0.453602	0.0174825	27	0.0223336
C-8 Ceramide-1-phosphate	PDCD2	-0.583028	0.00141472	27	0.0100198
TG(18:2/17:1/18:2)	PDCD2	0.442002	0.0209784	27	0.0247891
13,14-dihydro-15-keto-tetranor Prostaglandin E2	POLR2H	-0.4884	0.0097446	27	0.0167931
PE(18:0p/22:6)	POLR2H	-0.544567	0.0033156	27	0.012122
2-Hydroxyeicosanoic acid	POLR1A	-0.493895	0.00883702	27	0.0160873
Cer(d14:2(4E,6E)/18:1(9Z)(2OH))	POLR1A	0.522589	0.00516572	27	0.0134215
FA(27:5)	POLR1A	0.509768	0.0066032	27	0.0144331
Creatinine	POLR1B	0.501221	0.00773799	27	0.0152519
Oleoyl-L-alpha-lysophosphatidic acid	POLR1B	0.409646	0.0338384	27	0.0356529
TG(18:0/16:0/16:0)	POLR1B	-0.573871	0.00174912	27	0.0104182
Cer(d16:1/22:0)	POLR1B	-0.446886	0.0194426	27	0.0236337
FA(27:5)	POLR1B	0.556777	0.00255794	27	0.0112597
PE(P-16:0/0:0)	BCAT2	-0.40293	0.0371703	27	0.0386296
Oleoyl-L-alpha-lysophosphatidic acid	BCAT2	0.540904	0.00357727	27	0.0121346
Calcifediol lactone	BCAT2	-0.600122	0.000935936	27	0.00986651
DG(12:0/17:1(9Z)/0:0)[iso2]	BCAT2	-0.446886	0.0194426	27	0.0236337
TG(16:1/18:1/18:2)	BCAT2	-0.457875	0.016322	27	0.0213813
(25R)-26-Oxocholest-4-en-3-one;	BCKDHB	-0.412088	0.032688	27	0.0346322
DG(14:0/22:5(4Z,7Z,10Z,13Z,16Z)/0:0)	DBT	0.413309	0.0321247	27	0.0342065
SM(d18:0/14:0)	DBT	-0.412698	0.0324053	27	0.0344092
CerG2(d18:2/16:0)	DBT	0.5116	0.00637924	27	0.0143187
Cer(d16:1/22:0)	DBT	-0.47619	0.0120429	27	0.0183337
Cer(d18:2/24:1)	DBT	-0.462759	0.0150743	27	0.0204349
Cer(d18:2/22:0)	DBT	-0.484127	0.0105032	27	0.0173026
TG(18:2/17:1/18:2)	ECHS1	0.454823	0.0171442	27	0.0220641
CerG2(d18:2/16:0)	ECHS1	-0.431624	0.024572	27	0.0277948
1-Stearoylglycerol	HMGCL	-0.515263	0.00595051	27	0.0139763
L-Threonine	MTHFR	0.495116	0.00864526	27	0.0159968
Succinylcarnitine	MTHFR	-0.423687	0.0276448	27	0.0305456
Docosapentaenoic acid	MTHFR	-0.473748	0.0125528	27	0.0187065
N-acetylhomocitrulline	MTHFR	-0.541514	0.00353247	27	0.0121346
27-Norcholestanehexol	MTHFR	-0.503053	0.00748194	27	0.0151226
C-8 Ceramide-1-phosphate	RIDA	-0.579365	0.00154118	27	0.0102709
SM(d38:2)	RIDA	-0.507326	0.00691209	27	0.014622
1-Stearoylglycerol	PARS2	-0.465221	0.0144759	27	0.0199566
LysoPC(18:3(9Z,12Z,15Z)/0:0)	PARS2	-0.487344	0.00992771	27	0.0168986
12S-Hepe	PARS2	0.501882	0.0076447	27	0.0152079
DG(14:1(9Z)/17:2(9Z,12Z)/0:0)[iso2]	PARS2	0.473438	0.0126189	27	0.0187903
25-Hydroxyvitamin D3 3-sulfate ester	THAP4	0.642247	0.000304147	27	0.00783385
Palmitoylcarnitine	SCLY	0.413309	0.0321247	27	0.0342065
Trimethyl-5-aminovaleric acid	UPB1	0.636142	0.000361626	27	0.00792471
PE(O-18:0/0:0)	DARS2	0.407204	0.0350211	27	0.0366961
Succinyladenosine	IARS2	-0.561661	0.00229944	27	0.0110955
Docosapentaenoic acid	IARS2	-0.509158	0.00667931	27	0.0144504
FAHFA(18:1(9Z)/3-O-18:0)	IARS2	-0.520757	0.00535319	27	0.0136224
Bilin	IARS2	-0.628205	0.000450438	27	0.00851326
9-Tetradecenoic acid	IARS2	0.501832	0.00765183	27	0.0152079
DG(12:0/17:2(9Z,12Z)/0:0)[iso2]	VARS2	-0.405983	0.0356248	27	0.0372263
PE(38:4e)	AARS2	0.432845	0.0241249	27	0.0273702
Arachidyl carnitine	SLC25A2	0.48048	0.0111891	27	0.0178064
Tetracosahexaenoic acid	SLC25A2	-0.435391	0.023214	27	0.0266319
L-Norleucine	GPT2	-0.445665	0.0198176	27	0.0238764
PC(18:0/22:5(4Z,7Z,10Z,13Z,16Z))	GPT2	0.457265	0.0164838	27	0.0215046
Calcifediol lactone	GPT2	-0.449939	0.0185305	27	0.0229942
Oleoyl-L-alpha-lysophosphatidic acid	ARHGAP11B	0.503663	0.0073982	27	0.0150812
Calcifediol lactone	ARHGAP11B	-0.507937	0.00683375	27	0.014622
Cer(d16:1/22:0)	ARHGAP11B	-0.566545	0.0020637	27	0.0107765
Cer(d16:2(4E,6E)/18:1(9Z)(2OH))	GLDC	0.404762	0.0362367	27	0.0378036
TG(18:0/16:0/16:0)	GLDC	-0.596459	0.00102455	27	0.00986651
DG(18:2/18:2)	GOT1	-0.431013	0.024798	27	0.0280172
SM(d38:2)	GOT1	0.465812	0.0143352	27	0.0198568
PE(P-16:0/0:0)	HGD	-0.477411	0.0117945	27	0.0182322
Palmitoylcarnitine	HGD	-0.551893	0.00284097	27	0.0117205
(9S,10S)-10-Hydroxy-9-(phosphonooxy)octadecanoate;	HGD	-0.551893	0.00284097	27	0.0117205
DG(14:0/22:5(4Z,7Z,10Z,13Z,16Z)/0:0)	HGD	0.507326	0.00691209	27	0.014622
LysoPC(18:3(9Z,12Z,15Z)/0:0)	HGD	-0.532357	0.00425713	27	0.0125605
L-Norleucine	NOS1	-0.580325	0.00150713	27	0.0102709
LMGP02060001	NOS1	0.452193	0.0178796	27	0.0226586
Bilin	NOS1	0.535541	0.003992	27	0.0123249
Calcifediol lactone	NOS1	-0.480183	0.0112464	27	0.017878
9-Tetradecenoic acid	NOS1	-0.496977	0.0083597	27	0.0157242
DG(12:0/17:1(9Z)/0:0)[iso2]	NOS1	-0.519369	0.00549907	27	0.0136935
TG(18:0/18:1/18:1)	NOS1	-0.522479	0.00517677	27	0.0134244
TG(18:0/16:0/18:1)	NOS1	-0.527455	0.00469442	27	0.0130431
TG(18:1/18:1/20:4)	PCCB	-0.456654	0.0166469	27	0.0216433
TG(16:0/18:1/18:1)	PCCB	-0.594628	0.00107153	27	0.00986651
TG(18:0/18:1/18:1)	PCCB	-0.510989	0.00645317	27	0.0143187
TG(18:0/16:0/18:1)	PCCB	-0.539683	0.00366831	27	0.0121597
5alpha-Pregnan-3beta,20beta-diol 3-sulfate	PFAS	-0.413919	0.0318459	27	0.0340811
DG(12:0/17:2(9Z,12Z)/0:0)[iso2]	PFAS	0.474359	0.0124237	27	0.0186453
Tetracosahexaenoic acid	FARSB	0.436508	0.0228231	27	0.0263323
TG(18:0/16:0/18:1)	FARSB	-0.446886	0.0194426	27	0.0236337
Creatinine	FARS2	0.496947	0.00836418	27	0.0157242
13,14-dihydro-15-keto-tetranor Prostaglandin E2	FARS2	-0.525031	0.00492444	27	0.013257
TG(16:0/18:2/18:3)	FARS2	0.556777	0.00255794	27	0.0112597
TG(18:2/17:1/18:2)	FARS2	0.553724	0.00273185	27	0.0117009
PE(16:0e/22:6)	FARS2	-0.469475	0.0134882	27	0.0194761
PE(18:0p/22:6)	FARS2	-0.506716	0.00699119	27	0.0146915
DG(16:0/18:2)	FARS2	0.578144	0.00158544	27	0.0103192
PC(40:6e)(rep)	FARS2	-0.561661	0.00229944	27	0.0110955
25-Hydroxyvitamin D3 3-sulfate ester	SEPHS2	-0.452381	0.0178263	27	0.0226211
TG(18:2/17:1/18:2)	SEPHS1	-0.510989	0.00645317	27	0.0143187
SM(d38:2)	SEPHS1	0.459096	0.0160024	27	0.0210639
Cer(d18:2/22:0)	YARS2	-0.52381	0.00504386	27	0.0133337
Trimethyl-5-aminovaleric acid	SLC45A2	0.51506	0.0059736	27	0.0139763
Docosapentaenoic acid methyl ester	SLC45A2	0.704213	4.14082e-05	27	0.00438467
1-Stearoylglycerol	SLC45A2	0.591104	0.00116717	27	0.00986651
PE-Cer(d16:1(4E)/16:0)	SLC45A2	0.55436	0.0026948	27	0.0116269
(2R)-2-Acetamido-6-hydroxy-2-(sulfanylmethyl)hex-3-enoic acid	SLC45A2	-0.44221	0.0209111	27	0.0247557
cPA(16:0)	SLC45A2	0.538384	0.00376728	27	0.0121909
SM(d38:2)	SLC45A2	-0.436778	0.0227294	27	0.0262733
Trimethyl-5-aminovaleric acid	DALRD3	-0.498779	0.00809079	27	0.0154716
L-Norleucine	NIT2	0.5	0.00791274	27	0.0154209
Tetracosahexaenoic acid	NIT2	0.513431	0.00616173	27	0.0141327
DG(18:2(9Z,12Z)/20:4(5Z,8Z,11Z,14Z)/0:0)	NIT2	0.507326	0.00691209	27	0.014622
PC(P-18:0/22:6(4Z,7Z,10Z,13Z,16Z,19Z))	NIT2	-0.503053	0.00748194	27	0.0151226
C-8 Ceramide-1-phosphate	NIT2	-0.467643	0.0139063	27	0.0196774
All-trans 4-Keto Retinoic Acid	NIT2	-0.583028	0.00141472	27	0.0100198
DG(12:0/17:1(9Z)/0:0)[iso2]	NIT2	0.529915	0.00447045	27	0.0128323
PI(21:0/0:0)	NIT2	0.60989	0.000731366	27	0.0094188
TG(16:0/18:1/22:6)	NIT2	0.619658	0.000566876	27	0.00864373
TG(16:1/18:1/18:2)	NIT2	0.493895	0.00883702	27	0.0160873
TG(18:1/18:1/18:1)	NIT2	0.593407	0.00110388	27	0.00986651
PC(16:0p/22:6)	NIT2	-0.57265	0.00179848	27	0.0105151
PC(40:6e)(rep)	NIT2	-0.556777	0.00255794	27	0.0112597
FA(27:5)	NIT2	0.539072	0.00371457	27	0.0121909
2-Methoxyestradiol	SLC38A1	0.468254	0.0137658	27	0.0196095
All-trans 4-Keto Retinoic Acid	SLC38A1	-0.401099	0.0381231	27	0.0394905
TG(19:0/18:1/18:1)	MARS2	0.446886	0.0194426	27	0.0236337
PI(21:0/0:0)	EGLN2	0.422466	0.028144	27	0.0310073
L-Lysine	AASDH	0.420024	0.0291643	27	0.0318734
Allopregnanolone sulfate	AASDH	0.598291	0.000979376	27	0.00986651
PE(P-18:0/0:0)	AASDH	0.591575	0.00115398	27	0.00986651
Pregnenolone sulfate	AASDH	0.630647	0.000421275	27	0.00833207
5alpha-Pregnan-3beta,20beta-diol 3-sulfate	AASDH	0.532967	0.00420517	27	0.0124845
Leucylproline	AASDH	0.514652	0.00602023	27	0.0139763
Testosterone	AASDH	0.625763	0.000481351	27	0.00851326
2-methylene-4-oxo-pentanedioic acid	AASDH	0.565934	0.00209198	27	0.0107765
27-Norcholestanehexol	OPA1	0.381563	0.0495456	27	0.0501508
TG(16:0/16:0/18:3)	BRD2	-0.523199	0.00510448	27	0.0133459
PE(54:5)	BRD2	0.610501	0.000719987	27	0.0094188
Pipecolic acid	IL23A	-0.525641	0.00486564	27	0.0132295
DG(12:0/17:2(9Z,12Z)/0:0)[iso2]	IL23A	0.478022	0.0116719	27	0.0181754
PC(16:0p/22:6)	IL23A	-0.525641	0.00486564	27	0.0132295
TG(19:0/18:1/18:1)	IRAK1	-0.575092	0.00170094	27	0.0104182
DG(18:1/18:1)	IRAK1	-0.605617	0.000815494	27	0.00953578
Creatinine	FANCC	0.484127	0.0105032	27	0.0173026
Kynurenic acid	FANCC	0.594628	0.00107153	27	0.00986651
Leucylproline	FANCC	0.573871	0.00174912	27	0.0104182
Tetracosahexaenoic acid	FANCC	0.493895	0.00883702	27	0.0160873
13,14-dihydro-15-keto-tetranor Prostaglandin E2	FANCC	-0.728327	1.65543e-05	27	0.00394405
Palmitoylcarnitine	FANCC	0.462149	0.0152258	27	0.0205818
5-Aminolevulinic acid	FANCC	-0.564713	0.00214954	27	0.0109254
PC(40:6p)(rep)	FANCC	-0.556777	0.00255794	27	0.0112597
PE(54:5)	FANCC	-0.492063	0.00913133	27	0.0162347
PE(18:0p/20:4)	FANCF	0.516484	0.00581312	27	0.0139019
Tetracosahexaenoic acid	HLA-DQA2	0.365079	0.0611422	27	0.0614323
13,14-dihydro-15-keto-tetranor Prostaglandin E2	HLA-DQA2	-0.465201	0.0144806	27	0.0199566
2-Nonenal, 4-oxo-	HLA-DQA2	-0.480464	0.0111921	27	0.0178064
9-cis retinol	HLA-DQA2	0.404151	0.0365458	27	0.0380636
TG(15:1/18:1/18:2)	HLA-DQA2	0.48779	0.00985008	27	0.0168682
TG(18:2/17:1/18:2)	HLA-DQA2	0.471917	0.0129468	27	0.0190113
PE(54:5)	HLA-DQA2	-0.384005	0.047986	27	0.0487794
L-Norleucine	KPNA2	-0.500611	0.00782495	27	0.0153125
L-Lysine	KPNA2	-0.545177	0.00327362	27	0.012122
Allopregnanolone sulfate	KPNA2	-0.525641	0.00486564	27	0.0132295
Testosterone	KPNA2	-0.567766	0.00200812	27	0.0107513
trans-Aconitic acid	KPNA2	0.512821	0.00623353	27	0.0142289
5-Aminolevulinic acid	KPNA2	0.642857	0.000298867	27	0.00783385
FAHFA(18:1(9Z)/3-O-18:0)	KPNA2	0.571429	0.00184904	27	0.0105512
2-Methoxyestradiol	KPNA2	-0.564103	0.00217883	27	0.0109574
9-cis retinol	KPNA2	-0.509768	0.0066032	27	0.0144331
Bilin	KPNA2	0.616606	0.000614406	27	0.00880494
Allopregnanolone sulfate	PTPN2	-0.471917	0.0129468	27	0.0190113
Succinyladenosine	PTPN2	0.661783	0.000170329	27	0.00772968
PE-Cer(d16:1(4E)/16:0)	PTPN2	0.551282	0.00287817	27	0.0117974
cPA(16:0)	PTPN2	0.521368	0.00529007	27	0.0135705
Trimethyl-5-aminovaleric acid	RNASEL	-0.523199	0.00510448	27	0.0133459
Phenylalanocholic Acid	RNASEL	-0.440781	0.0213774	27	0.025105
FAHFA(18:1(9Z)/3-O-18:0)	ARIH1	0.575092	0.00170094	27	0.0104182
PE-Cer(d16:1(4E)/16:0)	ARIH1	0.633089	0.000393778	27	0.00798448
LysoPC(18:3(9Z,12Z,15Z)/0:0)	ARIH1	0.582418	0.00143515	27	0.0100198
All-trans 4-Keto Retinoic Acid	TRIM68	-0.446886	0.0194426	27	0.0236337
N-acetylhomocitrulline	GBP4	0.470085	0.0133511	27	0.0194699
PI(21:0/0:0)	GBP4	0.435287	0.0232505	27	0.0266319
27-Norcholestanehexol	GBP4	0.459096	0.0160024	27	0.0210639
Thromoboxane B1	GPC5	-0.461538	0.0153786	27	0.0207149
LPA(16:1)	GPC5	-0.460928	0.0155326	27	0.0208194
16alpha-hydroxydehydroepiandrosterone 3-sulfate	GNAS	0.459096	0.0160024	27	0.0210639
2-Methoxyestradiol	GNAS	0.550672	0.00291578	27	0.0118496
SM(d38:2)	GNAS	0.478632	0.0115504	27	0.0180896
PE(18:0p/20:4)	GPR161	0.52942	0.00451474	27	0.0129117
Arachidyl carnitine	IFT172	0.462759	0.0150743	27	0.0204349
L-Threonine	IFT52	0.401709	0.0378034	27	0.0391807
Oleoyl-L-alpha-lysophosphatidic acid	IFT52	0.542125	0.00348815	27	0.0121346
Calcifediol lactone	IFT52	-0.494505	0.0087407	27	0.0160499
TG(16:0/18:2/18:3)	IFT52	-0.527473	0.00469279	27	0.0130431
TG(18:1/18:1/20:4)	IFT52	-0.472527	0.0128144	27	0.0189188
DG(18:2/18:2)	IFT52	-0.530525	0.00441629	27	0.0127794
L-Lysine	HHAT	0.553724	0.00273185	27	0.0117009
5alpha-androstan-3beta,17beta-diol monosulfate	HHAT	0.572039	0.00182361	27	0.0105327
Pregnenolone sulfate	HHAT	0.614774	0.000644561	27	0.00910024
2-methylene-4-oxo-pentanedioic acid	HHAT	0.502442	0.00756649	27	0.0151968
Cer(t18:1(11E)/16:0(2OH))	HHAT	-0.477411	0.0117945	27	0.0182322
TG(16:0/18:2/18:3)	HHAT	0.503053	0.00748194	27	0.0151226
TG(18:1/18:1/20:4)	HHAT	0.481074	0.0110747	27	0.0177233
DG(18:1/18:1)	HHAT	0.485348	0.0102816	27	0.01716
L-Norleucine	CDC73	-0.563492	0.00220846	27	0.0109618
Succinyladenosine	CDC73	0.625763	0.000481351	27	0.00851326
trans-Aconitic acid	CDC73	0.675214	0.000111556	27	0.00605252
12S-Hepe	CDC73	-0.587302	0.00127861	27	0.00986651
5beta-Pregnane-3alpha,20alpha-diol	CDC73	-0.512821	0.00623353	27	0.0142289
Bilin	CDC73	0.581807	0.00145584	27	0.0100537
Estetrol	CDC73	-0.515873	0.00588148	27	0.0139429
1-Monolinolenoyl-rac-glycerol	CDC73	-0.46398	0.0147749	27	0.0202016
9-Tetradecenoic acid	CDC73	-0.534799	0.00405252	27	0.0123586
DG(12:0/17:1(9Z)/0:0)[iso2]	CDC73	-0.490232	0.00943379	27	0.0165265
LPA(16:1)	CDC73	0.441392	0.0211771	27	0.0249312
TG(18:0/18:1/18:1)	CDC73	-0.562882	0.00223844	27	0.0110244
TG(18:0/16:0/18:1)	CDC73	-0.579976	0.00151945	27	0.0102709
cPA(16:0)	CDC73	0.700244	4.77446e-05	27	0.00442846
Palmitoylcarnitine	TTC21B	0.472527	0.0128144	27	0.0189188
DG(14:1(9Z)/17:2(9Z,12Z)/0:0)[iso2]	TTC21B	-0.540904	0.00357727	27	0.0121346
Tetracosahexaenoic acid	FUZ	-0.499389	0.00800135	27	0.0154716
13,14-dihydro-15-keto-tetranor Prostaglandin E2	FUZ	0.5116	0.00637924	27	0.0143187
2-Nonenal, 4-oxo-	FUZ	0.444444	0.0201985	27	0.0242129
All-trans 4-Keto Retinoic Acid	FUZ	0.480464	0.0111921	27	0.0178064
PC(16:0p/22:6)	FUZ	0.501832	0.00765183	27	0.0152079
PE(54:5)	FUZ	0.515873	0.00588148	27	0.0139429
C-8 Ceramide-1-phosphate	CHI3L2	-0.483516	0.0106155	27	0.0173526
All-trans 4-Keto Retinoic Acid	CHI3L2	-0.446886	0.0194426	27	0.0236337
2-Hydroxyeicosanoic acid	CTBS	0.540293	0.00362254	27	0.0121346
PC(18:0/22:5(4Z,7Z,10Z,13Z,16Z))	CTBS	0.489011	0.00964006	27	0.0166733
PE(O-18:0/0:0)	CTBS	0.506716	0.00699119	27	0.0146915
PC(16:0e/22:5)(rep)	CTBS	0.466422	0.0141911	27	0.019801
Bilin	CHIA	0.437778	0.0223855	27	0.0259882
PE(18:0p/20:4)	CHIA	0.490613	0.00937019	27	0.0165147
L-Threonine	CHST6	-0.52256	0.00516863	27	0.0134215
Succinylcarnitine	EHHADH	-0.456044	0.0168114	27	0.0217976
Calcifediol lactone	EHHADH	-0.507326	0.00691209	27	0.014622
LPA(16:1)	EHHADH	0.438339	0.0221941	27	0.0258411
cPA(16:0)	EHHADH	0.462759	0.0150743	27	0.0204349
(2R)-2-Acetamido-6-hydroxy-2-(sulfanylmethyl)hex-3-enoic acid	PECR	-0.544567	0.0033156	27	0.012122
Cer(d14:2(4E,6E)/18:1(9Z)(2OH))	PECR	0.489621	0.00953646	27	0.0165844
TG(18:0/16:0/16:0)	PECR	-0.557387	0.00252433	27	0.0112597
TG(18:0/16:0/18:1)	PECR	-0.540904	0.00357727	27	0.0121346
PE(18:1/22:2)	PECR	0.427961	0.0259538	27	0.0290305
PI(21:0/0:0)	ACBD5	-0.526862	0.00474982	27	0.0131015
TG(16:0/18:1/22:6)	ACBD5	-0.418193	0.0299489	27	0.0326
cPA(16:0)	ACBD5	0.419414	0.029424	27	0.0320836
25-Hydroxyvitamin D3 3-sulfate ester	B3GALNT1	0.416425	0.0307223	27	0.0331954
(2R)-2-Acetamido-6-hydroxy-2-(sulfanylmethyl)hex-3-enoic acid	B3GALNT1	0.443596	0.0204666	27	0.0243961
Trimethyl-5-aminovaleric acid	GBGT1	-0.387668	0.0457194	27	0.0467245
(9S,10S)-10-Hydroxy-9-(phosphonooxy)octadecanoate;	GBGT1	-0.403541	0.036857	27	0.0383249
DG(12:0/17:2(9Z,12Z)/0:0)[iso2]	PGAP2	0.392552	0.0428298	27	0.0440073
Cer(d18:2/22:0)	PGAP2	0.492674	0.00903233	27	0.0162347
L-Lysine	PIGP	0.452991	0.0176537	27	0.0224619
N-acetylhomocitrulline	PIGP	-0.477411	0.0117945	27	0.0182322
16alpha-hydroxydehydroepiandrosterone 3-sulfate	A4GALT	-0.511864	0.00634738	27	0.0143187
Thromoboxane B1	A4GALT	0.416649	0.0306236	27	0.0331075
PC(16:0p/22:6)	A4GALT	0.623375	0.000513352	27	0.00851326
PE(16:0e/22:6)	A4GALT	0.498764	0.00809296	27	0.0154716
Kynurenic acid	PIGZ	0.450549	0.0183523	27	0.0229223
1-Stearoylglycerol	PIGZ	0.358364	0.0664307	27	0.0666054
5-Aminolevulinic acid	PIGZ	-0.514042	0.00609063	27	0.0140372
Cer(d16:2(4E,6E)/18:1(9Z)(2OH))	PIGZ	0.406593	0.0353219	27	0.0369504
Phenylalanocholic Acid	PIGZ	0.381563	0.0495456	27	0.0501508
SM(d43:1)(rep)	PIGZ	-0.57265	0.00179848	27	0.0105151
All-trans 4-Keto Retinoic Acid	PIGO	-0.452991	0.0176537	27	0.0224619
PG(18:1(9Z)/18:0)	PGAP3	0.498779	0.00809079	27	0.0154716
TG(16:1/18:1/18:2)	PGAP3	-0.519536	0.00548134	27	0.0136926
TG(19:0/18:1/18:1)	PGAP3	-0.482906	0.0107288	27	0.0174629
TG(18:1/18:1/18:1)	PGAP3	-0.5116	0.00637924	27	0.0143187
DG(18:2/18:2)	PGAP3	-0.517705	0.00567843	27	0.0137698
L-Threonine	WNT3	0.478632	0.0115504	27	0.0180896
Palmitoylcarnitine	WNT3	-0.503663	0.0073982	27	0.0150812
LysoPC(18:3(9Z,12Z,15Z)/0:0)	WNT3	-0.441392	0.0211771	27	0.0249312
CerG2(d18:2/16:0)	WNT3	0.673993	0.000116034	27	0.00605252
L-Threonine	LGR4	0.549451	0.00299226	27	0.0119367
16alpha-hydroxydehydroepiandrosterone 3-sulfate	LGR4	0.476801	0.0119182	27	0.0182899
N-acetylhomocitrulline	LGR4	-0.467033	0.0140481	27	0.0197315
PG(18:1(9Z)/18:0)	LGR4	-0.409646	0.0338384	27	0.0356529
CerG2(d18:2/16:0)	LGR4	0.478022	0.0116719	27	0.0181754
Palmitoylcarnitine	SOX6	0.5	0.00791274	27	0.0154209
CerG2(d18:2/16:0)	SOX6	-0.431013	0.024798	27	0.0280172
TG(16:1/18:1/18:2)	SOX7	0.546622	0.00317603	27	0.012122
DG(18:2/18:2)	SOX7	0.526751	0.00476027	27	0.0131114
Cer(d16:2(4E,6E)/18:1(9Z)(2OH))	PYGO2	-0.533578	0.00415375	27	0.0124287
PE(18:1/22:2)	PYGO2	0.492063	0.00913133	27	0.0162347
PC(40:6p)(rep)	PYGO2	0.531746	0.00430963	27	0.0126372
Leucylproline	FDFT1	0.489011	0.00964006	27	0.0166733
Cer(d16:2(4E,6E)/18:1(9Z)(2OH))	FDFT1	0.412698	0.0324053	27	0.0344092
L-Norleucine	SREBF2	0.500611	0.00782495	27	0.0153125
Pregnenolone sulfate	SREBF2	0.568987	0.00195383	27	0.0106097
Oleoyl-L-alpha-lysophosphatidic acid	SREBF2	-0.562271	0.00226876	27	0.0110878
Thromoboxane B1	SREBF2	-0.479853	0.0113105	27	0.0179349
5alpha-Androst-1-en-3-one	SREBF2	0.56044	0.00236187	27	0.0111503
LPI(18:2)	SREBF2	0.677045	0.000105126	27	0.0060113
TG(16:0/18:2/18:3)	SREBF2	0.570208	0.00190081	27	0.0105625
TG(16:0/18:1/22:6)	SREBF2	0.538462	0.00376133	27	0.0121909
TG(16:1/18:1/18:2)	SREBF2	0.514652	0.00602023	27	0.0139763
DG(18:2/18:2)	SREBF2	0.569597	0.00192717	27	0.0105855
DG(16:0/18:2)	SREBF2	0.623321	0.000514102	27	0.00851326
PS(38:4)	SREBF2	0.598901	0.000964705	27	0.00986651
PE-Cer(d16:1(4E)/16:0)	MED23	0.619048	0.000576117	27	0.00864629
Pipecolic acid	MED26	0.561661	0.00229944	27	0.0110955
2-Methoxyestradiol	MED26	-0.443223	0.0205854	27	0.024446
TG(18:1/18:1/20:4)	MED26	-0.32906	0.0937416	27	0.0937416
DG(12:0/17:2(9Z,12Z)/0:0)[iso2]	MED20	-0.567155	0.00203574	27	0.0107765
Cer(d18:2/22:0)	MED20	-0.423077	0.0278935	27	0.030749
PE(38:4e)	MED20	0.419414	0.029424	27	0.0320836
L-Lysine	GLIPR1	0.519536	0.00548134	27	0.0136926
13,14-dihydro-15-keto-tetranor Prostaglandin E2	GLIPR1	-0.485958	0.0101723	27	0.0170672
5-Aminolevulinic acid	GLIPR1	-0.493284	0.00893423	27	0.0161715
FAHFA(18:1(9Z)/3-O-18:0)	GLIPR1	-0.649573	0.000245876	27	0.0078313
9-cis retinol	GLIPR1	0.398046	0.0397542	27	0.0410241
PE(20:3(5Z,8Z,11Z)/0:0)	MED31	-0.498168	0.00818108	27	0.0155465
PC(16:0p/22:6)	MED18	-0.339438	0.0832439	27	0.0833313
PE(38:4p)	MED18	0.589133	0.00122384	27	0.00986651
cPA(16:0)	MED10	-0.546398	0.00319101	27	0.012122
FAHFA(18:1(9Z)/3-O-18:0)	MED11	-0.5116	0.00637924	27	0.0143187
PE-Cer(d16:1(4E)/16:0)	MED11	-0.508547	0.00675616	27	0.014567
L-Norleucine	TRAF2	0.468254	0.0137658	27	0.0196095
(2R)-2-Acetamido-6-hydroxy-2-(sulfanylmethyl)hex-3-enoic acid	TRAF2	0.45177	0.0180002	27	0.0226758
Docosapentaenoic acid	PSME3	0.586691	0.00129733	27	0.00993057
Thiopalmitic Acid	PSME3	-0.382784	0.0487609	27	0.0494879
DG(14:1(9Z)/17:2(9Z,12Z)/0:0)[iso2]	PSME3	-0.486569	0.0100639	27	0.0169751
TG(15:1/18:1/18:2)	PSME3	-0.52442	0.00498385	27	0.0133229
PC(16:0e/22:5)(rep)	PSME3	0.373626	0.0548915	27	0.0552684
DG(18:2/18:2)	PSME3	-0.540293	0.00362254	27	0.0121346

## Sheet: envir_metabolite_gene
metabolite	gene	r_spear	p_spear	n_eff	q_spear
14,16-dihydroxy-3-methyl-3,4,5,6,7,8,9,10-octahydro-1H-2-benzoxacyclotetradecine-1,7-dione	BUB1B	0.453602	0.0174825	27	0.0223057
Sophoranone;	BUB1B	0.502442	0.00756649	27	0.0155242
Kaempferol 3-(3''-acetyl-6''-p-coumaroylglucoside)	BUB1B	0.553724	0.00273185	27	0.0119646
1,4a-dimethyl-9-oxo-7-(propan-2-yl)-1,2,3,4,4a,9,10,10a-octahydrophenanthrene-1-carboxylic acid	CCNE1	0.419414	0.029424	27	0.0318073
Tephrosol	CCNE1	-0.538462	0.00376133	27	0.0126672
(3R,4S,6R)-N-(2-Methoxybenzyl)-6-{[4-(2-pyridinyl)-1H-1,2,3-triazol-1-yl]methyl}quinuclidine-3-carboxamide	CCNF	0.546398	0.00319101	27	0.0123411
Sophoranone;	CCNF	0.498168	0.00818108	27	0.0158199
(8alpha,10alpha,13alpha,17beta)-17-[(4-Hydroxyphenyl)carbonyl]androsta-3,5-diene-3-carboxylic acid	CCNF	0.497558	0.0082722	27	0.0158799
4-(2-((7-Amino-2-(furan-2-yl)-[1,2,4]triazolo[1,5-a][1,3,5]triazin-5-yl)amino)ethyl)phenol	CCNF	0.496947	0.00836418	27	0.0158799
2-Phosphonopropionic acid	CCNF	0.625763	0.000481351	27	0.0087347
Lexibulin	CCNF	0.557387	0.00252433	27	0.0116201
5-(tert-butyl)-2-methyl-N-(5-methyl-3-isoxazolyl)-3-furamide	CCNG1	0.573871	0.00174912	27	0.0110644
NP-020232	CCNG1	0.416972	0.0304814	27	0.0326715
Demeton-S-methylsulphon;	CCNG1	-0.510379	0.00652782	27	0.0145456
Jacarandic acid	CCNG1	0.523199	0.00510448	27	0.0137599
Nicotianamine	CDC25A	0.495065	0.00865317	27	0.0159257
NP-021685	CDC25A	-0.452506	0.0177907	27	0.0224697
N-{[(2R,4S,5R)-5-{2-Methyl-6-[4-(trifluoromethyl)phenyl]-4-pyrimidinyl}-1-azabicyclo[2.2.2]oct-2-yl]methyl}methanesulfonamide	CDC25A	0.537624	0.00382628	27	0.0126672
3-hydroxy-9,9,16,16-tetramethyl-24,26-dioxo-8-oxa-14,23,25-triazaheptacyclo[17.5.2.0脗a,脗a芒聛路.0脗l,脗a芒聛碌.0芒聛麓,脗a脗l.0芒聛路,脗a脗?.0脗a芒聛a,脗?脗l]hexacosa-4,6,10,12,14-pentaen-14-ium-14-olate	CDC25A	0.563087	0.00222833	27	0.0115653
13-hydroxy-2,6,6,10,11-pentamethyl-14-(4,5,6-trihydroxy-6-methylheptan-2-yl)tetracyclo[8.7.0.0脗?,芒聛路.0脗a脗a,脗a芒聛碌]heptadec-14-en-5-one	CDC25A	0.469966	0.0133778	27	0.0194585
N-[3-(3-chloro-10,11-dihydro-5H-dibenzo[b,f]azepin-5-yl)propyl]-N,N-di methylamine hydrochloride	CDC25A	-0.45578	0.0168829	27	0.0220004
BRACO-19; 9-[4-(N,N-Dimethylamino)phenylamino]-3,6-bis (3-pyrrolodino-propionamido) acridine;	CDC25A	-0.492519	0.00905739	27	0.0161454
Fucoxanthinol	CDC25A	-0.494701	0.00870998	27	0.0159977
2-Amino-3-propylsulfinylprop-2-enoic acid	CDC25A	0.608919	0.000749783	27	0.0101859
TETRAHYDROURIDINE	CDC25A	0.508524	0.00675907	27	0.0148013
N-[2-(4-methoxyphenoxy)-5-(trifluoromethyl)phenyl]-5-methyl-2-phenyl-1,3-oxazole-4-carboxamide	CDKN3	0.596459	0.00102455	27	0.0106911
2-Amino-3-propylsulfinylprop-2-enoic acid	CDKN3	-0.46398	0.0147749	27	0.0204133
Solutol HS 15	CDKN3	0.589744	0.00120604	27	0.0110368
6Z,9Z,12Z-Octadecatriene	CDKN3	0.603785	0.000854049	27	0.0103319
N-[4-cyano-1-(4-fluorophenyl)-1H-pyrazol-5-yl]cyclohexanecarboxamide	CKS2	0.435287	0.0232505	27	0.0268817
4-(2-((7-Amino-2-(furan-2-yl)-[1,2,4]triazolo[1,5-a][1,3,5]triazin-5-yl)amino)ethyl)phenol	CKS2	0.485348	0.0102816	27	0.01707
Tert-butylbenzene	CKS2	-0.604396	0.000841025	27	0.0103319
Neoannonin	CKS2	-0.489011	0.00964006	27	0.0166892
(14E,16S,17S)-8-(4-Morpholinyl)-17-[2-(4-morpholinyl)-2-oxoethyl]-12-oxa-1,4-diazatricyclo[14.3.1.06,11]icosa-6,8,10,14-tetraen-2-one	EIF4EBP1	0.452991	0.0176537	27	0.0224226
3beta-Hydroxylanostane-7,11-dione acetate;	EIF4EBP1	0.525031	0.00492444	27	0.0136454
Menoctone	EIF4EBP1	0.440171	0.0215792	27	0.0254537
Tephrosol	EIF4EBP1	0.392552	0.0428298	27	0.0437786
ethyl 3-(1,3-benzodioxol-5-ylamino)-2-cyanoacrylate	FOXM1	-0.452991	0.0176537	27	0.0224226
NP-013285	CENPI	0.466707	0.0141242	27	0.0200249
NP-008474	CENPI	-0.544288	0.00333488	27	0.0123835
LMST01031065	CENPI	-0.450825	0.0182724	27	0.0228712
LMST01060029	CENPI	-0.557728	0.00250574	27	0.0116201
Sophoranone;	CENPI	0.425168	0.0270491	27	0.0298639
Pulcherriminic acid; 2,5-Dihydroxy-3,6-bis(2-methylpropyl)pyrazine bis-N-oxide;	HTT	0.569597	0.00192717	27	0.0112788
NP-021685	STMN1	0.498779	0.00809079	27	0.0157993
Methanone, 1,1'-(1,4-piperazinediyl)bis(1-(6-(1H-benzimidazol-2-yl)-2-pyridinyl)-	STMN1	0.411477	0.0329726	27	0.0348894
N-[1-(4-methoxyphenyl)-5-methyl-1H-pyrazol-4-yl]-4-morpholinecarboxamide	LIPA	-0.465812	0.0143352	27	0.0201567
2-[(2S,3R,4S,5R)-3,4-Dihydroxy-5-{[(isopropylcarbamoyl)amino]methyl}tetrahydro-2-furanyl]-N-(4-methoxybenzyl)acetamide	LIPA	-0.474359	0.0124237	27	0.018659
Jacarandic acid	LIPA	-0.493284	0.00893423	27	0.0160703
3-hydroxyphenylacetoylglutamine	MCM3	0.385226	0.0472208	27	0.0478723
NP-018131	MCM3	-0.501221	0.00773799	27	0.0156177
N-[3-(3-chloro-10,11-dihydro-5H-dibenzo[b,f]azepin-5-yl)propyl]-N,N-di methylamine hydrochloride	MCM3	-0.526252	0.00480743	27	0.0135675
Zolazepam	MCM3	-0.557998	0.00249109	27	0.0116201
BRACO-19; 9-[4-(N,N-Dimethylamino)phenylamino]-3,6-bis (3-pyrrolodino-propionamido) acridine;	MCM3	-0.54823	0.00307045	27	0.012208
Jacarandic acid	MCM3	-0.455433	0.0169771	27	0.0220004
N-[2-(4-methoxyphenoxy)-5-(trifluoromethyl)phenyl]-5-methyl-2-phenyl-1,3-oxazole-4-carboxamide	MYBL2	0.554335	0.00269628	27	0.0118876
NP-020232	MYBL2	-0.54823	0.00307045	27	0.012208
N?[5?(diethylamino)?2?[(1E)?2?{4?[(1,3?dioxo?2,3?dihydro?1H?inden?2?ylidene)methyl]phenyl}diazen?1?yl]phenyl]acetamide	MYBL2	-0.551282	0.00287817	27	0.012208
NP-018131	MYBL2	0.469475	0.0134882	27	0.0194905
Lovastatin	MYBL2	-0.607448	0.000778462	27	0.0101859
(2E,4E)-5-[2-Methyl-2-(1,1,4,4-tetramethyl-1,2,3,4-tetrahydronaphthalene-6-yl)cyclopropyl]-3-methyl-2,4-pentadienoic acid	MYBL2	-0.775946	1.9769e-06	27	0.000737851
Isolysergol	MYBL2	-0.497558	0.0082722	27	0.0158799
Lexibulin	MYBL2	0.565324	0.00212059	27	0.0114639
Menoctone	MYBL2	-0.529915	0.00447045	27	0.0134181
2-Amino-3-propylsulfinylprop-2-enoic acid	MYBL2	-0.457875	0.016322	27	0.0215886
14-Fluoro-11Z-tetradecenyl acetate	MYBL2	-0.599512	0.000950226	27	0.0106911
(3R,4S,6R)-N-(2-Methoxybenzyl)-6-{[4-(2-pyridinyl)-1H-1,2,3-triazol-1-yl]methyl}quinuclidine-3-carboxamide	MYC	0.556166	0.00259194	27	0.0116873
Nicotianamine	NBN	0.527473	0.00469279	27	0.0135131
2-(5-hexadecylfuran-2-yl)-acetic acid	NBN	-0.437118	0.0226119	27	0.0263429
LMST01060029	ORC1	-0.58486	0.00135493	27	0.0110644
13-hydroxy-2,6,6,10,11-pentamethyl-14-(4,5,6-trihydroxy-6-methylheptan-2-yl)tetracyclo[8.7.0.0脗?,芒聛路.0脗a脗a,脗a芒聛碌]heptadec-14-en-5-one	PLK1	0.44397	0.0203481	27	0.0244892
Lagochilin	PLK1	0.515618	0.00591025	27	0.0142582
LMST01031065	PLK1	0.586041	0.00131754	27	0.0110644
Fenpiclonil; 3-(2,3-Dichlorophenyl)-4-cyanopyrrole;	PPP2R1A	0.624542	0.000497491	27	0.0087347
4-(2-((7-Amino-2-(furan-2-yl)-[1,2,4]triazolo[1,5-a][1,3,5]triazin-5-yl)amino)ethyl)phenol	PPP2R1A	0.545788	0.00323209	27	0.0123634
N-[4-[Acetyl(3-aminopropyl)amino]butyl]-N-(3-aminopropyl)acetamide	PPP2R1A	0.443223	0.0205854	27	0.024633
Mastigophorene C	TBCE	0.456044	0.0168114	27	0.0219577
Nicotianamine	TUBA4A	0.567155	0.00203574	27	0.0113135
N-[2-(4-methoxyphenoxy)-5-(trifluoromethyl)phenyl]-5-methyl-2-phenyl-1,3-oxazole-4-carboxamide	TUBA4A	-0.515263	0.00595051	27	0.0142582
(1Ar,3S,4aS,7S,8aS)-3-[(1S,2R,3R)-3-[(2R,5S)-5,6-dimethylheptan-2-yl]-2-(2-hydroxyethyl)-2-methylcyclopentyl]-7-hydroxy-4a-methyl-2,3,5,6,7,8-hexahydro-1aH-naphtho[4,4a-b]oxiren-4-one	TUBA4A	0.52381	0.00504386	27	0.0137599
2-Methylthiazolidine-4-carboxylic acid	TUBA4A	0.5	0.00791274	27	0.0156832
(2E,6S)-7-hydroxy-2-methyl-6-[(2S,11S,14S,15S)-2,6,6,11,15-pentamethyl-5-oxotetracyclo[8.7.0.0脗?,芒聛路.0脗a脗a,脗a芒聛碌]heptadec-1(10)-en-14-yl]hept-2-enoic acid	TUBG1	-0.4726	0.0127988	27	0.0188883
Mayolene-14	XRCC2	0.65822	0.000189904	27	0.00659388
Fenpiclonil; 3-(2,3-Dichlorophenyl)-4-cyanopyrrole;	XRCC2	-0.400244	0.0385743	27	0.0398601
((1R,2R,5R)-2-(2,6-Dimethoxy-4-(2-methyloctan-2-yl)phenyl)-7,7-dimethyl-4-bicyclo(3.1.1)hept-3-enyl) methanol	XRCC2	0.441459	0.0211551	27	0.0251138
(1Ar,3S,4aS,7S,8aS)-3-[(1S,2R,3R)-3-[(2R,5S)-5,6-dimethylheptan-2-yl]-2-(2-hydroxyethyl)-2-methylcyclopentyl]-7-hydroxy-4a-methyl-2,3,5,6,7,8-hexahydro-1aH-naphtho[4,4a-b]oxiren-4-one	XRCC2	0.523889	0.00503596	27	0.0137599
3beta-Hydroxylanostane-7,11-dione acetate;	CLTCL1	0.479853	0.0113105	27	0.0177908
2-Methylthiazolidine-4-carboxylic acid	CLTCL1	-0.478632	0.0115504	27	0.0178891
Penicisteroid A	CLTCL1	0.554945	0.00266111	27	0.0118644
N1-phenethylbenzene-1-carbothioamide	MAD1L1	0.59707	0.0010093	27	0.0106911
4-(2-((7-Amino-2-(furan-2-yl)-[1,2,4]triazolo[1,5-a][1,3,5]triazin-5-yl)amino)ethyl)phenol	MAD1L1	0.51221	0.00630603	27	0.0144471
Pulcherriminic acid; 2,5-Dihydroxy-3,6-bis(2-methylpropyl)pyrazine bis-N-oxide;	HDAC3	0.595238	0.00105567	27	0.0107408
Fludara	HDAC3	0.515263	0.00595051	27	0.0142582
20,21-Diprenylterpendole I;	PRC1	0.518926	0.00554638	27	0.0141987
N-Phenylacetylglutamic acid	LATS1	0.445665	0.0198176	27	0.0240478
(8alpha,10alpha,13alpha,17beta)-17-[(4-Hydroxyphenyl)carbonyl]androsta-3,5-diene-3-carboxylic acid	LATS1	-0.514652	0.00602023	27	0.0143343
Nicotianamine	BUB3	0.472527	0.0128144	27	0.0188883
N-[2-(4-methoxyphenoxy)-5-(trifluoromethyl)phenyl]-5-methyl-2-phenyl-1,3-oxazole-4-carboxamide	BUB3	-0.445665	0.0198176	27	0.0240478
(2E,4E)-5-[2-Methyl-2-(1,1,4,4-tetramethyl-1,2,3,4-tetrahydronaphthalene-6-yl)cyclopropyl]-3-methyl-2,4-pentadienoic acid	BUB3	0.458486	0.0161616	27	0.0214335
2-Methylthiazolidine-4-carboxylic acid	BUB3	0.385836	0.0468419	27	0.0475367
Ansamitocin P-3	BUB3	0.626374	0.000473454	27	0.0087347
Menoctone	BUB3	0.465201	0.0144806	27	0.0202605
14-Fluoro-11Z-tetradecenyl acetate	BUB3	0.435287	0.0232505	27	0.0268817
1-(2-Aminoacetyl)-N-(4-nitrophenyl)pyrrolidine-2-carboxamide	AURKB	-0.445938	0.0197335	27	0.0240478
Dazoxiben	AURKB	0.409896	0.033719	27	0.0355465
Deltoidin A	AURKB	0.582163	0.00144376	27	0.0110644
(2E,6S)-7-hydroxy-2-methyl-6-[(2S,11S,14S,15S)-2,6,6,11,15-pentamethyl-5-oxotetracyclo[8.7.0.0脗?,芒聛路.0脗a脗a,脗a芒聛碌]heptadec-1(10)-en-14-yl]hept-2-enoic acid	NOLC1	-0.478632	0.0115504	27	0.0178891
13-hydroxy-2,6,6,10,11-pentamethyl-14-(4,5,6-trihydroxy-6-methylheptan-2-yl)tetracyclo[8.7.0.0脗?,芒聛路.0脗a脗a,脗a芒聛碌]heptadec-14-en-5-one	ARHGEF10	0.432234	0.0243476	27	0.027619
BRACO-19; 9-[4-(N,N-Dimethylamino)phenylamino]-3,6-bis (3-pyrrolodino-propionamido) acridine;	ARHGEF10	0.421856	0.0283964	27	0.0310747
2-Phosphonopropionic acid	ARHGEF10	0.51221	0.00630603	27	0.0144471
Plazomicin	ARHGEF10	0.501832	0.00765183	27	0.0155705
(14E,16S,17S)-8-(4-Morpholinyl)-17-[2-(4-morpholinyl)-2-oxoethyl]-12-oxa-1,4-diazatricyclo[14.3.1.06,11]icosa-6,8,10,14-tetraen-2-one	TUBA1B	0.484737	0.0103919	27	0.0171242
N-[2-(4-methoxyphenoxy)-5-(trifluoromethyl)phenyl]-5-methyl-2-phenyl-1,3-oxazole-4-carboxamide	TUBA1B	-0.492674	0.00903233	27	0.0161152
Ansamitocin P-3	TUBA1B	0.492674	0.00903233	27	0.0161152
Menoctone	TUBA1B	0.460928	0.0155326	27	0.0209068
1,4a-dimethyl-9-oxo-7-(propan-2-yl)-1,2,3,4,4a,9,10,10a-octahydrophenanthrene-1-carboxylic acid	TUBB4B	-0.473138	0.012683	27	0.0188347
Pulcherriminic acid; 2,5-Dihydroxy-3,6-bis(2-methylpropyl)pyrazine bis-N-oxide;	TUBB4B	0.495116	0.00864526	27	0.0159257
(1Ar,3S,4aS,7S,8aS)-3-[(1S,2R,3R)-3-[(2R,5S)-5,6-dimethylheptan-2-yl]-2-(2-hydroxyethyl)-2-methylcyclopentyl]-7-hydroxy-4a-methyl-2,3,5,6,7,8-hexahydro-1aH-naphtho[4,4a-b]oxiren-4-one	TUBB4B	0.507937	0.00683375	27	0.0148991
4-(2-((7-Amino-2-(furan-2-yl)-[1,2,4]triazolo[1,5-a][1,3,5]triazin-5-yl)amino)ethyl)phenol	TUBB4B	0.412698	0.0324053	27	0.0343258
Fludara	TUBB4B	0.432234	0.0243476	27	0.027619
Pantothenic acid	CIB1	0.554335	0.00269628	27	0.0118876
N-Phenylacetylglutamic acid	CIB1	0.540904	0.00357727	27	0.0126672
Sophoranone;	CIB1	0.520757	0.00535319	27	0.013993
Pymetrozine	CIB1	0.449328	0.01871	27	0.0231426
14,16-dihydroxy-3-methyl-3,4,5,6,7,8,9,10-octahydro-1H-2-benzoxacyclotetradecine-1,7-dione	KAT5	-0.494505	0.0087407	27	0.0159977
Mayolene-14	KAT5	0.583028	0.00141472	27	0.0110644
(1Ar,3S,4aS,7S,8aS)-3-[(1S,2R,3R)-3-[(2R,5S)-5,6-dimethylheptan-2-yl]-2-(2-hydroxyethyl)-2-methylcyclopentyl]-7-hydroxy-4a-methyl-2,3,5,6,7,8-hexahydro-1aH-naphtho[4,4a-b]oxiren-4-one	KAT5	0.521368	0.00529007	27	0.0139754
Deltoidin A	KAT5	0.45177	0.0180002	27	0.0225885
Yamogenin	PLK2	0.583639	0.00139454	27	0.0110644
24a,24b-epoxy-23-tetradehydro-24a,24b-dihomo-1alpha,25-dihydroxyvitamin D3 / 24a,24b-epoxy-23-tetradehydro-24a,24b-dihomo-1alpha,25-dihydroxycholecalciferol	PLK2	0.618437	0.000585488	27	0.00952138
2-Amino-3-propylsulfinylprop-2-enoic acid	PLK2	0.429182	0.0254863	27	0.0285677
26-Hydroxycastasterone;	JTB	0.557387	0.00252433	27	0.0116201
Arsenobetaine	JTB	-0.567155	0.00203574	27	0.0113135
Arachidonic acid ethyl ester	DBF4	0.537851	0.00380858	27	0.0126672
Fenpiclonil; 3-(2,3-Dichlorophenyl)-4-cyanopyrrole;	DBF4	0.527473	0.00469279	27	0.0135131
20,21-Diprenylterpendole I;	DBF4	0.459707	0.0158445	27	0.0211687
Paliperidone Palmitate	DBF4	0.643468	0.000293667	27	0.00746968
(2S)-2-Amino-5-(diaminomethylideneamino)-4-methylpentanoic acid	DBF4	-0.516484	0.00581312	27	0.0142484
Yamogenin	CCNI	-0.448718	0.018891	27	0.0232505
13-hydroxy-2,6,6,10,11-pentamethyl-14-(4,5,6-trihydroxy-6-methylheptan-2-yl)tetracyclo[8.7.0.0脗?,芒聛路.0脗a脗a,脗a芒聛碌]heptadec-14-en-5-one	CCNI	-0.598291	0.000979376	27	0.0106911
Zolazepam	TENT4A	0.517705	0.00567843	27	0.0142484
26-Hydroxycastasterone;	TENT4A	-0.533578	0.00415375	27	0.0128766
Paliperidone Palmitate	TENT4A	0.562882	0.00223844	27	0.0115653
1,4a-dimethyl-9-oxo-7-(propan-2-yl)-1,2,3,4,4a,9,10,10a-octahydrophenanthrene-1-carboxylic acid	CIT	0.663614	0.000160975	27	0.00626225
Pantothenic acid	EML4	0.461538	0.0153786	27	0.020761
NP-008474	EML4	-0.544567	0.0033156	27	0.0123634
N-[2-(4-methoxyphenoxy)-5-(trifluoromethyl)phenyl]-5-methyl-2-phenyl-1,3-oxazole-4-carboxamide	EML4	0.48779	0.00985008	27	0.016818
NP-010770	EML4	-0.558608	0.00245823	27	0.0116201
20,21-Diprenylterpendole I;	EML4	0.529915	0.00447045	27	0.0134181
2-Hydroxy-24-keto-octacosanolide	EML4	-0.477411	0.0117945	27	0.0180977
alpha-Aspartylphenylalanine	CHMP4A	0.549451	0.00299226	27	0.012208
Lagochilin	CHMP4A	0.388889	0.0449829	27	0.0458378
Hydroxyprogesterone caproate	CHMP4A	0.632479	0.000400501	27	0.0087318
Ecdysone	CHMP4A	0.561661	0.00229944	27	0.0116201
4-(2-((7-Amino-2-(furan-2-yl)-[1,2,4]triazolo[1,5-a][1,3,5]triazin-5-yl)amino)ethyl)phenol	RACGAP1	0.503053	0.00748194	27	0.0154627
2-Methylthiazolidine-4-carboxylic acid	RACGAP1	0.440781	0.0213774	27	0.0252758
Lexibulin	UHRF1	-0.420635	0.0289065	27	0.0314077
NP-013285	PPME1	-0.490842	0.00933205	27	0.0164138
LMST01031065	PPME1	0.388889	0.0449829	27	0.0458378
((1R,2R,5R)-2-(2,6-Dimethoxy-4-(2-methyloctan-2-yl)phenyl)-7,7-dimethyl-4-bicyclo(3.1.1)hept-3-enyl) methanol	PPME1	0.42674	0.0264281	27	0.0293088
N-[2-(4-methoxyphenoxy)-5-(trifluoromethyl)phenyl]-5-methyl-2-phenyl-1,3-oxazole-4-carboxamide	TRIAP1	-0.537241	0.00385634	27	0.0126672
N-[4-[Acetyl(3-aminopropyl)amino]butyl]-N-(3-aminopropyl)acetamide	TRIAP1	-0.510989	0.00645317	27	0.0145325
Neoannonin	TIPIN	0.489011	0.00964006	27	0.0166892
N1-phenethylbenzene-1-carbothioamide	KNL1	0.522589	0.00516572	27	0.0138497
Pulcherriminic acid; 2,5-Dihydroxy-3,6-bis(2-methylpropyl)pyrazine bis-N-oxide;	KNL1	0.596459	0.00102455	27	0.0106911
20,21-Diprenylterpendole I;	KNL1	0.491453	0.00923123	27	0.0163233
Vesatolimod	KNL1	0.537851	0.00380858	27	0.0126672
Lexibulin	KNL1	0.535409	0.0040027	27	0.0128086
Paliperidone Palmitate	KNL1	0.656899	0.000197653	27	0.00659388
(2S)-2-Amino-5-(diaminomethylideneamino)-4-methylpentanoic acid	KNL1	-0.54823	0.00307045	27	0.012208
Solutol HS 15	KNL1	0.617216	0.000604631	27	0.00959671
1,4a-dimethyl-9-oxo-7-(propan-2-yl)-1,2,3,4,4a,9,10,10a-octahydrophenanthrene-1-carboxylic acid	USP37	-0.53602	0.0039534	27	0.012733
(1Ar,3S,4aS,7S,8aS)-3-[(1S,2R,3R)-3-[(2R,5S)-5,6-dimethylheptan-2-yl]-2-(2-hydroxyethyl)-2-methylcyclopentyl]-7-hydroxy-4a-methyl-2,3,5,6,7,8-hexahydro-1aH-naphtho[4,4a-b]oxiren-4-one	USP37	0.438339	0.0221941	27	0.0259629
2-Phosphonopropionic acid	USP37	0.461538	0.0153786	27	0.020761
14,16-dihydroxy-3-methyl-3,4,5,6,7,8,9,10-octahydro-1H-2-benzoxacyclotetradecine-1,7-dione	NCAPG	0.525031	0.00492444	27	0.0136454
2-[(2S,3R,4S,5R)-3,4-Dihydroxy-5-{[(isopropylcarbamoyl)amino]methyl}tetrahydro-2-furanyl]-N-(4-methoxybenzyl)acetamide	NCAPG	-0.550061	0.00295381	27	0.012208
Yamogenin	INTS3	0.460317	0.0156879	27	0.021073
N1,N1-dimethyl-4-[3-(methylthio)-4,5-dihydro-1H-1,2,4-triazol-5-yl]aniline	INTS3	-0.58486	0.00135493	27	0.0110644
Ruboxistaurin	INTS3	0.421245	0.0286505	27	0.0312494
N-[2-(4-methoxyphenoxy)-5-(trifluoromethyl)phenyl]-5-methyl-2-phenyl-1,3-oxazole-4-carboxamide	FBXL15	-0.457875	0.016322	27	0.0215886
Arsenobetaine	FBXL15	-0.512821	0.00623353	27	0.0144471
(3R,4S,6R)-N-(2-Methoxybenzyl)-6-{[4-(2-pyridinyl)-1H-1,2,3-triazol-1-yl]methyl}quinuclidine-3-carboxamide	BRCC3	0.534188	0.00410287	27	0.012819
1,2,3,4-Tetrahydroisoquinolin-1-yl formate	NAA50	-0.529304	0.00452518	27	0.01342
NP-007425	KIF18A	-0.504274	0.00731524	27	0.0152934
N-[4-cyano-1-(4-fluorophenyl)-1H-pyrazol-5-yl]cyclohexanecarboxamide	KIF18A	0.54884	0.00303114	27	0.012208
(1Ar,3S,4aS,7S,8aS)-3-[(1S,2R,3R)-3-[(2R,5S)-5,6-dimethylheptan-2-yl]-2-(2-hydroxyethyl)-2-methylcyclopentyl]-7-hydroxy-4a-methyl-2,3,5,6,7,8-hexahydro-1aH-naphtho[4,4a-b]oxiren-4-one	KIF18A	-0.580586	0.00149798	27	0.0110644
2-Phosphonopropionic acid	KIF18A	0.489011	0.00964006	27	0.0166892
3-(2-Ethyl-5-oxohexyl)phthalic acid	KIF18A	-0.441392	0.0211771	27	0.0251138
(2S)-2-Amino-5-(diaminomethylideneamino)-4-methylpentanoic acid	KIF18A	-0.594628	0.00107153	27	0.0107915
Lovastatin	LZTS2	-0.561661	0.00229944	27	0.0116201
2,2,2-Trifluoroethyl	LZTS2	-0.528694	0.00458047	27	0.0134433
5-(tert-butyl)-2-methyl-N-(5-methyl-3-isoxazolyl)-3-furamide	SNX18	-0.474969	0.0122957	27	0.0185651
Nicotianamine	TUBGCP5	0.526862	0.00474982	27	0.0135203
2-Phosphonopropionic acid	EME2	0.549451	0.00299226	27	0.012208
Lexibulin	EME2	0.495116	0.00864526	27	0.0159257
Menoctone	EME2	-0.613553	0.000665374	27	0.00992557
NP-018314	SKA3	0.525528	0.00487648	27	0.0136075
Lovastatin	SKA3	0.40263	0.0373255	27	0.038853
3beta-Hydroxylanostane-7,11-dione acetate;	SKA3	0.619383	0.000571022	27	0.00944089
5-(tert-butyl)-2-methyl-N-(5-methyl-3-isoxazolyl)-3-furamide	TUBB8	0.426948	0.0263467	27	0.0292675
Militarinone A;	TUBB8	-0.531903	0.00429606	27	0.0131543
Fucoxanthinol	TUBB8	-0.53428	0.00409529	27	0.012819
Paliperidone Palmitate	TUBB8	-0.40675	0.0352448	27	0.0368418
Solutol HS 15	TUBB8	-0.481208	0.0110492	27	0.0175919
N-({(2R,4S,5R)-5-[6-(3,4-Dimethoxyphenyl)-2-methyl-4-pyrimidinyl]-1-azabicyclo[2.2.2]oct-2-yl}methyl)cyclobutanecarboxamide	CENPW	0.456654	0.0166469	27	0.0218436
Lovastatin	CENPW	0.496337	0.00845701	27	0.0159257
N-[4-cyano-1-(4-fluorophenyl)-1H-pyrazol-5-yl]cyclohexanecarboxamide	CCDC61	-0.611722	0.00069769	27	0.0101038
N-[3-(3-chloro-10,11-dihydro-5H-dibenzo[b,f]azepin-5-yl)propyl]-N,N-di methylamine hydrochloride	CCDC61	-0.602564	0.000880624	27	0.010525
BRACO-19; 9-[4-(N,N-Dimethylamino)phenylamino]-3,6-bis (3-pyrrolodino-propionamido) acridine;	CCDC61	-0.558608	0.00245823	27	0.0116201
2-Hydroxy-24-keto-octacosanolide	CCNB1	-0.51221	0.00630603	27	0.0144471
Penicisteroid A	CCNB1	-0.428571	0.0257192	27	0.0287314
2,2,2-Trifluoroethyl	CDK7	0.3663	0.0602169	27	0.0605219
Tephrosol	CDKN2A	-0.521368	0.00529007	27	0.0139754
Cotylenin F;	CSNK1E	-0.409035	0.0341311	27	0.0358476
(3R,4S,6R)-N-(2-Methoxybenzyl)-6-{[4-(2-pyridinyl)-1H-1,2,3-triazol-1-yl]methyl}quinuclidine-3-carboxamide	CSNK2B	0.510989	0.00645317	27	0.0145325
10-Methyl-9-(10-methyl-1H-acridin-9-yl)-1H-acridine	CSNK2B	-0.432845	0.0241249	27	0.0275079
13-hydroxy-2,6,6,10,11-pentamethyl-14-(4,5,6-trihydroxy-6-methylheptan-2-yl)tetracyclo[8.7.0.0脗?,芒聛路.0脗a脗a,脗a芒聛碌]heptadec-14-en-5-one	LIG1	0.544567	0.0033156	27	0.0123634
24a,24b-epoxy-23-tetradehydro-24a,24b-dihomo-1alpha,25-dihydroxyvitamin D3 / 24a,24b-epoxy-23-tetradehydro-24a,24b-dihomo-1alpha,25-dihydroxycholecalciferol	LIG1	0.568987	0.00195383	27	0.0112929
5-(tert-butyl)-2-methyl-N-(5-methyl-3-isoxazolyl)-3-furamide	MCM4	-0.580586	0.00149798	27	0.0110644
N-Phenylacetylglutamic acid	ORC4	0.52381	0.00504386	27	0.0137599
Pymetrozine	ORC4	0.444444	0.0201985	27	0.024361
Morfamquat; Morfamquat dichloride;	POLE2	0.43895	0.0219876	27	0.0257821
Morfamquat; Morfamquat dichloride;	PPP2R1B	0.471306	0.0130804	27	0.0191525
2-Hydroxypropyl octanoate	PPP2R1B	0.452381	0.0178263	27	0.0224697
Kaempferol 3-(3''-acetyl-6''-p-coumaroylglucoside)	PPP2R2A	0.569597	0.00192717	27	0.0112788
N?[5?(diethylamino)?2?[(1E)?2?{4?[(1,3?dioxo?2,3?dihydro?1H?inden?2?ylidene)methyl]phenyl}diazen?1?yl]phenyl]acetamide	PPP2R5D	-0.428571	0.0257192	27	0.0287314
Morfamquat; Morfamquat dichloride;	PPP2R5D	0.501221	0.00773799	27	0.0156177
Arsenobetaine	MAPK1	0.592796	0.00112036	27	0.0109498
2,2,2-Trifluoroethyl	MAPK1	0.479853	0.0113105	27	0.0177908
Hydroxyprogesterone caproate	PSMA2	0.452381	0.0178263	27	0.0224697
Ecdysone	PSMA2	0.43956	0.0217826	27	0.0256023
3-(2-Ethyl-5-oxohexyl)phthalic acid	PSMB1	0.349206	0.0742036	27	0.0743159
Methanandamide	PTK6	0.513431	0.00616173	27	0.0143653
1,7-bis(4-hydroxyphenyl)heptan-3-one	PTK6	0.431624	0.024572	27	0.0277782
(8alpha,10alpha,13alpha,17beta)-17-[(4-Hydroxyphenyl)carbonyl]androsta-3,5-diene-3-carboxylic acid	PTK6	-0.449939	0.0185305	27	0.0230209
3-hydroxy-9,9,16,16-tetramethyl-24,26-dioxo-8-oxa-14,23,25-triazaheptacyclo[17.5.2.0脗a,脗a芒聛路.0脗l,脗a芒聛碌.0芒聛麓,脗a脗l.0芒聛路,脗a脗?.0脗a芒聛a,脗?脗l]hexacosa-4,6,10,12,14-pentaen-14-ium-14-olate	TUBB2A	-0.42674	0.0264281	27	0.0293088
Militarinone A;	TUBB2A	0.351648	0.0720658	27	0.0722114
Menoctone	TUBB2A	0.537851	0.00380858	27	0.0126672
N-[4-[Acetyl(3-aminopropyl)amino]butyl]-N-(3-aminopropyl)acetamide	TUBB2A	-0.458486	0.0161616	27	0.0214335
Sophoranone;	SMC1A	-0.432234	0.0243476	27	0.027619
Pulcherriminic acid; 2,5-Dihydroxy-3,6-bis(2-methylpropyl)pyrazine bis-N-oxide;	SMC1A	0.56044	0.00236187	27	0.0116201
Fludara	SMC1A	0.454823	0.0171442	27	0.0221302
Arachidonic acid ethyl ester	CCNE2	-0.648352	0.000254846	27	0.00705102
Pulcherriminic acid; 2,5-Dihydroxy-3,6-bis(2-methylpropyl)pyrazine bis-N-oxide;	SMC4	0.583639	0.00139454	27	0.0110644
20,21-Diprenylterpendole I;	SMC4	0.600122	0.000935936	27	0.0106911
4-(2-((7-Amino-2-(furan-2-yl)-[1,2,4]triazolo[1,5-a][1,3,5]triazin-5-yl)amino)ethyl)phenol	SMC4	0.58486	0.00135493	27	0.0110644
Azaserine	SMC4	0.553114	0.00276781	27	0.0120955
alpha-Aspartylphenylalanine	DCTN2	0.542735	0.00344431	27	0.0125847
LMST01031065	DCTN2	0.40232	0.0374858	27	0.0389516
Ansamitocin P-3	SMC2	0.445665	0.0198176	27	0.0240478
N-[4-[Acetyl(3-aminopropyl)amino]butyl]-N-(3-aminopropyl)acetamide	SMC2	-0.510379	0.00652782	27	0.0145456
Yamogenin	CEP164	-0.46337	0.014924	27	0.0204625
Plazomicin	CEP164	-0.420024	0.0291643	27	0.031584
Paliperidone Palmitate	ANKLE2	0.556166	0.00259194	27	0.0116873
Anacardic acid	FBXL7	-0.459957	0.0157802	27	0.021154
NP-008474	FBXL7	-0.567906	0.0020018	27	0.0113135
26-Hydroxycastasterone;	FBXL7	-0.541087	0.00356379	27	0.0126672
N-[4-[Acetyl(3-aminopropyl)amino]butyl]-N-(3-aminopropyl)acetamide	FBXL7	0.484765	0.0103869	27	0.0171242
Plazomicin	ORC3	-0.509158	0.00667931	27	0.0146915
LMST01031065	FBXO5	0.470085	0.0133511	27	0.019434
Morfamquat; Morfamquat dichloride;	FBXO5	-0.484737	0.0103919	27	0.0171242
26-Hydroxycastasterone;	FBXO5	0.574481	0.00172488	27	0.0110644
Tert-butylbenzene	FBXO5	-0.539072	0.00371457	27	0.0126672
NP-013285	POLE3	-0.462759	0.0150743	27	0.0205549
alpha-Aspartylphenylalanine	POLE3	0.54823	0.00307045	27	0.012208
LMST01060029	POLE3	0.532967	0.00420517	27	0.0129551
NP-013285	NDE1	0.486569	0.0100639	27	0.0169595
13-hydroxy-2,6,6,10,11-pentamethyl-14-(4,5,6-trihydroxy-6-methylheptan-2-yl)tetracyclo[8.7.0.0脗?,芒聛路.0脗a脗a,脗a芒聛碌]heptadec-14-en-5-one	NDE1	0.526252	0.00480743	27	0.0135675
LMST01060029	NDE1	-0.437729	0.0224022	27	0.0261447
Yamogenin	ERCC6L	0.43956	0.0217826	27	0.0256023
LMST01060029	SPDL1	0.496947	0.00836418	27	0.0158799
3-(2-Ethyl-5-oxohexyl)phthalic acid	SPDL1	-0.550061	0.00295381	27	0.012208
2-(5-hexadecylfuran-2-yl)-acetic acid	SPDL1	0.454212	0.0173127	27	0.0221746
Arsenobetaine	CENPN	0.518315	0.00561208	27	0.0142383
3-(2-Ethyl-5-oxohexyl)phthalic acid	CENPN	0.401099	0.0381231	27	0.0394144
(3R,4S,6R)-N-(2-Methoxybenzyl)-6-{[4-(2-pyridinyl)-1H-1,2,3-triazol-1-yl]methyl}quinuclidine-3-carboxamide	LIN37	0.519536	0.00548134	27	0.0140685
N-{[(2R,4S,5R)-5-{2-Methyl-6-[4-(trifluoromethyl)phenyl]-4-pyrimidinyl}-1-azabicyclo[2.2.2]oct-2-yl]methyl}methanesulfonamide	LPIN3	0.402295	0.0374988	27	0.0389516
3-hydroxy-9,9,16,16-tetramethyl-24,26-dioxo-8-oxa-14,23,25-triazaheptacyclo[17.5.2.0脗a,脗a芒聛路.0脗l,脗a芒聛碌.0芒聛麓,脗a脗l.0芒聛路,脗a脗?.0脗a芒聛a,脗?脗l]hexacosa-4,6,10,12,14-pentaen-14-ium-14-olate	LPIN3	0.407659	0.0347984	27	0.0364327
Arachidonic acid ethyl ester	LPIN3	0.495493	0.00858675	27	0.0159257
Fenpiclonil; 3-(2,3-Dichlorophenyl)-4-cyanopyrrole;	MZT2B	-0.546398	0.00319101	27	0.0123411
(1Ar,3S,4aS,7S,8aS)-3-[(1S,2R,3R)-3-[(2R,5S)-5,6-dimethylheptan-2-yl]-2-(2-hydroxyethyl)-2-methylcyclopentyl]-7-hydroxy-4a-methyl-2,3,5,6,7,8-hexahydro-1aH-naphtho[4,4a-b]oxiren-4-one	TUBB6	0.445665	0.0198176	27	0.0240478
NP-021050	CENPL	0.515873	0.00588148	27	0.0142582
Fenpiclonil; 3-(2,3-Dichlorophenyl)-4-cyanopyrrole;	CENPL	0.450549	0.0183523	27	0.0228712
3beta-Hydroxylanostane-7,11-dione acetate;	CENPL	0.42735	0.0261901	27	0.0291099
4-Cyano-N-{[(1S,4S,6S)-6-isopropyl-3-methyl-4-(2-{[2-(4-morpholinyl)ethyl]amino}-2-oxoethyl)-2-cyclohexen-1-yl]methyl}benzamide	NUP35	0.495726	0.0085507	27	0.0159257
((1R,2R,5R)-2-(2,6-Dimethoxy-4-(2-methyloctan-2-yl)phenyl)-7,7-dimethyl-4-bicyclo(3.1.1)hept-3-enyl) methanol	LIN9	-0.579976	0.00151945	27	0.0110644
Ecdysone	LIN9	-0.471917	0.0129468	27	0.019013
Fenpiclonil; 3-(2,3-Dichlorophenyl)-4-cyanopyrrole;	MZT2A	-0.492674	0.00903233	27	0.0161152
Takinib	MZT2A	0.479243	0.0114299	27	0.0178558
Neoannonin	MZT2A	0.430403	0.0250258	27	0.0281629
6alpha,16beta-diacetoxy-hopan-22-ol	MZT2A	0.570208	0.00190081	27	0.0112788
Demeton-S-methylsulphon;	BUB1	0.680708	9.32403e-05	27	0.00614799
Fludara	BUB1	0.627595	0.000457999	27	0.0087347
N-({(2R,4S,5R)-5-[6-(3,4-Dimethoxyphenyl)-2-methyl-4-pyrimidinyl]-1-azabicyclo[2.2.2]oct-2-yl}methyl)cyclobutanecarboxamide	CCND3	0.552503	0.00280419	27	0.0121521
Yamogenin	CCND3	0.572039	0.00182361	27	0.0110644
3-hydroxy-9,9,16,16-tetramethyl-24,26-dioxo-8-oxa-14,23,25-triazaheptacyclo[17.5.2.0脗a,脗a芒聛路.0脗l,脗a芒聛碌.0芒聛麓,脗a脗l.0芒聛路,脗a脗?.0脗a芒聛a,脗?脗l]hexacosa-4,6,10,12,14-pentaen-14-ium-14-olate	CCND3	0.487179	0.00995652	27	0.0169269
NP-020232	CCND3	0.559219	0.00242574	27	0.0116201
Militarinone A;	CCND3	-0.505495	0.00715167	27	0.0151753
(1Ar,3S,4aS,7S,8aS)-3-[(1S,2R,3R)-3-[(2R,5S)-5,6-dimethylheptan-2-yl]-2-(2-hydroxyethyl)-2-methylcyclopentyl]-7-hydroxy-4a-methyl-2,3,5,6,7,8-hexahydro-1aH-naphtho[4,4a-b]oxiren-4-one	CCND3	0.443834	0.0203912	27	0.0244892
14-Fluoro-11Z-tetradecenyl acetate	CCND3	0.504274	0.00731524	27	0.0152934
Deltoidin A	CCND3	0.5116	0.00637924	27	0.0145309
N1-phenethylbenzene-1-carbothioamide	CDK11B	0.490232	0.00943379	27	0.0164614
2-hydroxy-3-{[5-(N-hydroxyacetamido)pentyl]carbamoyl}-2-({[5-(N-hydroxyacetamido)pentyl]carbamoyl}methyl)propanoic acid	CDK11B	-0.526862	0.00474982	27	0.0135203
NP-013285	CDK11B	-0.461538	0.0153786	27	0.020761
N-[2-(4-methoxyphenoxy)-5-(trifluoromethyl)phenyl]-5-methyl-2-phenyl-1,3-oxazole-4-carboxamide	CDK11B	0.409035	0.0341311	27	0.0358476
20,21-Diprenylterpendole I;	CDK11B	0.479243	0.0114299	27	0.0178558
4-(2-((7-Amino-2-(furan-2-yl)-[1,2,4]triazolo[1,5-a][1,3,5]triazin-5-yl)amino)ethyl)phenol	CDK11B	0.687424	7.45011e-05	27	0.00614799
(2S)-2-Amino-5-(diaminomethylideneamino)-4-methylpentanoic acid	CDK11B	-0.523199	0.00510448	27	0.0137599
NP-018131	CSNK2A2	0.462759	0.0150743	27	0.0205549
2-Amino-3-propylsulfinylprop-2-enoic acid	CSNK2A2	-0.471306	0.0130804	27	0.0191525
Takinib	CSNK2A2	-0.412698	0.0324053	27	0.0343258
2-(5-hexadecylfuran-2-yl)-acetic acid	CSNK2A2	-0.449939	0.0185305	27	0.0230209
3-hydroxyphenylacetoylglutamine	E2F2	0.464591	0.0146271	27	0.0203365
4-Cyano-N-{[(1S,4S,6S)-6-isopropyl-3-methyl-4-(2-{[2-(4-morpholinyl)ethyl]amino}-2-oxoethyl)-2-cyclohexen-1-yl]methyl}benzamide	E2F2	0.500611	0.00782495	27	0.0156815
N-({(2R,4S,5R)-5-[6-(3,4-Dimethoxyphenyl)-2-methyl-4-pyrimidinyl]-1-azabicyclo[2.2.2]oct-2-yl}methyl)cyclobutanecarboxamide	E2F2	0.498168	0.00818108	27	0.0158199
N-{[(2R,4S,5R)-5-{2-Methyl-6-[4-(trifluoromethyl)phenyl]-4-pyrimidinyl}-1-azabicyclo[2.2.2]oct-2-yl]methyl}methanesulfonamide	E2F2	0.60928	0.000742901	27	0.0101859
N?[5?(diethylamino)?2?[(1E)?2?{4?[(1,3?dioxo?2,3?dihydro?1H?inden?2?ylidene)methyl]phenyl}diazen?1?yl]phenyl]acetamide	E2F2	0.572039	0.00182361	27	0.0110644
24a,24b-epoxy-23-tetradehydro-24a,24b-dihomo-1alpha,25-dihydroxyvitamin D3 / 24a,24b-epoxy-23-tetradehydro-24a,24b-dihomo-1alpha,25-dihydroxycholecalciferol	E2F2	0.525641	0.00486564	27	0.0135964
10-Methyl-9-(10-methyl-1H-acridin-9-yl)-1H-acridine	E2F2	0.564713	0.00214954	27	0.0114642
14-Fluoro-11Z-tetradecenyl acetate	E2F2	0.579365	0.00154118	27	0.0110644
2-Hydroxy-24-keto-octacosanolide	E2F2	-0.371184	0.056624	27	0.0570843
5-Acetylamino-6-amino-3-methyluracil	E2F4	-0.57265	0.00179848	27	0.0110644
5-Methanesulfonamido-6-(2,4-difluorothiophenyl)-1-indanone	E2F4	-0.531746	0.00430963	27	0.0131543
Pymetrozine	E2F4	-0.59768	0.000994239	27	0.0106911
Ruboxistaurin	E2F4	-0.404762	0.0362367	27	0.0377593
Tert-butylbenzene	E2F4	-0.581197	0.00147678	27	0.0110644
N-[4-cyano-1-(4-fluorophenyl)-1H-pyrazol-5-yl]cyclohexanecarboxamide	HDAC1	-0.437118	0.0226119	27	0.0263429
14,16-dihydroxy-3-methyl-3,4,5,6,7,8,9,10-octahydro-1H-2-benzoxacyclotetradecine-1,7-dione	POLD1	0.452991	0.0176537	27	0.0224226
N-{[(2R,4S,5R)-5-{2-Methyl-6-[4-(trifluoromethyl)phenyl]-4-pyrimidinyl}-1-azabicyclo[2.2.2]oct-2-yl]methyl}methanesulfonamide	POLD1	-0.528083	0.00463634	27	0.0134678
13-hydroxy-2,6,6,10,11-pentamethyl-14-(4,5,6-trihydroxy-6-methylheptan-2-yl)tetracyclo[8.7.0.0脗?,芒聛路.0脗a脗a,脗a芒聛碌]heptadec-14-en-5-one	POLD1	-0.429792	0.0252552	27	0.0283247
5-Methanesulfonamido-6-(2,4-difluorothiophenyl)-1-indanone	POLD1	-0.416972	0.0304814	27	0.0326715
3-(2-Ethyl-5-oxohexyl)phthalic acid	POLD1	-0.454212	0.0173127	27	0.0221746
2-hydroxy-3-{[5-(N-hydroxyacetamido)pentyl]carbamoyl}-2-({[5-(N-hydroxyacetamido)pentyl]carbamoyl}methyl)propanoic acid	PPP2R5B	-0.495726	0.0085507	27	0.0159257
Methanandamide	PPP2R5B	0.485348	0.0102816	27	0.01707
5-(tert-butyl)-2-methyl-N-(5-methyl-3-isoxazolyl)-3-furamide	PPP2R5B	-0.493284	0.00893423	27	0.0160703
(2E,6S)-7-hydroxy-2-methyl-6-[(2S,11S,14S,15S)-2,6,6,11,15-pentamethyl-5-oxotetracyclo[8.7.0.0脗?,芒聛路.0脗a脗a,脗a芒聛碌]heptadec-1(10)-en-14-yl]hept-2-enoic acid	PPP2R5B	-0.542735	0.00344431	27	0.0125847
Demeton-S-methylsulphon;	PPP2R5B	0.455433	0.0169771	27	0.0220004
Pulcherriminic acid; 2,5-Dihydroxy-3,6-bis(2-methylpropyl)pyrazine bis-N-oxide;	PPP2R5B	0.398046	0.0397542	27	0.0409112
4-(2-((7-Amino-2-(furan-2-yl)-[1,2,4]triazolo[1,5-a][1,3,5]triazin-5-yl)amino)ethyl)phenol	PPP2R5B	0.506105	0.00707104	27	0.0150849
TETRAHYDROURIDINE	PPP2R5B	-0.5	0.00791274	27	0.0156832
Lovastatin	PSMC6	0.773504	2.23141e-06	27	0.000737851
Sophoranone;	PSMC6	-0.510379	0.00652782	27	0.0145456
Lexibulin	PSMC6	-0.517094	0.00574544	27	0.0142484
26-Hydroxycastasterone;	RAB1A	-0.551893	0.00284097	27	0.0121738
Bisulepine	RFC4	0.490842	0.00933205	27	0.0164138
N1-phenethylbenzene-1-carbothioamide	TK1	0.427961	0.0259538	27	0.0289283
Anacardic acid	TMPO	0.46337	0.014924	27	0.0204625
3-Phenyllactic acid	TMPO	0.516484	0.00581312	27	0.0142484
NP-014796	TMPO	0.4884	0.0097446	27	0.0167388
Morfamquat; Morfamquat dichloride;	TMPO	0.3779	0.0519596	27	0.052462
3beta-Hydroxylanostane-7,11-dione acetate;	TMPO	0.412698	0.0324053	27	0.0343258
19-Chloroproansamitocin;	TMPO	0.381563	0.0495456	27	0.0501523
BRACO-19; 9-[4-(N,N-Dimethylamino)phenylamino]-3,6-bis (3-pyrrolodino-propionamido) acridine;	TMPO	-0.53602	0.0039534	27	0.012733
Vesatolimod	TMPO	-0.517094	0.00574544	27	0.0142484
N-[4-cyano-1-(4-fluorophenyl)-1H-pyrazol-5-yl]cyclohexanecarboxamide	TUBA1A	0.578144	0.00158544	27	0.0110644
LMST01060029	CDC23	0.494505	0.0087407	27	0.0159977
Tert-butylbenzene	CDC23	-0.618437	0.000585488	27	0.00952138
6Z,9Z,12Z-Octadecatriene	CDC23	-0.43895	0.0219876	27	0.0257821
N1-phenethylbenzene-1-carbothioamide	CKAP5	0.459707	0.0158445	27	0.0211687
3-Phenyllactic acid	CKAP5	-0.506716	0.00699119	27	0.0150696
Methanandamide	CKAP5	0.432845	0.0241249	27	0.0275079
5-(tert-butyl)-2-methyl-N-(5-methyl-3-isoxazolyl)-3-furamide	CKAP5	-0.481685	0.0109584	27	0.0175334
Pulcherriminic acid; 2,5-Dihydroxy-3,6-bis(2-methylpropyl)pyrazine bis-N-oxide;	CKAP5	0.564103	0.00217883	27	0.0114968
Ecdysone	CKAP5	-0.57326	0.00177366	27	0.0110644
Fucoxanthinol	CKAP5	0.499389	0.00800135	27	0.0157175
2-Amino-3-propylsulfinylprop-2-enoic acid	CKAP5	-0.521978	0.00522758	27	0.0138842
Paliperidone Palmitate	CKAP5	0.499389	0.00800135	27	0.0157175
Solutol HS 15	CKAP5	0.538462	0.00376133	27	0.0126672
6Z,9Z,12Z-Octadecatriene	CKAP5	0.499389	0.00800135	27	0.0157175
N-[3-(3-chloro-10,11-dihydro-5H-dibenzo[b,f]azepin-5-yl)propyl]-N,N-di methylamine hydrochloride	NUP58	0.607448	0.000778462	27	0.0101859
BRACO-19; 9-[4-(N,N-Dimethylamino)phenylamino]-3,6-bis (3-pyrrolodino-propionamido) acridine;	NUP58	0.589133	0.00122384	27	0.0110368
(14E,16S,17S)-8-(4-Morpholinyl)-17-[2-(4-morpholinyl)-2-oxoethyl]-12-oxa-1,4-diazatricyclo[14.3.1.06,11]icosa-6,8,10,14-tetraen-2-one	PSMD14	-0.666056	0.000149209	27	0.00615015
Zolazepam	PSMD14	0.473138	0.012683	27	0.0188347
Jacarandic acid	PSMD14	0.513431	0.00616173	27	0.0143653
NP-018314	NUP205	0.420024	0.0291643	27	0.031584
1,7-bis(4-hydroxyphenyl)heptan-3-one	NUP205	0.481685	0.0109584	27	0.0175334
Isolysergol	NUP205	0.46337	0.014924	27	0.0204625
Fenpiclonil; 3-(2,3-Dichlorophenyl)-4-cyanopyrrole;	AHCTF1	0.504274	0.00731524	27	0.0152934
NP-018314	NSL1	0.489621	0.00953646	27	0.0166114
NP-018131	NSL1	-0.448718	0.018891	27	0.0232505
Fenpiclonil; 3-(2,3-Dichlorophenyl)-4-cyanopyrrole;	NSL1	-0.655067	0.000208853	27	0.00679287
Fludara	NSL1	-0.446886	0.0194426	27	0.0237818
Pymetrozine	NSL1	0.541514	0.00353247	27	0.0126672
Tert-butylbenzene	NSL1	0.487179	0.00995652	27	0.0169269
NP-014796	CHMP2B	0.431624	0.024572	27	0.0277782
Bisulepine	CHMP2B	0.563492	0.00220846	27	0.0115002
Foretinib	CHMP2B	0.577534	0.00160798	27	0.0110644
N-Methacryloyl-L-glutamic acid	CHMP2B	0.477411	0.0117945	27	0.0180977
6alpha,16beta-diacetoxy-hopan-22-ol	CHMP2B	0.476801	0.0119182	27	0.018217
(7E,13E)-11,12-Dihydroxy-3-isobutyl-4,5,8-trimethyl-3,3a,4,6a,9,10,11,12-octahydro-1H-cycloundeca[d]isoindole-1,15(2H)-dione	PPP2R3B	0.380952	0.0499417	27	0.0505275
4-Cyano-N-{[(1S,4S,6S)-6-isopropyl-3-methyl-4-(2-{[2-(4-morpholinyl)ethyl]amino}-2-oxoethyl)-2-cyclohexen-1-yl]methyl}benzamide	ANAPC2	-0.442002	0.0209784	27	0.0249677
3-Phenyllactic acid	GMNN	-0.53663	0.00390461	27	0.0126996
1,4:3,6-Dianhydro-2-deoxy-5-O-(ethylcarbamoyl)-2-[(phenylcarbamoyl)amino]-D-glucitol	GMNN	0.484737	0.0103919	27	0.0171242
Pulcherriminic acid; 2,5-Dihydroxy-3,6-bis(2-methylpropyl)pyrazine bis-N-oxide;	GMNN	0.821123	1.54138e-07	27	0.000152905
20,21-Diprenylterpendole I;	GMNN	0.486569	0.0100639	27	0.0169595
(8alpha,10alpha,13alpha,17beta)-17-[(4-Hydroxyphenyl)carbonyl]androsta-3,5-diene-3-carboxylic acid	GMNN	-0.330891	0.0918202	27	0.0918665
Fludara	GMNN	0.521368	0.00529007	27	0.0139754
Paliperidone Palmitate	GMNN	0.627595	0.000457999	27	0.0087347
N-[1-(4-methoxyphenyl)-5-methyl-1H-pyrazol-4-yl]-4-morpholinecarboxamide	FZR1	0.624542	0.000497491	27	0.0087347
Zolazepam	FZR1	0.628816	0.000442986	27	0.0087347
Lagochilin	FZR1	-0.539072	0.00371457	27	0.0126672
(14E,16S,17S)-8-(4-Morpholinyl)-17-[2-(4-morpholinyl)-2-oxoethyl]-12-oxa-1,4-diazatricyclo[14.3.1.06,11]icosa-6,8,10,14-tetraen-2-one	TUBA8	-0.537851	0.00380858	27	0.0126672
Lovastatin	TUBA8	-0.545177	0.00327362	27	0.0123634
Menoctone	TUBA8	-0.526862	0.00474982	27	0.0135203
Ruboxistaurin	TUBA8	-0.500611	0.00782495	27	0.0156815
2-Naphthalenol, 1-[2-[4-[2-(dimethylphenyl)diazenyl]dimethylphenyl]diazenyl]-	TUBA8	0.448107	0.0190734	27	0.0234314
glas#22	TUBA8	0.445665	0.0198176	27	0.0240478
(14E,16S,17S)-8-(4-Morpholinyl)-17-[2-(4-morpholinyl)-2-oxoethyl]-12-oxa-1,4-diazatricyclo[14.3.1.06,11]icosa-6,8,10,14-tetraen-2-one	CEP192	-0.453602	0.0174825	27	0.0223057
Methanandamide	CEP192	0.447497	0.0192573	27	0.0235988
LMST01060029	NDC1	-0.501832	0.00765183	27	0.0155705
Lovastatin	CENPO	-0.576313	0.0016539	27	0.0110644
Menoctone	CENPO	-0.495726	0.0085507	27	0.0159257
Tephrosol	CENPO	-0.485958	0.0101723	27	0.0169595
N-[2-(4-methoxyphenoxy)-5-(trifluoromethyl)phenyl]-5-methyl-2-phenyl-1,3-oxazole-4-carboxamide	B9D2	0.533578	0.00415375	27	0.0128766
N-[3-(3-chloro-10,11-dihydro-5H-dibenzo[b,f]azepin-5-yl)propyl]-N,N-di methylamine hydrochloride	B9D2	0.507937	0.00683375	27	0.0148991
2-Methylthiazolidine-4-carboxylic acid	B9D2	-0.368742	0.0583989	27	0.0587841
Paliperidone Palmitate	B9D2	0.454823	0.0171442	27	0.0221302
(2S)-2-Amino-5-(diaminomethylideneamino)-4-methylpentanoic acid	B9D2	-0.545788	0.00323209	27	0.0123634
N?[5?(diethylamino)?2?[(1E)?2?{4?[(1,3?dioxo?2,3?dihydro?1H?inden?2?ylidene)methyl]phenyl}diazen?1?yl]phenyl]acetamide	NUF2	0.490842	0.00933205	27	0.0164138
Jacarandic acid	NUF2	-0.525641	0.00486564	27	0.0135964
Solutol HS 15	NUF2	0.521978	0.00522758	27	0.0138842
Takinib	NUF2	-0.448718	0.018891	27	0.0232505
14-Fluoro-11Z-tetradecenyl acetate	NUF2	0.557998	0.00249109	27	0.0116201
5-Acetylamino-6-amino-3-methyluracil	GINS4	-0.467643	0.0139063	27	0.0198063
N1-phenethylbenzene-1-carbothioamide	GINS4	0.444444	0.0201985	27	0.024361
N-{[(2R,4S,5R)-5-{2-Methyl-6-[4-(trifluoromethyl)phenyl]-4-pyrimidinyl}-1-azabicyclo[2.2.2]oct-2-yl]methyl}methanesulfonamide	GINS4	-0.410867	0.0332592	27	0.0351178
(1S,2S,3S,4R,5R)-2-[(1,3-Benzodioxol-5-ylmethyl)amino]-4-{methyl[2-(2-pyridinyl)ethyl]amino}-6,8-dioxabicyclo[3.2.1]octan-3-ol	GINS4	-0.46337	0.014924	27	0.0204625
ethyl 4-[2-(3,4,5-trimethoxybenzylidene)hydrazino]benzoate	GINS4	-0.46398	0.0147749	27	0.0204133
NP-018131	GINS4	0.442002	0.0209784	27	0.0249677
(8alpha,10alpha,13alpha,17beta)-17-[(4-Hydroxyphenyl)carbonyl]androsta-3,5-diene-3-carboxylic acid	GINS4	0.434676	0.0234667	27	0.0270843
10-Methyl-9-(10-methyl-1H-acridin-9-yl)-1H-acridine	GINS4	-0.484127	0.0105032	27	0.0172218
N-[4-[Acetyl(3-aminopropyl)amino]butyl]-N-(3-aminopropyl)acetamide	GINS4	0.437729	0.0224022	27	0.0261447
Demeton-S-methylsulphon;	TUBA3D	0.520143	0.00541733	27	0.014013
2-(5-hexadecylfuran-2-yl)-acetic acid	TUBA3D	0.428298	0.0258239	27	0.0288159
20,21-Diprenylterpendole I;	HAUS1	-0.515873	0.00588148	27	0.0142582
NP-013285	CC2D1B	-0.462149	0.0152258	27	0.0206198
(2E,6S)-7-hydroxy-2-methyl-6-[(2S,11S,14S,15S)-2,6,6,11,15-pentamethyl-5-oxotetracyclo[8.7.0.0脗?,芒聛路.0脗a脗a,脗a芒聛碌]heptadec-1(10)-en-14-yl]hept-2-enoic acid	CC2D1B	-0.432234	0.0243476	27	0.027619
Hydroxyprogesterone caproate	CC2D1B	-0.516484	0.00581312	27	0.0142484
26-Hydroxycastasterone;	CC2D1B	0.443834	0.0203912	27	0.0244892
2,2,2-Trifluoroethyl	CC2D1B	-0.62149	0.000539926	27	0.0092346
Ecdysone	CC2D1B	-0.416361	0.0307504	27	0.0329066
Jacarandic acid	CC2D1B	0.387668	0.0457194	27	0.0465165
Menoctone	CC2D1B	-0.516484	0.00581312	27	0.0142484
1,2,3,4-Tetrahydroisoquinolin-1-yl formate	CC2D1B	0.471306	0.0130804	27	0.0191525
Menoctone	BAD	0.575702	0.00167727	27	0.0110644
N1-phenethylbenzene-1-carbothioamide	ATN1	-0.517094	0.00574544	27	0.0142484
Solutol HS 15	ATN1	-0.575092	0.00170094	27	0.0110644
6Z,9Z,12Z-Octadecatriene	ATN1	-0.5	0.00791274	27	0.0156832
N-Phenylacetylglutamic acid	FGF2	0.422192	0.0282572	27	0.0309737
Arachidonic acid ethyl ester	FGFR4	0.479822	0.0113165	27	0.0177908
Pulcherriminic acid; 2,5-Dihydroxy-3,6-bis(2-methylpropyl)pyrazine bis-N-oxide;	FGFR4	0.479175	0.0114433	27	0.0178627
Paliperidone Palmitate	FGFR4	0.643001	0.000297635	27	0.00747477
4-(4-hydroxy-3-methoxyphenyl)butan-2-one oxime	FLT3	0.493284	0.00893423	27	0.0160703
(1S,2S,3S,4R,5R)-2-[(1,3-Benzodioxol-5-ylmethyl)amino]-4-{methyl[2-(2-pyridinyl)ethyl]amino}-6,8-dioxabicyclo[3.2.1]octan-3-ol	FLT3	0.53663	0.00390461	27	0.0126996
NP-020232	FLT3	0.506105	0.00707104	27	0.0150849
Lovastatin	FLT3	0.432234	0.0243476	27	0.027619
Azaserine	FLT3	-0.474969	0.0122957	27	0.0185651
Dazoxiben	FLT3	0.442002	0.0209784	27	0.0249677
N-Methacryloyl-L-glutamic acid	FLT3	0.539683	0.00366831	27	0.0126672
(2S)-2-Amino-5-(diaminomethylideneamino)-4-methylpentanoic acid	FLT3	0.5	0.00791274	27	0.0156832
10-Methyl-9-(10-methyl-1H-acridin-9-yl)-1H-acridine	FLT3	0.481685	0.0109584	27	0.0175334
1,2,3,4-Tetrahydroisoquinolin-1-yl formate	FLT3	-0.785104	1.2383e-06	27	0.000659852
26-Hydroxycastasterone;	FRK	-0.479536	0.0113725	27	0.0178364
Tert-butylbenzene	FRK	0.464264	0.0147062	27	0.0204133
Penicisteroid A	FRK	-0.486255	0.0101194	27	0.0169595
Militarinone A;	MTOR	-0.426129	0.0266679	27	0.0294759
Plazomicin	MET	-0.557223	0.00253332	27	0.0116344
2-(4,4-Difluoro-1-piperidinyl)-6-methoxy-N-[1-(1-methylethyl)-4-piperidinyl]-7-[3-(1-pyrrolidinyl)propoxy]-4-quinazolinamine	MET	0.392971	0.0425888	27	0.0435997
glas#22	MET	-0.509559	0.00662917	27	0.0146299
6alpha,16beta-diacetoxy-hopan-22-ol	MET	-0.464981	0.0145333	27	0.02032
Anacardic acid	PIK3R2	0.455433	0.0169771	27	0.0220004
N-[4-[Acetyl(3-aminopropyl)amino]butyl]-N-(3-aminopropyl)acetamide	PIK3R2	-0.575702	0.00167727	27	0.0110644
N-[2-(4-methoxyphenoxy)-5-(trifluoromethyl)phenyl]-5-methyl-2-phenyl-1,3-oxazole-4-carboxamide	PSMC2	-0.572039	0.00182361	27	0.0110644
Cotylenin F;	PSMC2	-0.471917	0.0129468	27	0.019013
TETRAHYDROURIDINE	PSMC2	0.436508	0.0228231	27	0.0264647
Takinib	PSMD11	-0.394383	0.0417843	27	0.0428424
1,2,3,4-Tetrahydroisoquinolin-1-yl formate	RBBP7	-0.452381	0.0178263	27	0.0224697
Kaempferol 3-(3''-acetyl-6''-p-coumaroylglucoside)	RBBP7	0.474969	0.0122957	27	0.0185651
24a,24b-epoxy-23-tetradehydro-24a,24b-dihomo-1alpha,25-dihydroxyvitamin D3 / 24a,24b-epoxy-23-tetradehydro-24a,24b-dihomo-1alpha,25-dihydroxycholecalciferol	SNAI1	0.537912	0.00380387	27	0.0126672
4-(2-((7-Amino-2-(furan-2-yl)-[1,2,4]triazolo[1,5-a][1,3,5]triazin-5-yl)amino)ethyl)phenol	SNAI1	0.558139	0.00248346	27	0.0116201
Takinib	SNAI1	-0.599225	0.000957006	27	0.0106911
Foretinib	LAMTOR3	0.504884	0.00723306	27	0.015234
Jacarandic acid	LAMTOR3	0.554335	0.00269628	27	0.0118876
(2E,6S)-7-hydroxy-2-methyl-6-[(2S,11S,14S,15S)-2,6,6,11,15-pentamethyl-5-oxotetracyclo[8.7.0.0脗?,芒聛路.0脗a脗a,脗a芒聛碌]heptadec-1(10)-en-14-yl]hept-2-enoic acid	USP13	-0.540904	0.00357727	27	0.0126672
Lagochilin	MTA1	-0.444444	0.0201985	27	0.024361
Mayolene-14	MTA1	0.442002	0.0209784	27	0.0249677
Indolelactic acid	AKT3	0.482295	0.0108431	27	0.0175185
N-({(2R,4S,5R)-5-[6-(3,4-Dimethoxyphenyl)-2-methyl-4-pyrimidinyl]-1-azabicyclo[2.2.2]oct-2-yl}methyl)cyclobutanecarboxamide	AKT3	0.490232	0.00943379	27	0.0164614
3-Phenyllactic acid	AKT3	0.445665	0.0198176	27	0.0240478
NP-018131	AKT3	-0.448107	0.0190734	27	0.0234314
2-Hydroxypropyl octanoate	AKT3	-0.54884	0.00303114	27	0.012208
Dazoxiben	AKT3	0.640415	0.000320483	27	0.00766071
(2S)-2-Amino-5-(diaminomethylideneamino)-4-methylpentanoic acid	AKT3	0.578755	0.00156317	27	0.0110644
14,16-dihydroxy-3-methyl-3,4,5,6,7,8,9,10-octahydro-1H-2-benzoxacyclotetradecine-1,7-dione	PHLPP1	0.592186	0.00113706	27	0.0110045
Methanandamide	PHLPP1	0.442002	0.0209784	27	0.0249677
N-[2-(4-methoxyphenoxy)-5-(trifluoromethyl)phenyl]-5-methyl-2-phenyl-1,3-oxazole-4-carboxamide	PHLPP1	0.526252	0.00480743	27	0.0135675
NP-020232	PHLPP1	-0.544567	0.0033156	27	0.0123634
N-[4-[Acetyl(3-aminopropyl)amino]butyl]-N-(3-aminopropyl)acetamide	PHLPP1	0.468254	0.0137658	27	0.0196626
24a,24b-epoxy-23-tetradehydro-24a,24b-dihomo-1alpha,25-dihydroxyvitamin D3 / 24a,24b-epoxy-23-tetradehydro-24a,24b-dihomo-1alpha,25-dihydroxycholecalciferol	OTUD3	0.531746	0.00430963	27	0.0131543
(1Ar,3S,4aS,7S,8aS)-3-[(1S,2R,3R)-3-[(2R,5S)-5,6-dimethylheptan-2-yl]-2-(2-hydroxyethyl)-2-methylcyclopentyl]-7-hydroxy-4a-methyl-2,3,5,6,7,8-hexahydro-1aH-naphtho[4,4a-b]oxiren-4-one	OTUD3	-0.484127	0.0105032	27	0.0172218
Plazomicin	OTUD3	-0.517094	0.00574544	27	0.0142484
Deltoidin A	OTUD3	-0.482295	0.0108431	27	0.0175185
6alpha,16beta-diacetoxy-hopan-22-ol	OTUD3	-0.446886	0.0194426	27	0.0237818
NP-021050	FGF20	0.56106	0.00232997	27	0.0116201
Anacardic acid	FGF20	0.540094	0.00363744	27	0.0126672
N-[4-cyano-1-(4-fluorophenyl)-1H-pyrazol-5-yl]cyclohexanecarboxamide	FGF20	-0.483065	0.0106992	27	0.0173993
Mayolene-14	FGF20	0.545964	0.00322016	27	0.0123634
1-(2-Aminoacetyl)-N-(4-nitrophenyl)pyrrolidine-2-carboxamide	FGF20	-0.468808	0.0136392	27	0.0195805
((1R,2R,5R)-2-(2,6-Dimethoxy-4-(2-methyloctan-2-yl)phenyl)-7,7-dimethyl-4-bicyclo(3.1.1)hept-3-enyl) methanol	MAP3K7	0.401709	0.0378034	27	0.0391246
N-[3-(3-chloro-10,11-dihydro-5H-dibenzo[b,f]azepin-5-yl)propyl]-N,N-di methylamine hydrochloride	MALT1	0.605006	0.000828174	27	0.0103319
Paliperidone Palmitate	MALT1	0.60928	0.000742901	27	0.0101859
4-[(3Z)-4-(4-hydroxy-3-methoxyphenyl)-2,3-dimethylbut-3-en-1-yl]-2-methoxyphenol	CTSV	0.454257	0.0173004	27	0.0221746
NP-022470	CTSV	0.436785	0.0227269	27	0.0264149
(1S,2S,3S,4R,5R)-2-[(1,3-Benzodioxol-5-ylmethyl)amino]-4-{methyl[2-(2-pyridinyl)ethyl]amino}-6,8-dioxabicyclo[3.2.1]octan-3-ol	CTSV	0.436785	0.0227269	27	0.0264149
Azaserine	CTSV	-0.401843	0.0377339	27	0.0391246
Dazoxiben	CTSV	0.419314	0.0294667	27	0.0318073
Deltoidin A	CTSV	0.401843	0.0377339	27	0.0391246
NP-007425	DNM1	0.431013	0.024798	27	0.0279859
Yamogenin	DNM1	0.509768	0.0066032	27	0.0145888
Mayolene-19	DNM1	0.525641	0.00486564	27	0.0135964
13-hydroxy-2,6,6,10,11-pentamethyl-14-(4,5,6-trihydroxy-6-methylheptan-2-yl)tetracyclo[8.7.0.0脗?,芒聛路.0脗a脗a,脗a芒聛碌]heptadec-14-en-5-one	DYNC1LI2	0.495726	0.0085507	27	0.0159257
((1R,2R,5R)-2-(2,6-Dimethoxy-4-(2-methyloctan-2-yl)phenyl)-7,7-dimethyl-4-bicyclo(3.1.1)hept-3-enyl) methanol	DYNC1LI2	0.503053	0.00748194	27	0.0154627
Nicotianamine	HLA-DRB5	-0.51221	0.00630603	27	0.0144471
Militarinone A;	HLA-DRB5	0.675214	0.000111556	27	0.00614799
5-Acetylamino-6-amino-3-methyluracil	SH3GL2	0.441854	0.0210266	27	0.0249951
3-Phenyllactic acid	SH3GL2	0.468673	0.0136699	27	0.0196103
1,4:3,6-Dianhydro-2-deoxy-5-O-(ethylcarbamoyl)-2-[(phenylcarbamoyl)amino]-D-glucitol	SH3GL2	-0.55986	0.00239199	27	0.0116201
Demeton-S-methylsulphon;	SH3GL2	-0.426432	0.0265487	27	0.029426
2-Methylthiazolidine-4-carboxylic acid	SH3GL2	0.42308	0.0278923	27	0.0306244
Paliperidone Palmitate	SH3GL2	-0.552485	0.00280528	27	0.0121521
NP-014796	ACTR10	0.426129	0.0266679	27	0.0294759
Lagochilin	ACTR10	-0.551282	0.00287817	27	0.012208
Fucoxanthinol	ACTR10	0.467643	0.0139063	27	0.0198063
N-[2-(4-methoxyphenoxy)-5-(trifluoromethyl)phenyl]-5-methyl-2-phenyl-1,3-oxazole-4-carboxamide	KLC2	0.508547	0.00675616	27	0.0148013
NP-020232	DCTN5	-0.53602	0.0039534	27	0.012733
N?[5?(diethylamino)?2?[(1E)?2?{4?[(1,3?dioxo?2,3?dihydro?1H?inden?2?ylidene)methyl]phenyl}diazen?1?yl]phenyl]acetamide	DCTN5	-0.509768	0.0066032	27	0.0145888
Cotylenin F;	DCTN5	0.540904	0.00357727	27	0.0126672
2-(4,4-Difluoro-1-piperidinyl)-6-methoxy-N-[1-(1-methylethyl)-4-piperidinyl]-7-[3-(1-pyrrolidinyl)propoxy]-4-quinazolinamine	DCTN5	-0.4884	0.0097446	27	0.0167388
N-[4-[Acetyl(3-aminopropyl)amino]butyl]-N-(3-aminopropyl)acetamide	DCTN5	0.630037	0.000428406	27	0.0087347
4-Cyano-N-{[(1S,4S,6S)-6-isopropyl-3-methyl-4-(2-{[2-(4-morpholinyl)ethyl]amino}-2-oxoethyl)-2-cyclohexen-1-yl]methyl}benzamide	TRIM37	-0.534188	0.00410287	27	0.012819
Yamogenin	TRIM37	-0.449939	0.0185305	27	0.0230209
N1,N1-dimethyl-4-[3-(methylthio)-4,5-dihydro-1H-1,2,4-triazol-5-yl]aniline	TRIM37	0.492674	0.00903233	27	0.0161152
(2E,6S)-7-hydroxy-2-methyl-6-[(2S,11S,14S,15S)-2,6,6,11,15-pentamethyl-5-oxotetracyclo[8.7.0.0脗?,芒聛路.0脗a脗a,脗a芒聛碌]heptadec-1(10)-en-14-yl]hept-2-enoic acid	TRIM37	-0.466422	0.0141911	27	0.0200249
Zolazepam	TRIM37	0.628205	0.000450438	27	0.0087347
Militarinone A;	TRIM37	0.568376	0.00198081	27	0.0112929
Dazoxiben	TRIM37	-0.575092	0.00170094	27	0.0110644
Fucoxanthinol	TRIM37	0.544567	0.0033156	27	0.0123634
3-(2-Ethyl-5-oxohexyl)phthalic acid	TRIM37	-0.466422	0.0141911	27	0.0200249
(2S)-2-Amino-5-(diaminomethylideneamino)-4-methylpentanoic acid	TRIM37	-0.565934	0.00209198	27	0.0114024
14-Fluoro-11Z-tetradecenyl acetate	TRIM37	-0.578755	0.00156317	27	0.0110644
Mayolene-19	S100A1	-0.500525	0.00783713	27	0.0156832
2,2,2-Trifluoroethyl	S100A1	-0.443482	0.0205029	27	0.0246084
6Z,9Z,12Z-Octadecatriene	S100A1	-0.433416	0.0239181	27	0.0273823
2-hydroxy-3-{[5-(N-hydroxyacetamido)pentyl]carbamoyl}-2-({[5-(N-hydroxyacetamido)pentyl]carbamoyl}methyl)propanoic acid	STX4	0.449328	0.01871	27	0.0231426
NP-013285	STX4	0.436508	0.0228231	27	0.0264647
3-Phenyllactic acid	STX4	0.625153	0.000489362	27	0.0087347
NP-014796	STX4	0.534188	0.00410287	27	0.012819
N-{[(2R,4S,5R)-5-{2-Methyl-6-[4-(trifluoromethyl)phenyl]-4-pyrimidinyl}-1-azabicyclo[2.2.2]oct-2-yl]methyl}methanesulfonamide	STX4	0.448718	0.018891	27	0.0232505
N1,N1-dimethyl-4-[3-(methylthio)-4,5-dihydro-1H-1,2,4-triazol-5-yl]aniline	STX4	-0.58547	0.00133549	27	0.0110644
NP-018131	STX4	-0.426129	0.0266679	27	0.0294759
Mayolene-19	STX4	0.495116	0.00864526	27	0.0159257
BRACO-19; 9-[4-(N,N-Dimethylamino)phenylamino]-3,6-bis (3-pyrrolodino-propionamido) acridine;	STX4	-0.455433	0.0169771	27	0.0220004
1-(2-Aminoacetyl)-N-(4-nitrophenyl)pyrrolidine-2-carboxamide	STX4	-0.603785	0.000854049	27	0.0103319
N(4)-Oleylcytosine arabinoside	STX4	0.589133	0.00122384	27	0.0110368
2-(5-hexadecylfuran-2-yl)-acetic acid	STX4	-0.40232	0.0374858	27	0.0389516
LMST01060029	UBE2G1	-0.565324	0.00212059	27	0.0114639
Solutol HS 15	UBE2G1	0.54884	0.00303114	27	0.012208
20,21-Diprenylterpendole I;	HERC1	0.587912	0.00126012	27	0.0110644
Cotylenin F;	DZIP3	0.401709	0.0378034	27	0.0391246
3beta-Hydroxylanostane-7,11-dione acetate;	DZIP3	0.45177	0.0180002	27	0.0225885
Fludara	DZIP3	0.474969	0.0122957	27	0.0185651
N1-phenethylbenzene-1-carbothioamide	KLHL2	0.627595	0.000457999	27	0.0087347
alpha-Aspartylphenylalanine	KLHL2	-0.74359	8.80707e-06	27	0.00186449
Fenpiclonil; 3-(2,3-Dichlorophenyl)-4-cyanopyrrole;	KLHL2	0.539072	0.00371457	27	0.0126672
Pulcherriminic acid; 2,5-Dihydroxy-3,6-bis(2-methylpropyl)pyrazine bis-N-oxide;	KLHL2	0.537241	0.00385634	27	0.0126672
(14E,16S,17S)-8-(4-Morpholinyl)-17-[2-(4-morpholinyl)-2-oxoethyl]-12-oxa-1,4-diazatricyclo[14.3.1.06,11]icosa-6,8,10,14-tetraen-2-one	ATG14	-0.51221	0.00630603	27	0.0144471
20,21-Diprenylterpendole I;	ATG14	0.496947	0.00836418	27	0.0158799
NP-018314	TRIM32	0.449328	0.01871	27	0.0231426
Fludara	TRIM32	-0.407204	0.0350211	27	0.0366273
Yamogenin	WSB1	0.466422	0.0141911	27	0.0200249
Fucoxanthinol	WSB1	-0.496337	0.00845701	27	0.0159257
Deltoidin A	WSB1	0.462759	0.0150743	27	0.0205549
1,7-bis(4-hydroxyphenyl)heptan-3-one	ANAPC4	0.556166	0.00259194	27	0.0116873
Methanone, 1,1'-(1,4-piperazinediyl)bis(1-(6-(1H-benzimidazol-2-yl)-2-pyridinyl)-	ANAPC4	0.502442	0.00756649	27	0.0155242
26-Hydroxycastasterone;	RNF138	-0.630647	0.000421275	27	0.0087347
Kaempferol 3-(3''-acetyl-6''-p-coumaroylglucoside)	RNF138	0.549451	0.00299226	27	0.012208
(8alpha,10alpha,13alpha,17beta)-17-[(4-Hydroxyphenyl)carbonyl]androsta-3,5-diene-3-carboxylic acid	UBE2D4	0.462149	0.0152258	27	0.0206198
N-[4-[Acetyl(3-aminopropyl)amino]butyl]-N-(3-aminopropyl)acetamide	UBE2D4	0.60928	0.000742901	27	0.0101859
Tephrosol	UBE2D4	-0.331502	0.0911864	27	0.0912784
Kaempferol 3-(3''-acetyl-6''-p-coumaroylglucoside)	UBE2D4	0.48779	0.00985008	27	0.016818
4-[(3Z)-4-(4-hydroxy-3-methoxyphenyl)-2,3-dimethylbut-3-en-1-yl]-2-methoxyphenol	ASB1	0.452991	0.0176537	27	0.0224226
NP-018314	TRIM4	0.427961	0.0259538	27	0.0289283
Demeton-S-methylsulphon;	TRIM4	-0.434066	0.0236844	27	0.0271461
2-Methylthiazolidine-4-carboxylic acid	SPSB4	-0.452035	0.0179247	27	0.0225794
Paliperidone Palmitate	SPSB4	0.556028	0.00259968	27	0.0116956
Plazomicin	SPSB4	-0.420166	0.0291043	27	0.031584
Solutol HS 15	SPSB4	0.526675	0.00476739	27	0.0135509
Mastigophorene C	SPSB4	-0.558544	0.00246166	27	0.0116201
Lovastatin	ASB17	0.47402	0.0124951	27	0.0187113
Morfamquat; Morfamquat dichloride;	ASB17	0.477971	0.0116822	27	0.0180089
19-Chloroproansamitocin;	ASB17	0.492784	0.00901461	27	0.0161152
Vesatolimod	ASB17	-0.525373	0.00489141	27	0.01363
Lexibulin	ASB17	-0.515497	0.00592388	27	0.0142582
Kaempferol 3-(3''-acetyl-6''-p-coumaroylglucoside)	ASB17	-0.581663	0.00146077	27	0.0110644
ethyl 3-(1,3-benzodioxol-5-ylamino)-2-cyanoacrylate	ASB7	0.486569	0.0100639	27	0.0169595
(1Ar,3S,4aS,7S,8aS)-3-[(1S,2R,3R)-3-[(2R,5S)-5,6-dimethylheptan-2-yl]-2-(2-hydroxyethyl)-2-methylcyclopentyl]-7-hydroxy-4a-methyl-2,3,5,6,7,8-hexahydro-1aH-naphtho[4,4a-b]oxiren-4-one	ASB7	0.490842	0.00933205	27	0.0164138
Pymetrozine	ASB7	0.426129	0.0266679	27	0.0294759
4-[(3Z)-4-(4-hydroxy-3-methoxyphenyl)-2,3-dimethylbut-3-en-1-yl]-2-methoxyphenol	FBXO41	-0.450549	0.0183523	27	0.0228712
(3R,4S,6R)-N-(2-Methoxybenzyl)-6-{[4-(2-pyridinyl)-1H-1,2,3-triazol-1-yl]methyl}quinuclidine-3-carboxamide	FBXO41	0.587912	0.00126012	27	0.0110644
Pulcherriminic acid; 2,5-Dihydroxy-3,6-bis(2-methylpropyl)pyrazine bis-N-oxide;	UBR1	0.578144	0.00158544	27	0.0110644
Paliperidone Palmitate	UBR1	0.510989	0.00645317	27	0.0145325
Demeton-S-methylsulphon;	FBXO15	0.463042	0.0150045	27	0.0205549
Fludara	FBXO15	0.492364	0.00908245	27	0.0161756
LMST01031065	ZNRF2	-0.485348	0.0102816	27	0.01707
Kaempferol 3-(3''-acetyl-6''-p-coumaroylglucoside)	ZNRF2	0.660562	0.000176828	27	0.00637865
N-[4-[Acetyl(3-aminopropyl)amino]butyl]-N-(3-aminopropyl)acetamide	CYBA	-0.470085	0.0133511	27	0.019434
N1-phenethylbenzene-1-carbothioamide	HLA-B	0.452381	0.0178263	27	0.0224697
N-({(2R,4S,5R)-5-[6-(3,4-Dimethoxyphenyl)-2-methyl-4-pyrimidinyl]-1-azabicyclo[2.2.2]oct-2-yl}methyl)cyclobutanecarboxamide	HLA-B	-0.464591	0.0146271	27	0.0203365
NP-014796	HLA-B	-0.526862	0.00474982	27	0.0135203
N-{[(2R,4S,5R)-5-{2-Methyl-6-[4-(trifluoromethyl)phenyl]-4-pyrimidinyl}-1-azabicyclo[2.2.2]oct-2-yl]methyl}methanesulfonamide	HLA-B	-0.513431	0.00616173	27	0.0143653
NP-020232	HLA-B	-0.503663	0.0073982	27	0.0153858
Bisulepine	HLA-B	-0.474359	0.0124237	27	0.018659
N-Methacryloyl-L-glutamic acid	HLA-B	-0.59707	0.0010093	27	0.0106911
(14E,16S,17S)-8-(4-Morpholinyl)-17-[2-(4-morpholinyl)-2-oxoethyl]-12-oxa-1,4-diazatricyclo[14.3.1.06,11]icosa-6,8,10,14-tetraen-2-one	RNF6	0.459096	0.0160024	27	0.0213509
N-[2-(4-methoxyphenoxy)-5-(trifluoromethyl)phenyl]-5-methyl-2-phenyl-1,3-oxazole-4-carboxamide	RNF6	-0.457265	0.0164838	27	0.0217157
19-Chloroproansamitocin;	TRIM21	-0.515873	0.00588148	27	0.0142582
ethyl 3-(1,3-benzodioxol-5-ylamino)-2-cyanoacrylate	UBE2A	0.412698	0.0324053	27	0.0343258
3-(2-Ethyl-5-oxohexyl)phthalic acid	UBE2A	0.456044	0.0168114	27	0.0219577
2-[(2S,3R,4S,5R)-3,4-Dihydroxy-5-{[(isopropylcarbamoyl)amino]methyl}tetrahydro-2-furanyl]-N-(4-methoxybenzyl)acetamide	UBE2D2	-0.531746	0.00430963	27	0.0131543
1,2,3,4-Tetrahydroisoquinolin-1-yl formate	UBE2N	-0.478022	0.0116719	27	0.0180071
NP-014796	UBE2V2	-0.482295	0.0108431	27	0.0175185
Lovastatin	UBE2V2	-0.689866	6.85645e-05	27	0.00591443
Hydroxyprogesterone caproate	UBE2V2	-0.529304	0.00452518	27	0.01342
2,2,2-Trifluoroethyl	UBE2V2	-0.424908	0.0271528	27	0.0299451
Vesatolimod	UBE2V2	0.567155	0.00203574	27	0.0113135
Lexibulin	UBE2V2	0.493284	0.00893423	27	0.0160703
2-Amino-3-propylsulfinylprop-2-enoic acid	UBE2V2	-0.586691	0.00129733	27	0.0110644
1,2,3,4-Tetrahydroisoquinolin-1-yl formate	UBE2V2	0.559219	0.00242574	27	0.0116201
N1-phenethylbenzene-1-carbothioamide	CUL2	0.529915	0.00447045	27	0.0134181
NP-021685	CUL2	0.557387	0.00252433	27	0.0116201
NP-020232	CUL2	-0.605617	0.000815494	27	0.0103054
Pulcherriminic acid; 2,5-Dihydroxy-3,6-bis(2-methylpropyl)pyrazine bis-N-oxide;	CUL2	0.59768	0.000994239	27	0.0106911
Trichomonacid	RNF14	-0.470696	0.0132152	27	0.0192928
(14E,16S,17S)-8-(4-Morpholinyl)-17-[2-(4-morpholinyl)-2-oxoethyl]-12-oxa-1,4-diazatricyclo[14.3.1.06,11]icosa-6,8,10,14-tetraen-2-one	LRRC41	-0.514042	0.00609063	27	0.0143343
Fenpiclonil; 3-(2,3-Dichlorophenyl)-4-cyanopyrrole;	UBR4	0.525031	0.00492444	27	0.0136454
6alpha,16beta-diacetoxy-hopan-22-ol	UBR4	-0.521978	0.00522758	27	0.0138842
NP-007425	KLHL20	0.464591	0.0146271	27	0.0203365
13-hydroxy-2,6,6,10,11-pentamethyl-14-(4,5,6-trihydroxy-6-methylheptan-2-yl)tetracyclo[8.7.0.0脗?,芒聛路.0脗a脗a,脗a芒聛碌]heptadec-14-en-5-one	KLHL20	0.631868	0.000407324	27	0.0087347
Pulcherriminic acid; 2,5-Dihydroxy-3,6-bis(2-methylpropyl)pyrazine bis-N-oxide;	KLHL20	0.538462	0.00376133	27	0.0126672
(1Ar,3S,4aS,7S,8aS)-3-[(1S,2R,3R)-3-[(2R,5S)-5,6-dimethylheptan-2-yl]-2-(2-hydroxyethyl)-2-methylcyclopentyl]-7-hydroxy-4a-methyl-2,3,5,6,7,8-hexahydro-1aH-naphtho[4,4a-b]oxiren-4-one	KLHL20	0.532967	0.00420517	27	0.0129551
glas#22	KLHL20	0.438339	0.0221941	27	0.0259629
Cotylenin F;	FBXL12	-0.473748	0.0125528	27	0.0187113
NP-021050	HERC6	0.601954	0.000894178	27	0.0105598
2-(4,4-Difluoro-1-piperidinyl)-6-methoxy-N-[1-(1-methylethyl)-4-piperidinyl]-7-[3-(1-pyrrolidinyl)propoxy]-4-quinazolinamine	HERC6	-0.518315	0.00561208	27	0.0142383
(14E,16S,17S)-8-(4-Morpholinyl)-17-[2-(4-morpholinyl)-2-oxoethyl]-12-oxa-1,4-diazatricyclo[14.3.1.06,11]icosa-6,8,10,14-tetraen-2-one	RNF220	-0.407204	0.0350211	27	0.0366273
20,21-Diprenylterpendole I;	RNF220	0.423687	0.0276448	27	0.0303695
Tephrosol	RNF220	-0.490232	0.00943379	27	0.0164614
Kaempferol 3-(3''-acetyl-6''-p-coumaroylglucoside)	RNF220	0.398657	0.0394236	27	0.040653
3-hydroxy-9,9,16,16-tetramethyl-24,26-dioxo-8-oxa-14,23,25-triazaheptacyclo[17.5.2.0脗a,脗a芒聛路.0脗l,脗a芒聛碌.0芒聛麓,脗a脗l.0芒聛路,脗a脗?.0脗a芒聛a,脗?脗l]hexacosa-4,6,10,12,14-pentaen-14-ium-14-olate	ERAP2	0.495726	0.0085507	27	0.0159257
Mayolene-19	ERAP2	0.413309	0.0321247	27	0.0341561
Pantothenic acid	RNF25	-0.46398	0.0147749	27	0.0204133
Morfamquat; Morfamquat dichloride;	RNF25	-0.443223	0.0205854	27	0.024633
Jacarandic acid	RNF25	0.395604	0.0410987	27	0.0421612
N-({(2R,4S,5R)-5-[6-(3,4-Dimethoxyphenyl)-2-methyl-4-pyrimidinyl]-1-azabicyclo[2.2.2]oct-2-yl}methyl)cyclobutanecarboxamide	RNF34	-0.596459	0.00102455	27	0.0106911
Yamogenin	RNF34	-0.467643	0.0139063	27	0.0198063
NP-014796	RNF34	-0.523199	0.00510448	27	0.0137599
3-hydroxy-9,9,16,16-tetramethyl-24,26-dioxo-8-oxa-14,23,25-triazaheptacyclo[17.5.2.0脗a,脗a芒聛路.0脗l,脗a芒聛碌.0芒聛麓,脗a脗l.0芒聛路,脗a脗?.0脗a芒聛a,脗?脗l]hexacosa-4,6,10,12,14-pentaen-14-ium-14-olate	RNF34	-0.589744	0.00120604	27	0.0110368
Hydroxyprogesterone caproate	RNF34	-0.59707	0.0010093	27	0.0106911
Ecdysone	RNF34	-0.517705	0.00567843	27	0.0142484
14-Fluoro-11Z-tetradecenyl acetate	RNF34	-0.54884	0.00303114	27	0.012208
Tephrosol	RNF34	-0.595849	0.00104001	27	0.0106911
Kaempferol 3-(3''-acetyl-6''-p-coumaroylglucoside)	RNF34	0.580586	0.00149798	27	0.0110644
Deltoidin A	RNF34	-0.518315	0.00561208	27	0.0142383
3-Phenyllactic acid	TRAF7	-0.529304	0.00452518	27	0.01342
(2E,6S)-7-hydroxy-2-methyl-6-[(2S,11S,14S,15S)-2,6,6,11,15-pentamethyl-5-oxotetracyclo[8.7.0.0脗?,芒聛路.0脗a脗a,脗a芒聛碌]heptadec-1(10)-en-14-yl]hept-2-enoic acid	TRAF7	-0.482906	0.0107288	27	0.0174047
Mayolene-14	TRAF7	-0.481074	0.0110747	27	0.0175919
4-(2-((7-Amino-2-(furan-2-yl)-[1,2,4]triazolo[1,5-a][1,3,5]triazin-5-yl)amino)ethyl)phenol	TRAF7	0.57265	0.00179848	27	0.0110644
N-Methacryloyl-L-glutamic acid	TRAF7	-0.556777	0.00255794	27	0.0116873
Pymetrozine	TRAF7	-0.547009	0.00315039	27	0.0123411
Ruboxistaurin	TRAF7	-0.448718	0.018891	27	0.0232505
Neoannonin	TRAF7	-0.4884	0.0097446	27	0.0167388
5-Acetylamino-6-amino-3-methyluracil	FBXW9	-0.481148	0.0110607	27	0.0175919
1,4a-dimethyl-9-oxo-7-(propan-2-yl)-1,2,3,4,4a,9,10,10a-octahydrophenanthrene-1-carboxylic acid	FBXW9	0.48298	0.0107151	27	0.0174047
BRACO-19; 9-[4-(N,N-Dimethylamino)phenylamino]-3,6-bis (3-pyrrolodino-propionamido) acridine;	FBXW9	0.513204	0.00618833	27	0.0144104
5-Methanesulfonamido-6-(2,4-difluorothiophenyl)-1-indanone	FBXW9	-0.498245	0.00816978	27	0.0158199
Mayolene-19	UBE3D	0.567155	0.00203574	27	0.0113135
2-Naphthalenol, 1-[2-[4-[2-(dimethylphenyl)diazenyl]dimethylphenyl]diazenyl]-	UBE3D	0.459707	0.0158445	27	0.0211687
2-[(2S,3R,4S,5R)-3,4-Dihydroxy-5-{[(isopropylcarbamoyl)amino]methyl}tetrahydro-2-furanyl]-N-(4-methoxybenzyl)acetamide	ASB16	-0.469852	0.0134034	27	0.0194816
(1S,2S,3S,4R,5R)-2-[(1,3-Benzodioxol-5-ylmethyl)amino]-4-{methyl[2-(2-pyridinyl)ethyl]amino}-6,8-dioxabicyclo[3.2.1]octan-3-ol	ASB16	-0.472905	0.012733	27	0.0188883
1,2,3,4-Tetrahydroisoquinolin-1-yl formate	ASB16	0.49855	0.00812458	27	0.0158199
2-[(2S,3R,4S,5R)-3,4-Dihydroxy-5-{[(isopropylcarbamoyl)amino]methyl}tetrahydro-2-furanyl]-N-(4-methoxybenzyl)acetamide	UBE2Q2	-0.489621	0.00953646	27	0.0166114
NP-008474	UBE2Q2	-0.514042	0.00609063	27	0.0143343
LMST01060029	UBE2Q2	-0.573871	0.00174912	27	0.0110644
Kaempferol 3-(3''-acetyl-6''-p-coumaroylglucoside)	UBE2Q2	0.744811	8.35778e-06	27	0.00186449
Pantothenic acid	LRR1	0.420635	0.0289065	27	0.0314077
Sophoranone;	LRR1	0.431624	0.024572	27	0.0277782
Indolelactic acid	BMP5	0.419314	0.0294667	27	0.0318073
3-Phenyllactic acid	BMP5	0.434097	0.0236731	27	0.0271461
NP-014796	BMP5	0.436785	0.0227269	27	0.0264149
ethyl 3-(1,3-benzodioxol-5-ylamino)-2-cyanoacrylate	BMP5	0.415282	0.0312308	27	0.0333667
Lovastatin	BMP5	0.434097	0.0236731	27	0.0271461
(2E,4E)-5-[2-Methyl-2-(1,1,4,4-tetramethyl-1,2,3,4-tetrahydronaphthalene-6-yl)cyclopropyl]-3-methyl-2,4-pentadienoic acid	BMP5	0.434097	0.0236731	27	0.0271461
4-(2-((7-Amino-2-(furan-2-yl)-[1,2,4]triazolo[1,5-a][1,3,5]triazin-5-yl)amino)ethyl)phenol	BMP5	-0.419314	0.0294667	27	0.0318073
5-Methanesulfonamido-6-(2,4-difluorothiophenyl)-1-indanone	BMP5	0.452913	0.0176759	27	0.0224226
Tert-butylbenzene	BMP5	0.401843	0.0377339	27	0.0391246
NP-013285	BMPR1A	0.505495	0.00715167	27	0.0151753
Mayolene-19	BMPR1A	0.67033	0.000130434	27	0.00615015
LMST01060029	BMPR1A	-0.583639	0.00139454	27	0.0110644
2-Naphthalenol, 1-[2-[4-[2-(dimethylphenyl)diazenyl]dimethylphenyl]diazenyl]-	BMPR1A	0.478632	0.0115504	27	0.0178891
Trichomonacid	CREBBP	-0.528083	0.00463634	27	0.0134678
N-[1-(4-methoxyphenyl)-5-methyl-1H-pyrazol-4-yl]-4-morpholinecarboxamide	LRRC32	0.742067	9.39761e-06	27	0.00186449
NP-021685	LRRC32	0.523425	0.00508197	27	0.0137599
3-hydroxy-9,9,16,16-tetramethyl-24,26-dioxo-8-oxa-14,23,25-triazaheptacyclo[17.5.2.0脗a,脗a芒聛路.0脗l,脗a芒聛碌.0芒聛麓,脗a脗l.0芒聛路,脗a脗?.0脗a芒聛a,脗?脗l]hexacosa-4,6,10,12,14-pentaen-14-ium-14-olate	LRRC32	-0.485836	0.0101941	27	0.0169816
N-[4-cyano-1-(4-fluorophenyl)-1H-pyrazol-5-yl]cyclohexanecarboxamide	LRRC32	0.599229	0.000956898	27	0.0106911
N-[3-(3-chloro-10,11-dihydro-5H-dibenzo[b,f]azepin-5-yl)propyl]-N,N-di methylamine hydrochloride	LRRC32	0.648095	0.000256769	27	0.00705102
N-Phenylacetylglutamic acid	LRRC32	-0.475186	0.0122505	27	0.0185651
Zolazepam	LRRC32	0.690069	6.80896e-05	27	0.00591443
Hydroxyprogesterone caproate	LRRC32	-0.503064	0.0074803	27	0.0154627
BRACO-19; 9-[4-(N,N-Dimethylamino)phenylamino]-3,6-bis (3-pyrrolodino-propionamido) acridine;	LRRC32	0.540653	0.00359577	27	0.0126672
1-(2-Aminoacetyl)-N-(4-nitrophenyl)pyrrolidine-2-carboxamide	LRRC32	0.783728	1.33035e-06	27	0.000659852
Dazoxiben	LRRC32	-0.570098	0.00190553	27	0.0112788
Fucoxanthinol	LRRC32	0.523425	0.00508197	27	0.0137599
4-[(3Z)-4-(4-hydroxy-3-methoxyphenyl)-2,3-dimethylbut-3-en-1-yl]-2-methoxyphenol	HFE	0.499389	0.00800135	27	0.0157175
5-(tert-butyl)-2-methyl-N-(5-methyl-3-isoxazolyl)-3-furamide	HFE	0.493284	0.00893423	27	0.0160703
NP-010770	HFE	0.450549	0.0183523	27	0.0228712
19-Chloroproansamitocin;	HFE	0.520147	0.00541694	27	0.014013
1,4a-dimethyl-9-oxo-7-(propan-2-yl)-1,2,3,4,4a,9,10,10a-octahydrophenanthrene-1-carboxylic acid	INHBC	-0.537453	0.00383967	27	0.0126672
Fenpiclonil; 3-(2,3-Dichlorophenyl)-4-cyanopyrrole;	INHBC	0.521265	0.00530066	27	0.0139847
Pymetrozine	INHBC	-0.483708	0.0105802	27	0.0172774
NP-021685	SKIL	0.39072	0.0438959	27	0.0447991
Anacardic acid	SKIL	-0.546398	0.00319101	27	0.0123411
N-[4-cyano-1-(4-fluorophenyl)-1H-pyrazol-5-yl]cyclohexanecarboxamide	SKIL	0.520757	0.00535319	27	0.013993
N-Phenylacetylglutamic acid	SKIL	-0.473748	0.0125528	27	0.0187113
3beta-Hydroxylanostane-7,11-dione acetate;	SKIL	-0.479853	0.0113105	27	0.0177908
2-Phosphonopropionic acid	SKIL	0.373626	0.0548915	27	0.055394
Tert-butylbenzene	SKIL	-0.567155	0.00203574	27	0.0113135
Jacarandic acid	TGFB3	0.421856	0.0283964	27	0.0310747
Sophoranone;	ZFYVE16	-0.453602	0.0174825	27	0.0223057
Jacarandic acid	ZFYVE16	0.528694	0.00458047	27	0.0134433
N-[2-(4-methoxyphenoxy)-5-(trifluoromethyl)phenyl]-5-methyl-2-phenyl-1,3-oxazole-4-carboxamide	SMURF1	0.666056	0.000149209	27	0.00615015
20,21-Diprenylterpendole I;	SMURF1	0.608059	0.000766447	27	0.0101859
Arsenobetaine	SMURF1	0.553724	0.00273185	27	0.0119646
Hypromellosum	SMURF1	-0.484127	0.0105032	27	0.0172218
Paliperidone Palmitate	SMURF1	0.563492	0.00220846	27	0.0115002
Indolelactic acid	THSD4	0.478632	0.0115504	27	0.0178891
LMST01031065	THSD4	-0.462759	0.0150743	27	0.0205549
26-Hydroxycastasterone;	THSD4	-0.52381	0.00504386	27	0.0137599
Penicisteroid A	THSD4	-0.551282	0.00287817	27	0.012208
NP-021050	HJV	-0.491693	0.0091919	27	0.0163233
((1R,2R,5R)-2-(2,6-Dimethoxy-4-(2-methyloctan-2-yl)phenyl)-7,7-dimethyl-4-bicyclo(3.1.1)hept-3-enyl) methanol	HJV	-0.420877	0.0288049	27	0.0314005
Fludara	HJV	-0.423969	0.0275308	27	0.0302777
2-(4,4-Difluoro-1-piperidinyl)-6-methoxy-N-[1-(1-methylethyl)-4-piperidinyl]-7-[3-(1-pyrrolidinyl)propoxy]-4-quinazolinamine	HJV	0.428298	0.0258239	27	0.0288159
NP-020232	B4GALT1	-0.485958	0.0101723	27	0.0169595
NP-018131	HES1	0.56105	0.00233047	27	0.0116201
(3R,4S,6R)-N-(2-Methoxybenzyl)-6-{[4-(2-pyridinyl)-1H-1,2,3-triazol-1-yl]methyl}quinuclidine-3-carboxamide	HES1	0.426129	0.0266679	27	0.0294759
Vesatolimod	HES1	0.541514	0.00353247	27	0.0126672
Lexibulin	HES1	0.46337	0.014924	27	0.0204625
Ruboxistaurin	HES1	-0.509768	0.0066032	27	0.0145888
Pantothenic acid	NOTCH4	-0.446886	0.0194426	27	0.0237818
N-({(2R,4S,5R)-5-[6-(3,4-Dimethoxyphenyl)-2-methyl-4-pyrimidinyl]-1-azabicyclo[2.2.2]oct-2-yl}methyl)cyclobutanecarboxamide	NOTCH4	0.574481	0.00172488	27	0.0110644
NP-014796	NOTCH4	0.697192	5.31891e-05	27	0.00555406
NP-020232	NOTCH4	0.518315	0.00561208	27	0.0142383
N?[5?(diethylamino)?2?[(1E)?2?{4?[(1,3?dioxo?2,3?dihydro?1H?inden?2?ylidene)methyl]phenyl}diazen?1?yl]phenyl]acetamide	NOTCH4	0.489011	0.00964006	27	0.0166892
((1R,2R,5R)-2-(2,6-Dimethoxy-4-(2-methyloctan-2-yl)phenyl)-7,7-dimethyl-4-bicyclo(3.1.1)hept-3-enyl) methanol	NOTCH4	0.440781	0.0213774	27	0.0252758
Bisulepine	NOTCH4	0.567766	0.00200812	27	0.0113135
Ruboxistaurin	NOTCH4	0.480464	0.0111921	27	0.0177215
1,2,3,4-Tetrahydroisoquinolin-1-yl formate	NOTCH4	-0.496947	0.00836418	27	0.0158799
N-Phenylacetylglutamic acid	NEURL1	0.588523	0.00124187	27	0.0110644
Zolazepam	NEURL1	-0.500611	0.00782495	27	0.0156815
Arachidonic acid ethyl ester	NEURL1	-0.407814	0.0347224	27	0.0363724
Jacarandic acid	NEURL1	-0.455433	0.0169771	27	0.0220004
Paliperidone Palmitate	NEURL1	-0.446276	0.0196294	27	0.0239512
(14E,16S,17S)-8-(4-Morpholinyl)-17-[2-(4-morpholinyl)-2-oxoethyl]-12-oxa-1,4-diazatricyclo[14.3.1.06,11]icosa-6,8,10,14-tetraen-2-one	MAML1	-0.574481	0.00172488	27	0.0110644
Zolazepam	MAML1	0.469475	0.0134882	27	0.0194905
BRACO-19; 9-[4-(N,N-Dimethylamino)phenylamino]-3,6-bis (3-pyrrolodino-propionamido) acridine;	MAML1	0.437118	0.0226119	27	0.0263429
Tephrosol	MAML1	-0.586081	0.00131629	27	0.0110644
Pantothenic acid	SIRT6	0.464591	0.0146271	27	0.0203365
N1-phenethylbenzene-1-carbothioamide	SIRT6	0.443834	0.0203912	27	0.0244892
N-({(2R,4S,5R)-5-[6-(3,4-Dimethoxyphenyl)-2-methyl-4-pyrimidinyl]-1-azabicyclo[2.2.2]oct-2-yl}methyl)cyclobutanecarboxamide	SIRT6	-0.43895	0.0219876	27	0.0257821
NP-018131	SIRT6	0.496947	0.00836418	27	0.0158799
Pulcherriminic acid; 2,5-Dihydroxy-3,6-bis(2-methylpropyl)pyrazine bis-N-oxide;	SIRT6	0.493895	0.00883702	27	0.0160555
Fludara	SIRT6	0.478632	0.0115504	27	0.0178891
4-(2-((7-Amino-2-(furan-2-yl)-[1,2,4]triazolo[1,5-a][1,3,5]triazin-5-yl)amino)ethyl)phenol	POGLUT1	0.443834	0.0203912	27	0.0244892
3-(2-Ethyl-5-oxohexyl)phthalic acid	POGLUT1	-0.478022	0.0116719	27	0.0180071
1,2,3,4-Tetrahydroisoquinolin-1-yl formate	DVL1	-0.564103	0.00217883	27	0.0114968
glas#22	HDAC2	-0.521978	0.00522758	27	0.0138842
1,4:3,6-Dianhydro-2-deoxy-5-O-(ethylcarbamoyl)-2-[(phenylcarbamoyl)amino]-D-glucitol	RFNG	0.45177	0.0180002	27	0.0225885
19-Chloroproansamitocin;	RFNG	-0.638584	0.000337584	27	0.0079734
NP-021050	TLE3	0.490232	0.00943379	27	0.0164614
Yamogenin	TLE3	0.501832	0.00765183	27	0.0155705
Lagochilin	TLE3	0.667888	0.000140889	27	0.00615015
Mayolene-19	TLE3	0.470085	0.0133511	27	0.019434
Cotylenin F;	TLE3	0.416361	0.0307504	27	0.0329066
Paliperidone Palmitate	TLE3	-0.509158	0.00667931	27	0.0146915
2-(4,4-Difluoro-1-piperidinyl)-6-methoxy-N-[1-(1-methylethyl)-4-piperidinyl]-7-[3-(1-pyrrolidinyl)propoxy]-4-quinazolinamine	TLE3	-0.504274	0.00731524	27	0.0152934
NP-021685	NUMBL	0.470085	0.0133511	27	0.019434
Anacardic acid	NUMBL	-0.482295	0.0108431	27	0.0175185
N-[4-cyano-1-(4-fluorophenyl)-1H-pyrazol-5-yl]cyclohexanecarboxamide	NUMBL	0.502442	0.00756649	27	0.0155242
Tephrosol	SPEN	-0.489011	0.00964006	27	0.0166892
Kaempferol 3-(3''-acetyl-6''-p-coumaroylglucoside)	SPEN	0.47558	0.0121687	27	0.0184578
ethyl 3-(1,3-benzodioxol-5-ylamino)-2-cyanoacrylate	MAML2	-0.401099	0.0381231	27	0.0394144
LMST01060029	MAML2	-0.53663	0.00390461	27	0.0126996
NP-008474	DTX2	0.493284	0.00893423	27	0.0160703
((1R,2R,5R)-2-(2,6-Dimethoxy-4-(2-methyloctan-2-yl)phenyl)-7,7-dimethyl-4-bicyclo(3.1.1)hept-3-enyl) methanol	DTX2	0.449939	0.0185305	27	0.0230209
N(4)-Oleylcytosine arabinoside	DTX2	0.47619	0.0120429	27	0.0183511
2-Hydroxy-24-keto-octacosanolide	DTX2	0.462759	0.0150743	27	0.0205549
5-Acetylamino-6-amino-3-methyluracil	ATXN1L	-0.547009	0.00315039	27	0.0123411
Jacarandic acid	ATXN1L	0.558608	0.00245823	27	0.0116201
Penicisteroid A	ATXN1L	0.596459	0.00102455	27	0.0106911
13-hydroxy-2,6,6,10,11-pentamethyl-14-(4,5,6-trihydroxy-6-methylheptan-2-yl)tetracyclo[8.7.0.0脗?,芒聛路.0脗a脗a,脗a芒聛碌]heptadec-14-en-5-one	NRARP	0.515813	0.00588818	27	0.0142582
(1Ar,3S,4aS,7S,8aS)-3-[(1S,2R,3R)-3-[(2R,5S)-5,6-dimethylheptan-2-yl]-2-(2-hydroxyethyl)-2-methylcyclopentyl]-7-hydroxy-4a-methyl-2,3,5,6,7,8-hexahydro-1aH-naphtho[4,4a-b]oxiren-4-one	NRARP	0.453038	0.0176407	27	0.0224226
2-Methylthiazolidine-4-carboxylic acid	NRARP	0.445616	0.019833	27	0.0240518
Tert-butylbenzene	NRARP	-0.611987	0.000692919	27	0.0101038
Mayolene-19	DVL2	-0.422466	0.028144	27	0.0308667
N1-phenethylbenzene-1-carbothioamide	GNG3	0.549451	0.00299226	27	0.012208
NP-010770	GNG3	-0.480464	0.0111921	27	0.0177215
19-Chloroproansamitocin;	GNG3	-0.46398	0.0147749	27	0.0204133
Pulcherriminic acid; 2,5-Dihydroxy-3,6-bis(2-methylpropyl)pyrazine bis-N-oxide;	GNG3	0.561661	0.00229944	27	0.0116201
10-Methyl-9-(10-methyl-1H-acridin-9-yl)-1H-acridine	GNG3	-0.458486	0.0161616	27	0.0214335
14,16-dihydroxy-3-methyl-3,4,5,6,7,8,9,10-octahydro-1H-2-benzoxacyclotetradecine-1,7-dione	ROR1	0.469475	0.0134882	27	0.0194905
NP-021685	ROR1	0.515263	0.00595051	27	0.0142582
N-Phenylacetylglutamic acid	ROR1	-0.434676	0.0234667	27	0.0270843
Zolazepam	ROR1	0.485348	0.0102816	27	0.01707
Hydroxyprogesterone caproate	ROR1	-0.525031	0.00492444	27	0.0136454
1-(2-Aminoacetyl)-N-(4-nitrophenyl)pyrrolidine-2-carboxamide	ROR1	0.545788	0.00323209	27	0.0123634
(14E,16S,17S)-8-(4-Morpholinyl)-17-[2-(4-morpholinyl)-2-oxoethyl]-12-oxa-1,4-diazatricyclo[14.3.1.06,11]icosa-6,8,10,14-tetraen-2-one	WNT6	0.366776	0.0598591	27	0.0601928
N-[3-(3-chloro-10,11-dihydro-5H-dibenzo[b,f]azepin-5-yl)propyl]-N,N-di methylamine hydrochloride	FZD3	0.579976	0.00151945	27	0.0110644
Methanone, 1,1'-(1,4-piperazinediyl)bis(1-(6-(1H-benzimidazol-2-yl)-2-pyridinyl)-	FZD3	-0.564713	0.00214954	27	0.0114642
Hypromellosum	FZD3	-0.449939	0.0185305	27	0.0230209
6alpha,16beta-diacetoxy-hopan-22-ol	TMED5	-0.534188	0.00410287	27	0.012819
1,4a-dimethyl-9-oxo-7-(propan-2-yl)-1,2,3,4,4a,9,10,10a-octahydrophenanthrene-1-carboxylic acid	DACT1	-0.680812	9.29212e-05	27	0.00614799
Pulcherriminic acid; 2,5-Dihydroxy-3,6-bis(2-methylpropyl)pyrazine bis-N-oxide;	KREMEN2	0.610501	0.000719987	27	0.0101859
Azaserine	KREMEN2	0.529915	0.00447045	27	0.0134181
Solutol HS 15	KREMEN2	0.504884	0.00723306	27	0.015234
Fenpiclonil; 3-(2,3-Dichlorophenyl)-4-cyanopyrrole;	LEO1	0.483516	0.0106155	27	0.0172774
2-Hydroxy-24-keto-octacosanolide	CTNNB1	-0.517094	0.00574544	27	0.0142484
4-Cyano-N-{[(1S,4S,6S)-6-isopropyl-3-methyl-4-(2-{[2-(4-morpholinyl)ethyl]amino}-2-oxoethyl)-2-cyclohexen-1-yl]methyl}benzamide	FZD6	0.606838	0.00079064	27	0.0101859
N-({(2R,4S,5R)-5-[6-(3,4-Dimethoxyphenyl)-2-methyl-4-pyrimidinyl]-1-azabicyclo[2.2.2]oct-2-yl}methyl)cyclobutanecarboxamide	FZD6	0.525641	0.00486564	27	0.0135964
5-(tert-butyl)-2-methyl-N-(5-methyl-3-isoxazolyl)-3-furamide	FZD6	0.571429	0.00184904	27	0.0111844
(7E,13E)-11,12-Dihydroxy-3-isobutyl-4,5,8-trimethyl-3,3a,4,6a,9,10,11,12-octahydro-1H-cycloundeca[d]isoindole-1,15(2H)-dione	FZD6	-0.612332	0.000686769	27	0.0101038
(2E,4E)-5-[2-Methyl-2-(1,1,4,4-tetramethyl-1,2,3,4-tetrahydronaphthalene-6-yl)cyclopropyl]-3-methyl-2,4-pentadienoic acid	FZD6	0.47619	0.0120429	27	0.0183511
Dazoxiben	FZD6	0.453602	0.0174825	27	0.0223057
Isolysergol	FZD6	0.652625	0.000224654	27	0.00696427
Takinib	FZD6	-0.444444	0.0201985	27	0.024361
TETRAHYDROURIDINE	FZD6	0.521978	0.00522758	27	0.0138842
14-Fluoro-11Z-tetradecenyl acetate	FZD6	0.665446	0.000152077	27	0.00615015
Tephrosol	FZD6	0.438339	0.0221941	27	0.0259629
NP-021685	AMER1	-0.53602	0.0039534	27	0.012733
alpha-Aspartylphenylalanine	AMER1	0.48779	0.00985008	27	0.016818
N-({(2R,4S,5R)-5-[6-(3,4-Dimethoxyphenyl)-2-methyl-4-pyrimidinyl]-1-azabicyclo[2.2.2]oct-2-yl}methyl)cyclobutanecarboxamide	PRKAG3	0.452913	0.0176759	27	0.0224226
NP-014796	PRKAG3	0.454257	0.0173004	27	0.0221746
(3R,4S,6R)-N-(2-Methoxybenzyl)-6-{[4-(2-pyridinyl)-1H-1,2,3-triazol-1-yl]methyl}quinuclidine-3-carboxamide	PRKAG3	-0.454257	0.0173004	27	0.0221746
Azaserine	PRKAG3	-0.415282	0.0312308	27	0.0333667
Dazoxiben	PRKAG3	0.452913	0.0176759	27	0.0224226
Lexibulin	PRKAG3	-0.434097	0.0236731	27	0.0271461
Tert-butylbenzene	PRKAG3	0.419314	0.0294667	27	0.0318073
Deltoidin A	PRKAG3	0.434097	0.0236731	27	0.0271461
2-Methylthiazolidine-4-carboxylic acid	TOMM7	-0.481685	0.0109584	27	0.0175334
Zolazepam	ATG10	-0.479243	0.0114299	27	0.0178558
(14E,16S,17S)-8-(4-Morpholinyl)-17-[2-(4-morpholinyl)-2-oxoethyl]-12-oxa-1,4-diazatricyclo[14.3.1.06,11]icosa-6,8,10,14-tetraen-2-one	MAP1LC3A	-0.449328	0.01871	27	0.0231426
N-{[(2R,4S,5R)-5-{2-Methyl-6-[4-(trifluoromethyl)phenyl]-4-pyrimidinyl}-1-azabicyclo[2.2.2]oct-2-yl]methyl}methanesulfonamide	MAP1LC3A	-0.425519	0.0269095	27	0.0297263
NP-020232	MAP1LC3A	-0.529304	0.00452518	27	0.01342
Plazomicin	MAP1LC3A	0.381563	0.0495456	27	0.0501523
4-(4-hydroxy-3-methoxyphenyl)butan-2-one oxime	VPS37A	0.589744	0.00120604	27	0.0110368
1,7-bis(4-hydroxyphenyl)heptan-3-one	VPS37A	0.559829	0.00239362	27	0.0116201
(1S,2S,3S,4R,5R)-2-[(1,3-Benzodioxol-5-ylmethyl)amino]-4-{methyl[2-(2-pyridinyl)ethyl]amino}-6,8-dioxabicyclo[3.2.1]octan-3-ol	VPS37A	0.537851	0.00380858	27	0.0126672
ethyl 4-[2-(3,4,5-trimethoxybenzylidene)hydrazino]benzoate	VPS37A	0.525641	0.00486564	27	0.0135964
((1R,2R,5R)-2-(2,6-Dimethoxy-4-(2-methyloctan-2-yl)phenyl)-7,7-dimethyl-4-bicyclo(3.1.1)hept-3-enyl) methanol	VPS37A	0.534188	0.00410287	27	0.012819
Ansamitocin P-3	VPS37A	0.513431	0.00616173	27	0.0143653
Bisulepine	VPS37A	0.6221	0.000531195	27	0.00916427
Isolysergol	VPS37A	0.640415	0.000320483	27	0.00766071
10-Methyl-9-(10-methyl-1H-acridin-9-yl)-1H-acridine	VPS37A	0.567155	0.00203574	27	0.0113135
NP-008474	TSC1	0.41514	0.0312943	27	0.0333986
ethyl 4-[2-(3,4,5-trimethoxybenzylidene)hydrazino]benzoate	TSC1	0.468864	0.0136264	27	0.0195762
Mayolene-14	TSC1	0.545788	0.00323209	27	0.0123634
((1R,2R,5R)-2-(2,6-Dimethoxy-4-(2-methyloctan-2-yl)phenyl)-7,7-dimethyl-4-bicyclo(3.1.1)hept-3-enyl) methanol	TSC1	0.443223	0.0205854	27	0.024633
Methanone, 1,1'-(1,4-piperazinediyl)bis(1-(6-(1H-benzimidazol-2-yl)-2-pyridinyl)-	TSC1	0.428571	0.0257192	27	0.0287314
Bisulepine	TSC1	0.485958	0.0101723	27	0.0169595
glas#22	TSC1	0.522589	0.00516572	27	0.0138497
NP-013285	BECN1	-0.457265	0.0164838	27	0.0217157
LMST01060029	BECN1	0.59768	0.000994239	27	0.0106911
Zolazepam	TOMM70	0.495116	0.00864526	27	0.0159257
Nicotianamine	HDAC6	-0.368742	0.0583989	27	0.0587841
5-Acetylamino-6-amino-3-methyluracil	RRAGA	-0.507326	0.00691209	27	0.0149875
NP-013285	RRAGA	-0.429792	0.0252552	27	0.0283247
3-hydroxy-9,9,16,16-tetramethyl-24,26-dioxo-8-oxa-14,23,25-triazaheptacyclo[17.5.2.0脗a,脗a芒聛路.0脗l,脗a芒聛碌.0芒聛麓,脗a脗l.0芒聛路,脗a脗?.0脗a芒聛a,脗?脗l]hexacosa-4,6,10,12,14-pentaen-14-ium-14-olate	ARL13B	0.501221	0.00773799	27	0.0156177
NP-020232	ARL13B	0.495116	0.00864526	27	0.0159257
Bisulepine	ARL13B	0.465812	0.0143352	27	0.0201567
Pantothenic acid	HSF1	0.454212	0.0173127	27	0.0221746
NP-021050	HSF1	-0.357753	0.0669284	27	0.0671654
Hydroxyprogesterone caproate	HSF1	0.430403	0.0250258	27	0.0281629
Ecdysone	GABARAPL2	0.371184	0.056624	27	0.0570843
3-hydroxy-9,9,16,16-tetramethyl-24,26-dioxo-8-oxa-14,23,25-triazaheptacyclo[17.5.2.0脗a,脗a芒聛路.0脗l,脗a芒聛碌.0芒聛麓,脗a脗l.0芒聛路,脗a脗?.0脗a芒聛a,脗?脗l]hexacosa-4,6,10,12,14-pentaen-14-ium-14-olate	VPS37B	0.505495	0.00715167	27	0.0151753
N-[3-(3-chloro-10,11-dihydro-5H-dibenzo[b,f]azepin-5-yl)propyl]-N,N-di methylamine hydrochloride	FUNDC1	-0.412698	0.0324053	27	0.0343258
Azaserine	FUNDC1	-0.408425	0.0344257	27	0.0361188
Solutol HS 15	FUNDC1	-0.503663	0.0073982	27	0.0153858
6Z,9Z,12Z-Octadecatriene	FUNDC1	-0.499389	0.00800135	27	0.0157175
Methanandamide	TOMM6	-0.416972	0.0304814	27	0.0326715
4-Cyano-N-{[(1S,4S,6S)-6-isopropyl-3-methyl-4-(2-{[2-(4-morpholinyl)ethyl]amino}-2-oxoethyl)-2-cyclohexen-1-yl]methyl}benzamide	ABCA1	-0.676435	0.000107232	27	0.00614799
5-(tert-butyl)-2-methyl-N-(5-methyl-3-isoxazolyl)-3-furamide	ABCA1	-0.504884	0.00723306	27	0.015234
Trichomonacid	ABCA1	-0.434066	0.0236844	27	0.0271461
10-Methyl-9-(10-methyl-1H-acridin-9-yl)-1H-acridine	ABCA1	-0.664835	0.000154994	27	0.00615015
Tert-butylbenzene	ABCA1	-0.526252	0.00480743	27	0.0135675
2-Naphthalenol, 1-[2-[4-[2-(dimethylphenyl)diazenyl]dimethylphenyl]diazenyl]-	ABCA1	-0.460317	0.0156879	27	0.021073
26-Hydroxycastasterone;	HNF4A	-0.441353	0.0211899	27	0.025114
5-(tert-butyl)-2-methyl-N-(5-methyl-3-isoxazolyl)-3-furamide	ABCG1	-0.462149	0.0152258	27	0.0206198
NP-020232	ABCG1	-0.481685	0.0109584	27	0.0175334
10-Methyl-9-(10-methyl-1H-acridin-9-yl)-1H-acridine	ABCG1	-0.464591	0.0146271	27	0.0203365
3-Phenyllactic acid	ANGPTL3	0.450683	0.0183136	27	0.0228712
1,4:3,6-Dianhydro-2-deoxy-5-O-(ethylcarbamoyl)-2-[(phenylcarbamoyl)amino]-D-glucitol	ANGPTL3	-0.507571	0.00688054	27	0.0149682
1,2,3,4-Tetrahydroisoquinolin-1-yl formate	ANGPTL3	-0.431088	0.0247704	27	0.0279859
(14E,16S,17S)-8-(4-Morpholinyl)-17-[2-(4-morpholinyl)-2-oxoethyl]-12-oxa-1,4-diazatricyclo[14.3.1.06,11]icosa-6,8,10,14-tetraen-2-one	TLCD1	-0.452543	0.0177802	27	0.0224697
NP-013285	TLCD1	-0.475814	0.0121205	27	0.0184551
Lovastatin	TLCD1	-0.398042	0.0397564	27	0.0409112
N-Phenylacetylglutamic acid	TLCD1	-0.50337	0.00743824	27	0.0154528
Mayolene-19	TLCD1	-0.477651	0.0117463	27	0.0180797
4-(2-((7-Amino-2-(furan-2-yl)-[1,2,4]triazolo[1,5-a][1,3,5]triazin-5-yl)amino)ethyl)phenol	TLCD1	0.510719	0.00648611	27	0.0145456
5-Methanesulfonamido-6-(2,4-difluorothiophenyl)-1-indanone	TLCD1	-0.470915	0.0131668	27	0.0192647
Menoctone	TLCD1	-0.409677	0.0338234	27	0.0356156
Ruboxistaurin	TLCD1	-0.488673	0.00969774	27	0.0167388
Tert-butylbenzene	TLCD1	-0.494797	0.00869499	27	0.0159878
Zolazepam	SCARB1	0.57326	0.00177366	27	0.0110644
BRACO-19; 9-[4-(N,N-Dimethylamino)phenylamino]-3,6-bis (3-pyrrolodino-propionamido) acridine;	SCARB1	0.440171	0.0215792	27	0.0254537
Menoctone	SCARB1	-0.596459	0.00102455	27	0.0106911
4-(2-((7-Amino-2-(furan-2-yl)-[1,2,4]triazolo[1,5-a][1,3,5]triazin-5-yl)amino)ethyl)phenol	DDX3X	0.458486	0.0161616	27	0.0214335
(3R,4S,6R)-N-(2-Methoxybenzyl)-6-{[4-(2-pyridinyl)-1H-1,2,3-triazol-1-yl]methyl}quinuclidine-3-carboxamide	INSIG1	-0.543956	0.00335804	27	0.0123835
((1R,2R,5R)-2-(2,6-Dimethoxy-4-(2-methyloctan-2-yl)phenyl)-7,7-dimethyl-4-bicyclo(3.1.1)hept-3-enyl) methanol	INSIG1	0.493895	0.00883702	27	0.0160555
Vesatolimod	INSIG1	-0.42674	0.0264281	27	0.0293088
NP-018131	NFE2L1	0.452381	0.0178263	27	0.0224697
NP-020232	NR1D2	0.497558	0.0082722	27	0.0158799
24a,24b-epoxy-23-tetradehydro-24a,24b-dihomo-1alpha,25-dihydroxyvitamin D3 / 24a,24b-epoxy-23-tetradehydro-24a,24b-dihomo-1alpha,25-dihydroxycholecalciferol	NR1D2	0.498779	0.00809079	27	0.0157993
Cotylenin F;	NR1D2	-0.41453	0.0315692	27	0.0336376
(2E,4E)-5-[2-Methyl-2-(1,1,4,4-tetramethyl-1,2,3,4-tetrahydronaphthalene-6-yl)cyclopropyl]-3-methyl-2,4-pentadienoic acid	NR1D2	0.518315	0.00561208	27	0.0142383
10-Methyl-9-(10-methyl-1H-acridin-9-yl)-1H-acridine	NR1D2	0.58486	0.00135493	27	0.0110644
2-(4,4-Difluoro-1-piperidinyl)-6-methoxy-N-[1-(1-methylethyl)-4-piperidinyl]-7-[3-(1-pyrrolidinyl)propoxy]-4-quinazolinamine	NR1D2	0.495116	0.00864526	27	0.0159257
N-[2-(4-methoxyphenoxy)-5-(trifluoromethyl)phenyl]-5-methyl-2-phenyl-1,3-oxazole-4-carboxamide	ABCA12	0.544482	0.00332142	27	0.0123634
Hydroxyprogesterone caproate	TMEM97	0.545177	0.00327362	27	0.0123634
LMST01031065	TMEM97	0.592796	0.00112036	27	0.0109498
Deltoidin A	TMEM97	0.5	0.00791274	27	0.0156832
Mayolene-14	ANGPTL8	-0.434097	0.0236731	27	0.0271461
2-(5-hexadecylfuran-2-yl)-acetic acid	PNPLA2	0.360195	0.0649546	27	0.0652175
13-hydroxy-2,6,6,10,11-pentamethyl-14-(4,5,6-trihydroxy-6-methylheptan-2-yl)tetracyclo[8.7.0.0脗?,芒聛路.0脗a脗a,脗a芒聛碌]heptadec-14-en-5-one	ABCG8	0.490782	0.00934213	27	0.016417
Mayolene-14	ABCG8	0.458761	0.0160897	27	0.0214335
NP-007425	HPS6	0.468254	0.0137658	27	0.0196626
3beta-Hydroxylanostane-7,11-dione acetate;	HPS6	0.441392	0.0211771	27	0.0251138
Tephrosol	HPS6	0.481685	0.0109584	27	0.0175334
2-[(2S,3R,4S,5R)-3,4-Dihydroxy-5-{[(isopropylcarbamoyl)amino]methyl}tetrahydro-2-furanyl]-N-(4-methoxybenzyl)acetamide	TLCD3A	0.457353	0.0164604	27	0.0217157
Takinib	TLCD3A	-0.447876	0.019143	27	0.0235023
Nicotianamine	TLCD3B	0.510342	0.00653233	27	0.0145456
(14E,16S,17S)-8-(4-Morpholinyl)-17-[2-(4-morpholinyl)-2-oxoethyl]-12-oxa-1,4-diazatricyclo[14.3.1.06,11]icosa-6,8,10,14-tetraen-2-one	TLCD3B	-0.493709	0.00886662	27	0.0160703
Lagochilin	DGAT2	0.500611	0.00782495	27	0.0156815
13-hydroxy-2,6,6,10,11-pentamethyl-14-(4,5,6-trihydroxy-6-methylheptan-2-yl)tetracyclo[8.7.0.0脗?,芒聛路.0脗a脗a,脗a芒聛碌]heptadec-14-en-5-one	ORMDL1	0.551893	0.00284097	27	0.0121738
2-(5-hexadecylfuran-2-yl)-acetic acid	ORMDL1	-0.489011	0.00964006	27	0.0166892
(7E,13E)-11,12-Dihydroxy-3-isobutyl-4,5,8-trimethyl-3,3a,4,6a,9,10,11,12-octahydro-1H-cycloundeca[d]isoindole-1,15(2H)-dione	NUS1	-0.466422	0.0141911	27	0.0200249
20,21-Diprenylterpendole I;	NUS1	0.525641	0.00486564	27	0.0135964
Arsenobetaine	NUS1	0.573871	0.00174912	27	0.0110644
2,2,2-Trifluoroethyl	NUS1	0.443834	0.0203912	27	0.0244892
2-Methylthiazolidine-4-carboxylic acid	NUS1	-0.423687	0.0276448	27	0.0303695
Tert-butylbenzene	NUS1	0.454823	0.0171442	27	0.0221302
LMST01031065	ACAT2	0.485958	0.0101723	27	0.0169595
LMST01060029	ACAT2	0.473748	0.0125528	27	0.0187113
Penicisteroid A	ACAT2	0.492063	0.00913133	27	0.0162335
4-Cyano-N-{[(1S,4S,6S)-6-isopropyl-3-methyl-4-(2-{[2-(4-morpholinyl)ethyl]amino}-2-oxoethyl)-2-cyclohexen-1-yl]methyl}benzamide	DHCR24	0.557117	0.00253916	27	0.0116344
NP-013285	DHCR24	0.486255	0.0101194	27	0.0169595
Yamogenin	DHCR24	0.424557	0.0272936	27	0.0300837
N1,N1-dimethyl-4-[3-(methylthio)-4,5-dihydro-1H-1,2,4-triazol-5-yl]aniline	DHCR24	-0.659744	0.000181303	27	0.00642331
Mayolene-19	DHCR24	0.619426	0.000570376	27	0.00944089
1-(2-Aminoacetyl)-N-(4-nitrophenyl)pyrrolidine-2-carboxamide	DHCR24	-0.676848	0.000105802	27	0.00614799
Dazoxiben	DHCR24	0.561393	0.002313	27	0.0116201
14-Fluoro-11Z-tetradecenyl acetate	DHCR24	0.607819	0.000771137	27	0.0101859
6alpha,16beta-diacetoxy-hopan-22-ol	DHCR24	-0.455712	0.0169014	27	0.0220004
Nicotianamine	FDPS	0.486569	0.0100639	27	0.0169595
3-Phenyllactic acid	FDPS	0.505495	0.00715167	27	0.0151753
Hydroxyprogesterone caproate	FDPS	0.57326	0.00177366	27	0.0110644
Ecdysone	FDPS	0.506716	0.00699119	27	0.0150696
Fucoxanthinol	FDPS	-0.534188	0.00410287	27	0.012819
2-Amino-3-propylsulfinylprop-2-enoic acid	FDPS	0.506105	0.00707104	27	0.0150849
Arsenobetaine	NSDHL	-0.431013	0.024798	27	0.0279859
4-(2-((7-Amino-2-(furan-2-yl)-[1,2,4]triazolo[1,5-a][1,3,5]triazin-5-yl)amino)ethyl)phenol	NSDHL	0.492674	0.00903233	27	0.0161152
3-hydroxy-9,9,16,16-tetramethyl-24,26-dioxo-8-oxa-14,23,25-triazaheptacyclo[17.5.2.0脗a,脗a芒聛路.0脗l,脗a芒聛碌.0芒聛麓,脗a脗l.0芒聛路,脗a脗?.0脗a芒聛a,脗?脗l]hexacosa-4,6,10,12,14-pentaen-14-ium-14-olate	HSD17B7	0.468864	0.0136264	27	0.0195762
(14E,16S,17S)-8-(4-Morpholinyl)-17-[2-(4-morpholinyl)-2-oxoethyl]-12-oxa-1,4-diazatricyclo[14.3.1.06,11]icosa-6,8,10,14-tetraen-2-one	ARV1	0.452381	0.0178263	27	0.0224697
Paliperidone Palmitate	ARV1	-0.432845	0.0241249	27	0.0275079
N-[3-(3-chloro-10,11-dihydro-5H-dibenzo[b,f]azepin-5-yl)propyl]-N,N-di methylamine hydrochloride	DPAGT1	-0.573871	0.00174912	27	0.0110644
5-Acetylamino-6-amino-3-methyluracil	DOLPP1	-0.478314	0.0116136	27	0.017959
NP-018131	DOLPP1	0.386683	0.0463203	27	0.0470555
N-Phenylacetylglutamic acid	DOLPP1	-0.432499	0.024251	27	0.027619
(8alpha,10alpha,13alpha,17beta)-17-[(4-Hydroxyphenyl)carbonyl]androsta-3,5-diene-3-carboxylic acid	DOLPP1	0.479536	0.0113725	27	0.0178364
2,2,2-Trifluoroethyl	DOLPP1	-0.497251	0.00831832	27	0.0158799
Pymetrozine	DOLPP1	-0.717166	2.55971e-05	27	0.00308102
Tert-butylbenzene	DOLPP1	-0.449603	0.0186291	27	0.0231145
Nicotianamine	ALG9	0.496947	0.00836418	27	0.0158799
3-hydroxyphenylacetoylglutamine	ALG9	0.575702	0.00167727	27	0.0110644
(7E,13E)-11,12-Dihydroxy-3-isobutyl-4,5,8-trimethyl-3,3a,4,6a,9,10,11,12-octahydro-1H-cycloundeca[d]isoindole-1,15(2H)-dione	ALG9	-0.520147	0.00541694	27	0.014013
6alpha,16beta-diacetoxy-hopan-22-ol	ALG9	-0.440781	0.0213774	27	0.0252758
N-[3-(3-chloro-10,11-dihydro-5H-dibenzo[b,f]azepin-5-yl)propyl]-N,N-di methylamine hydrochloride	ALG2	0.535409	0.0040027	27	0.0128086
N-Phenylacetylglutamic acid	ALG2	-0.460928	0.0155326	27	0.0209068
Zolazepam	ALG2	0.620879	0.000548782	27	0.00925757
Lagochilin	ALG2	-0.559829	0.00239362	27	0.0116201
Azaserine	ALG2	-0.469475	0.0134882	27	0.0194905
N(4)-Oleylcytosine arabinoside	ALG2	-0.357143	0.067429	27	0.0676336
Mastigophorene C	ALG2	-0.436508	0.0228231	27	0.0264647
Trichomonacid	RFT1	-0.516484	0.00581312	27	0.0142484
(8alpha,10alpha,13alpha,17beta)-17-[(4-Hydroxyphenyl)carbonyl]androsta-3,5-diene-3-carboxylic acid	ALG11	-0.498168	0.00818108	27	0.0158199
1,2,3,4-Tetrahydroisoquinolin-1-yl formate	ALG1	0.52381	0.00504386	27	0.0137599
4-[(3Z)-4-(4-hydroxy-3-methoxyphenyl)-2,3-dimethylbut-3-en-1-yl]-2-methoxyphenol	ALG10	0.485958	0.0101723	27	0.0169595
N-[2-(4-methoxyphenoxy)-5-(trifluoromethyl)phenyl]-5-methyl-2-phenyl-1,3-oxazole-4-carboxamide	ALG10	-0.537241	0.00385634	27	0.0126672
ethyl 4-[2-(3,4,5-trimethoxybenzylidene)hydrazino]benzoate	ALG10	0.506105	0.00707104	27	0.0150849
1,4:3,6-Dianhydro-2-deoxy-5-O-(ethylcarbamoyl)-2-[(phenylcarbamoyl)amino]-D-glucitol	ALG10	-0.507326	0.00691209	27	0.0149875
Arsenobetaine	ALG10	-0.513431	0.00616173	27	0.0143653
2-Methylthiazolidine-4-carboxylic acid	ALG10	0.496337	0.00845701	27	0.0159257
Methanone, 1,1'-(1,4-piperazinediyl)bis(1-(6-(1H-benzimidazol-2-yl)-2-pyridinyl)-	ALG10	0.512821	0.00623353	27	0.0144471
Solutol HS 15	ALG10	-0.499389	0.00800135	27	0.0157175
6Z,9Z,12Z-Octadecatriene	ALG10	-0.484737	0.0103919	27	0.0171242
NP-014796	DOLK	-0.399267	0.0390952	27	0.0403563
1,4:3,6-Dianhydro-2-deoxy-5-O-(ethylcarbamoyl)-2-[(phenylcarbamoyl)amino]-D-glucitol	DOLK	0.432845	0.0241249	27	0.0275079
Lexibulin	DOLK	0.459096	0.0160024	27	0.0213509
Deltoidin A	DOLK	-0.471917	0.0129468	27	0.019013
(14E,16S,17S)-8-(4-Morpholinyl)-17-[2-(4-morpholinyl)-2-oxoethyl]-12-oxa-1,4-diazatricyclo[14.3.1.06,11]icosa-6,8,10,14-tetraen-2-one	DHDDS	-0.433455	0.0239038	27	0.0273817
Hydroxyprogesterone caproate	DHDDS	-0.454823	0.0171442	27	0.0221302
BRACO-19; 9-[4-(N,N-Dimethylamino)phenylamino]-3,6-bis (3-pyrrolodino-propionamido) acridine;	DHDDS	0.470696	0.0132152	27	0.0192928
Ecdysone	DHDDS	-0.47619	0.0120429	27	0.0183511
Trichomonacid	DHDDS	-0.515263	0.00595051	27	0.0142582
4-(4-hydroxy-3-methoxyphenyl)butan-2-one oxime	INSM1	NA	NA	0	NA
4-Cyano-N-{[(1S,4S,6S)-6-isopropyl-3-methyl-4-(2-{[2-(4-morpholinyl)ethyl]amino}-2-oxoethyl)-2-cyclohexen-1-yl]methyl}benzamide	INSM1	NA	NA	0	NA
14,16-dihydroxy-3-methyl-3,4,5,6,7,8,9,10-octahydro-1H-2-benzoxacyclotetradecine-1,7-dione	INSM1	NA	NA	0	NA
N-({(2R,4S,5R)-5-[6-(3,4-Dimethoxyphenyl)-2-methyl-4-pyrimidinyl]-1-azabicyclo[2.2.2]oct-2-yl}methyl)cyclobutanecarboxamide	INSM1	NA	NA	0	NA
Yamogenin	INSM1	NA	NA	0	NA
3-Phenyllactic acid	INSM1	NA	NA	0	NA
5-(tert-butyl)-2-methyl-N-(5-methyl-3-isoxazolyl)-3-furamide	INSM1	NA	NA	0	NA
N-{[(2R,4S,5R)-5-{2-Methyl-6-[4-(trifluoromethyl)phenyl]-4-pyrimidinyl}-1-azabicyclo[2.2.2]oct-2-yl]methyl}methanesulfonamide	INSM1	NA	NA	0	NA
3-hydroxy-9,9,16,16-tetramethyl-24,26-dioxo-8-oxa-14,23,25-triazaheptacyclo[17.5.2.0脗a,脗a芒聛路.0脗l,脗a芒聛碌.0芒聛麓,脗a脗l.0芒聛路,脗a脗?.0脗a芒聛a,脗?脗l]hexacosa-4,6,10,12,14-pentaen-14-ium-14-olate	INSM1	NA	NA	0	NA
NP-020232	INSM1	NA	NA	0	NA
13-hydroxy-2,6,6,10,11-pentamethyl-14-(4,5,6-trihydroxy-6-methylheptan-2-yl)tetracyclo[8.7.0.0脗?,芒聛路.0脗a脗a,脗a芒聛碌]heptadec-14-en-5-one	INSM1	NA	NA	0	NA
19-Chloroproansamitocin;	INSM1	NA	NA	0	NA
((1R,2R,5R)-2-(2,6-Dimethoxy-4-(2-methyloctan-2-yl)phenyl)-7,7-dimethyl-4-bicyclo(3.1.1)hept-3-enyl) methanol	INSM1	NA	NA	0	NA
1-(2-Aminoacetyl)-N-(4-nitrophenyl)pyrrolidine-2-carboxamide	INSM1	NA	NA	0	NA
Dazoxiben	INSM1	NA	NA	0	NA
Isolysergol	INSM1	NA	NA	0	NA
2-Amino-3-propylsulfinylprop-2-enoic acid	INSM1	NA	NA	0	NA
10-Methyl-9-(10-methyl-1H-acridin-9-yl)-1H-acridine	INSM1	NA	NA	0	NA
1,2,3,4-Tetrahydroisoquinolin-1-yl formate	INSM1	NA	NA	0	NA
14-Fluoro-11Z-tetradecenyl acetate	INSM1	NA	NA	0	NA
Trichomonacid	PDPK1	-0.559219	0.00242574	27	0.0116201
(14E,16S,17S)-8-(4-Morpholinyl)-17-[2-(4-morpholinyl)-2-oxoethyl]-12-oxa-1,4-diazatricyclo[14.3.1.06,11]icosa-6,8,10,14-tetraen-2-one	RFX6	-0.452913	0.0176759	27	0.0224226
Vesatolimod	RFX6	0.419314	0.0294667	27	0.0318073
1,2,3,4-Tetrahydroisoquinolin-1-yl formate	LILRA4	0.451229	0.0181557	27	0.0227692
Deltoidin A	LILRA4	-0.449702	0.0185999	27	0.0230927
1,4a-dimethyl-9-oxo-7-(propan-2-yl)-1,2,3,4,4a,9,10,10a-octahydrophenanthrene-1-carboxylic acid	TREML4	-0.469326	0.0135217	27	0.0195248
(2E,4E)-5-[2-Methyl-2-(1,1,4,4-tetramethyl-1,2,3,4-tetrahydronaphthalene-6-yl)cyclopropyl]-3-methyl-2,4-pentadienoic acid	TREML4	0.544181	0.00334235	27	0.0123835
2-Amino-3-propylsulfinylprop-2-enoic acid	TREML4	0.402393	0.0374479	27	0.0389516
5-(tert-butyl)-2-methyl-N-(5-methyl-3-isoxazolyl)-3-furamide	IRAK2	0.496337	0.00845701	27	0.0159257
Foretinib	IRAK2	0.483516	0.0106155	27	0.0172774
ethyl 3-(1,3-benzodioxol-5-ylamino)-2-cyanoacrylate	IRF3	-0.675824	0.000109375	27	0.00614799
N-[2-(4-methoxyphenoxy)-5-(trifluoromethyl)phenyl]-5-methyl-2-phenyl-1,3-oxazole-4-carboxamide	IRF3	0.54823	0.00307045	27	0.012208
Pymetrozine	IRF3	-0.661783	0.000170329	27	0.0063764
5-Methanesulfonamido-6-(2,4-difluorothiophenyl)-1-indanone	IRF5	0.452381	0.0178263	27	0.0224697
LMST01031065	NFKB2	0.60989	0.000731366	27	0.0101859
26-Hydroxycastasterone;	NFKB2	0.676435	0.000107232	27	0.00614799
Fucoxanthinol	NFKB2	-0.456654	0.0166469	27	0.0218436
Jacarandic acid	NFKB2	0.54823	0.00307045	27	0.012208
Kaempferol 3-(3''-acetyl-6''-p-coumaroylglucoside)	NFKB2	-0.506105	0.00707104	27	0.0150849
Penicisteroid A	NFKB2	0.606838	0.00079064	27	0.0101859
5-Acetylamino-6-amino-3-methyluracil	NFKBIB	-0.449328	0.01871	27	0.0231426
N-Phenylacetylglutamic acid	NFKBIB	-0.46398	0.0147749	27	0.0204133
5-(tert-butyl)-2-methyl-N-(5-methyl-3-isoxazolyl)-3-furamide	MAPK11	-0.455503	0.0169582	27	0.0220004
2-Naphthalenol, 1-[2-[4-[2-(dimethylphenyl)diazenyl]dimethylphenyl]diazenyl]-	MAPK11	0.486949	0.00999703	27	0.0169595
6Z,9Z,12Z-Octadecatriene	MAPK11	0.364219	0.0618007	27	0.0620823
NP-021685	SAA1	0.529934	0.00446869	27	0.0134181
N1,N1-dimethyl-4-[3-(methylthio)-4,5-dihydro-1H-1,2,4-triazol-5-yl]aniline	SAA1	0.606908	0.000789227	27	0.0101859
N-[4-cyano-1-(4-fluorophenyl)-1H-pyrazol-5-yl]cyclohexanecarboxamide	SAA1	0.578947	0.00155619	27	0.0110644
Zolazepam	SAA1	0.516447	0.00581714	27	0.0142484
BRACO-19; 9-[4-(N,N-Dimethylamino)phenylamino]-3,6-bis (3-pyrrolodino-propionamido) acridine;	SAA1	0.514474	0.00604071	27	0.0143343
Pulcherriminic acid; 2,5-Dihydroxy-3,6-bis(2-methylpropyl)pyrazine bis-N-oxide;	SAA1	0.457566	0.0164039	27	0.0216825
1-(2-Aminoacetyl)-N-(4-nitrophenyl)pyrrolidine-2-carboxamide	SAA1	0.55625	0.00258724	27	0.0116873
4-(2-((7-Amino-2-(furan-2-yl)-[1,2,4]triazolo[1,5-a][1,3,5]triazin-5-yl)amino)ethyl)phenol	SAA1	0.459869	0.0158029	27	0.0211687
2-Hydroxypropyl octanoate	SAA1	0.445066	0.0200039	27	0.0242294
Trichomonacid	SAA1	-0.538158	0.00378476	27	0.0126672
Tert-butylbenzene	SAA1	-0.523684	0.00505624	27	0.0137599
Deltoidin A	TRAF6	-0.428571	0.0257192	27	0.0287314
Pulcherriminic acid; 2,5-Dihydroxy-3,6-bis(2-methylpropyl)pyrazine bis-N-oxide;	RIPK3	-0.509768	0.0066032	27	0.0145888
Menoctone	RIPK3	-0.385226	0.0472208	27	0.0478723
Indolelactic acid	USP18	-0.495116	0.00864526	27	0.0159257
Cotylenin F;	USP18	0.420024	0.0291643	27	0.031584
Pymetrozine	USP18	-0.538462	0.00376133	27	0.0126672
5-(tert-butyl)-2-methyl-N-(5-methyl-3-isoxazolyl)-3-furamide	IKBIP	0.490232	0.00943379	27	0.0164614
Mayolene-14	IKBIP	0.576313	0.0016539	27	0.0110644
(1Ar,3S,4aS,7S,8aS)-3-[(1S,2R,3R)-3-[(2R,5S)-5,6-dimethylheptan-2-yl]-2-(2-hydroxyethyl)-2-methylcyclopentyl]-7-hydroxy-4a-methyl-2,3,5,6,7,8-hexahydro-1aH-naphtho[4,4a-b]oxiren-4-one	IKBIP	0.504274	0.00731524	27	0.0152934
10-Methyl-9-(10-methyl-1H-acridin-9-yl)-1H-acridine	IKBIP	0.494505	0.0087407	27	0.0159977
Kaempferol 3-(3''-acetyl-6''-p-coumaroylglucoside)	IKBIP	-0.465201	0.0144806	27	0.0202605
Yamogenin	MAP2K1	0.523199	0.00510448	27	0.0137599
NP-014796	MAP2K1	0.46398	0.0147749	27	0.0204133
3-hydroxy-9,9,16,16-tetramethyl-24,26-dioxo-8-oxa-14,23,25-triazaheptacyclo[17.5.2.0脗a,脗a芒聛路.0脗l,脗a芒聛碌.0芒聛麓,脗a脗l.0芒聛路,脗a脗?.0脗a芒聛a,脗?脗l]hexacosa-4,6,10,12,14-pentaen-14-ium-14-olate	MAP2K1	0.554945	0.00266111	27	0.0118644
Menoctone	MAP2K2	0.515263	0.00595051	27	0.0142582
N-[2-(4-methoxyphenoxy)-5-(trifluoromethyl)phenyl]-5-methyl-2-phenyl-1,3-oxazole-4-carboxamide	HOMER3	-0.48779	0.00985008	27	0.016818
(1S,2S,3S,4R,5R)-2-[(1,3-Benzodioxol-5-ylmethyl)amino]-4-{methyl[2-(2-pyridinyl)ethyl]amino}-6,8-dioxabicyclo[3.2.1]octan-3-ol	HOMER3	0.470696	0.0132152	27	0.0192928
NP-020232	HOMER3	0.539683	0.00366831	27	0.0126672
Lovastatin	HOMER3	0.51221	0.00630603	27	0.0144471
Cotylenin F;	HOMER3	-0.490842	0.00933205	27	0.0164138
(2E,4E)-5-[2-Methyl-2-(1,1,4,4-tetramethyl-1,2,3,4-tetrahydronaphthalene-6-yl)cyclopropyl]-3-methyl-2,4-pentadienoic acid	HOMER3	0.45177	0.0180002	27	0.0225885
2-Phosphonopropionic acid	HOMER3	-0.517705	0.00567843	27	0.0142484
Dazoxiben	HOMER3	0.598901	0.000964705	27	0.0106911
Lexibulin	HOMER3	-0.534799	0.00405252	27	0.012819
(2S)-2-Amino-5-(diaminomethylideneamino)-4-methylpentanoic acid	HOMER3	0.584249	0.00137461	27	0.0110644
5-Acetylamino-6-amino-3-methyluracil	FBXO25	-0.656899	0.000197653	27	0.00659388
3-Phenyllactic acid	FBXO25	-0.405983	0.0356248	27	0.0371998
2-Hydroxypropyl octanoate	FBXO25	0.472527	0.0128144	27	0.0188883
5-Methanesulfonamido-6-(2,4-difluorothiophenyl)-1-indanone	FBXO25	-0.653846	0.000216627	27	0.00682203
Nicotianamine	ACACB	0.481685	0.0109584	27	0.0175334
NP-013285	ACACB	0.614164	0.000654895	27	0.00992557
(7E,13E)-11,12-Dihydroxy-3-isobutyl-4,5,8-trimethyl-3,3a,4,6a,9,10,11,12-octahydro-1H-cycloundeca[d]isoindole-1,15(2H)-dione	ACACB	-0.502442	0.00756649	27	0.0155242
Mayolene-19	ACACB	0.669109	0.000135573	27	0.00615015
Dazoxiben	ACACB	0.667277	0.000143616	27	0.00615015
6alpha,16beta-diacetoxy-hopan-22-ol	ACACB	-0.413919	0.0318459	27	0.0338779
alpha-Aspartylphenylalanine	ARG1	-0.545177	0.00327362	27	0.0123634
14,16-dihydroxy-3-methyl-3,4,5,6,7,8,9,10-octahydro-1H-2-benzoxacyclotetradecine-1,7-dione	ASAH1	-0.441392	0.0211771	27	0.0251138
24a,24b-epoxy-23-tetradehydro-24a,24b-dihomo-1alpha,25-dihydroxyvitamin D3 / 24a,24b-epoxy-23-tetradehydro-24a,24b-dihomo-1alpha,25-dihydroxycholecalciferol	ASAH1	0.495726	0.0085507	27	0.0159257
1,2,3,4-Tetrahydroisoquinolin-1-yl formate	ASAH1	-0.473748	0.0125528	27	0.0187113
5-Acetylamino-6-amino-3-methyluracil	SMPD2	-0.42735	0.0261901	27	0.0291099
24a,24b-epoxy-23-tetradehydro-24a,24b-dihomo-1alpha,25-dihydroxyvitamin D3 / 24a,24b-epoxy-23-tetradehydro-24a,24b-dihomo-1alpha,25-dihydroxycholecalciferol	SMPD2	-0.503053	0.00748194	27	0.0154627
(2S)-2-Amino-5-(diaminomethylideneamino)-4-methylpentanoic acid	SMPD2	-0.513431	0.00616173	27	0.0143653
Mayolene-14	B3GALT4	0.469475	0.0134882	27	0.0194905
(2S)-2-Amino-5-(diaminomethylideneamino)-4-methylpentanoic acid	B3GALT4	0.568987	0.00195383	27	0.0112929
Ruboxistaurin	GAL3ST1	0.477248	0.0118276	27	0.0181345
Penicisteroid A	SPTLC1	0.40293	0.0371703	27	0.0387118
N1-phenethylbenzene-1-carbothioamide	ACSBG1	-0.492674	0.00903233	27	0.0161152
NP-021685	ACSBG1	-0.496947	0.00836418	27	0.0158799
Mayolene-19	ACSBG1	0.501221	0.00773799	27	0.0156177
Ruboxistaurin	ACSBG1	0.528083	0.00463634	27	0.0134678
3-hydroxyphenylacetoylglutamine	MLYCD	0.396215	0.0407592	27	0.0418346
Penicisteroid A	PANK1	-0.533578	0.00415375	27	0.0128766
5-Acetylamino-6-amino-3-methyluracil	PANK4	-0.417582	0.0302142	27	0.0325081
Anacardic acid	PANK4	0.443223	0.0205854	27	0.024633
5-(tert-butyl)-2-methyl-N-(5-methyl-3-isoxazolyl)-3-furamide	PANK4	0.432845	0.0241249	27	0.0275079
N-[2-(4-methoxyphenoxy)-5-(trifluoromethyl)phenyl]-5-methyl-2-phenyl-1,3-oxazole-4-carboxamide	PANK4	-0.528694	0.00458047	27	0.0134433
Trichomonacid	PANK4	0.420024	0.0291643	27	0.031584
Takinib	PANK4	-0.438339	0.0221941	27	0.0259629
Tephrosol	PANK4	0.482906	0.0107288	27	0.0174047
4-[(3Z)-4-(4-hydroxy-3-methoxyphenyl)-2,3-dimethylbut-3-en-1-yl]-2-methoxyphenol	CHAC1	0.437004	0.0226514	27	0.0263735
NP-018131	CHAC1	0.474051	0.0124887	27	0.0187113
Nicotianamine	COASY	0.608059	0.000766447	27	0.0101859
3-hydroxyphenylacetoylglutamine	COASY	0.556166	0.00259194	27	0.0116873
1-(2-Aminoacetyl)-N-(4-nitrophenyl)pyrrolidine-2-carboxamide	COASY	-0.514652	0.00602023	27	0.0143343
Fucoxanthinol	COASY	-0.581807	0.00145584	27	0.0110644
5-(tert-butyl)-2-methyl-N-(5-methyl-3-isoxazolyl)-3-furamide	ST6GALNAC5	0.503947	0.00735944	27	0.0153696
(2S)-2-Amino-5-(diaminomethylideneamino)-4-methylpentanoic acid	ST6GALNAC5	0.557895	0.00249665	27	0.0116201
Nicotianamine	ACSF3	0.501221	0.00773799	27	0.0156177
13-hydroxy-2,6,6,10,11-pentamethyl-14-(4,5,6-trihydroxy-6-methylheptan-2-yl)tetracyclo[8.7.0.0脗?,芒聛路.0脗a脗a,脗a芒聛碌]heptadec-14-en-5-one	ACSF3	0.474359	0.0124237	27	0.018659
(1Ar,3S,4aS,7S,8aS)-3-[(1S,2R,3R)-3-[(2R,5S)-5,6-dimethylheptan-2-yl]-2-(2-hydroxyethyl)-2-methylcyclopentyl]-7-hydroxy-4a-methyl-2,3,5,6,7,8-hexahydro-1aH-naphtho[4,4a-b]oxiren-4-one	ACSF3	0.481074	0.0110747	27	0.0175919
3-hydroxyphenylacetoylglutamine	CHAC2	-0.644078	0.000288546	27	0.00743475
3-hydroxy-9,9,16,16-tetramethyl-24,26-dioxo-8-oxa-14,23,25-triazaheptacyclo[17.5.2.0脗a,脗a芒聛路.0脗l,脗a芒聛碌.0芒聛麓,脗a脗l.0芒聛路,脗a脗?.0脗a芒聛a,脗?脗l]hexacosa-4,6,10,12,14-pentaen-14-ium-14-olate	CHAC2	-0.417582	0.0302142	27	0.0325081
4-(2-((7-Amino-2-(furan-2-yl)-[1,2,4]triazolo[1,5-a][1,3,5]triazin-5-yl)amino)ethyl)phenol	CHAC2	-0.534188	0.00410287	27	0.012819
5-(tert-butyl)-2-methyl-N-(5-methyl-3-isoxazolyl)-3-furamide	ABCD1	-0.466422	0.0141911	27	0.0200249
3beta-Hydroxylanostane-7,11-dione acetate;	ABCD1	-0.462149	0.0152258	27	0.0206198
Ruboxistaurin	ABCD1	-0.57265	0.00179848	27	0.0110644
(2S)-2-Amino-5-(diaminomethylideneamino)-4-methylpentanoic acid	ABCD1	-0.54823	0.00307045	27	0.012208
5-Acetylamino-6-amino-3-methyluracil	ATF4	-0.473748	0.0125528	27	0.0187113
NP-018131	ATF4	0.483516	0.0106155	27	0.0172774
Penicisteroid A	ATF4	0.547009	0.00315039	27	0.0123411
Zolazepam	CTSH	-0.495726	0.0085507	27	0.0159257
Dazoxiben	CTSH	0.432234	0.0243476	27	0.027619
Pantothenic acid	DLAT	0.544567	0.0033156	27	0.0123634
Ruboxistaurin	DLAT	-0.481685	0.0109584	27	0.0175334
2-Naphthalenol, 1-[2-[4-[2-(dimethylphenyl)diazenyl]dimethylphenyl]diazenyl]-	DLAT	0.457265	0.0164838	27	0.0217157
N-[1-(4-methoxyphenyl)-5-methyl-1H-pyrazol-4-yl]-4-morpholinecarboxamide	DLST	0.556166	0.00259194	27	0.0116873
N-[3-(3-chloro-10,11-dihydro-5H-dibenzo[b,f]azepin-5-yl)propyl]-N,N-di methylamine hydrochloride	DLST	0.607448	0.000778462	27	0.0101859
Zolazepam	DLST	0.576313	0.0016539	27	0.0110644
NP-013285	CLN8	0.527473	0.00469279	27	0.0135131
alpha-Aspartylphenylalanine	CLN8	-0.474359	0.0124237	27	0.018659
Sophoranone;	CLN8	0.498168	0.00818108	27	0.0158199
Dazoxiben	CLN8	0.514652	0.00602023	27	0.0143343
4-Cyano-N-{[(1S,4S,6S)-6-isopropyl-3-methyl-4-(2-{[2-(4-morpholinyl)ethyl]amino}-2-oxoethyl)-2-cyclohexen-1-yl]methyl}benzamide	GGT1	-0.427436	0.0261568	27	0.0291099
N-({(2R,4S,5R)-5-[6-(3,4-Dimethoxyphenyl)-2-methyl-4-pyrimidinyl]-1-azabicyclo[2.2.2]oct-2-yl}methyl)cyclobutanecarboxamide	GGT1	-0.405391	0.0359205	27	0.0374787
Yamogenin	GGT1	-0.445807	0.0197737	27	0.0240478
N1,N1-dimethyl-4-[3-(methylthio)-4,5-dihydro-1H-1,2,4-triazol-5-yl]aniline	GGT1	0.434785	0.0234282	27	0.0270714
Arsenobetaine	GGT1	-0.594002	0.00108801	27	0.0107931
2-Methylthiazolidine-4-carboxylic acid	GGT1	0.530927	0.00438091	27	0.0133105
NP-021050	GLB1	0.484737	0.0103919	27	0.0171242
(2E,6S)-7-hydroxy-2-methyl-6-[(2S,11S,14S,15S)-2,6,6,11,15-pentamethyl-5-oxotetracyclo[8.7.0.0脗?,芒聛路.0脗a脗a,脗a芒聛碌]heptadec-1(10)-en-14-yl]hept-2-enoic acid	GLB1	0.432234	0.0243476	27	0.027619
(14E,16S,17S)-8-(4-Morpholinyl)-17-[2-(4-morpholinyl)-2-oxoethyl]-12-oxa-1,4-diazatricyclo[14.3.1.06,11]icosa-6,8,10,14-tetraen-2-one	GLO1	0.509768	0.0066032	27	0.0145888
N-({(2R,4S,5R)-5-[6-(3,4-Dimethoxyphenyl)-2-methyl-4-pyrimidinyl]-1-azabicyclo[2.2.2]oct-2-yl}methyl)cyclobutanecarboxamide	GLO1	0.67094	0.00012793	27	0.00615015
Yamogenin	GLO1	0.444444	0.0201985	27	0.024361
5-(tert-butyl)-2-methyl-N-(5-methyl-3-isoxazolyl)-3-furamide	GLO1	0.570818	0.00187477	27	0.0112035
3-hydroxy-9,9,16,16-tetramethyl-24,26-dioxo-8-oxa-14,23,25-triazaheptacyclo[17.5.2.0脗a,脗a芒聛路.0脗l,脗a芒聛碌.0芒聛麓,脗a脗l.0芒聛路,脗a脗?.0脗a芒聛a,脗?脗l]hexacosa-4,6,10,12,14-pentaen-14-ium-14-olate	GLO1	0.516484	0.00581312	27	0.0142484
NP-020232	GLO1	0.67094	0.00012793	27	0.00615015
N1,N1-dimethyl-4-[3-(methylthio)-4,5-dihydro-1H-1,2,4-triazol-5-yl]aniline	GLO1	-0.510989	0.00645317	27	0.0145325
Lovastatin	GLO1	0.54884	0.00303114	27	0.012208
Fucoxanthinol	GLO1	-0.506105	0.00707104	27	0.0150849
Trichomonacid	GLO1	0.526862	0.00474982	27	0.0135203
Vesatolimod	GLO1	-0.515873	0.00588148	27	0.0142582
2-Amino-3-propylsulfinylprop-2-enoic acid	GLO1	0.583028	0.00141472	27	0.0110644
NP-014796	HMGCS1	0.420635	0.0289065	27	0.0314077
1,4a-dimethyl-9-oxo-7-(propan-2-yl)-1,2,3,4,4a,9,10,10a-octahydrophenanthrene-1-carboxylic acid	HMGCS1	-0.404762	0.0362367	27	0.0377593
1,2,3,4-Tetrahydroisoquinolin-1-yl formate	HMGCS1	-0.562271	0.00226876	27	0.0116201
glas#22	HMGCS1	-0.506716	0.00699119	27	0.0150696
N-({(2R,4S,5R)-5-[6-(3,4-Dimethoxyphenyl)-2-methyl-4-pyrimidinyl]-1-azabicyclo[2.2.2]oct-2-yl}methyl)cyclobutanecarboxamide	HSD17B4	0.532967	0.00420517	27	0.0129551
NP-014796	HSD17B4	0.528694	0.00458047	27	0.0134433
3-hydroxy-9,9,16,16-tetramethyl-24,26-dioxo-8-oxa-14,23,25-triazaheptacyclo[17.5.2.0脗a,脗a芒聛路.0脗l,脗a芒聛碌.0芒聛麓,脗a脗l.0芒聛路,脗a脗?.0脗a芒聛a,脗?脗l]hexacosa-4,6,10,12,14-pentaen-14-ium-14-olate	HSD17B4	0.476801	0.0119182	27	0.018217
NP-020232	HSD17B4	0.520757	0.00535319	27	0.013993
Militarinone A;	HSD17B4	-0.507937	0.00683375	27	0.0148991
Bisulepine	HSD17B4	0.594628	0.00107153	27	0.0107915
Takinib	HSD17B4	-0.476801	0.0119182	27	0.018217
14-Fluoro-11Z-tetradecenyl acetate	HSD17B4	0.462149	0.0152258	27	0.0206198
Yamogenin	PCSK6	-0.510379	0.00652782	27	0.0145456
Morfamquat; Morfamquat dichloride;	PCSK6	0.47619	0.0120429	27	0.0183511
(8alpha,10alpha,13alpha,17beta)-17-[(4-Hydroxyphenyl)carbonyl]androsta-3,5-diene-3-carboxylic acid	PSEN2	0.495726	0.0085507	27	0.0159257
NP-018314	RENBP	0.448107	0.0190734	27	0.0234314
13-hydroxy-2,6,6,10,11-pentamethyl-14-(4,5,6-trihydroxy-6-methylheptan-2-yl)tetracyclo[8.7.0.0脗?,芒聛路.0脗a脗a,脗a芒聛碌]heptadec-14-en-5-one	RENBP	0.501221	0.00773799	27	0.0156177
Methanone, 1,1'-(1,4-piperazinediyl)bis(1-(6-(1H-benzimidazol-2-yl)-2-pyridinyl)-	RENBP	0.45177	0.0180002	27	0.0225885
2-Hydroxy-24-keto-octacosanolide	RENBP	0.497558	0.0082722	27	0.0158799
Vesatolimod	TDO2	-0.398361	0.0395836	27	0.0407968
N-[3-(3-chloro-10,11-dihydro-5H-dibenzo[b,f]azepin-5-yl)propyl]-N,N-di methylamine hydrochloride	SLC25A16	0.581197	0.00147678	27	0.0110644
Zolazepam	SLC25A16	0.540293	0.00362254	27	0.0126672
Fucoxanthinol	PDHX	-0.46337	0.014924	27	0.0204625
N-[2-(4-methoxyphenoxy)-5-(trifluoromethyl)phenyl]-5-methyl-2-phenyl-1,3-oxazole-4-carboxamide	DEGS1	-0.664835	0.000154994	27	0.00615015
Arsenobetaine	DEGS1	-0.493895	0.00883702	27	0.0160555
N-[4-[Acetyl(3-aminopropyl)amino]butyl]-N-(3-aminopropyl)acetamide	DEGS1	-0.550672	0.00291578	27	0.012208
(14E,16S,17S)-8-(4-Morpholinyl)-17-[2-(4-morpholinyl)-2-oxoethyl]-12-oxa-1,4-diazatricyclo[14.3.1.06,11]icosa-6,8,10,14-tetraen-2-one	PCSK7	-0.764957	3.37071e-06	27	0.000955354
Tephrosol	PCSK7	-0.520147	0.00541694	27	0.014013
TETRAHYDROURIDINE	CORIN	0.468864	0.0136264	27	0.0195762
NP-021050	NEU3	0.473748	0.0125528	27	0.0187113
2-(4,4-Difluoro-1-piperidinyl)-6-methoxy-N-[1-(1-methylethyl)-4-piperidinyl]-7-[3-(1-pyrrolidinyl)propoxy]-4-quinazolinamine	NEU3	-0.57326	0.00177366	27	0.0110644
NP-021685	BACE2	-0.448718	0.018891	27	0.0232505
N-Phenylacetylglutamic acid	BACE2	0.624542	0.000497491	27	0.0087347
Mayolene-19	BACE2	0.495116	0.00864526	27	0.0159257
5-Methanesulfonamido-6-(2,4-difluorothiophenyl)-1-indanone	BACE2	0.472527	0.0128144	27	0.0188883
2-Naphthalenol, 1-[2-[4-[2-(dimethylphenyl)diazenyl]dimethylphenyl]diazenyl]-	BACE2	0.566545	0.0020637	27	0.0113417
Mastigophorene C	BACE2	0.396215	0.0407592	27	0.0418346
N-({(2R,4S,5R)-5-[6-(3,4-Dimethoxyphenyl)-2-methyl-4-pyrimidinyl]-1-azabicyclo[2.2.2]oct-2-yl}methyl)cyclobutanecarboxamide	HTRA2	0.485958	0.0101723	27	0.0169595
Yamogenin	HTRA2	0.520147	0.00541694	27	0.014013
5-(tert-butyl)-2-methyl-N-(5-methyl-3-isoxazolyl)-3-furamide	HTRA2	0.520757	0.00535319	27	0.013993
3-hydroxy-9,9,16,16-tetramethyl-24,26-dioxo-8-oxa-14,23,25-triazaheptacyclo[17.5.2.0脗a,脗a芒聛路.0脗l,脗a芒聛碌.0芒聛麓,脗a脗l.0芒聛路,脗a脗?.0脗a芒聛a,脗?脗l]hexacosa-4,6,10,12,14-pentaen-14-ium-14-olate	HTRA2	0.515873	0.00588148	27	0.0142582
Kaempferol 3-(3''-acetyl-6''-p-coumaroylglucoside)	HTRA2	-0.587912	0.00126012	27	0.0110644
Deltoidin A	HTRA2	0.495116	0.00864526	27	0.0159257
N-[2-(4-methoxyphenoxy)-5-(trifluoromethyl)phenyl]-5-methyl-2-phenyl-1,3-oxazole-4-carboxamide	ORMDL2	-0.544567	0.0033156	27	0.0123634
1,4a-dimethyl-9-oxo-7-(propan-2-yl)-1,2,3,4,4a,9,10,10a-octahydrophenanthrene-1-carboxylic acid	HSD17B12	-0.492674	0.00903233	27	0.0161152
Neoannonin	HSD17B12	-0.393773	0.0421305	27	0.0431528
Nicotianamine	CLN6	-0.435897	0.023036	27	0.0266648
1,4:3,6-Dianhydro-2-deoxy-5-O-(ethylcarbamoyl)-2-[(phenylcarbamoyl)amino]-D-glucitol	CLN6	0.537851	0.00380858	27	0.0126672
Lagochilin	CLN6	-0.589744	0.00120604	27	0.0110368
Morfamquat; Morfamquat dichloride;	CLN6	0.54884	0.00303114	27	0.012208
N-[3-(3-chloro-10,11-dihydro-5H-dibenzo[b,f]azepin-5-yl)propyl]-N,N-di methylamine hydrochloride	AASDHPPT	0.605617	0.000815494	27	0.0103054
24a,24b-epoxy-23-tetradehydro-24a,24b-dihomo-1alpha,25-dihydroxyvitamin D3 / 24a,24b-epoxy-23-tetradehydro-24a,24b-dihomo-1alpha,25-dihydroxycholecalciferol	AGMAT	-0.46337	0.014924	27	0.0204625
((1R,2R,5R)-2-(2,6-Dimethoxy-4-(2-methyloctan-2-yl)phenyl)-7,7-dimethyl-4-bicyclo(3.1.1)hept-3-enyl) methanol	AGMAT	-0.614774	0.000644561	27	0.00992557
Azaserine	AGMAT	0.413919	0.0318459	27	0.0338779
NP-014796	APH1B	0.445665	0.0198176	27	0.0240478
NP-020232	APH1B	0.421245	0.0286505	27	0.0312494
Vesatolimod	APH1B	-0.473138	0.012683	27	0.0188347
Solutol HS 15	APH1B	-0.590354	0.00118846	27	0.0110368
6Z,9Z,12Z-Octadecatriene	APH1B	-0.483516	0.0106155	27	0.0172774
14,16-dihydroxy-3-methyl-3,4,5,6,7,8,9,10-octahydro-1H-2-benzoxacyclotetradecine-1,7-dione	MCEE	0.514042	0.00609063	27	0.0143343
Morfamquat; Morfamquat dichloride;	MCEE	0.468864	0.0136264	27	0.0195762
Nicotianamine	GNPDA2	0.383394	0.0483722	27	0.0490146
N-[2-(4-methoxyphenoxy)-5-(trifluoromethyl)phenyl]-5-methyl-2-phenyl-1,3-oxazole-4-carboxamide	GNPDA2	-0.515873	0.00588148	27	0.0142582
Arachidonic acid ethyl ester	GNPDA2	-0.479853	0.0113105	27	0.0177908
(1Ar,3S,4aS,7S,8aS)-3-[(1S,2R,3R)-3-[(2R,5S)-5,6-dimethylheptan-2-yl]-2-(2-hydroxyethyl)-2-methylcyclopentyl]-7-hydroxy-4a-methyl-2,3,5,6,7,8-hexahydro-1aH-naphtho[4,4a-b]oxiren-4-one	GNPDA2	0.434066	0.0236844	27	0.0271461
Arachidonic acid ethyl ester	GPAT4	0.467033	0.0140481	27	0.0199366
(3R,4S,6R)-N-(2-Methoxybenzyl)-6-{[4-(2-pyridinyl)-1H-1,2,3-triazol-1-yl]methyl}quinuclidine-3-carboxamide	GPAT4	0.421245	0.0286505	27	0.0312494
4-(2-((7-Amino-2-(furan-2-yl)-[1,2,4]triazolo[1,5-a][1,3,5]triazin-5-yl)amino)ethyl)phenol	GPAT4	0.514652	0.00602023	27	0.0143343
14,16-dihydroxy-3-methyl-3,4,5,6,7,8,9,10-octahydro-1H-2-benzoxacyclotetradecine-1,7-dione	CERS6	0.493895	0.00883702	27	0.0160555
N-[2-(4-methoxyphenoxy)-5-(trifluoromethyl)phenyl]-5-methyl-2-phenyl-1,3-oxazole-4-carboxamide	CERS6	0.625763	0.000481351	27	0.0087347
Foretinib	CERS6	-0.553724	0.00273185	27	0.0119646
N-[4-[Acetyl(3-aminopropyl)amino]butyl]-N-(3-aminopropyl)acetamide	CERS6	0.468254	0.0137658	27	0.0196626
N?[5?(diethylamino)?2?[(1E)?2?{4?[(1,3?dioxo?2,3?dihydro?1H?inden?2?ylidene)methyl]phenyl}diazen?1?yl]phenyl]acetamide	ST6GALNAC3	0.53663	0.00390461	27	0.0126996
Mayolene-14	ST6GALNAC3	0.482295	0.0108431	27	0.0175185
24a,24b-epoxy-23-tetradehydro-24a,24b-dihomo-1alpha,25-dihydroxyvitamin D3 / 24a,24b-epoxy-23-tetradehydro-24a,24b-dihomo-1alpha,25-dihydroxycholecalciferol	ST6GALNAC3	0.45177	0.0180002	27	0.0225885
Vesatolimod	ST6GALNAC3	-0.456654	0.0166469	27	0.0218436
Isolysergol	ST6GALNAC3	0.491453	0.00923123	27	0.0163233
2-Amino-3-propylsulfinylprop-2-enoic acid	ST6GALNAC3	0.551893	0.00284097	27	0.0121738
TETRAHYDROURIDINE	ST6GALNAC3	0.559219	0.00242574	27	0.0116201
1,4a-dimethyl-9-oxo-7-(propan-2-yl)-1,2,3,4,4a,9,10,10a-octahydrophenanthrene-1-carboxylic acid	NUDT7	-0.562271	0.00226876	27	0.0116201
Nicotianamine	ACOT1	-0.479675	0.0113452	27	0.0178217
NP-021050	ACOT1	-0.564378	0.00216556	27	0.0114968
N-[1-(4-methoxyphenyl)-5-methyl-1H-pyrazol-4-yl]-4-morpholinecarboxamide	ACOT1	0.600592	0.00092507	27	0.0106911
N-[3-(3-chloro-10,11-dihydro-5H-dibenzo[b,f]azepin-5-yl)propyl]-N,N-di methylamine hydrochloride	ACOT1	0.582792	0.00142259	27	0.0110644
BRACO-19; 9-[4-(N,N-Dimethylamino)phenylamino]-3,6-bis (3-pyrrolodino-propionamido) acridine;	ACOT1	0.585861	0.00132317	27	0.0110644
(1Ar,3S,4aS,7S,8aS)-3-[(1S,2R,3R)-3-[(2R,5S)-5,6-dimethylheptan-2-yl]-2-(2-hydroxyethyl)-2-methylcyclopentyl]-7-hydroxy-4a-methyl-2,3,5,6,7,8-hexahydro-1aH-naphtho[4,4a-b]oxiren-4-one	ACOT1	-0.493793	0.00885326	27	0.0160703
1-(2-Aminoacetyl)-N-(4-nitrophenyl)pyrrolidine-2-carboxamide	ACOT1	0.546885	0.00315855	27	0.0123411
Paliperidone Palmitate	ACOT1	0.529699	0.00448969	27	0.01342
2-(4,4-Difluoro-1-piperidinyl)-6-methoxy-N-[1-(1-methylethyl)-4-piperidinyl]-7-[3-(1-pyrrolidinyl)propoxy]-4-quinazolinamine	ACOT1	0.506682	0.00699553	27	0.0150696
2-(5-hexadecylfuran-2-yl)-acetic acid	ACOT1	0.433028	0.0240586	27	0.0275079
4-Cyano-N-{[(1S,4S,6S)-6-isopropyl-3-methyl-4-(2-{[2-(4-morpholinyl)ethyl]amino}-2-oxoethyl)-2-cyclohexen-1-yl]methyl}benzamide	ASAH2B	-0.514042	0.00609063	27	0.0143343
2-hydroxy-3-{[5-(N-hydroxyacetamido)pentyl]carbamoyl}-2-({[5-(N-hydroxyacetamido)pentyl]carbamoyl}methyl)propanoic acid	ASAH2B	-0.520757	0.00535319	27	0.013993
N-[2-(4-methoxyphenoxy)-5-(trifluoromethyl)phenyl]-5-methyl-2-phenyl-1,3-oxazole-4-carboxamide	ASAH2B	0.434066	0.0236844	27	0.0271461
N?[5?(diethylamino)?2?[(1E)?2?{4?[(1,3?dioxo?2,3?dihydro?1H?inden?2?ylidene)methyl]phenyl}diazen?1?yl]phenyl]acetamide	ASAH2B	-0.539683	0.00366831	27	0.0126672
1,4a-dimethyl-9-oxo-7-(propan-2-yl)-1,2,3,4,4a,9,10,10a-octahydrophenanthrene-1-carboxylic acid	ASAH2B	0.462149	0.0152258	27	0.0206198
(2E,6S)-7-hydroxy-2-methyl-6-[(2S,11S,14S,15S)-2,6,6,11,15-pentamethyl-5-oxotetracyclo[8.7.0.0脗?,芒聛路.0脗a脗a,脗a芒聛碌]heptadec-1(10)-en-14-yl]hept-2-enoic acid	ASAH2B	-0.641636	0.000309509	27	0.00758107
(2E,4E)-5-[2-Methyl-2-(1,1,4,4-tetramethyl-1,2,3,4-tetrahydronaphthalene-6-yl)cyclopropyl]-3-methyl-2,4-pentadienoic acid	ASAH2B	-0.558608	0.00245823	27	0.0116201
Trichomonacid	ASAH2B	-0.474359	0.0124237	27	0.018659
Menoctone	ASAH2B	-0.405372	0.0359297	27	0.0374787
14-Fluoro-11Z-tetradecenyl acetate	ASAH2B	-0.534799	0.00405252	27	0.012819
Tephrosol	ASAH2B	-0.393773	0.0421305	27	0.0431528
ethyl 3-(1,3-benzodioxol-5-ylamino)-2-cyanoacrylate	EIF2S1	0.465201	0.0144806	27	0.0202605
(1Ar,3S,4aS,7S,8aS)-3-[(1S,2R,3R)-3-[(2R,5S)-5,6-dimethylheptan-2-yl]-2-(2-hydroxyethyl)-2-methylcyclopentyl]-7-hydroxy-4a-methyl-2,3,5,6,7,8-hexahydro-1aH-naphtho[4,4a-b]oxiren-4-one	EIF2S1	0.498168	0.00818108	27	0.0158199
1,4:3,6-Dianhydro-2-deoxy-5-O-(ethylcarbamoyl)-2-[(phenylcarbamoyl)amino]-D-glucitol	MAN1A1	0.456044	0.0168114	27	0.0219577
Nicotianamine	PRKN	0.485958	0.0101723	27	0.0169595
4-Cyano-N-{[(1S,4S,6S)-6-isopropyl-3-methyl-4-(2-{[2-(4-morpholinyl)ethyl]amino}-2-oxoethyl)-2-cyclohexen-1-yl]methyl}benzamide	PRKN	0.821123	1.54138e-07	27	0.000152905
2-hydroxy-3-{[5-(N-hydroxyacetamido)pentyl]carbamoyl}-2-({[5-(N-hydroxyacetamido)pentyl]carbamoyl}methyl)propanoic acid	PRKN	0.578144	0.00158544	27	0.0110644
N-({(2R,4S,5R)-5-[6-(3,4-Dimethoxyphenyl)-2-methyl-4-pyrimidinyl]-1-azabicyclo[2.2.2]oct-2-yl}methyl)cyclobutanecarboxamide	PRKN	0.730159	1.53808e-05	27	0.00254297
N-[1-(4-methoxyphenyl)-5-methyl-1H-pyrazol-4-yl]-4-morpholinecarboxamide	PRKN	-0.540293	0.00362254	27	0.0126672
5-(tert-butyl)-2-methyl-N-(5-methyl-3-isoxazolyl)-3-furamide	PRKN	0.6337	0.000387155	27	0.00853461
NP-020232	PRKN	0.726496	1.78069e-05	27	0.00271761
N?[5?(diethylamino)?2?[(1E)?2?{4?[(1,3?dioxo?2,3?dihydro?1H?inden?2?ylidene)methyl]phenyl}diazen?1?yl]phenyl]acetamide	PRKN	0.722222	2.10644e-05	27	0.00298512
(2E,6S)-7-hydroxy-2-methyl-6-[(2S,11S,14S,15S)-2,6,6,11,15-pentamethyl-5-oxotetracyclo[8.7.0.0脗?,芒聛路.0脗a脗a,脗a芒聛碌]heptadec-1(10)-en-14-yl]hept-2-enoic acid	PRKN	0.528694	0.00458047	27	0.0134433
Lovastatin	PRKN	0.586691	0.00129733	27	0.0110644
Zolazepam	PRKN	-0.559219	0.00242574	27	0.0116201
(7E,13E)-11,12-Dihydroxy-3-isobutyl-4,5,8-trimethyl-3,3a,4,6a,9,10,11,12-octahydro-1H-cycloundeca[d]isoindole-1,15(2H)-dione	PRKN	-0.593407	0.00110388	27	0.010896
3beta-Hydroxylanostane-7,11-dione acetate;	PRKN	0.520147	0.00541694	27	0.014013
1-(2-Aminoacetyl)-N-(4-nitrophenyl)pyrrolidine-2-carboxamide	PRKN	-0.678877	9.90256e-05	27	0.00614799
Dazoxiben	PRKN	0.636142	0.000361626	27	0.00844077
Trichomonacid	PRKN	0.522589	0.00516572	27	0.0138497
Isolysergol	PRKN	0.594017	0.0010876	27	0.0107931
Ruboxistaurin	PRKN	0.6221	0.000531195	27	0.00916427
(2S)-2-Amino-5-(diaminomethylideneamino)-4-methylpentanoic acid	PRKN	0.64652	0.00026884	27	0.00720782
10-Methyl-9-(10-methyl-1H-acridin-9-yl)-1H-acridine	PRKN	0.68254	8.7756e-05	27	0.00614799
14-Fluoro-11Z-tetradecenyl acetate	PRKN	0.717949	2.48428e-05	27	0.00308102
Tephrosol	PRKN	0.421245	0.0286505	27	0.0312494
Jacarandic acid	SGTA	0.572039	0.00182361	27	0.0110644
2-[(2S,3R,4S,5R)-3,4-Dihydroxy-5-{[(isopropylcarbamoyl)amino]methyl}tetrahydro-2-furanyl]-N-(4-methoxybenzyl)acetamide	TMBIM6	0.570818	0.00187477	27	0.0112035
N(4)-Oleylcytosine arabinoside	TMBIM6	0.458486	0.0161616	27	0.0214335
3-(2-Ethyl-5-oxohexyl)phthalic acid	TMBIM6	0.416972	0.0304814	27	0.0326715
Hypromellosum	TMBIM6	0.573871	0.00174912	27	0.0110644
Kaempferol 3-(3''-acetyl-6''-p-coumaroylglucoside)	TMBIM6	-0.471306	0.0130804	27	0.0191525
Lovastatin	THBS4	0.380342	0.0503403	27	0.0509047
4-(4-hydroxy-3-methoxyphenyl)butan-2-one oxime	WFS1	0.59916	0.000958537	27	0.0106911
NP-014796	WFS1	0.592387	0.00113154	27	0.0110045
(1S,2S,3S,4R,5R)-2-[(1,3-Benzodioxol-5-ylmethyl)amino]-4-{methyl[2-(2-pyridinyl)ethyl]amino}-6,8-dioxabicyclo[3.2.1]octan-3-ol	WFS1	0.584381	0.00137033	27	0.0110644
19-Chloroproansamitocin;	WFS1	0.690912	6.61511e-05	27	0.00591443
2-Hydroxypropyl octanoate	WFS1	-0.612092	0.000691052	27	0.0101038
Bisulepine	WFS1	0.54066	0.00359523	27	0.0126672
1,2,3,4-Tetrahydroisoquinolin-1-yl formate	WFS1	-0.487087	0.00997271	27	0.0169399
Nicotianamine	CREB3	0.406593	0.0353219	27	0.0369029
N-[4-cyano-1-(4-fluorophenyl)-1H-pyrazol-5-yl]cyclohexanecarboxamide	CREB3	-0.455433	0.0169771	27	0.0220004
NP-014796	USP19	-0.460928	0.0155326	27	0.0209068
Lagochilin	USP19	0.527473	0.00469279	27	0.0135131
2,2,2-Trifluoroethyl	FICD	-0.589133	0.00122384	27	0.0110368
Trichomonacid	FICD	-0.473748	0.0125528	27	0.0187113
2-Amino-3-propylsulfinylprop-2-enoic acid	FICD	-0.493284	0.00893423	27	0.0160703
TETRAHYDROURIDINE	FICD	-0.509768	0.0066032	27	0.0145888
NP-022470	UGGT2	-0.531136	0.00436268	27	0.0132754
NP-008474	UGGT2	-0.495116	0.00864526	27	0.0159257
ethyl 4-[2-(3,4,5-trimethoxybenzylidene)hydrazino]benzoate	UGGT2	-0.481685	0.0109584	27	0.0175334
Mayolene-19	UGGT2	0.387668	0.0457194	27	0.0465165
Nicotianamine	PARP6	0.528694	0.00458047	27	0.0134433
(14E,16S,17S)-8-(4-Morpholinyl)-17-[2-(4-morpholinyl)-2-oxoethyl]-12-oxa-1,4-diazatricyclo[14.3.1.06,11]icosa-6,8,10,14-tetraen-2-one	PARP6	-0.472527	0.0128144	27	0.0188883
Fenpiclonil; 3-(2,3-Dichlorophenyl)-4-cyanopyrrole;	PARP6	0.587912	0.00126012	27	0.0110644
Tert-butylbenzene	PARP6	-0.605006	0.000828174	27	0.0103319
24a,24b-epoxy-23-tetradehydro-24a,24b-dihomo-1alpha,25-dihydroxyvitamin D3 / 24a,24b-epoxy-23-tetradehydro-24a,24b-dihomo-1alpha,25-dihydroxycholecalciferol	HERPUD2	0.416972	0.0304814	27	0.0326715
LMST01031065	HERPUD2	-0.480464	0.0111921	27	0.0177215
N-[1-(4-methoxyphenyl)-5-methyl-1H-pyrazol-4-yl]-4-morpholinecarboxamide	TMUB2	0.537851	0.00380858	27	0.0126672
2-Amino-3-propylsulfinylprop-2-enoic acid	TMUB2	-0.467033	0.0140481	27	0.0199366
Pantothenic acid	FOXRED2	-0.552841	0.00278402	27	0.0121396
NP-010770	FOXRED2	0.51741	0.00571067	27	0.0142484
Methanone, 1,1'-(1,4-piperazinediyl)bis(1-(6-(1H-benzimidazol-2-yl)-2-pyridinyl)-	FOXRED2	0.439218	0.0218973	27	0.0257219
Neoannonin	FOXRED2	0.453879	0.0174053	27	0.0222787
5-Acetylamino-6-amino-3-methyluracil	TMX1	0.396215	0.0407592	27	0.0418346
3-Phenyllactic acid	TMX1	0.489011	0.00964006	27	0.0166892
NP-014796	TMX1	0.415751	0.0310214	27	0.0331787
N-[2-(4-methoxyphenoxy)-5-(trifluoromethyl)phenyl]-5-methyl-2-phenyl-1,3-oxazole-4-carboxamide	TMX1	-0.465201	0.0144806	27	0.0202605
1,4:3,6-Dianhydro-2-deoxy-5-O-(ethylcarbamoyl)-2-[(phenylcarbamoyl)amino]-D-glucitol	TMX1	-0.507937	0.00683375	27	0.0148991
((1R,2R,5R)-2-(2,6-Dimethoxy-4-(2-methyloctan-2-yl)phenyl)-7,7-dimethyl-4-bicyclo(3.1.1)hept-3-enyl) methanol	TMX1	0.485958	0.0101723	27	0.0169595
2-Methylthiazolidine-4-carboxylic acid	TMX1	0.566545	0.0020637	27	0.0113417
Vesatolimod	TMX1	-0.601954	0.000894178	27	0.0105598
Lexibulin	TMX1	-0.557998	0.00249109	27	0.0116201
2-Amino-3-propylsulfinylprop-2-enoic acid	TMX1	0.52381	0.00504386	27	0.0137599
Paliperidone Palmitate	TMX1	-0.504274	0.00731524	27	0.0152934
TETRAHYDROURIDINE	TMX1	0.368742	0.0583989	27	0.0587841
2-(4,4-Difluoro-1-piperidinyl)-6-methoxy-N-[1-(1-methylethyl)-4-piperidinyl]-7-[3-(1-pyrrolidinyl)propoxy]-4-quinazolinamine	TMX1	-0.468254	0.0137658	27	0.0196626
2-Naphthalenol, 1-[2-[4-[2-(dimethylphenyl)diazenyl]dimethylphenyl]diazenyl]-	TMX1	0.456044	0.0168114	27	0.0219577
Ansamitocin P-3	FBXO44	-0.496947	0.00836418	27	0.0158799
[truncated: 635 more rows]
