# Supplementary material for: Multi-omics reveals microbiota, metabolite, and immunological heterogeneity of age-related endotypes in type 1 diabetes
Source: Signal Transduct Target Ther. 2026 Jun 15;11:233. doi: 10.1038/s41392-026-02724-2 (PMC13269897; doi:10.1038/s41392-026-02724-2)
Supplement: Supplementary file 4 — Supplementary Table 8 [file 41392_2026_2724_MOESM4_ESM.xlsx]

## Sheet: endo_microbe_clinical
feature	clinical	n	rho	p_adj
k__Bacteria|p__Elusimicrobiota|c__Elusimicrobia|o__Elusimicrobiales|f__Elusimicrobiaceae|g__UBA1436|s__UBA1436_sp900541355	HbA1c	67	-0.0440926	0.929113
k__Bacteria|p__Elusimicrobiota|c__Elusimicrobia|o__Elusimicrobiales|f__Elusimicrobiaceae|g__UBA1436|s__UBA1436_sp900541355	GLU	64	0.00805898	0.955469
k__Bacteria|p__Elusimicrobiota|c__Elusimicrobia|o__Elusimicrobiales|f__Elusimicrobiaceae|g__UBA1436|s__UBA1436_sp900541355	TPOAb	62	0.078316	0.986422
k__Bacteria|p__Elusimicrobiota|c__Elusimicrobia|o__Elusimicrobiales|f__Elusimicrobiaceae|g__UBA1436|s__UBA1436_sp900541355	height	68	-0.15551	0.596073
k__Bacteria|p__Elusimicrobiota|c__Elusimicrobia|o__Elusimicrobiales|f__Elusimicrobiaceae|g__UBA1436|s__UBA1436_sp900541355	weight	68	-0.103133	0.759964
k__Bacteria|p__Elusimicrobiota|c__Elusimicrobia|o__Elusimicrobiales|f__Elusimicrobiaceae|g__UBA1436|s__UBA1436_sp900541355	BMI	68	0.00427534	0.972397
k__Bacteria|p__Elusimicrobiota|c__Elusimicrobia|o__Elusimicrobiales|f__Elusimicrobiaceae|g__UBA1436|s__UBA1436_sp900541355	TG	64	-0.180723	0.414319
k__Bacteria|p__Elusimicrobiota|c__Elusimicrobia|o__Elusimicrobiales|f__Elusimicrobiaceae|g__UBA1436|s__UBA1436_sp900541355	CHOL	64	0.161301	0.984349
k__Bacteria|p__Elusimicrobiota|c__Elusimicrobia|o__Elusimicrobiales|f__Elusimicrobiaceae|g__UBA1436|s__UBA1436_sp900541355	HDL	64	0.111023	0.985029
k__Bacteria|p__Elusimicrobiota|c__Elusimicrobia|o__Elusimicrobiales|f__Elusimicrobiaceae|g__UBA1436|s__UBA1436_sp900541355	LYM	64	-0.0165755	0.948594
k__Bacteria|p__Elusimicrobiota|c__Elusimicrobia|o__Elusimicrobiales|f__Elusimicrobiaceae|g__UBA1436|s__UBA1436_sp900541355	NEU	64	0.116513	0.828866
k__Bacteria|p__Elusimicrobiota|c__Elusimicrobia|o__Elusimicrobiales|f__Elusimicrobiaceae|g__UBA1436|s__UBA1436_sp900541355	MON	64	0.0315969	0.950473
k__Bacteria|p__Elusimicrobiota|c__Elusimicrobia|o__Elusimicrobiales|f__Elusimicrobiaceae|g__UBA1436|s__UBA1436_sp900541355	UACR	56	0.132741	0.66301
k__Bacteria|p__Elusimicrobiota|c__Elusimicrobia|o__Elusimicrobiales|f__Elusimicrobiaceae|g__UBA1436|s__UBA1436_sp900541355	onset_age	69	-0.151031	0.451719
k__Bacteria|p__Elusimicrobiota|c__Elusimicrobia|o__Elusimicrobiales|f__Elusimicrobiaceae|g__UBA1436|s__UBA1436_sp900541355	age	69	-0.0998018	0.538917
k__Bacteria|p__Elusimicrobiota|c__Elusimicrobia|o__Elusimicrobiales|f__Elusimicrobiaceae|g__UBA1436|s__UBA1436_sp900541355	Duration	69	0.0892041	0.946105
k__Bacteria|p__Elusimicrobiota|c__Elusimicrobia|o__Elusimicrobiales|f__Elusimicrobiaceae|g__UBA1436|s__UBA1436_sp900541355	ZnT8_level	69	-0.0209355	0.920153
k__Bacteria|p__Elusimicrobiota|c__Elusimicrobia|o__Elusimicrobiales|f__Elusimicrobiaceae|g__UBA1436|s__UBA1436_sp900541355	IA2_level	69	0.045707	0.976468
k__Bacteria|p__Elusimicrobiota|c__Elusimicrobia|o__Elusimicrobiales|f__Elusimicrobiaceae|g__UBA1436|s__UBA1436_sp900541355	GAD_level	69	-0.0359883	0.965743
k__Bacteria|p__Desulfobacterota|c__Desulfovibrionia|o__Desulfovibrionales|f__Desulfovibrionaceae|g__Bilophila|s__Bilophila_wadsworthia	HbA1c	67	0.0750053	0.929113
k__Bacteria|p__Desulfobacterota|c__Desulfovibrionia|o__Desulfovibrionales|f__Desulfovibrionaceae|g__Bilophila|s__Bilophila_wadsworthia	GLU	64	0.183273	0.638766
k__Bacteria|p__Desulfobacterota|c__Desulfovibrionia|o__Desulfovibrionales|f__Desulfovibrionaceae|g__Bilophila|s__Bilophila_wadsworthia	TPOAb	62	0.0267526	0.986422
k__Bacteria|p__Desulfobacterota|c__Desulfovibrionia|o__Desulfovibrionales|f__Desulfovibrionaceae|g__Bilophila|s__Bilophila_wadsworthia	height	68	0.0592373	0.774279
k__Bacteria|p__Desulfobacterota|c__Desulfovibrionia|o__Desulfovibrionales|f__Desulfovibrionaceae|g__Bilophila|s__Bilophila_wadsworthia	weight	68	0.025559	0.921121
k__Bacteria|p__Desulfobacterota|c__Desulfovibrionia|o__Desulfovibrionales|f__Desulfovibrionaceae|g__Bilophila|s__Bilophila_wadsworthia	BMI	68	-0.0887515	0.972397
k__Bacteria|p__Desulfobacterota|c__Desulfovibrionia|o__Desulfovibrionales|f__Desulfovibrionaceae|g__Bilophila|s__Bilophila_wadsworthia	TG	64	0.102603	0.779619
k__Bacteria|p__Desulfobacterota|c__Desulfovibrionia|o__Desulfovibrionales|f__Desulfovibrionaceae|g__Bilophila|s__Bilophila_wadsworthia	CHOL	64	-0.0366334	0.984349
k__Bacteria|p__Desulfobacterota|c__Desulfovibrionia|o__Desulfovibrionales|f__Desulfovibrionaceae|g__Bilophila|s__Bilophila_wadsworthia	HDL	64	0.058408	0.985029
k__Bacteria|p__Desulfobacterota|c__Desulfovibrionia|o__Desulfovibrionales|f__Desulfovibrionaceae|g__Bilophila|s__Bilophila_wadsworthia	LYM	64	-0.118455	0.862274
k__Bacteria|p__Desulfobacterota|c__Desulfovibrionia|o__Desulfovibrionales|f__Desulfovibrionaceae|g__Bilophila|s__Bilophila_wadsworthia	NEU	64	-0.0967317	0.828866
k__Bacteria|p__Desulfobacterota|c__Desulfovibrionia|o__Desulfovibrionales|f__Desulfovibrionaceae|g__Bilophila|s__Bilophila_wadsworthia	MON	64	-0.180646	0.422477
k__Bacteria|p__Desulfobacterota|c__Desulfovibrionia|o__Desulfovibrionales|f__Desulfovibrionaceae|g__Bilophila|s__Bilophila_wadsworthia	UACR	56	0.0413534	0.952734
k__Bacteria|p__Desulfobacterota|c__Desulfovibrionia|o__Desulfovibrionales|f__Desulfovibrionaceae|g__Bilophila|s__Bilophila_wadsworthia	onset_age	69	0.0642238	0.735953
k__Bacteria|p__Desulfobacterota|c__Desulfovibrionia|o__Desulfovibrionales|f__Desulfovibrionaceae|g__Bilophila|s__Bilophila_wadsworthia	age	69	0.102543	0.538917
k__Bacteria|p__Desulfobacterota|c__Desulfovibrionia|o__Desulfovibrionales|f__Desulfovibrionaceae|g__Bilophila|s__Bilophila_wadsworthia	Duration	69	0.0845063	0.946105
k__Bacteria|p__Desulfobacterota|c__Desulfovibrionia|o__Desulfovibrionales|f__Desulfovibrionaceae|g__Bilophila|s__Bilophila_wadsworthia	ZnT8_level	69	-0.00301428	0.980389
k__Bacteria|p__Desulfobacterota|c__Desulfovibrionia|o__Desulfovibrionales|f__Desulfovibrionaceae|g__Bilophila|s__Bilophila_wadsworthia	IA2_level	69	-0.202448	0.704339
k__Bacteria|p__Desulfobacterota|c__Desulfovibrionia|o__Desulfovibrionales|f__Desulfovibrionaceae|g__Bilophila|s__Bilophila_wadsworthia	GAD_level	69	-0.129704	0.907372
k__Bacteria|p__Verrucomicrobiota|c__Verrucomicrobiae|o__Verrucomicrobiales|f__Akkermansiaceae|g__Akkermansia|s__Akkermansia_muciniphila_B	HbA1c	67	0.0213873	0.929113
k__Bacteria|p__Verrucomicrobiota|c__Verrucomicrobiae|o__Verrucomicrobiales|f__Akkermansiaceae|g__Akkermansia|s__Akkermansia_muciniphila_B	GLU	64	-0.140895	0.788233
k__Bacteria|p__Verrucomicrobiota|c__Verrucomicrobiae|o__Verrucomicrobiales|f__Akkermansiaceae|g__Akkermansia|s__Akkermansia_muciniphila_B	TPOAb	62	-0.0855726	0.986422
k__Bacteria|p__Verrucomicrobiota|c__Verrucomicrobiae|o__Verrucomicrobiales|f__Akkermansiaceae|g__Akkermansia|s__Akkermansia_muciniphila_B	height	68	-0.223777	0.498933
k__Bacteria|p__Verrucomicrobiota|c__Verrucomicrobiae|o__Verrucomicrobiales|f__Akkermansiaceae|g__Akkermansia|s__Akkermansia_muciniphila_B	weight	68	-0.174905	0.713605
k__Bacteria|p__Verrucomicrobiota|c__Verrucomicrobiae|o__Verrucomicrobiales|f__Akkermansiaceae|g__Akkermansia|s__Akkermansia_muciniphila_B	BMI	68	0.0125588	0.972397
k__Bacteria|p__Verrucomicrobiota|c__Verrucomicrobiae|o__Verrucomicrobiales|f__Akkermansiaceae|g__Akkermansia|s__Akkermansia_muciniphila_B	TG	64	-0.0756238	0.876021
k__Bacteria|p__Verrucomicrobiota|c__Verrucomicrobiae|o__Verrucomicrobiales|f__Akkermansiaceae|g__Akkermansia|s__Akkermansia_muciniphila_B	CHOL	64	-0.0737247	0.984349
k__Bacteria|p__Verrucomicrobiota|c__Verrucomicrobiae|o__Verrucomicrobiales|f__Akkermansiaceae|g__Akkermansia|s__Akkermansia_muciniphila_B	HDL	64	-0.296596	0.985029
k__Bacteria|p__Verrucomicrobiota|c__Verrucomicrobiae|o__Verrucomicrobiales|f__Akkermansiaceae|g__Akkermansia|s__Akkermansia_muciniphila_B	LYM	64	-0.0795577	0.905763
k__Bacteria|p__Verrucomicrobiota|c__Verrucomicrobiae|o__Verrucomicrobiales|f__Akkermansiaceae|g__Akkermansia|s__Akkermansia_muciniphila_B	NEU	64	0.0146757	0.967932
k__Bacteria|p__Verrucomicrobiota|c__Verrucomicrobiae|o__Verrucomicrobiales|f__Akkermansiaceae|g__Akkermansia|s__Akkermansia_muciniphila_B	MON	64	0.00932556	0.994982
k__Bacteria|p__Verrucomicrobiota|c__Verrucomicrobiae|o__Verrucomicrobiales|f__Akkermansiaceae|g__Akkermansia|s__Akkermansia_muciniphila_B	UACR	56	0.281271	0.220846
k__Bacteria|p__Verrucomicrobiota|c__Verrucomicrobiae|o__Verrucomicrobiales|f__Akkermansiaceae|g__Akkermansia|s__Akkermansia_muciniphila_B	onset_age	69	-0.214579	0.311333
k__Bacteria|p__Verrucomicrobiota|c__Verrucomicrobiae|o__Verrucomicrobiales|f__Akkermansiaceae|g__Akkermansia|s__Akkermansia_muciniphila_B	age	69	-0.238578	0.314349
k__Bacteria|p__Verrucomicrobiota|c__Verrucomicrobiae|o__Verrucomicrobiales|f__Akkermansiaceae|g__Akkermansia|s__Akkermansia_muciniphila_B	Duration	69	-0.0475633	0.946105
k__Bacteria|p__Verrucomicrobiota|c__Verrucomicrobiae|o__Verrucomicrobiales|f__Akkermansiaceae|g__Akkermansia|s__Akkermansia_muciniphila_B	ZnT8_level	69	-0.0245892	0.920153
k__Bacteria|p__Verrucomicrobiota|c__Verrucomicrobiae|o__Verrucomicrobiales|f__Akkermansiaceae|g__Akkermansia|s__Akkermansia_muciniphila_B	IA2_level	69	0.0036171	0.976468
k__Bacteria|p__Verrucomicrobiota|c__Verrucomicrobiae|o__Verrucomicrobiales|f__Akkermansiaceae|g__Akkermansia|s__Akkermansia_muciniphila_B	GAD_level	69	-0.025612	0.965743
k__Bacteria|p__Actinobacteriota|c__Coriobacteriia|o__Coriobacteriales|f__Coriobacteriaceae|g__Collinsella|s__Collinsella_sp002232035	HbA1c	67	0.278135	0.463631
k__Bacteria|p__Actinobacteriota|c__Coriobacteriia|o__Coriobacteriales|f__Coriobacteriaceae|g__Collinsella|s__Collinsella_sp002232035	GLU	64	0.117702	0.826325
k__Bacteria|p__Actinobacteriota|c__Coriobacteriia|o__Coriobacteriales|f__Coriobacteriaceae|g__Collinsella|s__Collinsella_sp002232035	TPOAb	62	-0.0934937	0.986422
k__Bacteria|p__Actinobacteriota|c__Coriobacteriia|o__Coriobacteriales|f__Coriobacteriaceae|g__Collinsella|s__Collinsella_sp002232035	height	68	0.205202	0.520517
k__Bacteria|p__Actinobacteriota|c__Coriobacteriia|o__Coriobacteriales|f__Coriobacteriaceae|g__Collinsella|s__Collinsella_sp002232035	weight	68	0.155053	0.746059
k__Bacteria|p__Actinobacteriota|c__Coriobacteriia|o__Coriobacteriales|f__Coriobacteriaceae|g__Collinsella|s__Collinsella_sp002232035	BMI	68	-0.0188191	0.972397
k__Bacteria|p__Actinobacteriota|c__Coriobacteriia|o__Coriobacteriales|f__Coriobacteriaceae|g__Collinsella|s__Collinsella_sp002232035	TG	64	0.303572	0.161605
k__Bacteria|p__Actinobacteriota|c__Coriobacteriia|o__Coriobacteriales|f__Coriobacteriaceae|g__Collinsella|s__Collinsella_sp002232035	CHOL	64	0.00228959	0.985674
k__Bacteria|p__Actinobacteriota|c__Coriobacteriia|o__Coriobacteriales|f__Coriobacteriaceae|g__Collinsella|s__Collinsella_sp002232035	HDL	64	-0.0895697	0.985029
k__Bacteria|p__Actinobacteriota|c__Coriobacteriia|o__Coriobacteriales|f__Coriobacteriaceae|g__Collinsella|s__Collinsella_sp002232035	LYM	64	-0.0475057	0.948594
k__Bacteria|p__Actinobacteriota|c__Coriobacteriia|o__Coriobacteriales|f__Coriobacteriaceae|g__Collinsella|s__Collinsella_sp002232035	NEU	64	-0.141423	0.828866
k__Bacteria|p__Actinobacteriota|c__Coriobacteriia|o__Coriobacteriales|f__Coriobacteriaceae|g__Collinsella|s__Collinsella_sp002232035	MON	64	0.0496294	0.881854
k__Bacteria|p__Actinobacteriota|c__Coriobacteriia|o__Coriobacteriales|f__Coriobacteriaceae|g__Collinsella|s__Collinsella_sp002232035	UACR	56	-0.187833	0.448661
k__Bacteria|p__Actinobacteriota|c__Coriobacteriia|o__Coriobacteriales|f__Coriobacteriaceae|g__Collinsella|s__Collinsella_sp002232035	onset_age	69	0.23961	0.219293
k__Bacteria|p__Actinobacteriota|c__Coriobacteriia|o__Coriobacteriales|f__Coriobacteriaceae|g__Collinsella|s__Collinsella_sp002232035	age	69	0.206839	0.357545
k__Bacteria|p__Actinobacteriota|c__Coriobacteriia|o__Coriobacteriales|f__Coriobacteriaceae|g__Collinsella|s__Collinsella_sp002232035	Duration	69	-0.0523343	0.946105
k__Bacteria|p__Actinobacteriota|c__Coriobacteriia|o__Coriobacteriales|f__Coriobacteriaceae|g__Collinsella|s__Collinsella_sp002232035	ZnT8_level	69	0.021173	0.920153
k__Bacteria|p__Actinobacteriota|c__Coriobacteriia|o__Coriobacteriales|f__Coriobacteriaceae|g__Collinsella|s__Collinsella_sp002232035	IA2_level	69	-0.0261966	0.976468
k__Bacteria|p__Actinobacteriota|c__Coriobacteriia|o__Coriobacteriales|f__Coriobacteriaceae|g__Collinsella|s__Collinsella_sp002232035	GAD_level	69	-0.0757033	0.965743
k__Bacteria|p__Actinobacteriota|c__Actinomycetia|o__Actinomycetales|f__Bifidobacteriaceae|g__Bifidobacterium|s__Bifidobacterium_pseudocatenulatum	HbA1c	67	-0.0200693	0.929113
k__Bacteria|p__Actinobacteriota|c__Actinomycetia|o__Actinomycetales|f__Bifidobacteriaceae|g__Bifidobacterium|s__Bifidobacterium_pseudocatenulatum	GLU	64	-0.1963	0.638766
k__Bacteria|p__Actinobacteriota|c__Actinomycetia|o__Actinomycetales|f__Bifidobacteriaceae|g__Bifidobacterium|s__Bifidobacterium_pseudocatenulatum	TPOAb	62	0.161998	0.926539
k__Bacteria|p__Actinobacteriota|c__Actinomycetia|o__Actinomycetales|f__Bifidobacteriaceae|g__Bifidobacterium|s__Bifidobacterium_pseudocatenulatum	height	68	-0.138443	0.610758
k__Bacteria|p__Actinobacteriota|c__Actinomycetia|o__Actinomycetales|f__Bifidobacteriaceae|g__Bifidobacterium|s__Bifidobacterium_pseudocatenulatum	weight	68	-0.0992012	0.759964
k__Bacteria|p__Actinobacteriota|c__Actinomycetia|o__Actinomycetales|f__Bifidobacteriaceae|g__Bifidobacterium|s__Bifidobacterium_pseudocatenulatum	BMI	68	-0.0867474	0.972397
k__Bacteria|p__Actinobacteriota|c__Actinomycetia|o__Actinomycetales|f__Bifidobacteriaceae|g__Bifidobacterium|s__Bifidobacterium_pseudocatenulatum	TG	64	-0.0488967	0.904084
k__Bacteria|p__Actinobacteriota|c__Actinomycetia|o__Actinomycetales|f__Bifidobacteriaceae|g__Bifidobacterium|s__Bifidobacterium_pseudocatenulatum	CHOL	64	-0.120066	0.984349
k__Bacteria|p__Actinobacteriota|c__Actinomycetia|o__Actinomycetales|f__Bifidobacteriaceae|g__Bifidobacterium|s__Bifidobacterium_pseudocatenulatum	HDL	64	-0.066124	0.985029
k__Bacteria|p__Actinobacteriota|c__Actinomycetia|o__Actinomycetales|f__Bifidobacteriaceae|g__Bifidobacterium|s__Bifidobacterium_pseudocatenulatum	LYM	64	-0.0403626	0.948594
k__Bacteria|p__Actinobacteriota|c__Actinomycetia|o__Actinomycetales|f__Bifidobacteriaceae|g__Bifidobacterium|s__Bifidobacterium_pseudocatenulatum	NEU	64	-0.0878484	0.828866
k__Bacteria|p__Actinobacteriota|c__Actinomycetia|o__Actinomycetales|f__Bifidobacteriaceae|g__Bifidobacterium|s__Bifidobacterium_pseudocatenulatum	MON	64	-0.0535246	0.881854
k__Bacteria|p__Actinobacteriota|c__Actinomycetia|o__Actinomycetales|f__Bifidobacteriaceae|g__Bifidobacterium|s__Bifidobacterium_pseudocatenulatum	UACR	56	0.269651	0.220846
k__Bacteria|p__Actinobacteriota|c__Actinomycetia|o__Actinomycetales|f__Bifidobacteriaceae|g__Bifidobacterium|s__Bifidobacterium_pseudocatenulatum	onset_age	69	-0.0948831	0.647101
k__Bacteria|p__Actinobacteriota|c__Actinomycetia|o__Actinomycetales|f__Bifidobacteriaceae|g__Bifidobacterium|s__Bifidobacterium_pseudocatenulatum	age	69	-0.12922	0.538917
k__Bacteria|p__Actinobacteriota|c__Actinomycetia|o__Actinomycetales|f__Bifidobacteriaceae|g__Bifidobacterium|s__Bifidobacterium_pseudocatenulatum	Duration	69	-0.00274193	0.985015
k__Bacteria|p__Actinobacteriota|c__Actinomycetia|o__Actinomycetales|f__Bifidobacteriaceae|g__Bifidobacterium|s__Bifidobacterium_pseudocatenulatum	ZnT8_level	69	-0.174043	0.623879
k__Bacteria|p__Actinobacteriota|c__Actinomycetia|o__Actinomycetales|f__Bifidobacteriaceae|g__Bifidobacterium|s__Bifidobacterium_pseudocatenulatum	IA2_level	69	-0.246145	0.704339
k__Bacteria|p__Actinobacteriota|c__Actinomycetia|o__Actinomycetales|f__Bifidobacteriaceae|g__Bifidobacterium|s__Bifidobacterium_pseudocatenulatum	GAD_level	69	0.129119	0.907372
k__Bacteria|p__Firmicutes_C|c__Negativicutes|o__Veillonellales|f__Dialisteraceae|g__Dialister|s__Dialister_invisus	HbA1c	67	-0.266153	0.463631
k__Bacteria|p__Firmicutes_C|c__Negativicutes|o__Veillonellales|f__Dialisteraceae|g__Dialister|s__Dialister_invisus	GLU	64	-0.0476212	0.885809
k__Bacteria|p__Firmicutes_C|c__Negativicutes|o__Veillonellales|f__Dialisteraceae|g__Dialister|s__Dialister_invisus	TPOAb	62	0.0655401	0.986422
k__Bacteria|p__Firmicutes_C|c__Negativicutes|o__Veillonellales|f__Dialisteraceae|g__Dialister|s__Dialister_invisus	height	68	-0.168663	0.596073
k__Bacteria|p__Firmicutes_C|c__Negativicutes|o__Veillonellales|f__Dialisteraceae|g__Dialister|s__Dialister_invisus	weight	68	-0.0766008	0.771487
k__Bacteria|p__Firmicutes_C|c__Negativicutes|o__Veillonellales|f__Dialisteraceae|g__Dialister|s__Dialister_invisus	BMI	68	0.100184	0.972397
k__Bacteria|p__Firmicutes_C|c__Negativicutes|o__Veillonellales|f__Dialisteraceae|g__Dialister|s__Dialister_invisus	TG	64	-0.19435	0.386584
k__Bacteria|p__Firmicutes_C|c__Negativicutes|o__Veillonellales|f__Dialisteraceae|g__Dialister|s__Dialister_invisus	CHOL	64	-0.0148823	0.984349
k__Bacteria|p__Firmicutes_C|c__Negativicutes|o__Veillonellales|f__Dialisteraceae|g__Dialister|s__Dialister_invisus	HDL	64	-0.0350769	0.985029
k__Bacteria|p__Firmicutes_C|c__Negativicutes|o__Veillonellales|f__Dialisteraceae|g__Dialister|s__Dialister_invisus	LYM	64	-0.141464	0.862274
k__Bacteria|p__Firmicutes_C|c__Negativicutes|o__Veillonellales|f__Dialisteraceae|g__Dialister|s__Dialister_invisus	NEU	64	0.235499	0.828866
k__Bacteria|p__Firmicutes_C|c__Negativicutes|o__Veillonellales|f__Dialisteraceae|g__Dialister|s__Dialister_invisus	MON	64	0.312693	0.260408
k__Bacteria|p__Firmicutes_C|c__Negativicutes|o__Veillonellales|f__Dialisteraceae|g__Dialister|s__Dialister_invisus	UACR	56	0.00539986	0.986836
k__Bacteria|p__Firmicutes_C|c__Negativicutes|o__Veillonellales|f__Dialisteraceae|g__Dialister|s__Dialister_invisus	onset_age	69	-0.306429	0.11313
k__Bacteria|p__Firmicutes_C|c__Negativicutes|o__Veillonellales|f__Dialisteraceae|g__Dialister|s__Dialister_invisus	age	69	-0.172396	0.442647
k__Bacteria|p__Firmicutes_C|c__Negativicutes|o__Veillonellales|f__Dialisteraceae|g__Dialister|s__Dialister_invisus	Duration	69	0.272859	0.382673
k__Bacteria|p__Firmicutes_C|c__Negativicutes|o__Veillonellales|f__Dialisteraceae|g__Dialister|s__Dialister_invisus	ZnT8_level	69	0.0604499	0.920153
k__Bacteria|p__Firmicutes_C|c__Negativicutes|o__Veillonellales|f__Dialisteraceae|g__Dialister|s__Dialister_invisus	IA2_level	69	0.018122	0.976468
k__Bacteria|p__Firmicutes_C|c__Negativicutes|o__Veillonellales|f__Dialisteraceae|g__Dialister|s__Dialister_invisus	GAD_level	69	0.0250639	0.965743
k__Bacteria|p__Firmicutes|c__Bacilli|o__RF39|f__UBA660|g__CAG-302|s__CAG-302_sp001916775	HbA1c	67	0.0531387	0.929113
k__Bacteria|p__Firmicutes|c__Bacilli|o__RF39|f__UBA660|g__CAG-302|s__CAG-302_sp001916775	GLU	64	0.150488	0.72815
k__Bacteria|p__Firmicutes|c__Bacilli|o__RF39|f__UBA660|g__CAG-302|s__CAG-302_sp001916775	TPOAb	62	-0.000178862	0.998899
k__Bacteria|p__Firmicutes|c__Bacilli|o__RF39|f__UBA660|g__CAG-302|s__CAG-302_sp001916775	height	68	-0.0903737	0.695033
k__Bacteria|p__Firmicutes|c__Bacilli|o__RF39|f__UBA660|g__CAG-302|s__CAG-302_sp001916775	weight	68	-0.115254	0.759964
k__Bacteria|p__Firmicutes|c__Bacilli|o__RF39|f__UBA660|g__CAG-302|s__CAG-302_sp001916775	BMI	68	-0.0938284	0.972397
k__Bacteria|p__Firmicutes|c__Bacilli|o__RF39|f__UBA660|g__CAG-302|s__CAG-302_sp001916775	TG	64	-0.0882889	0.810523
k__Bacteria|p__Firmicutes|c__Bacilli|o__RF39|f__UBA660|g__CAG-302|s__CAG-302_sp001916775	CHOL	64	-0.15441	0.984349
k__Bacteria|p__Firmicutes|c__Bacilli|o__RF39|f__UBA660|g__CAG-302|s__CAG-302_sp001916775	HDL	64	-0.00121349	0.998997
k__Bacteria|p__Firmicutes|c__Bacilli|o__RF39|f__UBA660|g__CAG-302|s__CAG-302_sp001916775	LYM	64	-0.00995902	0.952398
k__Bacteria|p__Firmicutes|c__Bacilli|o__RF39|f__UBA660|g__CAG-302|s__CAG-302_sp001916775	NEU	64	0.255853	0.828866
k__Bacteria|p__Firmicutes|c__Bacilli|o__RF39|f__UBA660|g__CAG-302|s__CAG-302_sp001916775	MON	64	0.00932556	0.994982
k__Bacteria|p__Firmicutes|c__Bacilli|o__RF39|f__UBA660|g__CAG-302|s__CAG-302_sp001916775	UACR	56	-0.197198	0.425377
k__Bacteria|p__Firmicutes|c__Bacilli|o__RF39|f__UBA660|g__CAG-302|s__CAG-302_sp001916775	onset_age	69	-0.104311	0.647101
k__Bacteria|p__Firmicutes|c__Bacilli|o__RF39|f__UBA660|g__CAG-302|s__CAG-302_sp001916775	age	69	-0.140256	0.52496
k__Bacteria|p__Firmicutes|c__Bacilli|o__RF39|f__UBA660|g__CAG-302|s__CAG-302_sp001916775	Duration	69	-0.106862	0.946105
k__Bacteria|p__Firmicutes|c__Bacilli|o__RF39|f__UBA660|g__CAG-302|s__CAG-302_sp001916775	ZnT8_level	69	0.11246	0.920153
k__Bacteria|p__Firmicutes|c__Bacilli|o__RF39|f__UBA660|g__CAG-302|s__CAG-302_sp001916775	IA2_level	69	0.155243	0.941391
k__Bacteria|p__Firmicutes|c__Bacilli|o__RF39|f__UBA660|g__CAG-302|s__CAG-302_sp001916775	GAD_level	69	0.297662	0.844506
k__Bacteria|p__Firmicutes|c__Bacilli|o__RF39|f__UBA660|g__CAG-417|s__CAG-417_sp000432835	HbA1c	67	-0.0243428	0.929113
k__Bacteria|p__Firmicutes|c__Bacilli|o__RF39|f__UBA660|g__CAG-417|s__CAG-417_sp000432835	GLU	64	0.245181	0.638766
k__Bacteria|p__Firmicutes|c__Bacilli|o__RF39|f__UBA660|g__CAG-417|s__CAG-417_sp000432835	TPOAb	62	0.0224855	0.986422
k__Bacteria|p__Firmicutes|c__Bacilli|o__RF39|f__UBA660|g__CAG-417|s__CAG-417_sp000432835	height	68	0.0829476	0.695033
k__Bacteria|p__Firmicutes|c__Bacilli|o__RF39|f__UBA660|g__CAG-417|s__CAG-417_sp000432835	weight	68	0.0745011	0.771487
k__Bacteria|p__Firmicutes|c__Bacilli|o__RF39|f__UBA660|g__CAG-417|s__CAG-417_sp000432835	BMI	68	0.102379	0.972397
k__Bacteria|p__Firmicutes|c__Bacilli|o__RF39|f__UBA660|g__CAG-417|s__CAG-417_sp000432835	TG	64	-0.219795	0.328923
k__Bacteria|p__Firmicutes|c__Bacilli|o__RF39|f__UBA660|g__CAG-417|s__CAG-417_sp000432835	CHOL	64	-0.119768	0.984349
k__Bacteria|p__Firmicutes|c__Bacilli|o__RF39|f__UBA660|g__CAG-417|s__CAG-417_sp000432835	HDL	64	0.127051	0.985029
k__Bacteria|p__Firmicutes|c__Bacilli|o__RF39|f__UBA660|g__CAG-417|s__CAG-417_sp000432835	LYM	64	0.161473	0.862274
k__Bacteria|p__Firmicutes|c__Bacilli|o__RF39|f__UBA660|g__CAG-417|s__CAG-417_sp000432835	NEU	64	0.0638773	0.889847
k__Bacteria|p__Firmicutes|c__Bacilli|o__RF39|f__UBA660|g__CAG-417|s__CAG-417_sp000432835	MON	64	0.0553347	0.881854
k__Bacteria|p__Firmicutes|c__Bacilli|o__RF39|f__UBA660|g__CAG-417|s__CAG-417_sp000432835	UACR	56	-0.26596	0.220846
k__Bacteria|p__Firmicutes|c__Bacilli|o__RF39|f__UBA660|g__CAG-417|s__CAG-417_sp000432835	onset_age	69	-0.0176867	0.924594
k__Bacteria|p__Firmicutes|c__Bacilli|o__RF39|f__UBA660|g__CAG-417|s__CAG-417_sp000432835	age	69	-0.0120595	0.936057
k__Bacteria|p__Firmicutes|c__Bacilli|o__RF39|f__UBA660|g__CAG-417|s__CAG-417_sp000432835	Duration	69	0.0482214	0.946105
k__Bacteria|p__Firmicutes|c__Bacilli|o__RF39|f__UBA660|g__CAG-417|s__CAG-417_sp000432835	ZnT8_level	69	0.181149	0.623879
k__Bacteria|p__Firmicutes|c__Bacilli|o__RF39|f__UBA660|g__CAG-417|s__CAG-417_sp000432835	IA2_level	69	-0.0786262	0.967408
k__Bacteria|p__Firmicutes|c__Bacilli|o__RF39|f__UBA660|g__CAG-417|s__CAG-417_sp000432835	GAD_level	69	0.139204	0.907372
k__Bacteria|p__Proteobacteria|c__Alphaproteobacteria|o__RF32|f__CAG-239|g__51-20|s__51-20_sp001917175	HbA1c	67	-0.083053	0.929113
k__Bacteria|p__Proteobacteria|c__Alphaproteobacteria|o__RF32|f__CAG-239|g__51-20|s__51-20_sp001917175	GLU	64	-0.188562	0.638766
k__Bacteria|p__Proteobacteria|c__Alphaproteobacteria|o__RF32|f__CAG-239|g__51-20|s__51-20_sp001917175	TPOAb	62	0.217343	0.712907
k__Bacteria|p__Proteobacteria|c__Alphaproteobacteria|o__RF32|f__CAG-239|g__51-20|s__51-20_sp001917175	height	68	-0.165475	0.596073
k__Bacteria|p__Proteobacteria|c__Alphaproteobacteria|o__RF32|f__CAG-239|g__51-20|s__51-20_sp001917175	weight	68	-0.142741	0.746059
k__Bacteria|p__Proteobacteria|c__Alphaproteobacteria|o__RF32|f__CAG-239|g__51-20|s__51-20_sp001917175	BMI	68	-0.0754674	0.972397
k__Bacteria|p__Proteobacteria|c__Alphaproteobacteria|o__RF32|f__CAG-239|g__51-20|s__51-20_sp001917175	TG	64	-0.0100542	0.997707
k__Bacteria|p__Proteobacteria|c__Alphaproteobacteria|o__RF32|f__CAG-239|g__51-20|s__51-20_sp001917175	CHOL	64	0.00803645	0.984349
k__Bacteria|p__Proteobacteria|c__Alphaproteobacteria|o__RF32|f__CAG-239|g__51-20|s__51-20_sp001917175	HDL	64	-0.0342755	0.985029
k__Bacteria|p__Proteobacteria|c__Alphaproteobacteria|o__RF32|f__CAG-239|g__51-20|s__51-20_sp001917175	LYM	64	0.131207	0.862274
k__Bacteria|p__Proteobacteria|c__Alphaproteobacteria|o__RF32|f__CAG-239|g__51-20|s__51-20_sp001917175	NEU	64	-0.00368611	0.976938
k__Bacteria|p__Proteobacteria|c__Alphaproteobacteria|o__RF32|f__CAG-239|g__51-20|s__51-20_sp001917175	MON	64	-0.0345069	0.946864
k__Bacteria|p__Proteobacteria|c__Alphaproteobacteria|o__RF32|f__CAG-239|g__51-20|s__51-20_sp001917175	UACR	56	0.246275	0.257316
k__Bacteria|p__Proteobacteria|c__Alphaproteobacteria|o__RF32|f__CAG-239|g__51-20|s__51-20_sp001917175	onset_age	69	-0.171367	0.421961
k__Bacteria|p__Proteobacteria|c__Alphaproteobacteria|o__RF32|f__CAG-239|g__51-20|s__51-20_sp001917175	age	69	-0.14254	0.52496
k__Bacteria|p__Proteobacteria|c__Alphaproteobacteria|o__RF32|f__CAG-239|g__51-20|s__51-20_sp001917175	Duration	69	0.0142215	0.985015
k__Bacteria|p__Proteobacteria|c__Alphaproteobacteria|o__RF32|f__CAG-239|g__51-20|s__51-20_sp001917175	ZnT8_level	69	-0.0490688	0.920153
k__Bacteria|p__Proteobacteria|c__Alphaproteobacteria|o__RF32|f__CAG-239|g__51-20|s__51-20_sp001917175	IA2_level	69	-0.0865181	0.967408
k__Bacteria|p__Proteobacteria|c__Alphaproteobacteria|o__RF32|f__CAG-239|g__51-20|s__51-20_sp001917175	GAD_level	69	0.0805261	0.965743
k__Bacteria|p__Firmicutes_A|c__Clostridia_A|o__Christensenellales|f__CAG-138|g__PeH17|s__PeH17_sp000435055	HbA1c	67	0.0291754	0.929113
k__Bacteria|p__Firmicutes_A|c__Clostridia_A|o__Christensenellales|f__CAG-138|g__PeH17|s__PeH17_sp000435055	GLU	64	0.0668758	0.867277
k__Bacteria|p__Firmicutes_A|c__Clostridia_A|o__Christensenellales|f__CAG-138|g__PeH17|s__PeH17_sp000435055	TPOAb	62	-0.126634	0.986422
k__Bacteria|p__Firmicutes_A|c__Clostridia_A|o__Christensenellales|f__CAG-138|g__PeH17|s__PeH17_sp000435055	height	68	0.0529566	0.789453
k__Bacteria|p__Firmicutes_A|c__Clostridia_A|o__Christensenellales|f__CAG-138|g__PeH17|s__PeH17_sp000435055	weight	68	0.0308083	0.899971
k__Bacteria|p__Firmicutes_A|c__Clostridia_A|o__Christensenellales|f__CAG-138|g__PeH17|s__PeH17_sp000435055	BMI	68	-0.0208232	0.972397
k__Bacteria|p__Firmicutes_A|c__Clostridia_A|o__Christensenellales|f__CAG-138|g__PeH17|s__PeH17_sp000435055	TG	64	-0.219886	0.328923
k__Bacteria|p__Firmicutes_A|c__Clostridia_A|o__Christensenellales|f__CAG-138|g__PeH17|s__PeH17_sp000435055	CHOL	64	-0.157798	0.984349
k__Bacteria|p__Firmicutes_A|c__Clostridia_A|o__Christensenellales|f__CAG-138|g__PeH17|s__PeH17_sp000435055	HDL	64	0.00425868	0.998997
k__Bacteria|p__Firmicutes_A|c__Clostridia_A|o__Christensenellales|f__CAG-138|g__PeH17|s__PeH17_sp000435055	LYM	64	0.0632112	0.948594
k__Bacteria|p__Firmicutes_A|c__Clostridia_A|o__Christensenellales|f__CAG-138|g__PeH17|s__PeH17_sp000435055	NEU	64	-0.00629615	0.976938
k__Bacteria|p__Firmicutes_A|c__Clostridia_A|o__Christensenellales|f__CAG-138|g__PeH17|s__PeH17_sp000435055	MON	64	0.0162682	0.994982
k__Bacteria|p__Firmicutes_A|c__Clostridia_A|o__Christensenellales|f__CAG-138|g__PeH17|s__PeH17_sp000435055	UACR	56	-0.184484	0.451029
k__Bacteria|p__Firmicutes_A|c__Clostridia_A|o__Christensenellales|f__CAG-138|g__PeH17|s__PeH17_sp000435055	onset_age	69	0.0793342	0.672095
k__Bacteria|p__Firmicutes_A|c__Clostridia_A|o__Christensenellales|f__CAG-138|g__PeH17|s__PeH17_sp000435055	age	69	0.0232968	0.904995
k__Bacteria|p__Firmicutes_A|c__Clostridia_A|o__Christensenellales|f__CAG-138|g__PeH17|s__PeH17_sp000435055	Duration	69	-0.038058	0.946105
k__Bacteria|p__Firmicutes_A|c__Clostridia_A|o__Christensenellales|f__CAG-138|g__PeH17|s__PeH17_sp000435055	ZnT8_level	69	0.083395	0.920153
k__Bacteria|p__Firmicutes_A|c__Clostridia_A|o__Christensenellales|f__CAG-138|g__PeH17|s__PeH17_sp000435055	IA2_level	69	0.0440628	0.976468
k__Bacteria|p__Firmicutes_A|c__Clostridia_A|o__Christensenellales|f__CAG-138|g__PeH17|s__PeH17_sp000435055	GAD_level	69	0.1616	0.907372
k__Bacteria|p__Firmicutes_A|c__Clostridia|o__TANB77|f__CAG-508|g__CAG-492|s__CAG-492_sp000434335	HbA1c	67	-0.170499	0.778858
k__Bacteria|p__Firmicutes_A|c__Clostridia|o__TANB77|f__CAG-508|g__CAG-492|s__CAG-492_sp000434335	GLU	64	-0.110399	0.826325
k__Bacteria|p__Firmicutes_A|c__Clostridia|o__TANB77|f__CAG-508|g__CAG-492|s__CAG-492_sp000434335	TPOAb	62	0.0502857	0.986422
k__Bacteria|p__Firmicutes_A|c__Clostridia|o__TANB77|f__CAG-508|g__CAG-492|s__CAG-492_sp000434335	height	68	0.0366916	0.873991
k__Bacteria|p__Firmicutes_A|c__Clostridia|o__TANB77|f__CAG-508|g__CAG-492|s__CAG-492_sp000434335	weight	68	0.00261508	0.983114
k__Bacteria|p__Firmicutes_A|c__Clostridia|o__TANB77|f__CAG-508|g__CAG-492|s__CAG-492_sp000434335	BMI	68	0.0370657	0.972397
k__Bacteria|p__Firmicutes_A|c__Clostridia|o__TANB77|f__CAG-508|g__CAG-492|s__CAG-492_sp000434335	TG	64	-0.374042	0.0756939
k__Bacteria|p__Firmicutes_A|c__Clostridia|o__TANB77|f__CAG-508|g__CAG-492|s__CAG-492_sp000434335	CHOL	64	-0.198072	0.984349
k__Bacteria|p__Firmicutes_A|c__Clostridia|o__TANB77|f__CAG-508|g__CAG-492|s__CAG-492_sp000434335	HDL	64	0.0740003	0.985029
k__Bacteria|p__Firmicutes_A|c__Clostridia|o__TANB77|f__CAG-508|g__CAG-492|s__CAG-492_sp000434335	LYM	64	0.0319375	0.948594
k__Bacteria|p__Firmicutes_A|c__Clostridia|o__TANB77|f__CAG-508|g__CAG-492|s__CAG-492_sp000434335	NEU	64	0.182291	0.828866
k__Bacteria|p__Firmicutes_A|c__Clostridia|o__TANB77|f__CAG-508|g__CAG-492|s__CAG-492_sp000434335	MON	64	0.0223172	0.981897
k__Bacteria|p__Firmicutes_A|c__Clostridia|o__TANB77|f__CAG-508|g__CAG-492|s__CAG-492_sp000434335	UACR	56	-0.0790157	0.807487
k__Bacteria|p__Firmicutes_A|c__Clostridia|o__TANB77|f__CAG-508|g__CAG-492|s__CAG-492_sp000434335	onset_age	69	0.00666904	0.971575
k__Bacteria|p__Firmicutes_A|c__Clostridia|o__TANB77|f__CAG-508|g__CAG-492|s__CAG-492_sp000434335	age	69	-0.0180528	0.910981
k__Bacteria|p__Firmicutes_A|c__Clostridia|o__TANB77|f__CAG-508|g__CAG-492|s__CAG-492_sp000434335	Duration	69	-0.0632655	0.946105
k__Bacteria|p__Firmicutes_A|c__Clostridia|o__TANB77|f__CAG-508|g__CAG-492|s__CAG-492_sp000434335	ZnT8_level	69	0.0877063	0.920153
k__Bacteria|p__Firmicutes_A|c__Clostridia|o__TANB77|f__CAG-508|g__CAG-492|s__CAG-492_sp000434335	IA2_level	69	0.00960906	0.976468
k__Bacteria|p__Firmicutes_A|c__Clostridia|o__TANB77|f__CAG-508|g__CAG-492|s__CAG-492_sp000434335	GAD_level	69	0.15053	0.907372
k__Bacteria|p__Firmicutes_A|c__Clostridia|o__Oscillospirales|f__Acutalibacteraceae|g__CAG-177|s__CAG-177_sp003514385	HbA1c	67	0.0895031	0.929113
k__Bacteria|p__Firmicutes_A|c__Clostridia|o__Oscillospirales|f__Acutalibacteraceae|g__CAG-177|s__CAG-177_sp003514385	GLU	64	-0.0560923	0.867277
k__Bacteria|p__Firmicutes_A|c__Clostridia|o__Oscillospirales|f__Acutalibacteraceae|g__CAG-177|s__CAG-177_sp003514385	TPOAb	62	-0.0540674	0.986422
k__Bacteria|p__Firmicutes_A|c__Clostridia|o__Oscillospirales|f__Acutalibacteraceae|g__CAG-177|s__CAG-177_sp003514385	height	68	-0.0279674	0.904376
k__Bacteria|p__Firmicutes_A|c__Clostridia|o__Oscillospirales|f__Acutalibacteraceae|g__CAG-177|s__CAG-177_sp003514385	weight	68	-0.0694236	0.776944
k__Bacteria|p__Firmicutes_A|c__Clostridia|o__Oscillospirales|f__Acutalibacteraceae|g__CAG-177|s__CAG-177_sp003514385	BMI	68	-0.105662	0.972397
k__Bacteria|p__Firmicutes_A|c__Clostridia|o__Oscillospirales|f__Acutalibacteraceae|g__CAG-177|s__CAG-177_sp003514385	TG	64	-0.149003	0.557033
k__Bacteria|p__Firmicutes_A|c__Clostridia|o__Oscillospirales|f__Acutalibacteraceae|g__CAG-177|s__CAG-177_sp003514385	CHOL	64	-0.144542	0.984349
k__Bacteria|p__Firmicutes_A|c__Clostridia|o__Oscillospirales|f__Acutalibacteraceae|g__CAG-177|s__CAG-177_sp003514385	HDL	64	-0.0250484	0.987275
k__Bacteria|p__Firmicutes_A|c__Clostridia|o__Oscillospirales|f__Acutalibacteraceae|g__CAG-177|s__CAG-177_sp003514385	LYM	64	0.216695	0.862274
k__Bacteria|p__Firmicutes_A|c__Clostridia|o__Oscillospirales|f__Acutalibacteraceae|g__CAG-177|s__CAG-177_sp003514385	NEU	64	-0.18268	0.828866
k__Bacteria|p__Firmicutes_A|c__Clostridia|o__Oscillospirales|f__Acutalibacteraceae|g__CAG-177|s__CAG-177_sp003514385	MON	64	0.196914	0.422477
k__Bacteria|p__Firmicutes_A|c__Clostridia|o__Oscillospirales|f__Acutalibacteraceae|g__CAG-177|s__CAG-177_sp003514385	UACR	56	-0.209774	0.413018
k__Bacteria|p__Firmicutes_A|c__Clostridia|o__Oscillospirales|f__Acutalibacteraceae|g__CAG-177|s__CAG-177_sp003514385	onset_age	69	0.0209755	0.920834
k__Bacteria|p__Firmicutes_A|c__Clostridia|o__Oscillospirales|f__Acutalibacteraceae|g__CAG-177|s__CAG-177_sp003514385	age	69	-0.0523493	0.763165
k__Bacteria|p__Firmicutes_A|c__Clostridia|o__Oscillospirales|f__Acutalibacteraceae|g__CAG-177|s__CAG-177_sp003514385	Duration	69	-0.100994	0.946105
k__Bacteria|p__Firmicutes_A|c__Clostridia|o__Oscillospirales|f__Acutalibacteraceae|g__CAG-177|s__CAG-177_sp003514385	ZnT8_level	69	0.0845459	0.920153
k__Bacteria|p__Firmicutes_A|c__Clostridia|o__Oscillospirales|f__Acutalibacteraceae|g__CAG-177|s__CAG-177_sp003514385	IA2_level	69	0.127439	0.967408
k__Bacteria|p__Firmicutes_A|c__Clostridia|o__Oscillospirales|f__Acutalibacteraceae|g__CAG-177|s__CAG-177_sp003514385	GAD_level	69	0.0317136	0.965743
k__Bacteria|p__Firmicutes_A|c__Clostridia|o__Oscillospirales|f__Acutalibacteraceae|g__CAG-180|s__CAG-180_sp000432435	HbA1c	67	0.0848502	0.929113
k__Bacteria|p__Firmicutes_A|c__Clostridia|o__Oscillospirales|f__Acutalibacteraceae|g__CAG-180|s__CAG-180_sp000432435	GLU	64	-0.0109208	0.955469
k__Bacteria|p__Firmicutes_A|c__Clostridia|o__Oscillospirales|f__Acutalibacteraceae|g__CAG-180|s__CAG-180_sp000432435	TPOAb	62	0.0255772	0.986422
k__Bacteria|p__Firmicutes_A|c__Clostridia|o__Oscillospirales|f__Acutalibacteraceae|g__CAG-180|s__CAG-180_sp000432435	height	68	-0.0696989	0.743888
k__Bacteria|p__Firmicutes_A|c__Clostridia|o__Oscillospirales|f__Acutalibacteraceae|g__CAG-180|s__CAG-180_sp000432435	weight	68	-0.0657778	0.787476
k__Bacteria|p__Firmicutes_A|c__Clostridia|o__Oscillospirales|f__Acutalibacteraceae|g__CAG-180|s__CAG-180_sp000432435	BMI	68	0.00746276	0.972397
k__Bacteria|p__Firmicutes_A|c__Clostridia|o__Oscillospirales|f__Acutalibacteraceae|g__CAG-180|s__CAG-180_sp000432435	TG	64	-0.140186	0.564504
k__Bacteria|p__Firmicutes_A|c__Clostridia|o__Oscillospirales|f__Acutalibacteraceae|g__CAG-180|s__CAG-180_sp000432435	CHOL	64	-0.116723	0.984349
k__Bacteria|p__Firmicutes_A|c__Clostridia|o__Oscillospirales|f__Acutalibacteraceae|g__CAG-180|s__CAG-180_sp000432435	HDL	64	0.0195075	0.998997
k__Bacteria|p__Firmicutes_A|c__Clostridia|o__Oscillospirales|f__Acutalibacteraceae|g__CAG-180|s__CAG-180_sp000432435	LYM	64	0.122988	0.862274
k__Bacteria|p__Firmicutes_A|c__Clostridia|o__Oscillospirales|f__Acutalibacteraceae|g__CAG-180|s__CAG-180_sp000432435	NEU	64	-0.0112186	0.974885
k__Bacteria|p__Firmicutes_A|c__Clostridia|o__Oscillospirales|f__Acutalibacteraceae|g__CAG-180|s__CAG-180_sp000432435	MON	64	0.312212	0.260408
k__Bacteria|p__Firmicutes_A|c__Clostridia|o__Oscillospirales|f__Acutalibacteraceae|g__CAG-180|s__CAG-180_sp000432435	UACR	56	-0.195557	0.425377
k__Bacteria|p__Firmicutes_A|c__Clostridia|o__Oscillospirales|f__Acutalibacteraceae|g__CAG-180|s__CAG-180_sp000432435	onset_age	69	-0.0737432	0.69722
k__Bacteria|p__Firmicutes_A|c__Clostridia|o__Oscillospirales|f__Acutalibacteraceae|g__CAG-180|s__CAG-180_sp000432435	age	69	-0.122021	0.538917
k__Bacteria|p__Firmicutes_A|c__Clostridia|o__Oscillospirales|f__Acutalibacteraceae|g__CAG-180|s__CAG-180_sp000432435	Duration	69	-0.12229	0.946105
k__Bacteria|p__Firmicutes_A|c__Clostridia|o__Oscillospirales|f__Acutalibacteraceae|g__CAG-180|s__CAG-180_sp000432435	ZnT8_level	69	0.318472	0.331441
k__Bacteria|p__Firmicutes_A|c__Clostridia|o__Oscillospirales|f__Acutalibacteraceae|g__CAG-180|s__CAG-180_sp000432435	IA2_level	69	0.135659	0.967408
k__Bacteria|p__Firmicutes_A|c__Clostridia|o__Oscillospirales|f__Acutalibacteraceae|g__CAG-180|s__CAG-180_sp000432435	GAD_level	69	0.139313	0.907372
k__Bacteria|p__Firmicutes_A|c__Clostridia|o__Oscillospirales|f__Acutalibacteraceae|g__Pseudoruminococcus|s__Pseudoruminococcus_massiliensis	HbA1c	67	0.035985	0.929113
k__Bacteria|p__Firmicutes_A|c__Clostridia|o__Oscillospirales|f__Acutalibacteraceae|g__Pseudoruminococcus|s__Pseudoruminococcus_massiliensis	GLU	64	-0.0257796	0.955469
k__Bacteria|p__Firmicutes_A|c__Clostridia|o__Oscillospirales|f__Acutalibacteraceae|g__Pseudoruminococcus|s__Pseudoruminococcus_massiliensis	TPOAb	62	-0.0183206	0.986422
k__Bacteria|p__Firmicutes_A|c__Clostridia|o__Oscillospirales|f__Acutalibacteraceae|g__Pseudoruminococcus|s__Pseudoruminococcus_massiliensis	height	68	-0.144972	0.596073
k__Bacteria|p__Firmicutes_A|c__Clostridia|o__Oscillospirales|f__Acutalibacteraceae|g__Pseudoruminococcus|s__Pseudoruminococcus_massiliensis	weight	68	-0.208195	0.59893
k__Bacteria|p__Firmicutes_A|c__Clostridia|o__Oscillospirales|f__Acutalibacteraceae|g__Pseudoruminococcus|s__Pseudoruminococcus_massiliensis	BMI	68	-0.248733	0.972397
k__Bacteria|p__Firmicutes_A|c__Clostridia|o__Oscillospirales|f__Acutalibacteraceae|g__Pseudoruminococcus|s__Pseudoruminococcus_massiliensis	TG	64	-0.182624	0.414319
k__Bacteria|p__Firmicutes_A|c__Clostridia|o__Oscillospirales|f__Acutalibacteraceae|g__Pseudoruminococcus|s__Pseudoruminococcus_massiliensis	CHOL	64	0.103466	0.984349
k__Bacteria|p__Firmicutes_A|c__Clostridia|o__Oscillospirales|f__Acutalibacteraceae|g__Pseudoruminococcus|s__Pseudoruminococcus_massiliensis	HDL	64	0.26152	0.985029
k__Bacteria|p__Firmicutes_A|c__Clostridia|o__Oscillospirales|f__Acutalibacteraceae|g__Pseudoruminococcus|s__Pseudoruminococcus_massiliensis	LYM	64	0.184597	0.862274
k__Bacteria|p__Firmicutes_A|c__Clostridia|o__Oscillospirales|f__Acutalibacteraceae|g__Pseudoruminococcus|s__Pseudoruminococcus_massiliensis	NEU	64	-0.201706	0.828866
k__Bacteria|p__Firmicutes_A|c__Clostridia|o__Oscillospirales|f__Acutalibacteraceae|g__Pseudoruminococcus|s__Pseudoruminococcus_massiliensis	MON	64	-0.00430763	0.994982
k__Bacteria|p__Firmicutes_A|c__Clostridia|o__Oscillospirales|f__Acutalibacteraceae|g__Pseudoruminococcus|s__Pseudoruminococcus_massiliensis	UACR	56	-0.0214627	0.983626
k__Bacteria|p__Firmicutes_A|c__Clostridia|o__Oscillospirales|f__Acutalibacteraceae|g__Pseudoruminococcus|s__Pseudoruminococcus_massiliensis	onset_age	69	-0.182439	0.409889
k__Bacteria|p__Firmicutes_A|c__Clostridia|o__Oscillospirales|f__Acutalibacteraceae|g__Pseudoruminococcus|s__Pseudoruminococcus_massiliensis	age	69	-0.20028	0.357545
k__Bacteria|p__Firmicutes_A|c__Clostridia|o__Oscillospirales|f__Acutalibacteraceae|g__Pseudoruminococcus|s__Pseudoruminococcus_massiliensis	Duration	69	-0.0669031	0.946105
k__Bacteria|p__Firmicutes_A|c__Clostridia|o__Oscillospirales|f__Acutalibacteraceae|g__Pseudoruminococcus|s__Pseudoruminococcus_massiliensis	ZnT8_level	69	0.0993981	0.920153
k__Bacteria|p__Firmicutes_A|c__Clostridia|o__Oscillospirales|f__Acutalibacteraceae|g__Pseudoruminococcus|s__Pseudoruminococcus_massiliensis	IA2_level	69	0.199927	0.704339
k__Bacteria|p__Firmicutes_A|c__Clostridia|o__Oscillospirales|f__Acutalibacteraceae|g__Pseudoruminococcus|s__Pseudoruminococcus_massiliensis	GAD_level	69	-0.057289	0.965743
k__Bacteria|p__Firmicutes_A|c__Clostridia|o__Oscillospirales|f__Acutalibacteraceae|g__HGM12814|s__HGM12814_sp900770165	HbA1c	67	-0.0741266	0.929113
k__Bacteria|p__Firmicutes_A|c__Clostridia|o__Oscillospirales|f__Acutalibacteraceae|g__HGM12814|s__HGM12814_sp900770165	GLU	64	-0.230917	0.638766
k__Bacteria|p__Firmicutes_A|c__Clostridia|o__Oscillospirales|f__Acutalibacteraceae|g__HGM12814|s__HGM12814_sp900770165	TPOAb	62	-0.0694751	0.986422
k__Bacteria|p__Firmicutes_A|c__Clostridia|o__Oscillospirales|f__Acutalibacteraceae|g__HGM12814|s__HGM12814_sp900770165	height	68	-0.28227	0.335357
k__Bacteria|p__Firmicutes_A|c__Clostridia|o__Oscillospirales|f__Acutalibacteraceae|g__HGM12814|s__HGM12814_sp900770165	weight	68	-0.294721	0.338098
k__Bacteria|p__Firmicutes_A|c__Clostridia|o__Oscillospirales|f__Acutalibacteraceae|g__HGM12814|s__HGM12814_sp900770165	BMI	68	-0.209625	0.972397
k__Bacteria|p__Firmicutes_A|c__Clostridia|o__Oscillospirales|f__Acutalibacteraceae|g__HGM12814|s__HGM12814_sp900770165	TG	64	-0.200602	0.386584
k__Bacteria|p__Firmicutes_A|c__Clostridia|o__Oscillospirales|f__Acutalibacteraceae|g__HGM12814|s__HGM12814_sp900770165	CHOL	64	0.0254831	0.984349
k__Bacteria|p__Firmicutes_A|c__Clostridia|o__Oscillospirales|f__Acutalibacteraceae|g__HGM12814|s__HGM12814_sp900770165	HDL	64	0.137194	0.985029
k__Bacteria|p__Firmicutes_A|c__Clostridia|o__Oscillospirales|f__Acutalibacteraceae|g__HGM12814|s__HGM12814_sp900770165	LYM	64	-0.0883262	0.862274
k__Bacteria|p__Firmicutes_A|c__Clostridia|o__Oscillospirales|f__Acutalibacteraceae|g__HGM12814|s__HGM12814_sp900770165	NEU	64	0.0924046	0.828866
k__Bacteria|p__Firmicutes_A|c__Clostridia|o__Oscillospirales|f__Acutalibacteraceae|g__HGM12814|s__HGM12814_sp900770165	MON	64	0.174092	0.422477
k__Bacteria|p__Firmicutes_A|c__Clostridia|o__Oscillospirales|f__Acutalibacteraceae|g__HGM12814|s__HGM12814_sp900770165	UACR	56	0.0105947	0.983626
k__Bacteria|p__Firmicutes_A|c__Clostridia|o__Oscillospirales|f__Acutalibacteraceae|g__HGM12814|s__HGM12814_sp900770165	onset_age	69	-0.277688	0.150801
k__Bacteria|p__Firmicutes_A|c__Clostridia|o__Oscillospirales|f__Acutalibacteraceae|g__HGM12814|s__HGM12814_sp900770165	age	69	-0.34556	0.0787712
k__Bacteria|p__Firmicutes_A|c__Clostridia|o__Oscillospirales|f__Acutalibacteraceae|g__HGM12814|s__HGM12814_sp900770165	Duration	69	-0.195737	0.695471
k__Bacteria|p__Firmicutes_A|c__Clostridia|o__Oscillospirales|f__Acutalibacteraceae|g__HGM12814|s__HGM12814_sp900770165	ZnT8_level	69	0.0383087	0.920153
k__Bacteria|p__Firmicutes_A|c__Clostridia|o__Oscillospirales|f__Acutalibacteraceae|g__HGM12814|s__HGM12814_sp900770165	IA2_level	69	0.0157106	0.976468
k__Bacteria|p__Firmicutes_A|c__Clostridia|o__Oscillospirales|f__Acutalibacteraceae|g__HGM12814|s__HGM12814_sp900770165	GAD_level	69	-0.0465473	0.965743
k__Bacteria|p__Firmicutes_A|c__Clostridia|o__Oscillospirales|f__Acutalibacteraceae|g__Eubacterium_R|s__Eubacterium_R_sp000434995	HbA1c	67	-0.0462493	0.929113
k__Bacteria|p__Firmicutes_A|c__Clostridia|o__Oscillospirales|f__Acutalibacteraceae|g__Eubacterium_R|s__Eubacterium_R_sp000434995	GLU	64	-0.0420349	0.909452
k__Bacteria|p__Firmicutes_A|c__Clostridia|o__Oscillospirales|f__Acutalibacteraceae|g__Eubacterium_R|s__Eubacterium_R_sp000434995	TPOAb	62	0.015331	0.986422
k__Bacteria|p__Firmicutes_A|c__Clostridia|o__Oscillospirales|f__Acutalibacteraceae|g__Eubacterium_R|s__Eubacterium_R_sp000434995	height	68	-0.128535	0.610758
k__Bacteria|p__Firmicutes_A|c__Clostridia|o__Oscillospirales|f__Acutalibacteraceae|g__Eubacterium_R|s__Eubacterium_R_sp000434995	weight	68	-0.184067	0.713605
k__Bacteria|p__Firmicutes_A|c__Clostridia|o__Oscillospirales|f__Acutalibacteraceae|g__Eubacterium_R|s__Eubacterium_R_sp000434995	BMI	68	-0.201838	0.972397
k__Bacteria|p__Firmicutes_A|c__Clostridia|o__Oscillospirales|f__Acutalibacteraceae|g__Eubacterium_R|s__Eubacterium_R_sp000434995	TG	64	-0.150446	0.557033
k__Bacteria|p__Firmicutes_A|c__Clostridia|o__Oscillospirales|f__Acutalibacteraceae|g__Eubacterium_R|s__Eubacterium_R_sp000434995	CHOL	64	-0.228569	0.984349
k__Bacteria|p__Firmicutes_A|c__Clostridia|o__Oscillospirales|f__Acutalibacteraceae|g__Eubacterium_R|s__Eubacterium_R_sp000434995	HDL	64	0.000160273	0.998997
k__Bacteria|p__Firmicutes_A|c__Clostridia|o__Oscillospirales|f__Acutalibacteraceae|g__Eubacterium_R|s__Eubacterium_R_sp000434995	LYM	64	0.0711784	0.936359
k__Bacteria|p__Firmicutes_A|c__Clostridia|o__Oscillospirales|f__Acutalibacteraceae|g__Eubacterium_R|s__Eubacterium_R_sp000434995	NEU	64	0.0799954	0.828866
k__Bacteria|p__Firmicutes_A|c__Clostridia|o__Oscillospirales|f__Acutalibacteraceae|g__Eubacterium_R|s__Eubacterium_R_sp000434995	MON	64	0.246085	0.422477
k__Bacteria|p__Firmicutes_A|c__Clostridia|o__Oscillospirales|f__Acutalibacteraceae|g__Eubacterium_R|s__Eubacterium_R_sp000434995	UACR	56	-0.118934	0.672199
k__Bacteria|p__Firmicutes_A|c__Clostridia|o__Oscillospirales|f__Acutalibacteraceae|g__Eubacterium_R|s__Eubacterium_R_sp000434995	onset_age	69	-0.166781	0.426958
k__Bacteria|p__Firmicutes_A|c__Clostridia|o__Oscillospirales|f__Acutalibacteraceae|g__Eubacterium_R|s__Eubacterium_R_sp000434995	age	69	-0.195328	0.357545
k__Bacteria|p__Firmicutes_A|c__Clostridia|o__Oscillospirales|f__Acutalibacteraceae|g__Eubacterium_R|s__Eubacterium_R_sp000434995	Duration	69	-0.0968998	0.946105
k__Bacteria|p__Firmicutes_A|c__Clostridia|o__Oscillospirales|f__Acutalibacteraceae|g__Eubacterium_R|s__Eubacterium_R_sp000434995	ZnT8_level	69	0.162789	0.647314
k__Bacteria|p__Firmicutes_A|c__Clostridia|o__Oscillospirales|f__Acutalibacteraceae|g__Eubacterium_R|s__Eubacterium_R_sp000434995	IA2_level	69	0.143186	0.967408
k__Bacteria|p__Firmicutes_A|c__Clostridia|o__Oscillospirales|f__Acutalibacteraceae|g__Eubacterium_R|s__Eubacterium_R_sp000434995	GAD_level	69	0.184728	0.907372
k__Bacteria|p__Firmicutes_A|c__Clostridia|o__Oscillospirales|f__Acutalibacteraceae|g__Ruminococcus_E|s__Ruminococcus_E_bromii_B	HbA1c	67	-0.0785798	0.929113
k__Bacteria|p__Firmicutes_A|c__Clostridia|o__Oscillospirales|f__Acutalibacteraceae|g__Ruminococcus_E|s__Ruminococcus_E_bromii_B	GLU	64	0.0660287	0.867277
k__Bacteria|p__Firmicutes_A|c__Clostridia|o__Oscillospirales|f__Acutalibacteraceae|g__Ruminococcus_E|s__Ruminococcus_E_bromii_B	TPOAb	62	0.150474	0.926539
k__Bacteria|p__Firmicutes_A|c__Clostridia|o__Oscillospirales|f__Acutalibacteraceae|g__Ruminococcus_E|s__Ruminococcus_E_bromii_B	height	68	-0.0213239	0.911859
k__Bacteria|p__Firmicutes_A|c__Clostridia|o__Oscillospirales|f__Acutalibacteraceae|g__Ruminococcus_E|s__Ruminococcus_E_bromii_B	weight	68	-0.020348	0.938973
k__Bacteria|p__Firmicutes_A|c__Clostridia|o__Oscillospirales|f__Acutalibacteraceae|g__Ruminococcus_E|s__Ruminococcus_E_bromii_B	BMI	68	-0.0477158	0.972397
k__Bacteria|p__Firmicutes_A|c__Clostridia|o__Oscillospirales|f__Acutalibacteraceae|g__Ruminococcus_E|s__Ruminococcus_E_bromii_B	TG	64	-0.030758	0.956499
k__Bacteria|p__Firmicutes_A|c__Clostridia|o__Oscillospirales|f__Acutalibacteraceae|g__Ruminococcus_E|s__Ruminococcus_E_bromii_B	CHOL	64	-0.150334	0.984349
k__Bacteria|p__Firmicutes_A|c__Clostridia|o__Oscillospirales|f__Acutalibacteraceae|g__Ruminococcus_E|s__Ruminococcus_E_bromii_B	HDL	64	-0.0502112	0.985029
k__Bacteria|p__Firmicutes_A|c__Clostridia|o__Oscillospirales|f__Acutalibacteraceae|g__Ruminococcus_E|s__Ruminococcus_E_bromii_B	LYM	64	0.300076	0.862274
k__Bacteria|p__Firmicutes_A|c__Clostridia|o__Oscillospirales|f__Acutalibacteraceae|g__Ruminococcus_E|s__Ruminococcus_E_bromii_B	NEU	64	-0.176452	0.828866
k__Bacteria|p__Firmicutes_A|c__Clostridia|o__Oscillospirales|f__Acutalibacteraceae|g__Ruminococcus_E|s__Ruminococcus_E_bromii_B	MON	64	0.157435	0.470101
k__Bacteria|p__Firmicutes_A|c__Clostridia|o__Oscillospirales|f__Acutalibacteraceae|g__Ruminococcus_E|s__Ruminococcus_E_bromii_B	UACR	56	0.018797	0.983626
k__Bacteria|p__Firmicutes_A|c__Clostridia|o__Oscillospirales|f__Acutalibacteraceae|g__Ruminococcus_E|s__Ruminococcus_E_bromii_B	onset_age	69	-0.101004	0.647101
k__Bacteria|p__Firmicutes_A|c__Clostridia|o__Oscillospirales|f__Acutalibacteraceae|g__Ruminococcus_E|s__Ruminococcus_E_bromii_B	age	69	-0.106234	0.538917
k__Bacteria|p__Firmicutes_A|c__Clostridia|o__Oscillospirales|f__Acutalibacteraceae|g__Ruminococcus_E|s__Ruminococcus_E_bromii_B	Duration	69	-0.0420429	0.946105
k__Bacteria|p__Firmicutes_A|c__Clostridia|o__Oscillospirales|f__Acutalibacteraceae|g__Ruminococcus_E|s__Ruminococcus_E_bromii_B	ZnT8_level	69	0.11942	0.920153
k__Bacteria|p__Firmicutes_A|c__Clostridia|o__Oscillospirales|f__Acutalibacteraceae|g__Ruminococcus_E|s__Ruminococcus_E_bromii_B	IA2_level	69	0.179247	0.761374
k__Bacteria|p__Firmicutes_A|c__Clostridia|o__Oscillospirales|f__Acutalibacteraceae|g__Ruminococcus_E|s__Ruminococcus_E_bromii_B	GAD_level	69	0.099525	0.965743
k__Bacteria|p__Firmicutes_A|c__Clostridia|o__Oscillospirales|f__Oscillospiraceae|g__CAG-103|s__CAG-103_sp900757655	HbA1c	67	-0.0345272	0.929113
k__Bacteria|p__Firmicutes_A|c__Clostridia|o__Oscillospirales|f__Oscillospiraceae|g__CAG-103|s__CAG-103_sp900757655	GLU	64	-0.0226888	0.955469
k__Bacteria|p__Firmicutes_A|c__Clostridia|o__Oscillospirales|f__Oscillospiraceae|g__CAG-103|s__CAG-103_sp900757655	TPOAb	62	-0.260091	0.712907
k__Bacteria|p__Firmicutes_A|c__Clostridia|o__Oscillospirales|f__Oscillospiraceae|g__CAG-103|s__CAG-103_sp900757655	height	68	-0.0951272	0.695033
k__Bacteria|p__Firmicutes_A|c__Clostridia|o__Oscillospirales|f__Oscillospiraceae|g__CAG-103|s__CAG-103_sp900757655	weight	68	-0.0635445	0.787476
k__Bacteria|p__Firmicutes_A|c__Clostridia|o__Oscillospirales|f__Oscillospiraceae|g__CAG-103|s__CAG-103_sp900757655	BMI	68	0.0401577	0.972397
k__Bacteria|p__Firmicutes_A|c__Clostridia|o__Oscillospirales|f__Oscillospiraceae|g__CAG-103|s__CAG-103_sp900757655	TG	64	0.0531336	0.904084
k__Bacteria|p__Firmicutes_A|c__Clostridia|o__Oscillospirales|f__Oscillospiraceae|g__CAG-103|s__CAG-103_sp900757655	CHOL	64	-0.0728547	0.984349
k__Bacteria|p__Firmicutes_A|c__Clostridia|o__Oscillospirales|f__Oscillospiraceae|g__CAG-103|s__CAG-103_sp900757655	HDL	64	-0.0919051	0.985029
k__Bacteria|p__Firmicutes_A|c__Clostridia|o__Oscillospirales|f__Oscillospiraceae|g__CAG-103|s__CAG-103_sp900757655	LYM	64	0.103368	0.862274
k__Bacteria|p__Firmicutes_A|c__Clostridia|o__Oscillospirales|f__Oscillospiraceae|g__CAG-103|s__CAG-103_sp900757655	NEU	64	-0.112735	0.828866
k__Bacteria|p__Firmicutes_A|c__Clostridia|o__Oscillospirales|f__Oscillospiraceae|g__CAG-103|s__CAG-103_sp900757655	MON	64	0.111975	0.690685
k__Bacteria|p__Firmicutes_A|c__Clostridia|o__Oscillospirales|f__Oscillospiraceae|g__CAG-103|s__CAG-103_sp900757655	UACR	56	-0.310731	0.220846
k__Bacteria|p__Firmicutes_A|c__Clostridia|o__Oscillospirales|f__Oscillospiraceae|g__CAG-103|s__CAG-103_sp900757655	onset_age	69	-0.0905528	0.653231
k__Bacteria|p__Firmicutes_A|c__Clostridia|o__Oscillospirales|f__Oscillospiraceae|g__CAG-103|s__CAG-103_sp900757655	age	69	-0.110491	0.538917
k__Bacteria|p__Firmicutes_A|c__Clostridia|o__Oscillospirales|f__Oscillospiraceae|g__CAG-103|s__CAG-103_sp900757655	Duration	69	-0.0703031	0.946105
k__Bacteria|p__Firmicutes_A|c__Clostridia|o__Oscillospirales|f__Oscillospiraceae|g__CAG-103|s__CAG-103_sp900757655	ZnT8_level	69	0.194485	0.623879
k__Bacteria|p__Firmicutes_A|c__Clostridia|o__Oscillospirales|f__Oscillospiraceae|g__CAG-103|s__CAG-103_sp900757655	IA2_level	69	0.100037	0.967408
k__Bacteria|p__Firmicutes_A|c__Clostridia|o__Oscillospirales|f__Oscillospiraceae|g__CAG-103|s__CAG-103_sp900757655	GAD_level	69	0.0092437	0.969749
k__Bacteria|p__Firmicutes_A|c__Clostridia|o__Oscillospirales|f__Oscillospiraceae|g__CAG-103|s__CAG-103_sp900543625	HbA1c	67	0.0337484	0.929113
k__Bacteria|p__Firmicutes_A|c__Clostridia|o__Oscillospirales|f__Oscillospiraceae|g__CAG-103|s__CAG-103_sp900543625	GLU	64	-0.0575805	0.867277
k__Bacteria|p__Firmicutes_A|c__Clostridia|o__Oscillospirales|f__Oscillospiraceae|g__CAG-103|s__CAG-103_sp900543625	TPOAb	62	-0.177865	0.926539
k__Bacteria|p__Firmicutes_A|c__Clostridia|o__Oscillospirales|f__Oscillospiraceae|g__CAG-103|s__CAG-103_sp900543625	height	68	-0.0664344	0.752458
k__Bacteria|p__Firmicutes_A|c__Clostridia|o__Oscillospirales|f__Oscillospiraceae|g__CAG-103|s__CAG-103_sp900543625	weight	68	-0.0460406	0.828226
k__Bacteria|p__Firmicutes_A|c__Clostridia|o__Oscillospirales|f__Oscillospiraceae|g__CAG-103|s__CAG-103_sp900543625	BMI	68	0.0230181	0.972397
k__Bacteria|p__Firmicutes_A|c__Clostridia|o__Oscillospirales|f__Oscillospiraceae|g__CAG-103|s__CAG-103_sp900543625	TG	64	0.0719365	0.879356
k__Bacteria|p__Firmicutes_A|c__Clostridia|o__Oscillospirales|f__Oscillospiraceae|g__CAG-103|s__CAG-103_sp900543625	CHOL	64	-0.0175382	0.984349
k__Bacteria|p__Firmicutes_A|c__Clostridia|o__Oscillospirales|f__Oscillospiraceae|g__CAG-103|s__CAG-103_sp900543625	HDL	64	-0.0472118	0.985029
k__Bacteria|p__Firmicutes_A|c__Clostridia|o__Oscillospirales|f__Oscillospiraceae|g__CAG-103|s__CAG-103_sp900543625	LYM	64	0.102406	0.862274
k__Bacteria|p__Firmicutes_A|c__Clostridia|o__Oscillospirales|f__Oscillospiraceae|g__CAG-103|s__CAG-103_sp900543625	NEU	64	0.0322134	0.940992
k__Bacteria|p__Firmicutes_A|c__Clostridia|o__Oscillospirales|f__Oscillospiraceae|g__CAG-103|s__CAG-103_sp900543625	MON	64	0.174047	0.422477
k__Bacteria|p__Firmicutes_A|c__Clostridia|o__Oscillospirales|f__Oscillospiraceae|g__CAG-103|s__CAG-103_sp900543625	UACR	56	-0.271565	0.220846
k__Bacteria|p__Firmicutes_A|c__Clostridia|o__Oscillospirales|f__Oscillospiraceae|g__CAG-103|s__CAG-103_sp900543625	onset_age	69	-0.0366889	0.857009
k__Bacteria|p__Firmicutes_A|c__Clostridia|o__Oscillospirales|f__Oscillospiraceae|g__CAG-103|s__CAG-103_sp900543625	age	69	-0.0912504	0.580989
k__Bacteria|p__Firmicutes_A|c__Clostridia|o__Oscillospirales|f__Oscillospiraceae|g__CAG-103|s__CAG-103_sp900543625	Duration	69	-0.204402	0.664769
k__Bacteria|p__Firmicutes_A|c__Clostridia|o__Oscillospirales|f__Oscillospiraceae|g__CAG-103|s__CAG-103_sp900543625	ZnT8_level	69	0.20287	0.623879
k__Bacteria|p__Firmicutes_A|c__Clostridia|o__Oscillospirales|f__Oscillospiraceae|g__CAG-103|s__CAG-103_sp900543625	IA2_level	69	0.188783	0.710873
k__Bacteria|p__Firmicutes_A|c__Clostridia|o__Oscillospirales|f__Oscillospiraceae|g__CAG-103|s__CAG-103_sp900543625	GAD_level	69	-0.0119839	0.966766
k__Bacteria|p__Firmicutes_A|c__Clostridia|o__Oscillospirales|f__Oscillospiraceae|g__CAG-170|s__CAG-170_sp900549635	HbA1c	67	0.144719	0.836921
k__Bacteria|p__Firmicutes_A|c__Clostridia|o__Oscillospirales|f__Oscillospiraceae|g__CAG-170|s__CAG-170_sp900549635	GLU	64	0.0822611	0.867277
k__Bacteria|p__Firmicutes_A|c__Clostridia|o__Oscillospirales|f__Oscillospiraceae|g__CAG-170|s__CAG-170_sp900549635	TPOAb	62	-0.146283	0.926539
k__Bacteria|p__Firmicutes_A|c__Clostridia|o__Oscillospirales|f__Oscillospiraceae|g__CAG-170|s__CAG-170_sp900549635	height	68	-0.0154632	0.928984
k__Bacteria|p__Firmicutes_A|c__Clostridia|o__Oscillospirales|f__Oscillospiraceae|g__CAG-170|s__CAG-170_sp900549635	weight	68	-0.00794067	0.963582
k__Bacteria|p__Firmicutes_A|c__Clostridia|o__Oscillospirales|f__Oscillospiraceae|g__CAG-170|s__CAG-170_sp900549635	BMI	68	-0.0133986	0.972397
k__Bacteria|p__Firmicutes_A|c__Clostridia|o__Oscillospirales|f__Oscillospiraceae|g__CAG-170|s__CAG-170_sp900549635	TG	64	-0.0655467	0.879356
k__Bacteria|p__Firmicutes_A|c__Clostridia|o__Oscillospirales|f__Oscillospiraceae|g__CAG-170|s__CAG-170_sp900549635	CHOL	64	-0.0712291	0.984349
k__Bacteria|p__Firmicutes_A|c__Clostridia|o__Oscillospirales|f__Oscillospiraceae|g__CAG-170|s__CAG-170_sp900549635	HDL	64	0.0674062	0.985029
k__Bacteria|p__Firmicutes_A|c__Clostridia|o__Oscillospirales|f__Oscillospiraceae|g__CAG-170|s__CAG-170_sp900549635	LYM	64	0.10014	0.862274
k__Bacteria|p__Firmicutes_A|c__Clostridia|o__Oscillospirales|f__Oscillospiraceae|g__CAG-170|s__CAG-170_sp900549635	NEU	64	-0.0490642	0.940992
k__Bacteria|p__Firmicutes_A|c__Clostridia|o__Oscillospirales|f__Oscillospiraceae|g__CAG-170|s__CAG-170_sp900549635	MON	64	0.175055	0.422477
k__Bacteria|p__Firmicutes_A|c__Clostridia|o__Oscillospirales|f__Oscillospiraceae|g__CAG-170|s__CAG-170_sp900549635	UACR	56	-0.27013	0.220846
k__Bacteria|p__Firmicutes_A|c__Clostridia|o__Oscillospirales|f__Oscillospiraceae|g__CAG-170|s__CAG-170_sp900549635	onset_age	69	0.0160057	0.924594
k__Bacteria|p__Firmicutes_A|c__Clostridia|o__Oscillospirales|f__Oscillospiraceae|g__CAG-170|s__CAG-170_sp900549635	age	69	-0.0501932	0.76444
k__Bacteria|p__Firmicutes_A|c__Clostridia|o__Oscillospirales|f__Oscillospiraceae|g__CAG-170|s__CAG-170_sp900549635	Duration	69	-0.143896	0.946105
k__Bacteria|p__Firmicutes_A|c__Clostridia|o__Oscillospirales|f__Oscillospiraceae|g__CAG-170|s__CAG-170_sp900549635	ZnT8_level	69	0.262772	0.623879
k__Bacteria|p__Firmicutes_A|c__Clostridia|o__Oscillospirales|f__Oscillospiraceae|g__CAG-170|s__CAG-170_sp900549635	IA2_level	69	0.0842163	0.967408
k__Bacteria|p__Firmicutes_A|c__Clostridia|o__Oscillospirales|f__Oscillospiraceae|g__CAG-170|s__CAG-170_sp900549635	GAD_level	69	0.103982	0.965743
k__Bacteria|p__Firmicutes_A|c__Clostridia|o__Oscillospirales|f__Oscillospiraceae|g__CAG-83|s__CAG-83_sp001916855	HbA1c	67	0.197877	0.64093
k__Bacteria|p__Firmicutes_A|c__Clostridia|o__Oscillospirales|f__Oscillospiraceae|g__CAG-83|s__CAG-83_sp001916855	GLU	64	0.0712945	0.867277
k__Bacteria|p__Firmicutes_A|c__Clostridia|o__Oscillospirales|f__Oscillospiraceae|g__CAG-83|s__CAG-83_sp001916855	TPOAb	62	-0.15865	0.926539
k__Bacteria|p__Firmicutes_A|c__Clostridia|o__Oscillospirales|f__Oscillospiraceae|g__CAG-83|s__CAG-83_sp001916855	height	68	0.113244	0.651717
k__Bacteria|p__Firmicutes_A|c__Clostridia|o__Oscillospirales|f__Oscillospiraceae|g__CAG-83|s__CAG-83_sp001916855	weight	68	0.10279	0.759964
k__Bacteria|p__Firmicutes_A|c__Clostridia|o__Oscillospirales|f__Oscillospiraceae|g__CAG-83|s__CAG-83_sp001916855	BMI	68	0.0599693	0.972397
k__Bacteria|p__Firmicutes_A|c__Clostridia|o__Oscillospirales|f__Oscillospiraceae|g__CAG-83|s__CAG-83_sp001916855	TG	64	0.15624	0.555057
k__Bacteria|p__Firmicutes_A|c__Clostridia|o__Oscillospirales|f__Oscillospiraceae|g__CAG-83|s__CAG-83_sp001916855	CHOL	64	0.0243154	0.984349
k__Bacteria|p__Firmicutes_A|c__Clostridia|o__Oscillospirales|f__Oscillospiraceae|g__CAG-83|s__CAG-83_sp001916855	HDL	64	-0.0070749	0.998997
k__Bacteria|p__Firmicutes_A|c__Clostridia|o__Oscillospirales|f__Oscillospiraceae|g__CAG-83|s__CAG-83_sp001916855	LYM	64	0.135832	0.862274
k__Bacteria|p__Firmicutes_A|c__Clostridia|o__Oscillospirales|f__Oscillospiraceae|g__CAG-83|s__CAG-83_sp001916855	NEU	64	-0.139111	0.828866
k__Bacteria|p__Firmicutes_A|c__Clostridia|o__Oscillospirales|f__Oscillospiraceae|g__CAG-83|s__CAG-83_sp001916855	MON	64	0.182776	0.422477
k__Bacteria|p__Firmicutes_A|c__Clostridia|o__Oscillospirales|f__Oscillospiraceae|g__CAG-83|s__CAG-83_sp001916855	UACR	56	-0.291114	0.220846
k__Bacteria|p__Firmicutes_A|c__Clostridia|o__Oscillospirales|f__Oscillospiraceae|g__CAG-83|s__CAG-83_sp001916855	onset_age	69	0.174345	0.421961
k__Bacteria|p__Firmicutes_A|c__Clostridia|o__Oscillospirales|f__Oscillospiraceae|g__CAG-83|s__CAG-83_sp001916855	age	69	0.123519	0.538917
k__Bacteria|p__Firmicutes_A|c__Clostridia|o__Oscillospirales|f__Oscillospiraceae|g__CAG-83|s__CAG-83_sp001916855	Duration	69	-0.136804	0.946105
k__Bacteria|p__Firmicutes_A|c__Clostridia|o__Oscillospirales|f__Oscillospiraceae|g__CAG-83|s__CAG-83_sp001916855	ZnT8_level	69	0.307365	0.331441
k__Bacteria|p__Firmicutes_A|c__Clostridia|o__Oscillospirales|f__Oscillospiraceae|g__CAG-83|s__CAG-83_sp001916855	IA2_level	69	0.269931	0.704339
k__Bacteria|p__Firmicutes_A|c__Clostridia|o__Oscillospirales|f__Oscillospiraceae|g__CAG-83|s__CAG-83_sp001916855	GAD_level	69	0.0127147	0.966766
k__Bacteria|p__Firmicutes_A|c__Clostridia|o__Oscillospirales|f__Oscillospiraceae|g__CAG-83|s__CAG-83_sp900545585	HbA1c	67	0.182601	0.753692
k__Bacteria|p__Firmicutes_A|c__Clostridia|o__Oscillospirales|f__Oscillospiraceae|g__CAG-83|s__CAG-83_sp900545585	GLU	64	0.103782	0.826325
k__Bacteria|p__Firmicutes_A|c__Clostridia|o__Oscillospirales|f__Oscillospiraceae|g__CAG-83|s__CAG-83_sp900545585	TPOAb	62	-0.241975	0.712907
k__Bacteria|p__Firmicutes_A|c__Clostridia|o__Oscillospirales|f__Oscillospiraceae|g__CAG-83|s__CAG-83_sp900545585	height	68	0.0826994	0.695033
k__Bacteria|p__Firmicutes_A|c__Clostridia|o__Oscillospirales|f__Oscillospiraceae|g__CAG-83|s__CAG-83_sp900545585	weight	68	0.0184582	0.938973
k__Bacteria|p__Firmicutes_A|c__Clostridia|o__Oscillospirales|f__Oscillospiraceae|g__CAG-83|s__CAG-83_sp900545585	BMI	68	-0.0796091	0.972397
k__Bacteria|p__Firmicutes_A|c__Clostridia|o__Oscillospirales|f__Oscillospiraceae|g__CAG-83|s__CAG-83_sp900545585	TG	64	-0.00904646	0.997707
k__Bacteria|p__Firmicutes_A|c__Clostridia|o__Oscillospirales|f__Oscillospiraceae|g__CAG-83|s__CAG-83_sp900545585	CHOL	64	-0.0143099	0.984349
k__Bacteria|p__Firmicutes_A|c__Clostridia|o__Oscillospirales|f__Oscillospiraceae|g__CAG-83|s__CAG-83_sp900545585	HDL	64	0.0416023	0.985029
k__Bacteria|p__Firmicutes_A|c__Clostridia|o__Oscillospirales|f__Oscillospiraceae|g__CAG-83|s__CAG-83_sp900545585	LYM	64	0.1234	0.862274
k__Bacteria|p__Firmicutes_A|c__Clostridia|o__Oscillospirales|f__Oscillospiraceae|g__CAG-83|s__CAG-83_sp900545585	NEU	64	-0.111476	0.828866
k__Bacteria|p__Firmicutes_A|c__Clostridia|o__Oscillospirales|f__Oscillospiraceae|g__CAG-83|s__CAG-83_sp900545585	MON	64	0.193225	0.422477
k__Bacteria|p__Firmicutes_A|c__Clostridia|o__Oscillospirales|f__Oscillospiraceae|g__CAG-83|s__CAG-83_sp900545585	UACR	56	-0.385578	0.217002
k__Bacteria|p__Firmicutes_A|c__Clostridia|o__Oscillospirales|f__Oscillospiraceae|g__CAG-83|s__CAG-83_sp900545585	onset_age	69	0.0818191	0.668456
k__Bacteria|p__Firmicutes_A|c__Clostridia|o__Oscillospirales|f__Oscillospiraceae|g__CAG-83|s__CAG-83_sp900545585	age	69	0.0265858	0.897359
k__Bacteria|p__Firmicutes_A|c__Clostridia|o__Oscillospirales|f__Oscillospiraceae|g__CAG-83|s__CAG-83_sp900545585	Duration	69	-0.143933	0.946105
k__Bacteria|p__Firmicutes_A|c__Clostridia|o__Oscillospirales|f__Oscillospiraceae|g__CAG-83|s__CAG-83_sp900545585	ZnT8_level	69	0.205921	0.623879
k__Bacteria|p__Firmicutes_A|c__Clostridia|o__Oscillospirales|f__Oscillospiraceae|g__CAG-83|s__CAG-83_sp900545585	IA2_level	69	0.0208988	0.976468
k__Bacteria|p__Firmicutes_A|c__Clostridia|o__Oscillospirales|f__Oscillospiraceae|g__CAG-83|s__CAG-83_sp900545585	GAD_level	69	-0.12722	0.907372
k__Bacteria|p__Firmicutes_A|c__Clostridia|o__Oscillospirales|f__Oscillospiraceae|g__CAG-83|s__CAG-83_sp000431575	HbA1c	67	0.108035	0.929113
k__Bacteria|p__Firmicutes_A|c__Clostridia|o__Oscillospirales|f__Oscillospiraceae|g__CAG-83|s__CAG-83_sp000431575	GLU	64	0.190943	0.638766
k__Bacteria|p__Firmicutes_A|c__Clostridia|o__Oscillospirales|f__Oscillospiraceae|g__CAG-83|s__CAG-83_sp000431575	TPOAb	62	-0.0722091	0.986422
k__Bacteria|p__Firmicutes_A|c__Clostridia|o__Oscillospirales|f__Oscillospiraceae|g__CAG-83|s__CAG-83_sp000431575	height	68	0.0863456	0.695033
k__Bacteria|p__Firmicutes_A|c__Clostridia|o__Oscillospirales|f__Oscillospiraceae|g__CAG-83|s__CAG-83_sp000431575	weight	68	0.118003	0.759964
k__Bacteria|p__Firmicutes_A|c__Clostridia|o__Oscillospirales|f__Oscillospiraceae|g__CAG-83|s__CAG-83_sp000431575	BMI	68	0.0672412	0.972397
k__Bacteria|p__Firmicutes_A|c__Clostridia|o__Oscillospirales|f__Oscillospiraceae|g__CAG-83|s__CAG-83_sp000431575	TG	64	0.273432	0.187211
k__Bacteria|p__Firmicutes_A|c__Clostridia|o__Oscillospirales|f__Oscillospiraceae|g__CAG-83|s__CAG-83_sp000431575	CHOL	64	0.129888	0.984349
k__Bacteria|p__Firmicutes_A|c__Clostridia|o__Oscillospirales|f__Oscillospiraceae|g__CAG-83|s__CAG-83_sp000431575	HDL	64	0.116404	0.985029
k__Bacteria|p__Firmicutes_A|c__Clostridia|o__Oscillospirales|f__Oscillospiraceae|g__CAG-83|s__CAG-83_sp000431575	LYM	64	-0.0478491	0.948594
k__Bacteria|p__Firmicutes_A|c__Clostridia|o__Oscillospirales|f__Oscillospiraceae|g__CAG-83|s__CAG-83_sp000431575	NEU	64	-0.18268	0.828866
k__Bacteria|p__Firmicutes_A|c__Clostridia|o__Oscillospirales|f__Oscillospiraceae|g__CAG-83|s__CAG-83_sp000431575	MON	64	-0.0447031	0.890101
k__Bacteria|p__Firmicutes_A|c__Clostridia|o__Oscillospirales|f__Oscillospiraceae|g__CAG-83|s__CAG-83_sp000431575	UACR	56	-0.0667122	0.846606
k__Bacteria|p__Firmicutes_A|c__Clostridia|o__Oscillospirales|f__Oscillospiraceae|g__CAG-83|s__CAG-83_sp000431575	onset_age	69	0.0972218	0.647101
k__Bacteria|p__Firmicutes_A|c__Clostridia|o__Oscillospirales|f__Oscillospiraceae|g__CAG-83|s__CAG-83_sp000431575	age	69	0.0998383	0.538917
k__Bacteria|p__Firmicutes_A|c__Clostridia|o__Oscillospirales|f__Oscillospiraceae|g__CAG-83|s__CAG-83_sp000431575	Duration	69	0.049501	0.946105
k__Bacteria|p__Firmicutes_A|c__Clostridia|o__Oscillospirales|f__Oscillospiraceae|g__CAG-83|s__CAG-83_sp000431575	ZnT8_level	69	0.182409	0.623879
k__Bacteria|p__Firmicutes_A|c__Clostridia|o__Oscillospirales|f__Oscillospiraceae|g__CAG-83|s__CAG-83_sp000431575	IA2_level	69	0.0096456	0.976468
k__Bacteria|p__Firmicutes_A|c__Clostridia|o__Oscillospirales|f__Oscillospiraceae|g__CAG-83|s__CAG-83_sp000431575	GAD_level	69	0.0966021	0.965743
k__Bacteria|p__Firmicutes_A|c__Clostridia|o__Oscillospirales|f__Oscillospiraceae|g__CAG-110|s__CAG-110_sp000434635	HbA1c	67	0.140285	0.836921
k__Bacteria|p__Firmicutes_A|c__Clostridia|o__Oscillospirales|f__Oscillospiraceae|g__CAG-110|s__CAG-110_sp000434635	GLU	64	0.0667384	0.867277
k__Bacteria|p__Firmicutes_A|c__Clostridia|o__Oscillospirales|f__Oscillospiraceae|g__CAG-110|s__CAG-110_sp000434635	TPOAb	62	-0.190922	0.891557
k__Bacteria|p__Firmicutes_A|c__Clostridia|o__Oscillospirales|f__Oscillospiraceae|g__CAG-110|s__CAG-110_sp000434635	height	68	-0.0886747	0.695033
k__Bacteria|p__Firmicutes_A|c__Clostridia|o__Oscillospirales|f__Oscillospiraceae|g__CAG-110|s__CAG-110_sp000434635	weight	68	-0.0796167	0.766224
k__Bacteria|p__Firmicutes_A|c__Clostridia|o__Oscillospirales|f__Oscillospiraceae|g__CAG-110|s__CAG-110_sp000434635	BMI	68	-0.0554458	0.972397
k__Bacteria|p__Firmicutes_A|c__Clostridia|o__Oscillospirales|f__Oscillospiraceae|g__CAG-110|s__CAG-110_sp000434635	TG	64	-0.0340788	0.949977
k__Bacteria|p__Firmicutes_A|c__Clostridia|o__Oscillospirales|f__Oscillospiraceae|g__CAG-110|s__CAG-110_sp000434635	CHOL	64	-0.0757166	0.984349
k__Bacteria|p__Firmicutes_A|c__Clostridia|o__Oscillospirales|f__Oscillospiraceae|g__CAG-110|s__CAG-110_sp000434635	HDL	64	-0.0525008	0.985029
k__Bacteria|p__Firmicutes_A|c__Clostridia|o__Oscillospirales|f__Oscillospiraceae|g__CAG-110|s__CAG-110_sp000434635	LYM	64	0.174317	0.862274
k__Bacteria|p__Firmicutes_A|c__Clostridia|o__Oscillospirales|f__Oscillospiraceae|g__CAG-110|s__CAG-110_sp000434635	NEU	64	-0.157129	0.828866
k__Bacteria|p__Firmicutes_A|c__Clostridia|o__Oscillospirales|f__Oscillospiraceae|g__CAG-110|s__CAG-110_sp000434635	MON	64	0.146253	0.490133
k__Bacteria|p__Firmicutes_A|c__Clostridia|o__Oscillospirales|f__Oscillospiraceae|g__CAG-110|s__CAG-110_sp000434635	UACR	56	-0.290704	0.220846
k__Bacteria|p__Firmicutes_A|c__Clostridia|o__Oscillospirales|f__Oscillospiraceae|g__CAG-110|s__CAG-110_sp000434635	onset_age	69	-7.30854e-05	0.999524
k__Bacteria|p__Firmicutes_A|c__Clostridia|o__Oscillospirales|f__Oscillospiraceae|g__CAG-110|s__CAG-110_sp000434635	age	69	-0.115644	0.538917
k__Bacteria|p__Firmicutes_A|c__Clostridia|o__Oscillospirales|f__Oscillospiraceae|g__CAG-110|s__CAG-110_sp000434635	Duration	69	-0.27858	0.382673
k__Bacteria|p__Firmicutes_A|c__Clostridia|o__Oscillospirales|f__Oscillospiraceae|g__CAG-110|s__CAG-110_sp000434635	ZnT8_level	69	0.19781	0.623879
k__Bacteria|p__Firmicutes_A|c__Clostridia|o__Oscillospirales|f__Oscillospiraceae|g__CAG-110|s__CAG-110_sp000434635	IA2_level	69	0.0973694	0.967408
k__Bacteria|p__Firmicutes_A|c__Clostridia|o__Oscillospirales|f__Oscillospiraceae|g__CAG-110|s__CAG-110_sp000434635	GAD_level	69	0.0663866	0.965743
k__Bacteria|p__Firmicutes_A|c__Clostridia|o__Oscillospirales|f__Oscillospiraceae|g__CAG-110|s__CAG-110_sp003525905	HbA1c	67	0.113307	0.929113
k__Bacteria|p__Firmicutes_A|c__Clostridia|o__Oscillospirales|f__Oscillospiraceae|g__CAG-110|s__CAG-110_sp003525905	GLU	64	0.159623	0.675031
k__Bacteria|p__Firmicutes_A|c__Clostridia|o__Oscillospirales|f__Oscillospiraceae|g__CAG-110|s__CAG-110_sp003525905	TPOAb	62	-0.0652846	0.986422
k__Bacteria|p__Firmicutes_A|c__Clostridia|o__Oscillospirales|f__Oscillospiraceae|g__CAG-110|s__CAG-110_sp003525905	height	68	0.10242	0.676524
k__Bacteria|p__Firmicutes_A|c__Clostridia|o__Oscillospirales|f__Oscillospiraceae|g__CAG-110|s__CAG-110_sp003525905	weight	68	0.0817737	0.766224
k__Bacteria|p__Firmicutes_A|c__Clostridia|o__Oscillospirales|f__Oscillospiraceae|g__CAG-110|s__CAG-110_sp003525905	BMI	68	0.0179984	0.972397
k__Bacteria|p__Firmicutes_A|c__Clostridia|o__Oscillospirales|f__Oscillospiraceae|g__CAG-110|s__CAG-110_sp003525905	TG	64	0.0865712	0.810523
k__Bacteria|p__Firmicutes_A|c__Clostridia|o__Oscillospirales|f__Oscillospiraceae|g__CAG-110|s__CAG-110_sp003525905	CHOL	64	-0.0677718	0.984349
k__Bacteria|p__Firmicutes_A|c__Clostridia|o__Oscillospirales|f__Oscillospiraceae|g__CAG-110|s__CAG-110_sp003525905	HDL	64	-0.0673146	0.985029
k__Bacteria|p__Firmicutes_A|c__Clostridia|o__Oscillospirales|f__Oscillospiraceae|g__CAG-110|s__CAG-110_sp003525905	LYM	64	0.019277	0.948594
k__Bacteria|p__Firmicutes_A|c__Clostridia|o__Oscillospirales|f__Oscillospiraceae|g__CAG-110|s__CAG-110_sp003525905	NEU	64	-0.065251	0.889847
k__Bacteria|p__Firmicutes_A|c__Clostridia|o__Oscillospirales|f__Oscillospiraceae|g__CAG-110|s__CAG-110_sp003525905	MON	64	0.275276	0.422477
k__Bacteria|p__Firmicutes_A|c__Clostridia|o__Oscillospirales|f__Oscillospiraceae|g__CAG-110|s__CAG-110_sp003525905	UACR	56	-0.107997	0.713671
k__Bacteria|p__Firmicutes_A|c__Clostridia|o__Oscillospirales|f__Oscillospiraceae|g__CAG-110|s__CAG-110_sp003525905	onset_age	69	0.0698331	0.710697
k__Bacteria|p__Firmicutes_A|c__Clostridia|o__Oscillospirales|f__Oscillospiraceae|g__CAG-110|s__CAG-110_sp003525905	age	69	0.0748239	0.653921
k__Bacteria|p__Firmicutes_A|c__Clostridia|o__Oscillospirales|f__Oscillospiraceae|g__CAG-110|s__CAG-110_sp003525905	Duration	69	-0.0137279	0.985015
k__Bacteria|p__Firmicutes_A|c__Clostridia|o__Oscillospirales|f__Oscillospiraceae|g__CAG-110|s__CAG-110_sp003525905	ZnT8_level	69	0.213758	0.623879
k__Bacteria|p__Firmicutes_A|c__Clostridia|o__Oscillospirales|f__Oscillospiraceae|g__CAG-110|s__CAG-110_sp003525905	IA2_level	69	0.103361	0.967408
k__Bacteria|p__Firmicutes_A|c__Clostridia|o__Oscillospirales|f__Oscillospiraceae|g__CAG-110|s__CAG-110_sp003525905	GAD_level	69	0.0127147	0.966766
k__Bacteria|p__Firmicutes_A|c__Clostridia|o__Oscillospirales|f__Oscillospiraceae|g__Dysosmobacter|s__Dysosmobacter_sp900542115	HbA1c	67	0.12433	0.929113
k__Bacteria|p__Firmicutes_A|c__Clostridia|o__Oscillospirales|f__Oscillospiraceae|g__Dysosmobacter|s__Dysosmobacter_sp900542115	GLU	64	0.0274051	0.955469
k__Bacteria|p__Firmicutes_A|c__Clostridia|o__Oscillospirales|f__Oscillospiraceae|g__Dysosmobacter|s__Dysosmobacter_sp900542115	TPOAb	62	-0.0739466	0.986422
k__Bacteria|p__Firmicutes_A|c__Clostridia|o__Oscillospirales|f__Oscillospiraceae|g__Dysosmobacter|s__Dysosmobacter_sp900542115	height	68	-3.81807e-05	0.999753
k__Bacteria|p__Firmicutes_A|c__Clostridia|o__Oscillospirales|f__Oscillospiraceae|g__Dysosmobacter|s__Dysosmobacter_sp900542115	weight	68	0.0453344	0.828226
k__Bacteria|p__Firmicutes_A|c__Clostridia|o__Oscillospirales|f__Oscillospiraceae|g__Dysosmobacter|s__Dysosmobacter_sp900542115	BMI	68	0.127936	0.972397
k__Bacteria|p__Firmicutes_A|c__Clostridia|o__Oscillospirales|f__Oscillospiraceae|g__Dysosmobacter|s__Dysosmobacter_sp900542115	TG	64	-0.00139705	0.997707
k__Bacteria|p__Firmicutes_A|c__Clostridia|o__Oscillospirales|f__Oscillospiraceae|g__Dysosmobacter|s__Dysosmobacter_sp900542115	CHOL	64	-0.0399075	0.984349
k__Bacteria|p__Firmicutes_A|c__Clostridia|o__Oscillospirales|f__Oscillospiraceae|g__Dysosmobacter|s__Dysosmobacter_sp900542115	HDL	64	-0.0867763	0.985029
k__Bacteria|p__Firmicutes_A|c__Clostridia|o__Oscillospirales|f__Oscillospiraceae|g__Dysosmobacter|s__Dysosmobacter_sp900542115	LYM	64	0.11786	0.862274
k__Bacteria|p__Firmicutes_A|c__Clostridia|o__Oscillospirales|f__Oscillospiraceae|g__Dysosmobacter|s__Dysosmobacter_sp900542115	NEU	64	-0.153191	0.828866
k__Bacteria|p__Firmicutes_A|c__Clostridia|o__Oscillospirales|f__Oscillospiraceae|g__Dysosmobacter|s__Dysosmobacter_sp900542115	MON	64	0.108561	0.690685
k__Bacteria|p__Firmicutes_A|c__Clostridia|o__Oscillospirales|f__Oscillospiraceae|g__Dysosmobacter|s__Dysosmobacter_sp900542115	UACR	56	-0.138961	0.66301
k__Bacteria|p__Firmicutes_A|c__Clostridia|o__Oscillospirales|f__Oscillospiraceae|g__Dysosmobacter|s__Dysosmobacter_sp900542115	onset_age	69	0.051781	0.794918
k__Bacteria|p__Firmicutes_A|c__Clostridia|o__Oscillospirales|f__Oscillospiraceae|g__Dysosmobacter|s__Dysosmobacter_sp900542115	age	69	0.0557114	0.753704
k__Bacteria|p__Firmicutes_A|c__Clostridia|o__Oscillospirales|f__Oscillospiraceae|g__Dysosmobacter|s__Dysosmobacter_sp900542115	Duration	69	-0.0379483	0.946105
k__Bacteria|p__Firmicutes_A|c__Clostridia|o__Oscillospirales|f__Oscillospiraceae|g__Dysosmobacter|s__Dysosmobacter_sp900542115	ZnT8_level	69	0.237068	0.623879
k__Bacteria|p__Firmicutes_A|c__Clostridia|o__Oscillospirales|f__Oscillospiraceae|g__Dysosmobacter|s__Dysosmobacter_sp900542115	IA2_level	69	0.196566	0.704339
k__Bacteria|p__Firmicutes_A|c__Clostridia|o__Oscillospirales|f__Oscillospiraceae|g__Dysosmobacter|s__Dysosmobacter_sp900542115	GAD_level	69	-0.15053	0.907372
k__Bacteria|p__Firmicutes_A|c__Clostridia|o__Oscillospirales|f__Oscillospiraceae|g__Dysosmobacter|s__Dysosmobacter_sp900544105	HbA1c	67	0.147874	0.836921
k__Bacteria|p__Firmicutes_A|c__Clostridia|o__Oscillospirales|f__Oscillospiraceae|g__Dysosmobacter|s__Dysosmobacter_sp900544105	GLU	64	0.00961582	0.955469
k__Bacteria|p__Firmicutes_A|c__Clostridia|o__Oscillospirales|f__Oscillospiraceae|g__Dysosmobacter|s__Dysosmobacter_sp900544105	TPOAb	62	-0.237401	0.712907
k__Bacteria|p__Firmicutes_A|c__Clostridia|o__Oscillospirales|f__Oscillospiraceae|g__Dysosmobacter|s__Dysosmobacter_sp900544105	height	68	0.236797	0.481638
k__Bacteria|p__Firmicutes_A|c__Clostridia|o__Oscillospirales|f__Oscillospiraceae|g__Dysosmobacter|s__Dysosmobacter_sp900544105	weight	68	0.200368	0.59893
k__Bacteria|p__Firmicutes_A|c__Clostridia|o__Oscillospirales|f__Oscillospiraceae|g__Dysosmobacter|s__Dysosmobacter_sp900544105	BMI	68	0.0827965	0.972397
k__Bacteria|p__Firmicutes_A|c__Clostridia|o__Oscillospirales|f__Oscillospiraceae|g__Dysosmobacter|s__Dysosmobacter_sp900544105	TG	64	0.0355446	0.949977
k__Bacteria|p__Firmicutes_A|c__Clostridia|o__Oscillospirales|f__Oscillospiraceae|g__Dysosmobacter|s__Dysosmobacter_sp900544105	CHOL	64	-0.0149739	0.984349
k__Bacteria|p__Firmicutes_A|c__Clostridia|o__Oscillospirales|f__Oscillospiraceae|g__Dysosmobacter|s__Dysosmobacter_sp900544105	HDL	64	-0.0529359	0.985029
k__Bacteria|p__Firmicutes_A|c__Clostridia|o__Oscillospirales|f__Oscillospiraceae|g__Dysosmobacter|s__Dysosmobacter_sp900544105	LYM	64	0.108702	0.862274
k__Bacteria|p__Firmicutes_A|c__Clostridia|o__Oscillospirales|f__Oscillospiraceae|g__Dysosmobacter|s__Dysosmobacter_sp900544105	NEU	64	-0.123542	0.828866
k__Bacteria|p__Firmicutes_A|c__Clostridia|o__Oscillospirales|f__Oscillospiraceae|g__Dysosmobacter|s__Dysosmobacter_sp900544105	MON	64	-0.0111357	0.994982
k__Bacteria|p__Firmicutes_A|c__Clostridia|o__Oscillospirales|f__Oscillospiraceae|g__Dysosmobacter|s__Dysosmobacter_sp900544105	UACR	56	-0.259262	0.232558
k__Bacteria|p__Firmicutes_A|c__Clostridia|o__Oscillospirales|f__Oscillospiraceae|g__Dysosmobacter|s__Dysosmobacter_sp900544105	onset_age	69	0.311289	0.11313
k__Bacteria|p__Firmicutes_A|c__Clostridia|o__Oscillospirales|f__Oscillospiraceae|g__Dysosmobacter|s__Dysosmobacter_sp900544105	age	69	0.198105	0.357545
k__Bacteria|p__Firmicutes_A|c__Clostridia|o__Oscillospirales|f__Oscillospiraceae|g__Dysosmobacter|s__Dysosmobacter_sp900544105	Duration	69	-0.240047	0.436014
k__Bacteria|p__Firmicutes_A|c__Clostridia|o__Oscillospirales|f__Oscillospiraceae|g__Dysosmobacter|s__Dysosmobacter_sp900544105	ZnT8_level	69	0.129687	0.892055
k__Bacteria|p__Firmicutes_A|c__Clostridia|o__Oscillospirales|f__Oscillospiraceae|g__Dysosmobacter|s__Dysosmobacter_sp900544105	IA2_level	69	0.0691633	0.967408
k__Bacteria|p__Firmicutes_A|c__Clostridia|o__Oscillospirales|f__Oscillospiraceae|g__Dysosmobacter|s__Dysosmobacter_sp900544105	GAD_level	69	0.0164779	0.966766
k__Bacteria|p__Firmicutes_A|c__Clostridia|o__Oscillospirales|f__Oscillospiraceae|g__Dysosmobacter|s__Dysosmobacter_sp001916835	HbA1c	67	0.143061	0.836921
k__Bacteria|p__Firmicutes_A|c__Clostridia|o__Oscillospirales|f__Oscillospiraceae|g__Dysosmobacter|s__Dysosmobacter_sp001916835	GLU	64	-0.00712029	0.955469
k__Bacteria|p__Firmicutes_A|c__Clostridia|o__Oscillospirales|f__Oscillospiraceae|g__Dysosmobacter|s__Dysosmobacter_sp001916835	TPOAb	62	-0.211619	0.712907
k__Bacteria|p__Firmicutes_A|c__Clostridia|o__Oscillospirales|f__Oscillospiraceae|g__Dysosmobacter|s__Dysosmobacter_sp001916835	height	68	0.261442	0.406585
k__Bacteria|p__Firmicutes_A|c__Clostridia|o__Oscillospirales|f__Oscillospiraceae|g__Dysosmobacter|s__Dysosmobacter_sp001916835	weight	68	0.224133	0.537433
k__Bacteria|p__Firmicutes_A|c__Clostridia|o__Oscillospirales|f__Oscillospiraceae|g__Dysosmobacter|s__Dysosmobacter_sp001916835	BMI	68	0.0661151	0.972397
k__Bacteria|p__Firmicutes_A|c__Clostridia|o__Oscillospirales|f__Oscillospiraceae|g__Dysosmobacter|s__Dysosmobacter_sp001916835	TG	64	0.0502021	0.904084
k__Bacteria|p__Firmicutes_A|c__Clostridia|o__Oscillospirales|f__Oscillospiraceae|g__Dysosmobacter|s__Dysosmobacter_sp001916835	CHOL	64	-0.0203773	0.984349
k__Bacteria|p__Firmicutes_A|c__Clostridia|o__Oscillospirales|f__Oscillospiraceae|g__Dysosmobacter|s__Dysosmobacter_sp001916835	HDL	64	-0.0305434	0.987275
k__Bacteria|p__Firmicutes_A|c__Clostridia|o__Oscillospirales|f__Oscillospiraceae|g__Dysosmobacter|s__Dysosmobacter_sp001916835	LYM	64	0.0988347	0.862274
k__Bacteria|p__Firmicutes_A|c__Clostridia|o__Oscillospirales|f__Oscillospiraceae|g__Dysosmobacter|s__Dysosmobacter_sp001916835	NEU	64	-0.155481	0.828866
k__Bacteria|p__Firmicutes_A|c__Clostridia|o__Oscillospirales|f__Oscillospiraceae|g__Dysosmobacter|s__Dysosmobacter_sp001916835	MON	64	-0.0498814	0.881854
k__Bacteria|p__Firmicutes_A|c__Clostridia|o__Oscillospirales|f__Oscillospiraceae|g__Dysosmobacter|s__Dysosmobacter_sp001916835	UACR	56	-0.286056	0.220846
k__Bacteria|p__Firmicutes_A|c__Clostridia|o__Oscillospirales|f__Oscillospiraceae|g__Dysosmobacter|s__Dysosmobacter_sp001916835	onset_age	69	0.286513	0.13811
k__Bacteria|p__Firmicutes_A|c__Clostridia|o__Oscillospirales|f__Oscillospiraceae|g__Dysosmobacter|s__Dysosmobacter_sp001916835	age	69	0.197283	0.357545
k__Bacteria|p__Firmicutes_A|c__Clostridia|o__Oscillospirales|f__Oscillospiraceae|g__Dysosmobacter|s__Dysosmobacter_sp001916835	Duration	69	-0.136274	0.946105
k__Bacteria|p__Firmicutes_A|c__Clostridia|o__Oscillospirales|f__Oscillospiraceae|g__Dysosmobacter|s__Dysosmobacter_sp001916835	ZnT8_level	69	0.0145781	0.934105
k__Bacteria|p__Firmicutes_A|c__Clostridia|o__Oscillospirales|f__Oscillospiraceae|g__Dysosmobacter|s__Dysosmobacter_sp001916835	IA2_level	69	0.00591889	0.976468
k__Bacteria|p__Firmicutes_A|c__Clostridia|o__Oscillospirales|f__Oscillospiraceae|g__Dysosmobacter|s__Dysosmobacter_sp001916835	GAD_level	69	0.00255754	0.989065
k__Bacteria|p__Firmicutes_A|c__Clostridia|o__Oscillospirales|f__Oscillospiraceae|g__Lawsonibacter|s__Lawsonibacter_sp014287875	HbA1c	67	0.270866	0.463631
k__Bacteria|p__Firmicutes_A|c__Clostridia|o__Oscillospirales|f__Oscillospiraceae|g__Lawsonibacter|s__Lawsonibacter_sp014287875	GLU	64	0.0597555	0.867277
k__Bacteria|p__Firmicutes_A|c__Clostridia|o__Oscillospirales|f__Oscillospiraceae|g__Lawsonibacter|s__Lawsonibacter_sp014287875	TPOAb	62	-0.282474	0.712907
k__Bacteria|p__Firmicutes_A|c__Clostridia|o__Oscillospirales|f__Oscillospiraceae|g__Lawsonibacter|s__Lawsonibacter_sp014287875	height	68	-0.00284446	0.996971
k__Bacteria|p__Firmicutes_A|c__Clostridia|o__Oscillospirales|f__Oscillospiraceae|g__Lawsonibacter|s__Lawsonibacter_sp014287875	weight	68	-0.0139534	0.938973
k__Bacteria|p__Firmicutes_A|c__Clostridia|o__Oscillospirales|f__Oscillospiraceae|g__Lawsonibacter|s__Lawsonibacter_sp014287875	BMI	68	-0.0337828	0.972397
k__Bacteria|p__Firmicutes_A|c__Clostridia|o__Oscillospirales|f__Oscillospiraceae|g__Lawsonibacter|s__Lawsonibacter_sp014287875	TG	64	-0.0860902	0.810523
k__Bacteria|p__Firmicutes_A|c__Clostridia|o__Oscillospirales|f__Oscillospiraceae|g__Lawsonibacter|s__Lawsonibacter_sp014287875	CHOL	64	0.0377782	0.984349
k__Bacteria|p__Firmicutes_A|c__Clostridia|o__Oscillospirales|f__Oscillospiraceae|g__Lawsonibacter|s__Lawsonibacter_sp014287875	HDL	64	0.0817621	0.985029
k__Bacteria|p__Firmicutes_A|c__Clostridia|o__Oscillospirales|f__Oscillospiraceae|g__Lawsonibacter|s__Lawsonibacter_sp014287875	LYM	64	-0.00384624	0.975937
k__Bacteria|p__Firmicutes_A|c__Clostridia|o__Oscillospirales|f__Oscillospiraceae|g__Lawsonibacter|s__Lawsonibacter_sp014287875	NEU	64	-0.0158434	0.967932
k__Bacteria|p__Firmicutes_A|c__Clostridia|o__Oscillospirales|f__Oscillospiraceae|g__Lawsonibacter|s__Lawsonibacter_sp014287875	MON	64	0.154846	0.470101
k__Bacteria|p__Firmicutes_A|c__Clostridia|o__Oscillospirales|f__Oscillospiraceae|g__Lawsonibacter|s__Lawsonibacter_sp014287875	UACR	56	-0.334928	0.220846
k__Bacteria|p__Firmicutes_A|c__Clostridia|o__Oscillospirales|f__Oscillospiraceae|g__Lawsonibacter|s__Lawsonibacter_sp014287875	onset_age	69	0.0879583	0.653231
k__Bacteria|p__Firmicutes_A|c__Clostridia|o__Oscillospirales|f__Oscillospiraceae|g__Lawsonibacter|s__Lawsonibacter_sp014287875	age	69	0.00657793	0.95722
k__Bacteria|p__Firmicutes_A|c__Clostridia|o__Oscillospirales|f__Oscillospiraceae|g__Lawsonibacter|s__Lawsonibacter_sp014287875	Duration	69	-0.20484	0.664769
k__Bacteria|p__Firmicutes_A|c__Clostridia|o__Oscillospirales|f__Oscillospiraceae|g__Lawsonibacter|s__Lawsonibacter_sp014287875	ZnT8_level	69	0.181898	0.623879
k__Bacteria|p__Firmicutes_A|c__Clostridia|o__Oscillospirales|f__Oscillospiraceae|g__Lawsonibacter|s__Lawsonibacter_sp014287875	IA2_level	69	0.0804531	0.967408
k__Bacteria|p__Firmicutes_A|c__Clostridia|o__Oscillospirales|f__Oscillospiraceae|g__Lawsonibacter|s__Lawsonibacter_sp014287875	GAD_level	69	0.0867738	0.965743
k__Bacteria|p__Firmicutes_A|c__Clostridia|o__Oscillospirales|f__Ruminococcaceae|g__Ruminiclostridium_E|s__Ruminiclostridium_E_siraeum	HbA1c	67	-0.0291953	0.929113
k__Bacteria|p__Firmicutes_A|c__Clostridia|o__Oscillospirales|f__Ruminococcaceae|g__Ruminiclostridium_E|s__Ruminiclostridium_E_siraeum	GLU	64	-0.058771	0.867277
k__Bacteria|p__Firmicutes_A|c__Clostridia|o__Oscillospirales|f__Ruminococcaceae|g__Ruminiclostridium_E|s__Ruminiclostridium_E_siraeum	TPOAb	62	-0.228023	0.712907
k__Bacteria|p__Firmicutes_A|c__Clostridia|o__Oscillospirales|f__Ruminococcaceae|g__Ruminiclostridium_E|s__Ruminiclostridium_E_siraeum	height	68	-0.220856	0.498933
k__Bacteria|p__Firmicutes_A|c__Clostridia|o__Oscillospirales|f__Ruminococcaceae|g__Ruminiclostridium_E|s__Ruminiclostridium_E_siraeum	weight	68	-0.241599	0.537433
k__Bacteria|p__Firmicutes_A|c__Clostridia|o__Oscillospirales|f__Ruminococcaceae|g__Ruminiclostridium_E|s__Ruminiclostridium_E_siraeum	BMI	68	-0.185481	0.972397
k__Bacteria|p__Firmicutes_A|c__Clostridia|o__Oscillospirales|f__Ruminococcaceae|g__Ruminiclostridium_E|s__Ruminiclostridium_E_siraeum	TG	64	-0.296541	0.161605
k__Bacteria|p__Firmicutes_A|c__Clostridia|o__Oscillospirales|f__Ruminococcaceae|g__Ruminiclostridium_E|s__Ruminiclostridium_E_siraeum	CHOL	64	-0.153219	0.984349
k__Bacteria|p__Firmicutes_A|c__Clostridia|o__Oscillospirales|f__Ruminococcaceae|g__Ruminiclostridium_E|s__Ruminiclostridium_E_siraeum	HDL	64	0.0351227	0.985029
k__Bacteria|p__Firmicutes_A|c__Clostridia|o__Oscillospirales|f__Ruminococcaceae|g__Ruminiclostridium_E|s__Ruminiclostridium_E_siraeum	LYM	64	0.214268	0.862274
k__Bacteria|p__Firmicutes_A|c__Clostridia|o__Oscillospirales|f__Ruminococcaceae|g__Ruminiclostridium_E|s__Ruminiclostridium_E_siraeum	NEU	64	-0.136867	0.828866
k__Bacteria|p__Firmicutes_A|c__Clostridia|o__Oscillospirales|f__Ruminococcaceae|g__Ruminiclostridium_E|s__Ruminiclostridium_E_siraeum	MON	64	0.181127	0.422477
k__Bacteria|p__Firmicutes_A|c__Clostridia|o__Oscillospirales|f__Ruminococcaceae|g__Ruminiclostridium_E|s__Ruminiclostridium_E_siraeum	UACR	56	0.0130554	0.983626
k__Bacteria|p__Firmicutes_A|c__Clostridia|o__Oscillospirales|f__Ruminococcaceae|g__Ruminiclostridium_E|s__Ruminiclostridium_E_siraeum	onset_age	69	-0.260549	0.180815
k__Bacteria|p__Firmicutes_A|c__Clostridia|o__Oscillospirales|f__Ruminococcaceae|g__Ruminiclostridium_E|s__Ruminiclostridium_E_siraeum	age	69	-0.31649	0.119738
k__Bacteria|p__Firmicutes_A|c__Clostridia|o__Oscillospirales|f__Ruminococcaceae|g__Ruminiclostridium_E|s__Ruminiclostridium_E_siraeum	Duration	69	-0.0989471	0.946105
k__Bacteria|p__Firmicutes_A|c__Clostridia|o__Oscillospirales|f__Ruminococcaceae|g__Ruminiclostridium_E|s__Ruminiclostridium_E_siraeum	ZnT8_level	69	0.0437161	0.920153
k__Bacteria|p__Firmicutes_A|c__Clostridia|o__Oscillospirales|f__Ruminococcaceae|g__Ruminiclostridium_E|s__Ruminiclostridium_E_siraeum	IA2_level	69	0.171319	0.796375
k__Bacteria|p__Firmicutes_A|c__Clostridia|o__Oscillospirales|f__Ruminococcaceae|g__Ruminiclostridium_E|s__Ruminiclostridium_E_siraeum	GAD_level	69	-0.173328	0.907372
k__Bacteria|p__Firmicutes_A|c__Clostridia|o__Oscillospirales|f__Ruminococcaceae|g__Ruminococcus_D|s__Ruminococcus_D_sp900539095	HbA1c	67	-0.0513614	0.929113
k__Bacteria|p__Firmicutes_A|c__Clostridia|o__Oscillospirales|f__Ruminococcaceae|g__Ruminococcus_D|s__Ruminococcus_D_sp900539095	GLU	64	0.0155456	0.955469
k__Bacteria|p__Firmicutes_A|c__Clostridia|o__Oscillospirales|f__Ruminococcaceae|g__Ruminococcus_D|s__Ruminococcus_D_sp900539095	TPOAb	62	0.0651824	0.986422
k__Bacteria|p__Firmicutes_A|c__Clostridia|o__Oscillospirales|f__Ruminococcaceae|g__Ruminococcus_D|s__Ruminococcus_D_sp900539095	height	68	-0.168186	0.596073
k__Bacteria|p__Firmicutes_A|c__Clostridia|o__Oscillospirales|f__Ruminococcaceae|g__Ruminococcus_D|s__Ruminococcus_D_sp900539095	weight	68	-0.0939328	0.763083
k__Bacteria|p__Firmicutes_A|c__Clostridia|o__Oscillospirales|f__Ruminococcaceae|g__Ruminococcus_D|s__Ruminococcus_D_sp900539095	BMI	68	-0.00883697	0.972397
k__Bacteria|p__Firmicutes_A|c__Clostridia|o__Oscillospirales|f__Ruminococcaceae|g__Ruminococcus_D|s__Ruminococcus_D_sp900539095	TG	64	-0.154775	0.555057
k__Bacteria|p__Firmicutes_A|c__Clostridia|o__Oscillospirales|f__Ruminococcaceae|g__Ruminococcus_D|s__Ruminococcus_D_sp900539095	CHOL	64	0.00492261	0.984349
k__Bacteria|p__Firmicutes_A|c__Clostridia|o__Oscillospirales|f__Ruminococcaceae|g__Ruminococcus_D|s__Ruminococcus_D_sp900539095	HDL	64	0.141315	0.985029
k__Bacteria|p__Firmicutes_A|c__Clostridia|o__Oscillospirales|f__Ruminococcaceae|g__Ruminococcus_D|s__Ruminococcus_D_sp900539095	LYM	64	0.0156597	0.948594
k__Bacteria|p__Firmicutes_A|c__Clostridia|o__Oscillospirales|f__Ruminococcaceae|g__Ruminococcus_D|s__Ruminococcus_D_sp900539095	NEU	64	0.032946	0.940992
k__Bacteria|p__Firmicutes_A|c__Clostridia|o__Oscillospirales|f__Ruminococcaceae|g__Ruminococcus_D|s__Ruminococcus_D_sp900539095	MON	64	0.0848007	0.763765
k__Bacteria|p__Firmicutes_A|c__Clostridia|o__Oscillospirales|f__Ruminococcaceae|g__Ruminococcus_D|s__Ruminococcus_D_sp900539095	UACR	56	0.173821	0.500311
k__Bacteria|p__Firmicutes_A|c__Clostridia|o__Oscillospirales|f__Ruminococcaceae|g__Ruminococcus_D|s__Ruminococcus_D_sp900539095	onset_age	69	-0.194608	0.377695
k__Bacteria|p__Firmicutes_A|c__Clostridia|o__Oscillospirales|f__Ruminococcaceae|g__Ruminococcus_D|s__Ruminococcus_D_sp900539095	age	69	-0.172689	0.442647
k__Bacteria|p__Firmicutes_A|c__Clostridia|o__Oscillospirales|f__Ruminococcaceae|g__Ruminococcus_D|s__Ruminococcus_D_sp900539095	Duration	69	0.00252258	0.985015
k__Bacteria|p__Firmicutes_A|c__Clostridia|o__Oscillospirales|f__Ruminococcaceae|g__Ruminococcus_D|s__Ruminococcus_D_sp900539095	ZnT8_level	69	0.0267631	0.920153
k__Bacteria|p__Firmicutes_A|c__Clostridia|o__Oscillospirales|f__Ruminococcaceae|g__Ruminococcus_D|s__Ruminococcus_D_sp900539095	IA2_level	69	0.12437	0.967408
k__Bacteria|p__Firmicutes_A|c__Clostridia|o__Oscillospirales|f__Ruminococcaceae|g__Ruminococcus_D|s__Ruminococcus_D_sp900539095	GAD_level	69	-0.0469858	0.965743
k__Bacteria|p__Firmicutes_A|c__Clostridia|o__Oscillospirales|f__Ruminococcaceae|g__Ruminococcus_D|s__Ruminococcus_D_bicirculans	HbA1c	67	0.0035945	0.976969
k__Bacteria|p__Firmicutes_A|c__Clostridia|o__Oscillospirales|f__Ruminococcaceae|g__Ruminococcus_D|s__Ruminococcus_D_bicirculans	GLU	64	0.0168048	0.955469
k__Bacteria|p__Firmicutes_A|c__Clostridia|o__Oscillospirales|f__Ruminococcaceae|g__Ruminococcus_D|s__Ruminococcus_D_bicirculans	TPOAb	62	0.00664344	0.991032
k__Bacteria|p__Firmicutes_A|c__Clostridia|o__Oscillospirales|f__Ruminococcaceae|g__Ruminococcus_D|s__Ruminococcus_D_bicirculans	height	68	-0.185272	0.596073
k__Bacteria|p__Firmicutes_A|c__Clostridia|o__Oscillospirales|f__Ruminococcaceae|g__Ruminococcus_D|s__Ruminococcus_D_bicirculans	weight	68	-0.106302	0.759964
k__Bacteria|p__Firmicutes_A|c__Clostridia|o__Oscillospirales|f__Ruminococcaceae|g__Ruminococcus_D|s__Ruminococcus_D_bicirculans	BMI	68	-0.0104211	0.972397
k__Bacteria|p__Firmicutes_A|c__Clostridia|o__Oscillospirales|f__Ruminococcaceae|g__Ruminococcus_D|s__Ruminococcus_D_bicirculans	TG	64	-0.192861	0.386584
k__Bacteria|p__Firmicutes_A|c__Clostridia|o__Oscillospirales|f__Ruminococcaceae|g__Ruminococcus_D|s__Ruminococcus_D_bicirculans	CHOL	64	-0.00682297	0.984349
k__Bacteria|p__Firmicutes_A|c__Clostridia|o__Oscillospirales|f__Ruminococcaceae|g__Ruminococcus_D|s__Ruminococcus_D_bicirculans	HDL	64	0.132156	0.985029
k__Bacteria|p__Firmicutes_A|c__Clostridia|o__Oscillospirales|f__Ruminococcaceae|g__Ruminococcus_D|s__Ruminococcus_D_bicirculans	LYM	64	0.0407747	0.948594
k__Bacteria|p__Firmicutes_A|c__Clostridia|o__Oscillospirales|f__Ruminococcaceae|g__Ruminococcus_D|s__Ruminococcus_D_bicirculans	NEU	64	0.0171942	0.967932
k__Bacteria|p__Firmicutes_A|c__Clostridia|o__Oscillospirales|f__Ruminococcaceae|g__Ruminococcus_D|s__Ruminococcus_D_bicirculans	MON	64	0.0947908	0.741382
k__Bacteria|p__Firmicutes_A|c__Clostridia|o__Oscillospirales|f__Ruminococcaceae|g__Ruminococcus_D|s__Ruminococcus_D_bicirculans	UACR	56	0.125427	0.66301
k__Bacteria|p__Firmicutes_A|c__Clostridia|o__Oscillospirales|f__Ruminococcaceae|g__Ruminococcus_D|s__Ruminococcus_D_bicirculans	onset_age	69	-0.197934	0.377695
k__Bacteria|p__Firmicutes_A|c__Clostridia|o__Oscillospirales|f__Ruminococcaceae|g__Ruminococcus_D|s__Ruminococcus_D_bicirculans	age	69	-0.1952	0.357545
k__Bacteria|p__Firmicutes_A|c__Clostridia|o__Oscillospirales|f__Ruminococcaceae|g__Ruminococcus_D|s__Ruminococcus_D_bicirculans	Duration	69	-0.0581106	0.946105
k__Bacteria|p__Firmicutes_A|c__Clostridia|o__Oscillospirales|f__Ruminococcaceae|g__Ruminococcus_D|s__Ruminococcus_D_bicirculans	ZnT8_level	69	0.0535811	0.920153
k__Bacteria|p__Firmicutes_A|c__Clostridia|o__Oscillospirales|f__Ruminococcaceae|g__Ruminococcus_D|s__Ruminococcus_D_bicirculans	IA2_level	69	0.0960175	0.967408
k__Bacteria|p__Firmicutes_A|c__Clostridia|o__Oscillospirales|f__Ruminococcaceae|g__Ruminococcus_D|s__Ruminococcus_D_bicirculans	GAD_level	69	-0.0236756	0.965743
k__Bacteria|p__Firmicutes_A|c__Clostridia|o__Oscillospirales|f__Ruminococcaceae|g__Ruminococcus_C|s__Ruminococcus_C_sp000433635	HbA1c	67	-0.0768425	0.929113
k__Bacteria|p__Firmicutes_A|c__Clostridia|o__Oscillospirales|f__Ruminococcaceae|g__Ruminococcus_C|s__Ruminococcus_C_sp000433635	GLU	64	-0.0973259	0.826325
k__Bacteria|p__Firmicutes_A|c__Clostridia|o__Oscillospirales|f__Ruminococcaceae|g__Ruminococcus_C|s__Ruminococcus_C_sp000433635	TPOAb	62	0.00393496	0.991032
k__Bacteria|p__Firmicutes_A|c__Clostridia|o__Oscillospirales|f__Ruminococcaceae|g__Ruminococcus_C|s__Ruminococcus_C_sp000433635	height	68	-0.0623682	0.766722
k__Bacteria|p__Firmicutes_A|c__Clostridia|o__Oscillospirales|f__Ruminococcaceae|g__Ruminococcus_C|s__Ruminococcus_C_sp000433635	weight	68	-0.0408868	0.844552
k__Bacteria|p__Firmicutes_A|c__Clostridia|o__Oscillospirales|f__Ruminococcaceae|g__Ruminococcus_C|s__Ruminococcus_C_sp000433635	BMI	68	-0.0279806	0.972397
k__Bacteria|p__Firmicutes_A|c__Clostridia|o__Oscillospirales|f__Ruminococcaceae|g__Ruminococcus_C|s__Ruminococcus_C_sp000433635	TG	64	-0.144858	0.564504
k__Bacteria|p__Firmicutes_A|c__Clostridia|o__Oscillospirales|f__Ruminococcaceae|g__Ruminococcus_C|s__Ruminococcus_C_sp000433635	CHOL	64	-0.104176	0.984349
k__Bacteria|p__Firmicutes_A|c__Clostridia|o__Oscillospirales|f__Ruminococcaceae|g__Ruminococcus_C|s__Ruminococcus_C_sp000433635	HDL	64	0.00350311	0.998997
k__Bacteria|p__Firmicutes_A|c__Clostridia|o__Oscillospirales|f__Ruminococcaceae|g__Ruminococcus_C|s__Ruminococcus_C_sp000433635	LYM	64	0.0881888	0.862274
k__Bacteria|p__Firmicutes_A|c__Clostridia|o__Oscillospirales|f__Ruminococcaceae|g__Ruminococcus_C|s__Ruminococcus_C_sp000433635	NEU	64	0.0529334	0.940992
k__Bacteria|p__Firmicutes_A|c__Clostridia|o__Oscillospirales|f__Ruminococcaceae|g__Ruminococcus_C|s__Ruminococcus_C_sp000433635	MON	64	0.228625	0.422477
k__Bacteria|p__Firmicutes_A|c__Clostridia|o__Oscillospirales|f__Ruminococcaceae|g__Ruminococcus_C|s__Ruminococcus_C_sp000433635	UACR	56	-0.0863978	0.807487
k__Bacteria|p__Firmicutes_A|c__Clostridia|o__Oscillospirales|f__Ruminococcaceae|g__Ruminococcus_C|s__Ruminococcus_C_sp000433635	onset_age	69	-0.152072	0.451719
k__Bacteria|p__Firmicutes_A|c__Clostridia|o__Oscillospirales|f__Ruminococcaceae|g__Ruminococcus_C|s__Ruminococcus_C_sp000433635	age	69	-0.104096	0.538917
k__Bacteria|p__Firmicutes_A|c__Clostridia|o__Oscillospirales|f__Ruminococcaceae|g__Ruminococcus_C|s__Ruminococcus_C_sp000433635	Duration	69	0.132179	0.946105
k__Bacteria|p__Firmicutes_A|c__Clostridia|o__Oscillospirales|f__Ruminococcaceae|g__Ruminococcus_C|s__Ruminococcus_C_sp000433635	ZnT8_level	69	-0.0256488	0.920153
k__Bacteria|p__Firmicutes_A|c__Clostridia|o__Oscillospirales|f__Ruminococcaceae|g__Ruminococcus_C|s__Ruminococcus_C_sp000433635	IA2_level	69	0.0233102	0.976468
k__Bacteria|p__Firmicutes_A|c__Clostridia|o__Oscillospirales|f__Ruminococcaceae|g__Ruminococcus_C|s__Ruminococcus_C_sp000433635	GAD_level	69	-0.0577274	0.965743
k__Bacteria|p__Firmicutes_A|c__Clostridia|o__Oscillospirales|f__Ruminococcaceae|g__Ruminococcus_C|s__Ruminococcus_C_sp000980705	HbA1c	67	0.0260402	0.929113
k__Bacteria|p__Firmicutes_A|c__Clostridia|o__Oscillospirales|f__Ruminococcaceae|g__Ruminococcus_C|s__Ruminococcus_C_sp000980705	GLU	64	0.111612	0.826325
k__Bacteria|p__Firmicutes_A|c__Clostridia|o__Oscillospirales|f__Ruminococcaceae|g__Ruminococcus_C|s__Ruminococcus_C_sp000980705	TPOAb	62	-0.0421092	0.986422
k__Bacteria|p__Firmicutes_A|c__Clostridia|o__Oscillospirales|f__Ruminococcaceae|g__Ruminococcus_C|s__Ruminococcus_C_sp000980705	height	68	0.134969	0.610758
k__Bacteria|p__Firmicutes_A|c__Clostridia|o__Oscillospirales|f__Ruminococcaceae|g__Ruminococcus_C|s__Ruminococcus_C_sp000980705	weight	68	0.127433	0.759964
k__Bacteria|p__Firmicutes_A|c__Clostridia|o__Oscillospirales|f__Ruminococcaceae|g__Ruminococcus_C|s__Ruminococcus_C_sp000980705	BMI	68	0.0874154	0.972397
k__Bacteria|p__Firmicutes_A|c__Clostridia|o__Oscillospirales|f__Ruminococcaceae|g__Ruminococcus_C|s__Ruminococcus_C_sp000980705	TG	64	-0.106771	0.766723
k__Bacteria|p__Firmicutes_A|c__Clostridia|o__Oscillospirales|f__Ruminococcaceae|g__Ruminococcus_C|s__Ruminococcus_C_sp000980705	CHOL	64	-0.168262	0.984349
k__Bacteria|p__Firmicutes_A|c__Clostridia|o__Oscillospirales|f__Ruminococcaceae|g__Ruminococcus_C|s__Ruminococcus_C_sp000980705	HDL	64	-0.0364964	0.985029
k__Bacteria|p__Firmicutes_A|c__Clostridia|o__Oscillospirales|f__Ruminococcaceae|g__Ruminococcus_C|s__Ruminococcus_C_sp000980705	LYM	64	-0.0448499	0.948594
k__Bacteria|p__Firmicutes_A|c__Clostridia|o__Oscillospirales|f__Ruminococcaceae|g__Ruminococcus_C|s__Ruminococcus_C_sp000980705	NEU	64	0.133547	0.828866
k__Bacteria|p__Firmicutes_A|c__Clostridia|o__Oscillospirales|f__Ruminococcaceae|g__Ruminococcus_C|s__Ruminococcus_C_sp000980705	MON	64	0.0970362	0.741382
k__Bacteria|p__Firmicutes_A|c__Clostridia|o__Oscillospirales|f__Ruminococcaceae|g__Ruminococcus_C|s__Ruminococcus_C_sp000980705	UACR	56	0.00225564	0.986836
k__Bacteria|p__Firmicutes_A|c__Clostridia|o__Oscillospirales|f__Ruminococcaceae|g__Ruminococcus_C|s__Ruminococcus_C_sp000980705	onset_age	69	0.0329981	0.867916
k__Bacteria|p__Firmicutes_A|c__Clostridia|o__Oscillospirales|f__Ruminococcaceae|g__Ruminococcus_C|s__Ruminococcus_C_sp000980705	age	69	0.115223	0.538917
k__Bacteria|p__Firmicutes_A|c__Clostridia|o__Oscillospirales|f__Ruminococcaceae|g__Ruminococcus_C|s__Ruminococcus_C_sp000980705	Duration	69	0.272402	0.382673
k__Bacteria|p__Firmicutes_A|c__Clostridia|o__Oscillospirales|f__Ruminococcaceae|g__Ruminococcus_C|s__Ruminococcus_C_sp000980705	ZnT8_level	69	0.0282794	0.920153
k__Bacteria|p__Firmicutes_A|c__Clostridia|o__Oscillospirales|f__Ruminococcaceae|g__Ruminococcus_C|s__Ruminococcus_C_sp000980705	IA2_level	69	0.198977	0.704339
k__Bacteria|p__Firmicutes_A|c__Clostridia|o__Oscillospirales|f__Ruminococcaceae|g__Ruminococcus_C|s__Ruminococcus_C_sp000980705	GAD_level	69	-0.04019	0.965743
k__Bacteria|p__Firmicutes_A|c__Clostridia|o__Oscillospirales|f__Ruminococcaceae|g__Ruminococcus_C|s__Ruminococcus_C_callidus	HbA1c	67	-0.0402984	0.929113
k__Bacteria|p__Firmicutes_A|c__Clostridia|o__Oscillospirales|f__Ruminococcaceae|g__Ruminococcus_C|s__Ruminococcus_C_callidus	GLU	64	-0.0535739	0.867277
k__Bacteria|p__Firmicutes_A|c__Clostridia|o__Oscillospirales|f__Ruminococcaceae|g__Ruminococcus_C|s__Ruminococcus_C_callidus	TPOAb	62	-0.00447155	0.991032
k__Bacteria|p__Firmicutes_A|c__Clostridia|o__Oscillospirales|f__Ruminococcaceae|g__Ruminococcus_C|s__Ruminococcus_C_callidus	height	68	-0.112518	0.651717
k__Bacteria|p__Firmicutes_A|c__Clostridia|o__Oscillospirales|f__Ruminococcaceae|g__Ruminococcus_C|s__Ruminococcus_C_callidus	weight	68	-0.0854004	0.766224
k__Bacteria|p__Firmicutes_A|c__Clostridia|o__Oscillospirales|f__Ruminococcaceae|g__Ruminococcus_C|s__Ruminococcus_C_callidus	BMI	68	-0.0597021	0.972397
k__Bacteria|p__Firmicutes_A|c__Clostridia|o__Oscillospirales|f__Ruminococcaceae|g__Ruminococcus_C|s__Ruminococcus_C_callidus	TG	64	-0.190869	0.386584
k__Bacteria|p__Firmicutes_A|c__Clostridia|o__Oscillospirales|f__Ruminococcaceae|g__Ruminococcus_C|s__Ruminococcus_C_callidus	CHOL	64	-0.116471	0.984349
k__Bacteria|p__Firmicutes_A|c__Clostridia|o__Oscillospirales|f__Ruminococcaceae|g__Ruminococcus_C|s__Ruminococcus_C_callidus	HDL	64	-0.0673375	0.985029
k__Bacteria|p__Firmicutes_A|c__Clostridia|o__Oscillospirales|f__Ruminococcaceae|g__Ruminococcus_C|s__Ruminococcus_C_callidus	LYM	64	0.0670345	0.948594
k__Bacteria|p__Firmicutes_A|c__Clostridia|o__Oscillospirales|f__Ruminococcaceae|g__Ruminococcus_C|s__Ruminococcus_C_callidus	NEU	64	0.0179726	0.967932
k__Bacteria|p__Firmicutes_A|c__Clostridia|o__Oscillospirales|f__Ruminococcaceae|g__Ruminococcus_C|s__Ruminococcus_C_callidus	MON	64	0.230596	0.422477
k__Bacteria|p__Firmicutes_A|c__Clostridia|o__Oscillospirales|f__Ruminococcaceae|g__Ruminococcus_C|s__Ruminococcus_C_callidus	UACR	56	-0.0794942	0.807487
k__Bacteria|p__Firmicutes_A|c__Clostridia|o__Oscillospirales|f__Ruminococcaceae|g__Ruminococcus_C|s__Ruminococcus_C_callidus	onset_age	69	-0.10961	0.647101
k__Bacteria|p__Firmicutes_A|c__Clostridia|o__Oscillospirales|f__Ruminococcaceae|g__Ruminococcus_C|s__Ruminococcus_C_callidus	age	69	-0.105155	0.538917
k__Bacteria|p__Firmicutes_A|c__Clostridia|o__Oscillospirales|f__Ruminococcaceae|g__Ruminococcus_C|s__Ruminococcus_C_callidus	Duration	69	-0.00290645	0.985015
k__Bacteria|p__Firmicutes_A|c__Clostridia|o__Oscillospirales|f__Ruminococcaceae|g__Ruminococcus_C|s__Ruminococcus_C_callidus	ZnT8_level	69	0.0440815	0.920153
k__Bacteria|p__Firmicutes_A|c__Clostridia|o__Oscillospirales|f__Ruminococcaceae|g__Ruminococcus_C|s__Ruminococcus_C_callidus	IA2_level	69	0.19525	0.704339
k__Bacteria|p__Firmicutes_A|c__Clostridia|o__Oscillospirales|f__Ruminococcaceae|g__Ruminococcus_C|s__Ruminococcus_C_callidus	GAD_level	69	0.00168067	0.989065
k__Bacteria|p__Firmicutes_A|c__Clostridia|o__Oscillospirales|f__Ruminococcaceae|g__Gemmiger|s__Gemmiger_formicilis	HbA1c	67	-0.00988488	0.951358
k__Bacteria|p__Firmicutes_A|c__Clostridia|o__Oscillospirales|f__Ruminococcaceae|g__Gemmiger|s__Gemmiger_formicilis	GLU	64	-0.0592518	0.867277
k__Bacteria|p__Firmicutes_A|c__Clostridia|o__Oscillospirales|f__Ruminococcaceae|g__Gemmiger|s__Gemmiger_formicilis	TPOAb	62	0.0957678	0.986422
k__Bacteria|p__Firmicutes_A|c__Clostridia|o__Oscillospirales|f__Ruminococcaceae|g__Gemmiger|s__Gemmiger_formicilis	height	68	0.0444232	0.834628
k__Bacteria|p__Firmicutes_A|c__Clostridia|o__Oscillospirales|f__Ruminococcaceae|g__Gemmiger|s__Gemmiger_formicilis	weight	68	0.0150987	0.938973
k__Bacteria|p__Firmicutes_A|c__Clostridia|o__Oscillospirales|f__Ruminococcaceae|g__Gemmiger|s__Gemmiger_formicilis	BMI	68	-0.0697606	0.972397
k__Bacteria|p__Firmicutes_A|c__Clostridia|o__Oscillospirales|f__Ruminococcaceae|g__Gemmiger|s__Gemmiger_formicilis	TG	64	-0.0405373	0.938071
k__Bacteria|p__Firmicutes_A|c__Clostridia|o__Oscillospirales|f__Ruminococcaceae|g__Gemmiger|s__Gemmiger_formicilis	CHOL	64	-0.287664	0.984349
k__Bacteria|p__Firmicutes_A|c__Clostridia|o__Oscillospirales|f__Ruminococcaceae|g__Gemmiger|s__Gemmiger_formicilis	HDL	64	-0.15274	0.985029
k__Bacteria|p__Firmicutes_A|c__Clostridia|o__Oscillospirales|f__Ruminococcaceae|g__Gemmiger|s__Gemmiger_formicilis	LYM	64	-0.031182	0.948594
k__Bacteria|p__Firmicutes_A|c__Clostridia|o__Oscillospirales|f__Ruminococcaceae|g__Gemmiger|s__Gemmiger_formicilis	NEU	64	-0.0304505	0.940992
k__Bacteria|p__Firmicutes_A|c__Clostridia|o__Oscillospirales|f__Ruminococcaceae|g__Gemmiger|s__Gemmiger_formicilis	MON	64	0.210913	0.422477
k__Bacteria|p__Firmicutes_A|c__Clostridia|o__Oscillospirales|f__Ruminococcaceae|g__Gemmiger|s__Gemmiger_formicilis	UACR	56	-0.154409	0.598396
k__Bacteria|p__Firmicutes_A|c__Clostridia|o__Oscillospirales|f__Ruminococcaceae|g__Gemmiger|s__Gemmiger_formicilis	onset_age	69	0.0293255	0.878532
k__Bacteria|p__Firmicutes_A|c__Clostridia|o__Oscillospirales|f__Ruminococcaceae|g__Gemmiger|s__Gemmiger_formicilis	age	69	0.0193866	0.910981
k__Bacteria|p__Firmicutes_A|c__Clostridia|o__Oscillospirales|f__Ruminococcaceae|g__Gemmiger|s__Gemmiger_formicilis	Duration	69	-0.0399956	0.946105
k__Bacteria|p__Firmicutes_A|c__Clostridia|o__Oscillospirales|f__Ruminococcaceae|g__Gemmiger|s__Gemmiger_formicilis	ZnT8_level	69	0.0620028	0.920153
k__Bacteria|p__Firmicutes_A|c__Clostridia|o__Oscillospirales|f__Ruminococcaceae|g__Gemmiger|s__Gemmiger_formicilis	IA2_level	69	0.102083	0.967408
k__Bacteria|p__Firmicutes_A|c__Clostridia|o__Oscillospirales|f__Ruminococcaceae|g__Gemmiger|s__Gemmiger_formicilis	GAD_level	69	0.121228	0.907372
k__Bacteria|p__Firmicutes_A|c__Clostridia|o__Oscillospirales|f__Ruminococcaceae|g__Faecalibacterium|s__Faecalibacterium_sp900539885	HbA1c	67	-0.22887	0.58009
k__Bacteria|p__Firmicutes_A|c__Clostridia|o__Oscillospirales|f__Ruminococcaceae|g__Faecalibacterium|s__Faecalibacterium_sp900539885	GLU	64	-0.213219	0.638766
k__Bacteria|p__Firmicutes_A|c__Clostridia|o__Oscillospirales|f__Ruminococcaceae|g__Faecalibacterium|s__Faecalibacterium_sp900539885	TPOAb	62	0.0245552	0.986422
k__Bacteria|p__Firmicutes_A|c__Clostridia|o__Oscillospirales|f__Ruminococcaceae|g__Faecalibacterium|s__Faecalibacterium_sp900539885	height	68	-0.126034	0.610758
k__Bacteria|p__Firmicutes_A|c__Clostridia|o__Oscillospirales|f__Ruminococcaceae|g__Faecalibacterium|s__Faecalibacterium_sp900539885	weight	68	-0.112162	0.759964
k__Bacteria|p__Firmicutes_A|c__Clostridia|o__Oscillospirales|f__Ruminococcaceae|g__Faecalibacterium|s__Faecalibacterium_sp900539885	BMI	68	-0.0164333	0.972397
k__Bacteria|p__Firmicutes_A|c__Clostridia|o__Oscillospirales|f__Ruminococcaceae|g__Faecalibacterium|s__Faecalibacterium_sp900539885	TG	64	-0.0894798	0.810523
k__Bacteria|p__Firmicutes_A|c__Clostridia|o__Oscillospirales|f__Ruminococcaceae|g__Faecalibacterium|s__Faecalibacterium_sp900539885	CHOL	64	-0.0835928	0.984349
k__Bacteria|p__Firmicutes_A|c__Clostridia|o__Oscillospirales|f__Ruminococcaceae|g__Faecalibacterium|s__Faecalibacterium_sp900539885	HDL	64	-0.18262	0.985029
k__Bacteria|p__Firmicutes_A|c__Clostridia|o__Oscillospirales|f__Ruminococcaceae|g__Faecalibacterium|s__Faecalibacterium_sp900539885	LYM	64	0.135328	0.862274
k__Bacteria|p__Firmicutes_A|c__Clostridia|o__Oscillospirales|f__Ruminococcaceae|g__Faecalibacterium|s__Faecalibacterium_sp900539885	NEU	64	-0.109828	0.828866
k__Bacteria|p__Firmicutes_A|c__Clostridia|o__Oscillospirales|f__Ruminococcaceae|g__Faecalibacterium|s__Faecalibacterium_sp900539885	MON	64	0.192927	0.422477
k__Bacteria|p__Firmicutes_A|c__Clostridia|o__Oscillospirales|f__Ruminococcaceae|g__Faecalibacterium|s__Faecalibacterium_sp900539885	UACR	56	0.128298	0.66301
k__Bacteria|p__Firmicutes_A|c__Clostridia|o__Oscillospirales|f__Ruminococcaceae|g__Faecalibacterium|s__Faecalibacterium_sp900539885	onset_age	69	-0.186075	0.408892
k__Bacteria|p__Firmicutes_A|c__Clostridia|o__Oscillospirales|f__Ruminococcaceae|g__Faecalibacterium|s__Faecalibacterium_sp900539885	age	69	-0.166659	0.463397
k__Bacteria|p__Firmicutes_A|c__Clostridia|o__Oscillospirales|f__Ruminococcaceae|g__Faecalibacterium|s__Faecalibacterium_sp900539885	Duration	69	-0.0477461	0.946105
k__Bacteria|p__Firmicutes_A|c__Clostridia|o__Oscillospirales|f__Ruminococcaceae|g__Faecalibacterium|s__Faecalibacterium_sp900539885	ZnT8_level	69	0.0960001	0.920153
k__Bacteria|p__Firmicutes_A|c__Clostridia|o__Oscillospirales|f__Ruminococcaceae|g__Faecalibacterium|s__Faecalibacterium_sp900539885	IA2_level	69	0.081951	0.967408
k__Bacteria|p__Firmicutes_A|c__Clostridia|o__Oscillospirales|f__Ruminococcaceae|g__Faecalibacterium|s__Faecalibacterium_sp900539885	GAD_level	69	-0.0777128	0.965743
k__Bacteria|p__Firmicutes_A|c__Clostridia|o__Oscillospirales|f__Ruminococcaceae|g__Faecalibacterium|s__Faecalibacterium_prausnitzii_D	HbA1c	67	-0.293112	0.463631
k__Bacteria|p__Firmicutes_A|c__Clostridia|o__Oscillospirales|f__Ruminococcaceae|g__Faecalibacterium|s__Faecalibacterium_prausnitzii_D	GLU	64	-0.174138	0.645273
k__Bacteria|p__Firmicutes_A|c__Clostridia|o__Oscillospirales|f__Ruminococcaceae|g__Faecalibacterium|s__Faecalibacterium_prausnitzii_D	TPOAb	62	-0.031403	0.986422
k__Bacteria|p__Firmicutes_A|c__Clostridia|o__Oscillospirales|f__Ruminococcaceae|g__Faecalibacterium|s__Faecalibacterium_prausnitzii_D	height	68	-0.145717	0.596073
k__Bacteria|p__Firmicutes_A|c__Clostridia|o__Oscillospirales|f__Ruminococcaceae|g__Faecalibacterium|s__Faecalibacterium_prausnitzii_D	weight	68	-0.143467	0.746059
k__Bacteria|p__Firmicutes_A|c__Clostridia|o__Oscillospirales|f__Ruminococcaceae|g__Faecalibacterium|s__Faecalibacterium_prausnitzii_D	BMI	68	-0.135589	0.972397
k__Bacteria|p__Firmicutes_A|c__Clostridia|o__Oscillospirales|f__Ruminococcaceae|g__Faecalibacterium|s__Faecalibacterium_prausnitzii_D	TG	64	-0.233651	0.29317
k__Bacteria|p__Firmicutes_A|c__Clostridia|o__Oscillospirales|f__Ruminococcaceae|g__Faecalibacterium|s__Faecalibacterium_prausnitzii_D	CHOL	64	-0.0498901	0.984349
k__Bacteria|p__Firmicutes_A|c__Clostridia|o__Oscillospirales|f__Ruminococcaceae|g__Faecalibacterium|s__Faecalibacterium_prausnitzii_D	HDL	64	0.0762212	0.985029
k__Bacteria|p__Firmicutes_A|c__Clostridia|o__Oscillospirales|f__Ruminococcaceae|g__Faecalibacterium|s__Faecalibacterium_prausnitzii_D	LYM	64	0.187962	0.862274
k__Bacteria|p__Firmicutes_A|c__Clostridia|o__Oscillospirales|f__Ruminococcaceae|g__Faecalibacterium|s__Faecalibacterium_prausnitzii_D	NEU	64	-0.196028	0.828866
k__Bacteria|p__Firmicutes_A|c__Clostridia|o__Oscillospirales|f__Ruminococcaceae|g__Faecalibacterium|s__Faecalibacterium_prausnitzii_D	MON	64	0.102421	0.719489
k__Bacteria|p__Firmicutes_A|c__Clostridia|o__Oscillospirales|f__Ruminococcaceae|g__Faecalibacterium|s__Faecalibacterium_prausnitzii_D	UACR	56	0.153794	0.598396
k__Bacteria|p__Firmicutes_A|c__Clostridia|o__Oscillospirales|f__Ruminococcaceae|g__Faecalibacterium|s__Faecalibacterium_prausnitzii_D	onset_age	69	-0.170106	0.421961
k__Bacteria|p__Firmicutes_A|c__Clostridia|o__Oscillospirales|f__Ruminococcaceae|g__Faecalibacterium|s__Faecalibacterium_prausnitzii_D	age	69	-0.129951	0.538917
k__Bacteria|p__Firmicutes_A|c__Clostridia|o__Oscillospirales|f__Ruminococcaceae|g__Faecalibacterium|s__Faecalibacterium_prausnitzii_D	Duration	69	0.027858	0.985015
k__Bacteria|p__Firmicutes_A|c__Clostridia|o__Oscillospirales|f__Ruminococcaceae|g__Faecalibacterium|s__Faecalibacterium_prausnitzii_D	ZnT8_level	69	-0.0320244	0.920153
k__Bacteria|p__Firmicutes_A|c__Clostridia|o__Oscillospirales|f__Ruminococcaceae|g__Faecalibacterium|s__Faecalibacterium_prausnitzii_D	IA2_level	69	0.0221045	0.976468
k__Bacteria|p__Firmicutes_A|c__Clostridia|o__Oscillospirales|f__Ruminococcaceae|g__Faecalibacterium|s__Faecalibacterium_prausnitzii_D	GAD_level	69	0.0267081	0.965743
k__Bacteria|p__Firmicutes_A|c__Clostridia|o__Lachnospirales|f__UBA1390|g__NSJ-32|s__NSJ-32_sp014384895	HbA1c	67	-0.165347	0.785045
k__Bacteria|p__Firmicutes_A|c__Clostridia|o__Lachnospirales|f__UBA1390|g__NSJ-32|s__NSJ-32_sp014384895	GLU	64	-0.0524749	0.867277
k__Bacteria|p__Firmicutes_A|c__Clostridia|o__Lachnospirales|f__UBA1390|g__NSJ-32|s__NSJ-32_sp014384895	TPOAb	62	-0.0160465	0.986422
k__Bacteria|p__Firmicutes_A|c__Clostridia|o__Lachnospirales|f__UBA1390|g__NSJ-32|s__NSJ-32_sp014384895	height	68	0.156923	0.596073
k__Bacteria|p__Firmicutes_A|c__Clostridia|o__Lachnospirales|f__UBA1390|g__NSJ-32|s__NSJ-32_sp014384895	weight	68	0.144536	0.746059
k__Bacteria|p__Firmicutes_A|c__Clostridia|o__Lachnospirales|f__UBA1390|g__NSJ-32|s__NSJ-32_sp014384895	BMI	68	0.0735587	0.972397
k__Bacteria|p__Firmicutes_A|c__Clostridia|o__Lachnospirales|f__UBA1390|g__NSJ-32|s__NSJ-32_sp014384895	TG	64	0.0655696	0.879356
k__Bacteria|p__Firmicutes_A|c__Clostridia|o__Lachnospirales|f__UBA1390|g__NSJ-32|s__NSJ-32_sp014384895	CHOL	64	-0.0966435	0.984349
k__Bacteria|p__Firmicutes_A|c__Clostridia|o__Lachnospirales|f__UBA1390|g__NSJ-32|s__NSJ-32_sp014384895	HDL	64	-0.0546302	0.985029
k__Bacteria|p__Firmicutes_A|c__Clostridia|o__Lachnospirales|f__UBA1390|g__NSJ-32|s__NSJ-32_sp014384895	LYM	64	0.09682	0.862274
k__Bacteria|p__Firmicutes_A|c__Clostridia|o__Lachnospirales|f__UBA1390|g__NSJ-32|s__NSJ-32_sp014384895	NEU	64	-0.0862229	0.828866
k__Bacteria|p__Firmicutes_A|c__Clostridia|o__Lachnospirales|f__UBA1390|g__NSJ-32|s__NSJ-32_sp014384895	MON	64	0.153975	0.470101
k__Bacteria|p__Firmicutes_A|c__Clostridia|o__Lachnospirales|f__UBA1390|g__NSJ-32|s__NSJ-32_sp014384895	UACR	56	-0.0444293	0.949606
k__Bacteria|p__Firmicutes_A|c__Clostridia|o__Lachnospirales|f__UBA1390|g__NSJ-32|s__NSJ-32_sp014384895	onset_age	69	0.0410192	0.841455
k__Bacteria|p__Firmicutes_A|c__Clostridia|o__Lachnospirales|f__UBA1390|g__NSJ-32|s__NSJ-32_sp014384895	age	69	0.0744402	0.653921
k__Bacteria|p__Firmicutes_A|c__Clostridia|o__Lachnospirales|f__UBA1390|g__NSJ-32|s__NSJ-32_sp014384895	Duration	69	0.0953095	0.946105
k__Bacteria|p__Firmicutes_A|c__Clostridia|o__Lachnospirales|f__UBA1390|g__NSJ-32|s__NSJ-32_sp014384895	ZnT8_level	69	0.147462	0.736458
k__Bacteria|p__Firmicutes_A|c__Clostridia|o__Lachnospirales|f__UBA1390|g__NSJ-32|s__NSJ-32_sp014384895	IA2_level	69	-0.0121301	0.976468
k__Bacteria|p__Firmicutes_A|c__Clostridia|o__Lachnospirales|f__UBA1390|g__NSJ-32|s__NSJ-32_sp014384895	GAD_level	69	-0.0464012	0.965743
k__Bacteria|p__Firmicutes_A|c__Clostridia|o__Lachnospirales|f__Lachnospiraceae|g__RUG115|s__RUG115_sp900066395	HbA1c	67	-0.0854892	0.929113
k__Bacteria|p__Firmicutes_A|c__Clostridia|o__Lachnospirales|f__Lachnospiraceae|g__RUG115|s__RUG115_sp900066395	GLU	64	-0.1789	0.638766
k__Bacteria|p__Firmicutes_A|c__Clostridia|o__Lachnospirales|f__Lachnospiraceae|g__RUG115|s__RUG115_sp900066395	TPOAb	62	0.0477817	0.986422
k__Bacteria|p__Firmicutes_A|c__Clostridia|o__Lachnospirales|f__Lachnospiraceae|g__RUG115|s__RUG115_sp900066395	height	68	-0.119945	0.63073
k__Bacteria|p__Firmicutes_A|c__Clostridia|o__Lachnospirales|f__Lachnospiraceae|g__RUG115|s__RUG115_sp900066395	weight	68	-0.148506	0.746059
k__Bacteria|p__Firmicutes_A|c__Clostridia|o__Lachnospirales|f__Lachnospiraceae|g__RUG115|s__RUG115_sp900066395	BMI	68	-0.0903738	0.972397
k__Bacteria|p__Firmicutes_A|c__Clostridia|o__Lachnospirales|f__Lachnospiraceae|g__RUG115|s__RUG115_sp900066395	TG	64	-0.00199251	0.997707
k__Bacteria|p__Firmicutes_A|c__Clostridia|o__Lachnospirales|f__Lachnospiraceae|g__RUG115|s__RUG115_sp900066395	CHOL	64	0.0307949	0.984349
k__Bacteria|p__Firmicutes_A|c__Clostridia|o__Lachnospirales|f__Lachnospiraceae|g__RUG115|s__RUG115_sp900066395	HDL	64	-0.0260787	0.987275
k__Bacteria|p__Firmicutes_A|c__Clostridia|o__Lachnospirales|f__Lachnospiraceae|g__RUG115|s__RUG115_sp900066395	LYM	64	-0.0306784	0.948594
k__Bacteria|p__Firmicutes_A|c__Clostridia|o__Lachnospirales|f__Lachnospiraceae|g__RUG115|s__RUG115_sp900066395	NEU	64	0.0860168	0.828866
k__Bacteria|p__Firmicutes_A|c__Clostridia|o__Lachnospirales|f__Lachnospiraceae|g__RUG115|s__RUG115_sp900066395	MON	64	0.151706	0.470101
k__Bacteria|p__Firmicutes_A|c__Clostridia|o__Lachnospirales|f__Lachnospiraceae|g__RUG115|s__RUG115_sp900066395	UACR	56	-0.0290499	0.972157
k__Bacteria|p__Firmicutes_A|c__Clostridia|o__Lachnospirales|f__Lachnospiraceae|g__RUG115|s__RUG115_sp900066395	onset_age	69	-0.0969478	0.647101
k__Bacteria|p__Firmicutes_A|c__Clostridia|o__Lachnospirales|f__Lachnospiraceae|g__RUG115|s__RUG115_sp900066395	age	69	-0.157359	0.473295
k__Bacteria|p__Firmicutes_A|c__Clostridia|o__Lachnospirales|f__Lachnospiraceae|g__RUG115|s__RUG115_sp900066395	Duration	69	-0.25489	0.436014
k__Bacteria|p__Firmicutes_A|c__Clostridia|o__Lachnospirales|f__Lachnospiraceae|g__RUG115|s__RUG115_sp900066395	ZnT8_level	69	0.159958	0.647314
k__Bacteria|p__Firmicutes_A|c__Clostridia|o__Lachnospirales|f__Lachnospiraceae|g__RUG115|s__RUG115_sp900066395	IA2_level	69	0.0746438	0.967408
k__Bacteria|p__Firmicutes_A|c__Clostridia|o__Lachnospirales|f__Lachnospiraceae|g__RUG115|s__RUG115_sp900066395	GAD_level	69	-0.0312386	0.965743
k__Bacteria|p__Firmicutes_A|c__Clostridia|o__Lachnospirales|f__Lachnospiraceae|g__Eubacterium_F|s__Eubacterium_F_sp003491505	HbA1c	67	-0.133356	0.872857
k__Bacteria|p__Firmicutes_A|c__Clostridia|o__Lachnospirales|f__Lachnospiraceae|g__Eubacterium_F|s__Eubacterium_F_sp003491505	GLU	64	-0.105751	0.826325
k__Bacteria|p__Firmicutes_A|c__Clostridia|o__Lachnospirales|f__Lachnospiraceae|g__Eubacterium_F|s__Eubacterium_F_sp003491505	TPOAb	62	-0.0213868	0.986422
k__Bacteria|p__Firmicutes_A|c__Clostridia|o__Lachnospirales|f__Lachnospiraceae|g__Eubacterium_F|s__Eubacterium_F_sp003491505	height	68	-0.0927982	0.695033
k__Bacteria|p__Firmicutes_A|c__Clostridia|o__Lachnospirales|f__Lachnospiraceae|g__Eubacterium_F|s__Eubacterium_F_sp003491505	weight	68	-0.0586388	0.787476
k__Bacteria|p__Firmicutes_A|c__Clostridia|o__Lachnospirales|f__Lachnospiraceae|g__Eubacterium_F|s__Eubacterium_F_sp003491505	BMI	68	0.0312634	0.972397
k__Bacteria|p__Firmicutes_A|c__Clostridia|o__Lachnospirales|f__Lachnospiraceae|g__Eubacterium_F|s__Eubacterium_F_sp003491505	TG	64	-0.0650658	0.879356
k__Bacteria|p__Firmicutes_A|c__Clostridia|o__Lachnospirales|f__Lachnospiraceae|g__Eubacterium_F|s__Eubacterium_F_sp003491505	CHOL	64	-0.14374	0.984349
k__Bacteria|p__Firmicutes_A|c__Clostridia|o__Lachnospirales|f__Lachnospiraceae|g__Eubacterium_F|s__Eubacterium_F_sp003491505	HDL	64	-0.0936681	0.985029
k__Bacteria|p__Firmicutes_A|c__Clostridia|o__Lachnospirales|f__Lachnospiraceae|g__Eubacterium_F|s__Eubacterium_F_sp003491505	LYM	64	-0.105932	0.862274
k__Bacteria|p__Firmicutes_A|c__Clostridia|o__Lachnospirales|f__Lachnospiraceae|g__Eubacterium_F|s__Eubacterium_F_sp003491505	NEU	64	0.0819644	0.828866
k__Bacteria|p__Firmicutes_A|c__Clostridia|o__Lachnospirales|f__Lachnospiraceae|g__Eubacterium_F|s__Eubacterium_F_sp003491505	MON	64	0.048163	0.881854
k__Bacteria|p__Firmicutes_A|c__Clostridia|o__Lachnospirales|f__Lachnospiraceae|g__Eubacterium_F|s__Eubacterium_F_sp003491505	UACR	56	-0.0130554	0.983626
k__Bacteria|p__Firmicutes_A|c__Clostridia|o__Lachnospirales|f__Lachnospiraceae|g__Eubacterium_F|s__Eubacterium_F_sp003491505	onset_age	69	-0.0998164	0.647101
k__Bacteria|p__Firmicutes_A|c__Clostridia|o__Lachnospirales|f__Lachnospiraceae|g__Eubacterium_F|s__Eubacterium_F_sp003491505	age	69	-0.144367	0.52496
k__Bacteria|p__Firmicutes_A|c__Clostridia|o__Lachnospirales|f__Lachnospiraceae|g__Eubacterium_F|s__Eubacterium_F_sp003491505	Duration	69	-0.122254	0.946105
k__Bacteria|p__Firmicutes_A|c__Clostridia|o__Lachnospirales|f__Lachnospiraceae|g__Eubacterium_F|s__Eubacterium_F_sp003491505	ZnT8_level	69	0.10254	0.920153
k__Bacteria|p__Firmicutes_A|c__Clostridia|o__Lachnospirales|f__Lachnospiraceae|g__Eubacterium_F|s__Eubacterium_F_sp003491505	IA2_level	69	0.0480453	0.976468
k__Bacteria|p__Firmicutes_A|c__Clostridia|o__Lachnospirales|f__Lachnospiraceae|g__Eubacterium_F|s__Eubacterium_F_sp003491505	GAD_level	69	0.0641578	0.965743
k__Bacteria|p__Firmicutes_A|c__Clostridia|o__Lachnospirales|f__Lachnospiraceae|g__CAG-127|s__CAG-127_sp900319515	HbA1c	67	-0.0362046	0.929113
k__Bacteria|p__Firmicutes_A|c__Clostridia|o__Lachnospirales|f__Lachnospiraceae|g__CAG-127|s__CAG-127_sp900319515	GLU	64	-0.203214	0.638766
k__Bacteria|p__Firmicutes_A|c__Clostridia|o__Lachnospirales|f__Lachnospiraceae|g__CAG-127|s__CAG-127_sp900319515	TPOAb	62	-0.0598932	0.986422
k__Bacteria|p__Firmicutes_A|c__Clostridia|o__Lachnospirales|f__Lachnospiraceae|g__CAG-127|s__CAG-127_sp900319515	height	68	-0.03106	0.898204
k__Bacteria|p__Firmicutes_A|c__Clostridia|o__Lachnospirales|f__Lachnospiraceae|g__CAG-127|s__CAG-127_sp900319515	weight	68	-0.0892944	0.766224
k__Bacteria|p__Firmicutes_A|c__Clostridia|o__Lachnospirales|f__Lachnospiraceae|g__CAG-127|s__CAG-127_sp900319515	BMI	68	-0.135112	0.972397
k__Bacteria|p__Firmicutes_A|c__Clostridia|o__Lachnospirales|f__Lachnospiraceae|g__CAG-127|s__CAG-127_sp900319515	TG	64	-0.323703	0.147456
k__Bacteria|p__Firmicutes_A|c__Clostridia|o__Lachnospirales|f__Lachnospiraceae|g__CAG-127|s__CAG-127_sp900319515	CHOL	64	-0.0944684	0.984349
k__Bacteria|p__Firmicutes_A|c__Clostridia|o__Lachnospirales|f__Lachnospiraceae|g__CAG-127|s__CAG-127_sp900319515	HDL	64	0.162585	0.985029
k__Bacteria|p__Firmicutes_A|c__Clostridia|o__Lachnospirales|f__Lachnospiraceae|g__CAG-127|s__CAG-127_sp900319515	LYM	64	-0.0773598	0.905763
k__Bacteria|p__Firmicutes_A|c__Clostridia|o__Lachnospirales|f__Lachnospiraceae|g__CAG-127|s__CAG-127_sp900319515	NEU	64	0.225036	0.828866
k__Bacteria|p__Firmicutes_A|c__Clostridia|o__Lachnospirales|f__Lachnospiraceae|g__CAG-127|s__CAG-127_sp900319515	MON	64	0.0690137	0.868495
k__Bacteria|p__Firmicutes_A|c__Clostridia|o__Lachnospirales|f__Lachnospiraceae|g__CAG-127|s__CAG-127_sp900319515	UACR	56	-0.231169	0.312335
k__Bacteria|p__Firmicutes_A|c__Clostridia|o__Lachnospirales|f__Lachnospiraceae|g__CAG-127|s__CAG-127_sp900319515	onset_age	69	-0.0894565	0.653231
k__Bacteria|p__Firmicutes_A|c__Clostridia|o__Lachnospirales|f__Lachnospiraceae|g__CAG-127|s__CAG-127_sp900319515	age	69	-0.102506	0.538917
k__Bacteria|p__Firmicutes_A|c__Clostridia|o__Lachnospirales|f__Lachnospiraceae|g__CAG-127|s__CAG-127_sp900319515	Duration	69	-0.118671	0.946105
k__Bacteria|p__Firmicutes_A|c__Clostridia|o__Lachnospirales|f__Lachnospiraceae|g__CAG-127|s__CAG-127_sp900319515	ZnT8_level	69	0.0706254	0.920153
k__Bacteria|p__Firmicutes_A|c__Clostridia|o__Lachnospirales|f__Lachnospiraceae|g__CAG-127|s__CAG-127_sp900319515	IA2_level	69	0.113884	0.967408
k__Bacteria|p__Firmicutes_A|c__Clostridia|o__Lachnospirales|f__Lachnospiraceae|g__CAG-127|s__CAG-127_sp900319515	GAD_level	69	0.0525027	0.965743
k__Bacteria|p__Firmicutes_A|c__Clostridia|o__Lachnospirales|f__Lachnospiraceae|g__Dorea|s__Dorea_formicigenerans	HbA1c	67	0.0469881	0.929113
k__Bacteria|p__Firmicutes_A|c__Clostridia|o__Lachnospirales|f__Lachnospiraceae|g__Dorea|s__Dorea_formicigenerans	GLU	64	-0.135148	0.81103
k__Bacteria|p__Firmicutes_A|c__Clostridia|o__Lachnospirales|f__Lachnospiraceae|g__Dorea|s__Dorea_formicigenerans	TPOAb	62	-0.0730012	0.986422
k__Bacteria|p__Firmicutes_A|c__Clostridia|o__Lachnospirales|f__Lachnospiraceae|g__Dorea|s__Dorea_formicigenerans	height	68	0.243555	0.481638
k__Bacteria|p__Firmicutes_A|c__Clostridia|o__Lachnospirales|f__Lachnospiraceae|g__Dorea|s__Dorea_formicigenerans	weight	68	0.153412	0.746059
k__Bacteria|p__Firmicutes_A|c__Clostridia|o__Lachnospirales|f__Lachnospiraceae|g__Dorea|s__Dorea_formicigenerans	BMI	68	-0.030061	0.972397
k__Bacteria|p__Firmicutes_A|c__Clostridia|o__Lachnospirales|f__Lachnospiraceae|g__Dorea|s__Dorea_formicigenerans	TG	64	0.265187	0.197204
k__Bacteria|p__Firmicutes_A|c__Clostridia|o__Lachnospirales|f__Lachnospiraceae|g__Dorea|s__Dorea_formicigenerans	CHOL	64	-0.0887215	0.984349
k__Bacteria|p__Firmicutes_A|c__Clostridia|o__Lachnospirales|f__Lachnospiraceae|g__Dorea|s__Dorea_formicigenerans	HDL	64	-0.024018	0.987275
k__Bacteria|p__Firmicutes_A|c__Clostridia|o__Lachnospirales|f__Lachnospiraceae|g__Dorea|s__Dorea_formicigenerans	LYM	64	-0.0876852	0.862274
k__Bacteria|p__Firmicutes_A|c__Clostridia|o__Lachnospirales|f__Lachnospiraceae|g__Dorea|s__Dorea_formicigenerans	NEU	64	-0.11127	0.828866
k__Bacteria|p__Firmicutes_A|c__Clostridia|o__Lachnospirales|f__Lachnospiraceae|g__Dorea|s__Dorea_formicigenerans	MON	64	-0.239234	0.422477
k__Bacteria|p__Firmicutes_A|c__Clostridia|o__Lachnospirales|f__Lachnospiraceae|g__Dorea|s__Dorea_formicigenerans	UACR	56	-0.0183869	0.983626
k__Bacteria|p__Firmicutes_A|c__Clostridia|o__Lachnospirales|f__Lachnospiraceae|g__Dorea|s__Dorea_formicigenerans	onset_age	69	0.313591	0.11313
k__Bacteria|p__Firmicutes_A|c__Clostridia|o__Lachnospirales|f__Lachnospiraceae|g__Dorea|s__Dorea_formicigenerans	age	69	0.282558	0.20208
k__Bacteria|p__Firmicutes_A|c__Clostridia|o__Lachnospirales|f__Lachnospiraceae|g__Dorea|s__Dorea_formicigenerans	Duration	69	-0.0858224	0.946105
k__Bacteria|p__Firmicutes_A|c__Clostridia|o__Lachnospirales|f__Lachnospiraceae|g__Dorea|s__Dorea_formicigenerans	ZnT8_level	69	-0.0513158	0.920153
k__Bacteria|p__Firmicutes_A|c__Clostridia|o__Lachnospirales|f__Lachnospiraceae|g__Dorea|s__Dorea_formicigenerans	IA2_level	69	-0.22046	0.704339
k__Bacteria|p__Firmicutes_A|c__Clostridia|o__Lachnospirales|f__Lachnospiraceae|g__Dorea|s__Dorea_formicigenerans	GAD_level	69	0.115163	0.937222
k__Bacteria|p__Firmicutes_A|c__Clostridia|o__Lachnospirales|f__Lachnospiraceae|g__CAG-95|s__CAG-95_sp900066375	HbA1c	67	-0.114605	0.929113
k__Bacteria|p__Firmicutes_A|c__Clostridia|o__Lachnospirales|f__Lachnospiraceae|g__CAG-95|s__CAG-95_sp900066375	GLU	64	-0.163103	0.675031
k__Bacteria|p__Firmicutes_A|c__Clostridia|o__Lachnospirales|f__Lachnospiraceae|g__CAG-95|s__CAG-95_sp900066375	TPOAb	62	-0.0788781	0.986422
k__Bacteria|p__Firmicutes_A|c__Clostridia|o__Lachnospirales|f__Lachnospiraceae|g__CAG-95|s__CAG-95_sp900066375	height	68	-0.198807	0.520517
k__Bacteria|p__Firmicutes_A|c__Clostridia|o__Lachnospirales|f__Lachnospiraceae|g__CAG-95|s__CAG-95_sp900066375	weight	68	-0.22461	0.537433
k__Bacteria|p__Firmicutes_A|c__Clostridia|o__Lachnospirales|f__Lachnospiraceae|g__CAG-95|s__CAG-95_sp900066375	BMI	68	-0.13557	0.972397
k__Bacteria|p__Firmicutes_A|c__Clostridia|o__Lachnospirales|f__Lachnospiraceae|g__CAG-95|s__CAG-95_sp900066375	TG	64	-0.43652	0.0202102
k__Bacteria|p__Firmicutes_A|c__Clostridia|o__Lachnospirales|f__Lachnospiraceae|g__CAG-95|s__CAG-95_sp900066375	CHOL	64	-0.089042	0.984349
k__Bacteria|p__Firmicutes_A|c__Clostridia|o__Lachnospirales|f__Lachnospiraceae|g__CAG-95|s__CAG-95_sp900066375	HDL	64	0.0628041	0.985029
k__Bacteria|p__Firmicutes_A|c__Clostridia|o__Lachnospirales|f__Lachnospiraceae|g__CAG-95|s__CAG-95_sp900066375	LYM	64	0.188306	0.862274
k__Bacteria|p__Firmicutes_A|c__Clostridia|o__Lachnospirales|f__Lachnospiraceae|g__CAG-95|s__CAG-95_sp900066375	NEU	64	-0.0805678	0.828866
k__Bacteria|p__Firmicutes_A|c__Clostridia|o__Lachnospirales|f__Lachnospiraceae|g__CAG-95|s__CAG-95_sp900066375	MON	64	0.202986	0.422477
k__Bacteria|p__Firmicutes_A|c__Clostridia|o__Lachnospirales|f__Lachnospiraceae|g__CAG-95|s__CAG-95_sp900066375	UACR	56	-0.0562543	0.884632
k__Bacteria|p__Firmicutes_A|c__Clostridia|o__Lachnospirales|f__Lachnospiraceae|g__CAG-95|s__CAG-95_sp900066375	onset_age	69	-0.238295	0.219293
k__Bacteria|p__Firmicutes_A|c__Clostridia|o__Lachnospirales|f__Lachnospiraceae|g__CAG-95|s__CAG-95_sp900066375	age	69	-0.251003	0.270802
k__Bacteria|p__Firmicutes_A|c__Clostridia|o__Lachnospirales|f__Lachnospiraceae|g__CAG-95|s__CAG-95_sp900066375	Duration	69	-0.065788	0.946105
k__Bacteria|p__Firmicutes_A|c__Clostridia|o__Lachnospirales|f__Lachnospiraceae|g__CAG-95|s__CAG-95_sp900066375	ZnT8_level	69	0.0870852	0.920153
k__Bacteria|p__Firmicutes_A|c__Clostridia|o__Lachnospirales|f__Lachnospiraceae|g__CAG-95|s__CAG-95_sp900066375	IA2_level	69	0.0422726	0.976468
k__Bacteria|p__Firmicutes_A|c__Clostridia|o__Lachnospirales|f__Lachnospiraceae|g__CAG-95|s__CAG-95_sp900066375	GAD_level	69	-0.15612	0.907372
k__Bacteria|p__Firmicutes_A|c__Clostridia|o__Lachnospirales|f__Lachnospiraceae|g__Acetatifactor|s__Acetatifactor_sp003447295	HbA1c	67	0.0504029	0.929113
k__Bacteria|p__Firmicutes_A|c__Clostridia|o__Lachnospirales|f__Lachnospiraceae|g__Acetatifactor|s__Acetatifactor_sp003447295	GLU	64	-0.0930903	0.826325
k__Bacteria|p__Firmicutes_A|c__Clostridia|o__Lachnospirales|f__Lachnospiraceae|g__Acetatifactor|s__Acetatifactor_sp003447295	TPOAb	62	-0.240825	0.712907
k__Bacteria|p__Firmicutes_A|c__Clostridia|o__Lachnospirales|f__Lachnospiraceae|g__Acetatifactor|s__Acetatifactor_sp003447295	height	68	-0.10975	0.655201
k__Bacteria|p__Firmicutes_A|c__Clostridia|o__Lachnospirales|f__Lachnospiraceae|g__Acetatifactor|s__Acetatifactor_sp003447295	weight	68	-0.115655	0.759964
k__Bacteria|p__Firmicutes_A|c__Clostridia|o__Lachnospirales|f__Lachnospiraceae|g__Acetatifactor|s__Acetatifactor_sp003447295	BMI	68	-0.0840181	0.972397
k__Bacteria|p__Firmicutes_A|c__Clostridia|o__Lachnospirales|f__Lachnospiraceae|g__Acetatifactor|s__Acetatifactor_sp003447295	TG	64	-0.195541	0.386584
k__Bacteria|p__Firmicutes_A|c__Clostridia|o__Lachnospirales|f__Lachnospiraceae|g__Acetatifactor|s__Acetatifactor_sp003447295	CHOL	64	0.0300623	0.984349
k__Bacteria|p__Firmicutes_A|c__Clostridia|o__Lachnospirales|f__Lachnospiraceae|g__Acetatifactor|s__Acetatifactor_sp003447295	HDL	64	0.108986	0.985029
k__Bacteria|p__Firmicutes_A|c__Clostridia|o__Lachnospirales|f__Lachnospiraceae|g__Acetatifactor|s__Acetatifactor_sp003447295	LYM	64	-0.0200783	0.948594
k__Bacteria|p__Firmicutes_A|c__Clostridia|o__Lachnospirales|f__Lachnospiraceae|g__Acetatifactor|s__Acetatifactor_sp003447295	NEU	64	-0.0288249	0.940992
k__Bacteria|p__Firmicutes_A|c__Clostridia|o__Lachnospirales|f__Lachnospiraceae|g__Acetatifactor|s__Acetatifactor_sp003447295	MON	64	0.167952	0.444524
k__Bacteria|p__Firmicutes_A|c__Clostridia|o__Lachnospirales|f__Lachnospiraceae|g__Acetatifactor|s__Acetatifactor_sp003447295	UACR	56	-0.249556	0.257316
k__Bacteria|p__Firmicutes_A|c__Clostridia|o__Lachnospirales|f__Lachnospiraceae|g__Acetatifactor|s__Acetatifactor_sp003447295	onset_age	69	-0.141128	0.502538
k__Bacteria|p__Firmicutes_A|c__Clostridia|o__Lachnospirales|f__Lachnospiraceae|g__Acetatifactor|s__Acetatifactor_sp003447295	age	69	-0.133916	0.538917
k__Bacteria|p__Firmicutes_A|c__Clostridia|o__Lachnospirales|f__Lachnospiraceae|g__Acetatifactor|s__Acetatifactor_sp003447295	Duration	69	-0.0651483	0.946105
k__Bacteria|p__Firmicutes_A|c__Clostridia|o__Lachnospirales|f__Lachnospiraceae|g__Acetatifactor|s__Acetatifactor_sp003447295	ZnT8_level	69	0.0556088	0.920153
k__Bacteria|p__Firmicutes_A|c__Clostridia|o__Lachnospirales|f__Lachnospiraceae|g__Acetatifactor|s__Acetatifactor_sp003447295	IA2_level	69	-0.0413226	0.976468
k__Bacteria|p__Firmicutes_A|c__Clostridia|o__Lachnospirales|f__Lachnospiraceae|g__Acetatifactor|s__Acetatifactor_sp003447295	GAD_level	69	-0.158531	0.907372
k__Bacteria|p__Firmicutes_A|c__Clostridia|o__Lachnospirales|f__Lachnospiraceae|g__Acetatifactor|s__Acetatifactor_sp900066565	HbA1c	67	-0.0701527	0.929113
k__Bacteria|p__Firmicutes_A|c__Clostridia|o__Lachnospirales|f__Lachnospiraceae|g__Acetatifactor|s__Acetatifactor_sp900066565	GLU	64	-0.0185906	0.955469
k__Bacteria|p__Firmicutes_A|c__Clostridia|o__Lachnospirales|f__Lachnospiraceae|g__Acetatifactor|s__Acetatifactor_sp900066565	TPOAb	62	-0.11994	0.986422
k__Bacteria|p__Firmicutes_A|c__Clostridia|o__Lachnospirales|f__Lachnospiraceae|g__Acetatifactor|s__Acetatifactor_sp900066565	height	68	-0.134377	0.610758
k__Bacteria|p__Firmicutes_A|c__Clostridia|o__Lachnospirales|f__Lachnospiraceae|g__Acetatifactor|s__Acetatifactor_sp900066565	weight	68	-0.112792	0.759964
k__Bacteria|p__Firmicutes_A|c__Clostridia|o__Lachnospirales|f__Lachnospiraceae|g__Acetatifactor|s__Acetatifactor_sp900066565	BMI	68	-0.0167005	0.972397
k__Bacteria|p__Firmicutes_A|c__Clostridia|o__Lachnospirales|f__Lachnospiraceae|g__Acetatifactor|s__Acetatifactor_sp900066565	TG	64	0.000366439	0.997707
k__Bacteria|p__Firmicutes_A|c__Clostridia|o__Lachnospirales|f__Lachnospiraceae|g__Acetatifactor|s__Acetatifactor_sp900066565	CHOL	64	0.0600559	0.984349
k__Bacteria|p__Firmicutes_A|c__Clostridia|o__Lachnospirales|f__Lachnospiraceae|g__Acetatifactor|s__Acetatifactor_sp900066565	HDL	64	0.0114023	0.998997
k__Bacteria|p__Firmicutes_A|c__Clostridia|o__Lachnospirales|f__Lachnospiraceae|g__Acetatifactor|s__Acetatifactor_sp900066565	LYM	64	-0.145768	0.862274
k__Bacteria|p__Firmicutes_A|c__Clostridia|o__Lachnospirales|f__Lachnospiraceae|g__Acetatifactor|s__Acetatifactor_sp900066565	NEU	64	0.0411425	0.940992
k__Bacteria|p__Firmicutes_A|c__Clostridia|o__Lachnospirales|f__Lachnospiraceae|g__Acetatifactor|s__Acetatifactor_sp900066565	MON	64	0.157824	0.470101
k__Bacteria|p__Firmicutes_A|c__Clostridia|o__Lachnospirales|f__Lachnospiraceae|g__Acetatifactor|s__Acetatifactor_sp900066565	UACR	56	-0.136227	0.66301
k__Bacteria|p__Firmicutes_A|c__Clostridia|o__Lachnospirales|f__Lachnospiraceae|g__Acetatifactor|s__Acetatifactor_sp900066565	onset_age	69	-0.180064	0.409889
k__Bacteria|p__Firmicutes_A|c__Clostridia|o__Lachnospirales|f__Lachnospiraceae|g__Acetatifactor|s__Acetatifactor_sp900066565	age	69	-0.142759	0.52496
k__Bacteria|p__Firmicutes_A|c__Clostridia|o__Lachnospirales|f__Lachnospiraceae|g__Acetatifactor|s__Acetatifactor_sp900066565	Duration	69	0.0141301	0.985015
k__Bacteria|p__Firmicutes_A|c__Clostridia|o__Lachnospirales|f__Lachnospiraceae|g__Acetatifactor|s__Acetatifactor_sp900066565	ZnT8_level	69	0.047516	0.920153
k__Bacteria|p__Firmicutes_A|c__Clostridia|o__Lachnospirales|f__Lachnospiraceae|g__Acetatifactor|s__Acetatifactor_sp900066565	IA2_level	69	-0.0303982	0.976468
k__Bacteria|p__Firmicutes_A|c__Clostridia|o__Lachnospirales|f__Lachnospiraceae|g__Acetatifactor|s__Acetatifactor_sp900066565	GAD_level	69	-0.184691	0.907372
k__Bacteria|p__Firmicutes_A|c__Clostridia|o__Lachnospirales|f__Lachnospiraceae|g__Acetatifactor|s__Acetatifactor_sp900066365	HbA1c	67	0.0766627	0.929113
k__Bacteria|p__Firmicutes_A|c__Clostridia|o__Lachnospirales|f__Lachnospiraceae|g__Acetatifactor|s__Acetatifactor_sp900066365	GLU	64	-0.104515	0.826325
k__Bacteria|p__Firmicutes_A|c__Clostridia|o__Lachnospirales|f__Lachnospiraceae|g__Acetatifactor|s__Acetatifactor_sp900066365	TPOAb	62	-0.224548	0.712907
k__Bacteria|p__Firmicutes_A|c__Clostridia|o__Lachnospirales|f__Lachnospiraceae|g__Acetatifactor|s__Acetatifactor_sp900066365	height	68	-0.130483	0.610758
k__Bacteria|p__Firmicutes_A|c__Clostridia|o__Lachnospirales|f__Lachnospiraceae|g__Acetatifactor|s__Acetatifactor_sp900066365	weight	68	-0.14068	0.746059
k__Bacteria|p__Firmicutes_A|c__Clostridia|o__Lachnospirales|f__Lachnospiraceae|g__Acetatifactor|s__Acetatifactor_sp900066365	BMI	68	-0.113735	0.972397
k__Bacteria|p__Firmicutes_A|c__Clostridia|o__Lachnospirales|f__Lachnospiraceae|g__Acetatifactor|s__Acetatifactor_sp900066365	TG	64	-0.276661	0.187211
k__Bacteria|p__Firmicutes_A|c__Clostridia|o__Lachnospirales|f__Lachnospiraceae|g__Acetatifactor|s__Acetatifactor_sp900066365	CHOL	64	-0.0156379	0.984349
k__Bacteria|p__Firmicutes_A|c__Clostridia|o__Lachnospirales|f__Lachnospiraceae|g__Acetatifactor|s__Acetatifactor_sp900066365	HDL	64	0.104567	0.985029
k__Bacteria|p__Firmicutes_A|c__Clostridia|o__Lachnospirales|f__Lachnospiraceae|g__Acetatifactor|s__Acetatifactor_sp900066365	LYM	64	0.0591131	0.948594
k__Bacteria|p__Firmicutes_A|c__Clostridia|o__Lachnospirales|f__Lachnospiraceae|g__Acetatifactor|s__Acetatifactor_sp900066365	NEU	64	-0.0949688	0.828866
k__Bacteria|p__Firmicutes_A|c__Clostridia|o__Lachnospirales|f__Lachnospiraceae|g__Acetatifactor|s__Acetatifactor_sp900066365	MON	64	0.224615	0.422477
k__Bacteria|p__Firmicutes_A|c__Clostridia|o__Lachnospirales|f__Lachnospiraceae|g__Acetatifactor|s__Acetatifactor_sp900066365	UACR	56	-0.285714	0.220846
k__Bacteria|p__Firmicutes_A|c__Clostridia|o__Lachnospirales|f__Lachnospiraceae|g__Acetatifactor|s__Acetatifactor_sp900066365	onset_age	69	-0.157883	0.451719
k__Bacteria|p__Firmicutes_A|c__Clostridia|o__Lachnospirales|f__Lachnospiraceae|g__Acetatifactor|s__Acetatifactor_sp900066365	age	69	-0.160099	0.472044
k__Bacteria|p__Firmicutes_A|c__Clostridia|o__Lachnospirales|f__Lachnospiraceae|g__Acetatifactor|s__Acetatifactor_sp900066365	Duration	69	-0.07703	0.946105
k__Bacteria|p__Firmicutes_A|c__Clostridia|o__Lachnospirales|f__Lachnospiraceae|g__Acetatifactor|s__Acetatifactor_sp900066365	ZnT8_level	69	0.060797	0.920153
k__Bacteria|p__Firmicutes_A|c__Clostridia|o__Lachnospirales|f__Lachnospiraceae|g__Acetatifactor|s__Acetatifactor_sp900066365	IA2_level	69	0.0122031	0.976468
k__Bacteria|p__Firmicutes_A|c__Clostridia|o__Lachnospirales|f__Lachnospiraceae|g__Acetatifactor|s__Acetatifactor_sp900066365	GAD_level	69	-0.162112	0.907372
k__Bacteria|p__Firmicutes_A|c__Clostridia|o__Lachnospirales|f__Lachnospiraceae|g__Bariatricus|s__Bariatricus_comes	HbA1c	67	0.0114824	0.951358
k__Bacteria|p__Firmicutes_A|c__Clostridia|o__Lachnospirales|f__Lachnospiraceae|g__Bariatricus|s__Bariatricus_comes	GLU	64	-0.091854	0.826325
k__Bacteria|p__Firmicutes_A|c__Clostridia|o__Lachnospirales|f__Lachnospiraceae|g__Bariatricus|s__Bariatricus_comes	TPOAb	62	0.0420581	0.986422
k__Bacteria|p__Firmicutes_A|c__Clostridia|o__Lachnospirales|f__Lachnospiraceae|g__Bariatricus|s__Bariatricus_comes	height	68	0.144896	0.596073
k__Bacteria|p__Firmicutes_A|c__Clostridia|o__Lachnospirales|f__Lachnospiraceae|g__Bariatricus|s__Bariatricus_comes	weight	68	0.122164	0.759964
k__Bacteria|p__Firmicutes_A|c__Clostridia|o__Lachnospirales|f__Lachnospiraceae|g__Bariatricus|s__Bariatricus_comes	BMI	68	0.00521057	0.972397
k__Bacteria|p__Firmicutes_A|c__Clostridia|o__Lachnospirales|f__Lachnospiraceae|g__Bariatricus|s__Bariatricus_comes	TG	64	0.0229482	0.968362
k__Bacteria|p__Firmicutes_A|c__Clostridia|o__Lachnospirales|f__Lachnospiraceae|g__Bariatricus|s__Bariatricus_comes	CHOL	64	-0.0297417	0.984349
k__Bacteria|p__Firmicutes_A|c__Clostridia|o__Lachnospirales|f__Lachnospiraceae|g__Bariatricus|s__Bariatricus_comes	HDL	64	0.000503715	0.998997
k__Bacteria|p__Firmicutes_A|c__Clostridia|o__Lachnospirales|f__Lachnospiraceae|g__Bariatricus|s__Bariatricus_comes	LYM	64	0.0256645	0.948594
k__Bacteria|p__Firmicutes_A|c__Clostridia|o__Lachnospirales|f__Lachnospiraceae|g__Bariatricus|s__Bariatricus_comes	NEU	64	0.028161	0.940992
k__Bacteria|p__Firmicutes_A|c__Clostridia|o__Lachnospirales|f__Lachnospiraceae|g__Bariatricus|s__Bariatricus_comes	MON	64	-0.0548765	0.881854
k__Bacteria|p__Firmicutes_A|c__Clostridia|o__Lachnospirales|f__Lachnospiraceae|g__Bariatricus|s__Bariatricus_comes	UACR	56	0.0367054	0.966732
k__Bacteria|p__Firmicutes_A|c__Clostridia|o__Lachnospirales|f__Lachnospiraceae|g__Bariatricus|s__Bariatricus_comes	onset_age	69	0.152895	0.451719
k__Bacteria|p__Firmicutes_A|c__Clostridia|o__Lachnospirales|f__Lachnospiraceae|g__Bariatricus|s__Bariatricus_comes	age	69	0.121381	0.538917
k__Bacteria|p__Firmicutes_A|c__Clostridia|o__Lachnospirales|f__Lachnospiraceae|g__Bariatricus|s__Bariatricus_comes	Duration	69	-0.0786751	0.946105
k__Bacteria|p__Firmicutes_A|c__Clostridia|o__Lachnospirales|f__Lachnospiraceae|g__Bariatricus|s__Bariatricus_comes	ZnT8_level	69	-0.0553713	0.920153
k__Bacteria|p__Firmicutes_A|c__Clostridia|o__Lachnospirales|f__Lachnospiraceae|g__Bariatricus|s__Bariatricus_comes	IA2_level	69	-0.0705152	0.967408
k__Bacteria|p__Firmicutes_A|c__Clostridia|o__Lachnospirales|f__Lachnospiraceae|g__Bariatricus|s__Bariatricus_comes	GAD_level	69	0.0368652	0.965743
k__Bacteria|p__Firmicutes_A|c__Clostridia|o__Lachnospirales|f__Lachnospiraceae|g__Coprococcus|s__Coprococcus_eutactus	HbA1c	67	0.0291953	0.929113
k__Bacteria|p__Firmicutes_A|c__Clostridia|o__Lachnospirales|f__Lachnospiraceae|g__Coprococcus|s__Coprococcus_eutactus	GLU	64	-0.0939375	0.826325
k__Bacteria|p__Firmicutes_A|c__Clostridia|o__Lachnospirales|f__Lachnospiraceae|g__Coprococcus|s__Coprococcus_eutactus	TPOAb	62	-0.148864	0.926539
k__Bacteria|p__Firmicutes_A|c__Clostridia|o__Lachnospirales|f__Lachnospiraceae|g__Coprococcus|s__Coprococcus_eutactus	height	68	-0.162363	0.596073
k__Bacteria|p__Firmicutes_A|c__Clostridia|o__Lachnospirales|f__Lachnospiraceae|g__Coprococcus|s__Coprococcus_eutactus	weight	68	-0.177004	0.713605
k__Bacteria|p__Firmicutes_A|c__Clostridia|o__Lachnospirales|f__Lachnospiraceae|g__Coprococcus|s__Coprococcus_eutactus	BMI	68	-0.134807	0.972397
k__Bacteria|p__Firmicutes_A|c__Clostridia|o__Lachnospirales|f__Lachnospiraceae|g__Coprococcus|s__Coprococcus_eutactus	TG	64	-0.14227	0.564504
k__Bacteria|p__Firmicutes_A|c__Clostridia|o__Lachnospirales|f__Lachnospiraceae|g__Coprococcus|s__Coprococcus_eutactus	CHOL	64	0.00750985	0.984349
k__Bacteria|p__Firmicutes_A|c__Clostridia|o__Lachnospirales|f__Lachnospiraceae|g__Coprococcus|s__Coprococcus_eutactus	HDL	64	0.0763128	0.985029
k__Bacteria|p__Firmicutes_A|c__Clostridia|o__Lachnospirales|f__Lachnospiraceae|g__Coprococcus|s__Coprococcus_eutactus	LYM	64	0.124156	0.862274
k__Bacteria|p__Firmicutes_A|c__Clostridia|o__Lachnospirales|f__Lachnospiraceae|g__Coprococcus|s__Coprococcus_eutactus	NEU	64	0.0380058	0.940992
k__Bacteria|p__Firmicutes_A|c__Clostridia|o__Lachnospirales|f__Lachnospiraceae|g__Coprococcus|s__Coprococcus_eutactus	MON	64	0.233391	0.422477
k__Bacteria|p__Firmicutes_A|c__Clostridia|o__Lachnospirales|f__Lachnospiraceae|g__Coprococcus|s__Coprococcus_eutactus	UACR	56	-0.280109	0.220846
k__Bacteria|p__Firmicutes_A|c__Clostridia|o__Lachnospirales|f__Lachnospiraceae|g__Coprococcus|s__Coprococcus_eutactus	onset_age	69	-0.114653	0.647101
k__Bacteria|p__Firmicutes_A|c__Clostridia|o__Lachnospirales|f__Lachnospiraceae|g__Coprococcus|s__Coprococcus_eutactus	age	69	-0.216213	0.357545
k__Bacteria|p__Firmicutes_A|c__Clostridia|o__Lachnospirales|f__Lachnospiraceae|g__Coprococcus|s__Coprococcus_eutactus	Duration	69	-0.291632	0.382673
k__Bacteria|p__Firmicutes_A|c__Clostridia|o__Lachnospirales|f__Lachnospiraceae|g__Coprococcus|s__Coprococcus_eutactus	ZnT8_level	69	0.246385	0.623879
k__Bacteria|p__Firmicutes_A|c__Clostridia|o__Lachnospirales|f__Lachnospiraceae|g__Coprococcus|s__Coprococcus_eutactus	IA2_level	69	0.231604	0.704339
k__Bacteria|p__Firmicutes_A|c__Clostridia|o__Lachnospirales|f__Lachnospiraceae|g__Coprococcus|s__Coprococcus_eutactus	GAD_level	69	0.0397881	0.965743
k__Bacteria|p__Firmicutes_A|c__Clostridia|o__Lachnospirales|f__Lachnospiraceae|g__Coprococcus|s__Coprococcus_sp900066115	HbA1c	67	-0.220563	0.59217
k__Bacteria|p__Firmicutes_A|c__Clostridia|o__Lachnospirales|f__Lachnospiraceae|g__Coprococcus|s__Coprococcus_sp900066115	GLU	64	-0.112482	0.826325
k__Bacteria|p__Firmicutes_A|c__Clostridia|o__Lachnospirales|f__Lachnospiraceae|g__Coprococcus|s__Coprococcus_sp900066115	TPOAb	62	0.0800535	0.986422
k__Bacteria|p__Firmicutes_A|c__Clostridia|o__Lachnospirales|f__Lachnospiraceae|g__Coprococcus|s__Coprococcus_sp900066115	height	68	-0.0773541	0.703942
k__Bacteria|p__Firmicutes_A|c__Clostridia|o__Lachnospirales|f__Lachnospiraceae|g__Coprococcus|s__Coprococcus_sp900066115	weight	68	-0.103553	0.759964
k__Bacteria|p__Firmicutes_A|c__Clostridia|o__Lachnospirales|f__Lachnospiraceae|g__Coprococcus|s__Coprococcus_sp900066115	BMI	68	-0.117247	0.972397
k__Bacteria|p__Firmicutes_A|c__Clostridia|o__Lachnospirales|f__Lachnospiraceae|g__Coprococcus|s__Coprococcus_sp900066115	TG	64	-0.293311	0.161605
k__Bacteria|p__Firmicutes_A|c__Clostridia|o__Lachnospirales|f__Lachnospiraceae|g__Coprococcus|s__Coprococcus_sp900066115	CHOL	64	-0.135681	0.984349
k__Bacteria|p__Firmicutes_A|c__Clostridia|o__Lachnospirales|f__Lachnospiraceae|g__Coprococcus|s__Coprococcus_sp900066115	HDL	64	-0.03526	0.985029
k__Bacteria|p__Firmicutes_A|c__Clostridia|o__Lachnospirales|f__Lachnospiraceae|g__Coprococcus|s__Coprococcus_sp900066115	LYM	64	0.0152476	0.948594
k__Bacteria|p__Firmicutes_A|c__Clostridia|o__Lachnospirales|f__Lachnospiraceae|g__Coprococcus|s__Coprococcus_sp900066115	NEU	64	0.0788736	0.828866
k__Bacteria|p__Firmicutes_A|c__Clostridia|o__Lachnospirales|f__Lachnospiraceae|g__Coprococcus|s__Coprococcus_sp900066115	MON	64	0.109524	0.690685
k__Bacteria|p__Firmicutes_A|c__Clostridia|o__Lachnospirales|f__Lachnospiraceae|g__Coprococcus|s__Coprococcus_sp900066115	UACR	56	0.0280246	0.972157
k__Bacteria|p__Firmicutes_A|c__Clostridia|o__Lachnospirales|f__Lachnospiraceae|g__Coprococcus|s__Coprococcus_sp900066115	onset_age	69	-0.102539	0.647101
k__Bacteria|p__Firmicutes_A|c__Clostridia|o__Lachnospirales|f__Lachnospiraceae|g__Coprococcus|s__Coprococcus_sp900066115	age	69	-0.121363	0.538917
k__Bacteria|p__Firmicutes_A|c__Clostridia|o__Lachnospirales|f__Lachnospiraceae|g__Coprococcus|s__Coprococcus_sp900066115	Duration	69	-0.00230322	0.985015
k__Bacteria|p__Firmicutes_A|c__Clostridia|o__Lachnospirales|f__Lachnospiraceae|g__Coprococcus|s__Coprococcus_sp900066115	ZnT8_level	69	0.0616374	0.920153
k__Bacteria|p__Firmicutes_A|c__Clostridia|o__Lachnospirales|f__Lachnospiraceae|g__Coprococcus|s__Coprococcus_sp900066115	IA2_level	69	0.194995	0.704339
k__Bacteria|p__Firmicutes_A|c__Clostridia|o__Lachnospirales|f__Lachnospiraceae|g__Coprococcus|s__Coprococcus_sp900066115	GAD_level	69	0.160796	0.907372
k__Bacteria|p__Firmicutes_A|c__Clostridia|o__Lachnospirales|f__Lachnospiraceae|g__Agathobacter|s__Agathobacter_sp900546625	HbA1c	67	0.0953741	0.929113
k__Bacteria|p__Firmicutes_A|c__Clostridia|o__Lachnospirales|f__Lachnospiraceae|g__Agathobacter|s__Agathobacter_sp900546625	GLU	64	-0.0941206	0.826325
k__Bacteria|p__Firmicutes_A|c__Clostridia|o__Lachnospirales|f__Lachnospiraceae|g__Agathobacter|s__Agathobacter_sp900546625	TPOAb	62	-0.0145645	0.986422
k__Bacteria|p__Firmicutes_A|c__Clostridia|o__Lachnospirales|f__Lachnospiraceae|g__Agathobacter|s__Agathobacter_sp900546625	height	68	0.0780795	0.703942
k__Bacteria|p__Firmicutes_A|c__Clostridia|o__Lachnospirales|f__Lachnospiraceae|g__Agathobacter|s__Agathobacter_sp900546625	weight	68	0.102236	0.759964
k__Bacteria|p__Firmicutes_A|c__Clostridia|o__Lachnospirales|f__Lachnospiraceae|g__Agathobacter|s__Agathobacter_sp900546625	BMI	68	0.0649508	0.972397
k__Bacteria|p__Firmicutes_A|c__Clostridia|o__Lachnospirales|f__Lachnospiraceae|g__Agathobacter|s__Agathobacter_sp900546625	TG	64	0.0474996	0.904084
k__Bacteria|p__Firmicutes_A|c__Clostridia|o__Lachnospirales|f__Lachnospiraceae|g__Agathobacter|s__Agathobacter_sp900546625	CHOL	64	0.0324434	0.984349
k__Bacteria|p__Firmicutes_A|c__Clostridia|o__Lachnospirales|f__Lachnospiraceae|g__Agathobacter|s__Agathobacter_sp900546625	HDL	64	0.0648189	0.985029
k__Bacteria|p__Firmicutes_A|c__Clostridia|o__Lachnospirales|f__Lachnospiraceae|g__Agathobacter|s__Agathobacter_sp900546625	LYM	64	0.158589	0.862274
k__Bacteria|p__Firmicutes_A|c__Clostridia|o__Lachnospirales|f__Lachnospiraceae|g__Agathobacter|s__Agathobacter_sp900546625	NEU	64	-0.16876	0.828866
k__Bacteria|p__Firmicutes_A|c__Clostridia|o__Lachnospirales|f__Lachnospiraceae|g__Agathobacter|s__Agathobacter_sp900546625	MON	64	-0.059459	0.881854
k__Bacteria|p__Firmicutes_A|c__Clostridia|o__Lachnospirales|f__Lachnospiraceae|g__Agathobacter|s__Agathobacter_sp900546625	UACR	56	-0.0980861	0.767038
k__Bacteria|p__Firmicutes_A|c__Clostridia|o__Lachnospirales|f__Lachnospiraceae|g__Agathobacter|s__Agathobacter_sp900546625	onset_age	69	0.0992865	0.647101
k__Bacteria|p__Firmicutes_A|c__Clostridia|o__Lachnospirales|f__Lachnospiraceae|g__Agathobacter|s__Agathobacter_sp900546625	age	69	0.113743	0.538917
k__Bacteria|p__Firmicutes_A|c__Clostridia|o__Lachnospirales|f__Lachnospiraceae|g__Agathobacter|s__Agathobacter_sp900546625	Duration	69	0.0857127	0.946105
k__Bacteria|p__Firmicutes_A|c__Clostridia|o__Lachnospirales|f__Lachnospiraceae|g__Agathobacter|s__Agathobacter_sp900546625	ZnT8_level	69	0.0407567	0.920153
k__Bacteria|p__Firmicutes_A|c__Clostridia|o__Lachnospirales|f__Lachnospiraceae|g__Agathobacter|s__Agathobacter_sp900546625	IA2_level	69	0.100658	0.967408
k__Bacteria|p__Firmicutes_A|c__Clostridia|o__Lachnospirales|f__Lachnospiraceae|g__Agathobacter|s__Agathobacter_sp900546625	GAD_level	69	0.0266715	0.965743
k__Bacteria|p__Firmicutes_A|c__Clostridia|o__Lachnospirales|f__Lachnospiraceae|g__Agathobacter|s__Agathobacter_sp900547695	HbA1c	67	-0.0270985	0.929113
k__Bacteria|p__Firmicutes_A|c__Clostridia|o__Lachnospirales|f__Lachnospiraceae|g__Agathobacter|s__Agathobacter_sp900547695	GLU	64	-0.223866	0.638766
k__Bacteria|p__Firmicutes_A|c__Clostridia|o__Lachnospirales|f__Lachnospiraceae|g__Agathobacter|s__Agathobacter_sp900547695	TPOAb	62	0.0572869	0.986422
k__Bacteria|p__Firmicutes_A|c__Clostridia|o__Lachnospirales|f__Lachnospiraceae|g__Agathobacter|s__Agathobacter_sp900547695	height	68	-0.0551329	0.788668
k__Bacteria|p__Firmicutes_A|c__Clostridia|o__Lachnospirales|f__Lachnospiraceae|g__Agathobacter|s__Agathobacter_sp900547695	weight	68	-0.057379	0.787476
k__Bacteria|p__Firmicutes_A|c__Clostridia|o__Lachnospirales|f__Lachnospiraceae|g__Agathobacter|s__Agathobacter_sp900547695	BMI	68	-0.118984	0.972397
k__Bacteria|p__Firmicutes_A|c__Clostridia|o__Lachnospirales|f__Lachnospiraceae|g__Agathobacter|s__Agathobacter_sp900547695	TG	64	-0.021826	0.968362
k__Bacteria|p__Firmicutes_A|c__Clostridia|o__Lachnospirales|f__Lachnospiraceae|g__Agathobacter|s__Agathobacter_sp900547695	CHOL	64	0.0834097	0.984349
k__Bacteria|p__Firmicutes_A|c__Clostridia|o__Lachnospirales|f__Lachnospiraceae|g__Agathobacter|s__Agathobacter_sp900547695	HDL	64	0.1227	0.985029
k__Bacteria|p__Firmicutes_A|c__Clostridia|o__Lachnospirales|f__Lachnospiraceae|g__Agathobacter|s__Agathobacter_sp900547695	LYM	64	0.236704	0.862274
k__Bacteria|p__Firmicutes_A|c__Clostridia|o__Lachnospirales|f__Lachnospiraceae|g__Agathobacter|s__Agathobacter_sp900547695	NEU	64	-0.231057	0.828866
k__Bacteria|p__Firmicutes_A|c__Clostridia|o__Lachnospirales|f__Lachnospiraceae|g__Agathobacter|s__Agathobacter_sp900547695	MON	64	-0.114473	0.690685
k__Bacteria|p__Firmicutes_A|c__Clostridia|o__Lachnospirales|f__Lachnospiraceae|g__Agathobacter|s__Agathobacter_sp900547695	UACR	56	0.0794942	0.807487
k__Bacteria|p__Firmicutes_A|c__Clostridia|o__Lachnospirales|f__Lachnospiraceae|g__Agathobacter|s__Agathobacter_sp900547695	onset_age	69	-0.048547	0.803227
k__Bacteria|p__Firmicutes_A|c__Clostridia|o__Lachnospirales|f__Lachnospiraceae|g__Agathobacter|s__Agathobacter_sp900547695	age	69	-0.0343879	0.858314
k__Bacteria|p__Firmicutes_A|c__Clostridia|o__Lachnospirales|f__Lachnospiraceae|g__Agathobacter|s__Agathobacter_sp900547695	Duration	69	0.0538698	0.946105
k__Bacteria|p__Firmicutes_A|c__Clostridia|o__Lachnospirales|f__Lachnospiraceae|g__Agathobacter|s__Agathobacter_sp900547695	ZnT8_level	69	-0.0237488	0.920153
k__Bacteria|p__Firmicutes_A|c__Clostridia|o__Lachnospirales|f__Lachnospiraceae|g__Agathobacter|s__Agathobacter_sp900547695	IA2_level	69	0.0817318	0.967408
k__Bacteria|p__Firmicutes_A|c__Clostridia|o__Lachnospirales|f__Lachnospiraceae|g__Agathobacter|s__Agathobacter_sp900547695	GAD_level	69	0.0321155	0.965743
k__Bacteria|p__Firmicutes_A|c__Clostridia|o__Lachnospirales|f__Lachnospiraceae|g__Agathobacter|s__Agathobacter_rectalis	HbA1c	67	0.119258	0.929113
k__Bacteria|p__Firmicutes_A|c__Clostridia|o__Lachnospirales|f__Lachnospiraceae|g__Agathobacter|s__Agathobacter_rectalis	GLU	64	-0.0707908	0.867277
k__Bacteria|p__Firmicutes_A|c__Clostridia|o__Lachnospirales|f__Lachnospiraceae|g__Agathobacter|s__Agathobacter_rectalis	TPOAb	62	-0.0208502	0.986422
k__Bacteria|p__Firmicutes_A|c__Clostridia|o__Lachnospirales|f__Lachnospiraceae|g__Agathobacter|s__Agathobacter_rectalis	height	68	0.0219348	0.911859
k__Bacteria|p__Firmicutes_A|c__Clostridia|o__Lachnospirales|f__Lachnospiraceae|g__Agathobacter|s__Agathobacter_rectalis	weight	68	0.0471859	0.828226
k__Bacteria|p__Firmicutes_A|c__Clostridia|o__Lachnospirales|f__Lachnospiraceae|g__Agathobacter|s__Agathobacter_rectalis	BMI	68	0.0254612	0.972397
k__Bacteria|p__Firmicutes_A|c__Clostridia|o__Lachnospirales|f__Lachnospiraceae|g__Agathobacter|s__Agathobacter_rectalis	TG	64	0.0262233	0.968362
k__Bacteria|p__Firmicutes_A|c__Clostridia|o__Lachnospirales|f__Lachnospiraceae|g__Agathobacter|s__Agathobacter_rectalis	CHOL	64	0.0459062	0.984349
k__Bacteria|p__Firmicutes_A|c__Clostridia|o__Lachnospirales|f__Lachnospiraceae|g__Agathobacter|s__Agathobacter_rectalis	HDL	64	0.0930957	0.985029
k__Bacteria|p__Firmicutes_A|c__Clostridia|o__Lachnospirales|f__Lachnospiraceae|g__Agathobacter|s__Agathobacter_rectalis	LYM	64	0.18027	0.862274
k__Bacteria|p__Firmicutes_A|c__Clostridia|o__Lachnospirales|f__Lachnospiraceae|g__Agathobacter|s__Agathobacter_rectalis	NEU	64	-0.1569	0.828866
k__Bacteria|p__Firmicutes_A|c__Clostridia|o__Lachnospirales|f__Lachnospiraceae|g__Agathobacter|s__Agathobacter_rectalis	MON	64	-0.0231191	0.981897
k__Bacteria|p__Firmicutes_A|c__Clostridia|o__Lachnospirales|f__Lachnospiraceae|g__Agathobacter|s__Agathobacter_rectalis	UACR	56	-0.0747779	0.807487
k__Bacteria|p__Firmicutes_A|c__Clostridia|o__Lachnospirales|f__Lachnospiraceae|g__Agathobacter|s__Agathobacter_rectalis	onset_age	69	0.0565133	0.77595
k__Bacteria|p__Firmicutes_A|c__Clostridia|o__Lachnospirales|f__Lachnospiraceae|g__Agathobacter|s__Agathobacter_rectalis	age	69	0.0636597	0.712988
k__Bacteria|p__Firmicutes_A|c__Clostridia|o__Lachnospirales|f__Lachnospiraceae|g__Agathobacter|s__Agathobacter_rectalis	Duration	69	0.0420795	0.946105
k__Bacteria|p__Firmicutes_A|c__Clostridia|o__Lachnospirales|f__Lachnospiraceae|g__Agathobacter|s__Agathobacter_rectalis	ZnT8_level	69	0.0824268	0.920153
k__Bacteria|p__Firmicutes_A|c__Clostridia|o__Lachnospirales|f__Lachnospiraceae|g__Agathobacter|s__Agathobacter_rectalis	IA2_level	69	0.137669	0.967408
k__Bacteria|p__Firmicutes_A|c__Clostridia|o__Lachnospirales|f__Lachnospiraceae|g__Agathobacter|s__Agathobacter_rectalis	GAD_level	69	0.042163	0.965743
k__Bacteria|p__Firmicutes_A|c__Clostridia|o__Lachnospirales|f__Lachnospiraceae|g__TF01-11|s__TF01-11_sp001414325	HbA1c	67	-0.213733	0.595418
k__Bacteria|p__Firmicutes_A|c__Clostridia|o__Lachnospirales|f__Lachnospiraceae|g__TF01-11|s__TF01-11_sp001414325	GLU	64	-0.186661	0.638766
k__Bacteria|p__Firmicutes_A|c__Clostridia|o__Lachnospirales|f__Lachnospiraceae|g__TF01-11|s__TF01-11_sp001414325	TPOAb	62	0.1517	0.926539
k__Bacteria|p__Firmicutes_A|c__Clostridia|o__Lachnospirales|f__Lachnospiraceae|g__TF01-11|s__TF01-11_sp001414325	height	68	-0.177139	0.596073
k__Bacteria|p__Firmicutes_A|c__Clostridia|o__Lachnospirales|f__Lachnospiraceae|g__TF01-11|s__TF01-11_sp001414325	weight	68	-0.238621	0.537433
k__Bacteria|p__Firmicutes_A|c__Clostridia|o__Lachnospirales|f__Lachnospiraceae|g__TF01-11|s__TF01-11_sp001414325	BMI	68	-0.257494	0.972397
k__Bacteria|p__Firmicutes_A|c__Clostridia|o__Lachnospirales|f__Lachnospiraceae|g__TF01-11|s__TF01-11_sp001414325	TG	64	-0.335612	0.145298
k__Bacteria|p__Firmicutes_A|c__Clostridia|o__Lachnospirales|f__Lachnospiraceae|g__TF01-11|s__TF01-11_sp001414325	CHOL	64	0.00634216	0.984349
k__Bacteria|p__Firmicutes_A|c__Clostridia|o__Lachnospirales|f__Lachnospiraceae|g__TF01-11|s__TF01-11_sp001414325	HDL	64	0.0453114	0.985029
k__Bacteria|p__Firmicutes_A|c__Clostridia|o__Lachnospirales|f__Lachnospiraceae|g__TF01-11|s__TF01-11_sp001414325	LYM	64	0.0104627	0.952398
k__Bacteria|p__Firmicutes_A|c__Clostridia|o__Lachnospirales|f__Lachnospiraceae|g__TF01-11|s__TF01-11_sp001414325	NEU	64	-0.0289623	0.940992
k__Bacteria|p__Firmicutes_A|c__Clostridia|o__Lachnospirales|f__Lachnospiraceae|g__TF01-11|s__TF01-11_sp001414325	MON	64	0.18202	0.422477
k__Bacteria|p__Firmicutes_A|c__Clostridia|o__Lachnospirales|f__Lachnospiraceae|g__TF01-11|s__TF01-11_sp001414325	UACR	56	0.0335612	0.970219
k__Bacteria|p__Firmicutes_A|c__Clostridia|o__Lachnospirales|f__Lachnospiraceae|g__TF01-11|s__TF01-11_sp001414325	onset_age	69	-0.193896	0.377695
k__Bacteria|p__Firmicutes_A|c__Clostridia|o__Lachnospirales|f__Lachnospiraceae|g__TF01-11|s__TF01-11_sp001414325	age	69	-0.254145	0.270802
k__Bacteria|p__Firmicutes_A|c__Clostridia|o__Lachnospirales|f__Lachnospiraceae|g__TF01-11|s__TF01-11_sp001414325	Duration	69	-0.13037	0.946105
k__Bacteria|p__Firmicutes_A|c__Clostridia|o__Lachnospirales|f__Lachnospiraceae|g__TF01-11|s__TF01-11_sp001414325	ZnT8_level	69	-0.105774	0.920153
k__Bacteria|p__Firmicutes_A|c__Clostridia|o__Lachnospirales|f__Lachnospiraceae|g__TF01-11|s__TF01-11_sp001414325	IA2_level	69	0.00456704	0.976468
k__Bacteria|p__Firmicutes_A|c__Clostridia|o__Lachnospirales|f__Lachnospiraceae|g__TF01-11|s__TF01-11_sp001414325	GAD_level	69	-0.123968	0.907372
k__Bacteria|p__Firmicutes_A|c__Clostridia|o__Lachnospirales|f__Lachnospiraceae|g__TF01-11|s__TF01-11_sp003529475	HbA1c	67	-0.24856	0.463631
k__Bacteria|p__Firmicutes_A|c__Clostridia|o__Lachnospirales|f__Lachnospiraceae|g__TF01-11|s__TF01-11_sp003529475	GLU	64	-0.0954485	0.826325
k__Bacteria|p__Firmicutes_A|c__Clostridia|o__Lachnospirales|f__Lachnospiraceae|g__TF01-11|s__TF01-11_sp003529475	TPOAb	62	-0.0606086	0.986422
k__Bacteria|p__Firmicutes_A|c__Clostridia|o__Lachnospirales|f__Lachnospiraceae|g__TF01-11|s__TF01-11_sp003529475	height	68	-0.124927	0.610758
k__Bacteria|p__Firmicutes_A|c__Clostridia|o__Lachnospirales|f__Lachnospiraceae|g__TF01-11|s__TF01-11_sp003529475	weight	68	-0.0886072	0.766224
k__Bacteria|p__Firmicutes_A|c__Clostridia|o__Lachnospirales|f__Lachnospiraceae|g__TF01-11|s__TF01-11_sp003529475	BMI	68	-0.0212431	0.972397
k__Bacteria|p__Firmicutes_A|c__Clostridia|o__Lachnospirales|f__Lachnospiraceae|g__TF01-11|s__TF01-11_sp003529475	TG	64	-0.127108	0.643659
k__Bacteria|p__Firmicutes_A|c__Clostridia|o__Lachnospirales|f__Lachnospiraceae|g__TF01-11|s__TF01-11_sp003529475	CHOL	64	-0.177329	0.984349
k__Bacteria|p__Firmicutes_A|c__Clostridia|o__Lachnospirales|f__Lachnospiraceae|g__TF01-11|s__TF01-11_sp003529475	HDL	64	-0.0659638	0.985029
k__Bacteria|p__Firmicutes_A|c__Clostridia|o__Lachnospirales|f__Lachnospiraceae|g__TF01-11|s__TF01-11_sp003529475	LYM	64	0.0294421	0.948594
k__Bacteria|p__Firmicutes_A|c__Clostridia|o__Lachnospirales|f__Lachnospiraceae|g__TF01-11|s__TF01-11_sp003529475	NEU	64	0.0474844	0.940992
k__Bacteria|p__Firmicutes_A|c__Clostridia|o__Lachnospirales|f__Lachnospiraceae|g__TF01-11|s__TF01-11_sp003529475	MON	64	0.193133	0.422477
k__Bacteria|p__Firmicutes_A|c__Clostridia|o__Lachnospirales|f__Lachnospiraceae|g__TF01-11|s__TF01-11_sp003529475	UACR	56	-0.12242	0.665786
k__Bacteria|p__Firmicutes_A|c__Clostridia|o__Lachnospirales|f__Lachnospiraceae|g__TF01-11|s__TF01-11_sp003529475	onset_age	69	-0.267895	0.169312
k__Bacteria|p__Firmicutes_A|c__Clostridia|o__Lachnospirales|f__Lachnospiraceae|g__TF01-11|s__TF01-11_sp003529475	age	69	-0.194104	0.357545
k__Bacteria|p__Firmicutes_A|c__Clostridia|o__Lachnospirales|f__Lachnospiraceae|g__TF01-11|s__TF01-11_sp003529475	Duration	69	0.144353	0.946105
k__Bacteria|p__Firmicutes_A|c__Clostridia|o__Lachnospirales|f__Lachnospiraceae|g__TF01-11|s__TF01-11_sp003529475	ZnT8_level	69	-0.0188712	0.920153
k__Bacteria|p__Firmicutes_A|c__Clostridia|o__Lachnospirales|f__Lachnospiraceae|g__TF01-11|s__TF01-11_sp003529475	IA2_level	69	-0.0542199	0.976468
k__Bacteria|p__Firmicutes_A|c__Clostridia|o__Lachnospirales|f__Lachnospiraceae|g__TF01-11|s__TF01-11_sp003529475	GAD_level	69	0.0122397	0.966766
k__Bacteria|p__Firmicutes_A|c__Clostridia|o__Lachnospirales|f__Lachnospiraceae|g__Mediterraneibacter|s__Mediterraneibacter_lactaris	HbA1c	67	-0.0612863	0.929113
k__Bacteria|p__Firmicutes_A|c__Clostridia|o__Lachnospirales|f__Lachnospiraceae|g__Mediterraneibacter|s__Mediterraneibacter_lactaris	GLU	64	-0.029397	0.955469
k__Bacteria|p__Firmicutes_A|c__Clostridia|o__Lachnospirales|f__Lachnospiraceae|g__Mediterraneibacter|s__Mediterraneibacter_lactaris	TPOAb	62	-0.0172474	0.986422
k__Bacteria|p__Firmicutes_A|c__Clostridia|o__Lachnospirales|f__Lachnospiraceae|g__Mediterraneibacter|s__Mediterraneibacter_lactaris	height	68	0.200449	0.520517
k__Bacteria|p__Firmicutes_A|c__Clostridia|o__Lachnospirales|f__Lachnospiraceae|g__Mediterraneibacter|s__Mediterraneibacter_lactaris	weight	68	0.0943909	0.763083
k__Bacteria|p__Firmicutes_A|c__Clostridia|o__Lachnospirales|f__Lachnospiraceae|g__Mediterraneibacter|s__Mediterraneibacter_lactaris	BMI	68	-0.134272	0.972397
k__Bacteria|p__Firmicutes_A|c__Clostridia|o__Lachnospirales|f__Lachnospiraceae|g__Mediterraneibacter|s__Mediterraneibacter_lactaris	TG	64	0.00600044	0.997707
k__Bacteria|p__Firmicutes_A|c__Clostridia|o__Lachnospirales|f__Lachnospiraceae|g__Mediterraneibacter|s__Mediterraneibacter_lactaris	CHOL	64	0.0577663	0.984349
k__Bacteria|p__Firmicutes_A|c__Clostridia|o__Lachnospirales|f__Lachnospiraceae|g__Mediterraneibacter|s__Mediterraneibacter_lactaris	HDL	64	0.115305	0.985029
k__Bacteria|p__Firmicutes_A|c__Clostridia|o__Lachnospirales|f__Lachnospiraceae|g__Mediterraneibacter|s__Mediterraneibacter_lactaris	LYM	64	0.147233	0.862274
k__Bacteria|p__Firmicutes_A|c__Clostridia|o__Lachnospirales|f__Lachnospiraceae|g__Mediterraneibacter|s__Mediterraneibacter_lactaris	NEU	64	-0.176109	0.828866
k__Bacteria|p__Firmicutes_A|c__Clostridia|o__Lachnospirales|f__Lachnospiraceae|g__Mediterraneibacter|s__Mediterraneibacter_lactaris	MON	64	-0.210982	0.422477
k__Bacteria|p__Firmicutes_A|c__Clostridia|o__Lachnospirales|f__Lachnospiraceae|g__Mediterraneibacter|s__Mediterraneibacter_lactaris	UACR	56	0.126247	0.66301
k__Bacteria|p__Firmicutes_A|c__Clostridia|o__Lachnospirales|f__Lachnospiraceae|g__Mediterraneibacter|s__Mediterraneibacter_lactaris	onset_age	69	0.236303	0.219293
k__Bacteria|p__Firmicutes_A|c__Clostridia|o__Lachnospirales|f__Lachnospiraceae|g__Mediterraneibacter|s__Mediterraneibacter_lactaris	age	69	0.207351	0.357545
k__Bacteria|p__Firmicutes_A|c__Clostridia|o__Lachnospirales|f__Lachnospiraceae|g__Mediterraneibacter|s__Mediterraneibacter_lactaris	Duration	69	-0.0137097	0.985015
k__Bacteria|p__Firmicutes_A|c__Clostridia|o__Lachnospirales|f__Lachnospiraceae|g__Mediterraneibacter|s__Mediterraneibacter_lactaris	ZnT8_level	69	-0.0947031	0.920153
k__Bacteria|p__Firmicutes_A|c__Clostridia|o__Lachnospirales|f__Lachnospiraceae|g__Mediterraneibacter|s__Mediterraneibacter_lactaris	IA2_level	69	0.115272	0.967408
k__Bacteria|p__Firmicutes_A|c__Clostridia|o__Lachnospirales|f__Lachnospiraceae|g__Mediterraneibacter|s__Mediterraneibacter_lactaris	GAD_level	69	0.126489	0.907372
k__Bacteria|p__Firmicutes_A|c__Clostridia|o__Lachnospirales|f__Lachnospiraceae|g__Lachnospira|s__Lachnospira_sp900316325	HbA1c	67	0.0249618	0.929113
k__Bacteria|p__Firmicutes_A|c__Clostridia|o__Lachnospirales|f__Lachnospiraceae|g__Lachnospira|s__Lachnospira_sp900316325	GLU	64	-0.0806356	0.867277
k__Bacteria|p__Firmicutes_A|c__Clostridia|o__Lachnospirales|f__Lachnospiraceae|g__Lachnospira|s__Lachnospira_sp900316325	TPOAb	62	-0.0188572	0.986422
k__Bacteria|p__Firmicutes_A|c__Clostridia|o__Lachnospirales|f__Lachnospiraceae|g__Lachnospira|s__Lachnospira_sp900316325	height	68	-0.0202549	0.911859
k__Bacteria|p__Firmicutes_A|c__Clostridia|o__Lachnospirales|f__Lachnospiraceae|g__Lachnospira|s__Lachnospira_sp900316325	weight	68	-0.0607958	0.787476
k__Bacteria|p__Firmicutes_A|c__Clostridia|o__Lachnospirales|f__Lachnospiraceae|g__Lachnospira|s__Lachnospira_sp900316325	BMI	68	-0.0852205	0.972397
k__Bacteria|p__Firmicutes_A|c__Clostridia|o__Lachnospirales|f__Lachnospiraceae|g__Lachnospira|s__Lachnospira_sp900316325	TG	64	-0.123284	0.653501
k__Bacteria|p__Firmicutes_A|c__Clostridia|o__Lachnospirales|f__Lachnospiraceae|g__Lachnospira|s__Lachnospira_sp900316325	CHOL	64	-0.0508517	0.984349
k__Bacteria|p__Firmicutes_A|c__Clostridia|o__Lachnospirales|f__Lachnospiraceae|g__Lachnospira|s__Lachnospira_sp900316325	HDL	64	0.0579043	0.985029
k__Bacteria|p__Firmicutes_A|c__Clostridia|o__Lachnospirales|f__Lachnospiraceae|g__Lachnospira|s__Lachnospira_sp900316325	LYM	64	0.0563658	0.948594
k__Bacteria|p__Firmicutes_A|c__Clostridia|o__Lachnospirales|f__Lachnospiraceae|g__Lachnospira|s__Lachnospira_sp900316325	NEU	64	-0.0878713	0.828866
k__Bacteria|p__Firmicutes_A|c__Clostridia|o__Lachnospirales|f__Lachnospiraceae|g__Lachnospira|s__Lachnospira_sp900316325	MON	64	0.177552	0.422477
k__Bacteria|p__Firmicutes_A|c__Clostridia|o__Lachnospirales|f__Lachnospiraceae|g__Lachnospira|s__Lachnospira_sp900316325	UACR	56	0.195694	0.425377
k__Bacteria|p__Firmicutes_A|c__Clostridia|o__Lachnospirales|f__Lachnospiraceae|g__Lachnospira|s__Lachnospira_sp900316325	onset_age	69	-0.0824403	0.668456
k__Bacteria|p__Firmicutes_A|c__Clostridia|o__Lachnospirales|f__Lachnospiraceae|g__Lachnospira|s__Lachnospira_sp900316325	age	69	-0.0890761	0.58338
k__Bacteria|p__Firmicutes_A|c__Clostridia|o__Lachnospirales|f__Lachnospiraceae|g__Lachnospira|s__Lachnospira_sp900316325	Duration	69	0.00577633	0.985015
k__Bacteria|p__Firmicutes_A|c__Clostridia|o__Lachnospirales|f__Lachnospiraceae|g__Lachnospira|s__Lachnospira_sp900316325	ZnT8_level	69	-0.0689813	0.920153
k__Bacteria|p__Firmicutes_A|c__Clostridia|o__Lachnospirales|f__Lachnospiraceae|g__Lachnospira|s__Lachnospira_sp900316325	IA2_level	69	0.00518816	0.976468
k__Bacteria|p__Firmicutes_A|c__Clostridia|o__Lachnospirales|f__Lachnospiraceae|g__Lachnospira|s__Lachnospira_sp900316325	GAD_level	69	-0.235221	0.907372
k__Bacteria|p__Firmicutes_A|c__Clostridia|o__Lachnospirales|f__Lachnospiraceae|g__Lachnospira|s__Lachnospira_sp003537285	HbA1c	67	-0.17629	0.767833
k__Bacteria|p__Firmicutes_A|c__Clostridia|o__Lachnospirales|f__Lachnospiraceae|g__Lachnospira|s__Lachnospira_sp003537285	GLU	64	-0.18064	0.638766
k__Bacteria|p__Firmicutes_A|c__Clostridia|o__Lachnospirales|f__Lachnospiraceae|g__Lachnospira|s__Lachnospira_sp003537285	TPOAb	62	0.0387619	0.986422
k__Bacteria|p__Firmicutes_A|c__Clostridia|o__Lachnospirales|f__Lachnospiraceae|g__Lachnospira|s__Lachnospira_sp003537285	height	68	-0.318465	0.322137
k__Bacteria|p__Firmicutes_A|c__Clostridia|o__Lachnospirales|f__Lachnospiraceae|g__Lachnospira|s__Lachnospira_sp003537285	weight	68	-0.316615	0.338098
k__Bacteria|p__Firmicutes_A|c__Clostridia|o__Lachnospirales|f__Lachnospiraceae|g__Lachnospira|s__Lachnospira_sp003537285	BMI	68	-0.188917	0.972397
k__Bacteria|p__Firmicutes_A|c__Clostridia|o__Lachnospirales|f__Lachnospiraceae|g__Lachnospira|s__Lachnospira_sp003537285	TG	64	-0.290471	0.161605
k__Bacteria|p__Firmicutes_A|c__Clostridia|o__Lachnospirales|f__Lachnospiraceae|g__Lachnospira|s__Lachnospira_sp003537285	CHOL	64	-0.0550646	0.984349
k__Bacteria|p__Firmicutes_A|c__Clostridia|o__Lachnospirales|f__Lachnospiraceae|g__Lachnospira|s__Lachnospira_sp003537285	HDL	64	0.128493	0.985029
k__Bacteria|p__Firmicutes_A|c__Clostridia|o__Lachnospirales|f__Lachnospiraceae|g__Lachnospira|s__Lachnospira_sp003537285	LYM	64	-0.0941871	0.862274
k__Bacteria|p__Firmicutes_A|c__Clostridia|o__Lachnospirales|f__Lachnospiraceae|g__Lachnospira|s__Lachnospira_sp003537285	NEU	64	0.101311	0.828866
k__Bacteria|p__Firmicutes_A|c__Clostridia|o__Lachnospirales|f__Lachnospiraceae|g__Lachnospira|s__Lachnospira_sp003537285	MON	64	0.085534	0.763765
k__Bacteria|p__Firmicutes_A|c__Clostridia|o__Lachnospirales|f__Lachnospiraceae|g__Lachnospira|s__Lachnospira_sp003537285	UACR	56	0.0889952	0.807487
k__Bacteria|p__Firmicutes_A|c__Clostridia|o__Lachnospirales|f__Lachnospiraceae|g__Lachnospira|s__Lachnospira_sp003537285	onset_age	69	-0.387718	0.0647615
k__Bacteria|p__Firmicutes_A|c__Clostridia|o__Lachnospirales|f__Lachnospiraceae|g__Lachnospira|s__Lachnospira_sp003537285	age	69	-0.403848	0.0376515
k__Bacteria|p__Firmicutes_A|c__Clostridia|o__Lachnospirales|f__Lachnospiraceae|g__Lachnospira|s__Lachnospira_sp003537285	Duration	69	-0.0873579	0.946105
k__Bacteria|p__Firmicutes_A|c__Clostridia|o__Lachnospirales|f__Lachnospiraceae|g__Lachnospira|s__Lachnospira_sp003537285	ZnT8_level	69	-0.0412134	0.920153
k__Bacteria|p__Firmicutes_A|c__Clostridia|o__Lachnospirales|f__Lachnospiraceae|g__Lachnospira|s__Lachnospira_sp003537285	IA2_level	69	-0.0472415	0.976468
k__Bacteria|p__Firmicutes_A|c__Clostridia|o__Lachnospirales|f__Lachnospiraceae|g__Lachnospira|s__Lachnospira_sp003537285	GAD_level	69	-0.064304	0.965743
k__Bacteria|p__Firmicutes_A|c__Clostridia|o__Lachnospirales|f__Lachnospiraceae|g__Lachnospira|s__Lachnospira_eligens_A	HbA1c	67	-0.201232	0.64093
k__Bacteria|p__Firmicutes_A|c__Clostridia|o__Lachnospirales|f__Lachnospiraceae|g__Lachnospira|s__Lachnospira_eligens_A	GLU	64	-0.169032	0.656494
k__Bacteria|p__Firmicutes_A|c__Clostridia|o__Lachnospirales|f__Lachnospiraceae|g__Lachnospira|s__Lachnospira_eligens_A	TPOAb	62	0.0729756	0.986422
k__Bacteria|p__Firmicutes_A|c__Clostridia|o__Lachnospirales|f__Lachnospiraceae|g__Lachnospira|s__Lachnospira_eligens_A	height	68	-0.280227	0.335357
k__Bacteria|p__Firmicutes_A|c__Clostridia|o__Lachnospirales|f__Lachnospiraceae|g__Lachnospira|s__Lachnospira_eligens_A	weight	68	-0.279871	0.338098
k__Bacteria|p__Firmicutes_A|c__Clostridia|o__Lachnospirales|f__Lachnospiraceae|g__Lachnospira|s__Lachnospira_eligens_A	BMI	68	-0.164944	0.972397
k__Bacteria|p__Firmicutes_A|c__Clostridia|o__Lachnospirales|f__Lachnospiraceae|g__Lachnospira|s__Lachnospira_eligens_A	TG	64	-0.262118	0.197204
k__Bacteria|p__Firmicutes_A|c__Clostridia|o__Lachnospirales|f__Lachnospiraceae|g__Lachnospira|s__Lachnospira_eligens_A	CHOL	64	-0.0933465	0.984349
k__Bacteria|p__Firmicutes_A|c__Clostridia|o__Lachnospirales|f__Lachnospiraceae|g__Lachnospira|s__Lachnospira_eligens_A	HDL	64	0.0923859	0.985029
k__Bacteria|p__Firmicutes_A|c__Clostridia|o__Lachnospirales|f__Lachnospiraceae|g__Lachnospira|s__Lachnospira_eligens_A	LYM	64	-0.11873	0.862274
k__Bacteria|p__Firmicutes_A|c__Clostridia|o__Lachnospirales|f__Lachnospiraceae|g__Lachnospira|s__Lachnospira_eligens_A	NEU	64	0.123313	0.828866
k__Bacteria|p__Firmicutes_A|c__Clostridia|o__Lachnospirales|f__Lachnospiraceae|g__Lachnospira|s__Lachnospira_eligens_A	MON	64	0.0664017	0.869764
k__Bacteria|p__Firmicutes_A|c__Clostridia|o__Lachnospirales|f__Lachnospiraceae|g__Lachnospira|s__Lachnospira_eligens_A	UACR	56	0.127751	0.66301
k__Bacteria|p__Firmicutes_A|c__Clostridia|o__Lachnospirales|f__Lachnospiraceae|g__Lachnospira|s__Lachnospira_eligens_A	onset_age	69	-0.35472	0.0904908
k__Bacteria|p__Firmicutes_A|c__Clostridia|o__Lachnospirales|f__Lachnospiraceae|g__Lachnospira|s__Lachnospira_eligens_A	age	69	-0.37284	0.0521504
k__Bacteria|p__Firmicutes_A|c__Clostridia|o__Lachnospirales|f__Lachnospiraceae|g__Lachnospira|s__Lachnospira_eligens_A	Duration	69	-0.0716192	0.946105
k__Bacteria|p__Firmicutes_A|c__Clostridia|o__Lachnospirales|f__Lachnospiraceae|g__Lachnospira|s__Lachnospira_eligens_A	ZnT8_level	69	-0.0530878	0.920153
k__Bacteria|p__Firmicutes_A|c__Clostridia|o__Lachnospirales|f__Lachnospiraceae|g__Lachnospira|s__Lachnospira_eligens_A	IA2_level	69	-0.0677019	0.967408
k__Bacteria|p__Firmicutes_A|c__Clostridia|o__Lachnospirales|f__Lachnospiraceae|g__Lachnospira|s__Lachnospira_eligens_A	GAD_level	69	-0.0644867	0.965743
k__Bacteria|p__Firmicutes_A|c__Clostridia|o__Lachnospirales|f__Lachnospiraceae|g__Roseburia|s__Roseburia_hominis	HbA1c	67	0.0158757	0.942014
k__Bacteria|p__Firmicutes_A|c__Clostridia|o__Lachnospirales|f__Lachnospiraceae|g__Roseburia|s__Roseburia_hominis	GLU	64	-0.124548	0.826325
k__Bacteria|p__Firmicutes_A|c__Clostridia|o__Lachnospirales|f__Lachnospiraceae|g__Roseburia|s__Roseburia_hominis	TPOAb	62	-0.108952	0.986422
k__Bacteria|p__Firmicutes_A|c__Clostridia|o__Lachnospirales|f__Lachnospiraceae|g__Roseburia|s__Roseburia_hominis	height	68	-0.106429	0.663149
k__Bacteria|p__Firmicutes_A|c__Clostridia|o__Lachnospirales|f__Lachnospiraceae|g__Roseburia|s__Roseburia_hominis	weight	68	-0.101072	0.759964
k__Bacteria|p__Firmicutes_A|c__Clostridia|o__Lachnospirales|f__Lachnospiraceae|g__Roseburia|s__Roseburia_hominis	BMI	68	-0.124653	0.972397
k__Bacteria|p__Firmicutes_A|c__Clostridia|o__Lachnospirales|f__Lachnospiraceae|g__Roseburia|s__Roseburia_hominis	TG	64	-0.251789	0.223707
k__Bacteria|p__Firmicutes_A|c__Clostridia|o__Lachnospirales|f__Lachnospiraceae|g__Roseburia|s__Roseburia_hominis	CHOL	64	0.145778	0.984349
k__Bacteria|p__Firmicutes_A|c__Clostridia|o__Lachnospirales|f__Lachnospiraceae|g__Roseburia|s__Roseburia_hominis	HDL	64	0.167279	0.985029
k__Bacteria|p__Firmicutes_A|c__Clostridia|o__Lachnospirales|f__Lachnospiraceae|g__Roseburia|s__Roseburia_hominis	LYM	64	0.0379816	0.948594
k__Bacteria|p__Firmicutes_A|c__Clostridia|o__Lachnospirales|f__Lachnospiraceae|g__Roseburia|s__Roseburia_hominis	NEU	64	0.0427909	0.940992
k__Bacteria|p__Firmicutes_A|c__Clostridia|o__Lachnospirales|f__Lachnospiraceae|g__Roseburia|s__Roseburia_hominis	MON	64	0.000801952	0.994982
k__Bacteria|p__Firmicutes_A|c__Clostridia|o__Lachnospirales|f__Lachnospiraceae|g__Roseburia|s__Roseburia_hominis	UACR	56	0.00437457	0.986836
k__Bacteria|p__Firmicutes_A|c__Clostridia|o__Lachnospirales|f__Lachnospiraceae|g__Roseburia|s__Roseburia_hominis	onset_age	69	-0.102119	0.647101
k__Bacteria|p__Firmicutes_A|c__Clostridia|o__Lachnospirales|f__Lachnospiraceae|g__Roseburia|s__Roseburia_hominis	age	69	-0.111532	0.538917
k__Bacteria|p__Firmicutes_A|c__Clostridia|o__Lachnospirales|f__Lachnospiraceae|g__Roseburia|s__Roseburia_hominis	Duration	69	-0.0303989	0.985015
k__Bacteria|p__Firmicutes_A|c__Clostridia|o__Lachnospirales|f__Lachnospiraceae|g__Roseburia|s__Roseburia_hominis	ZnT8_level	69	-0.0703697	0.920153
k__Bacteria|p__Firmicutes_A|c__Clostridia|o__Lachnospirales|f__Lachnospiraceae|g__Roseburia|s__Roseburia_hominis	IA2_level	69	-0.0131531	0.976468
k__Bacteria|p__Firmicutes_A|c__Clostridia|o__Lachnospirales|f__Lachnospiraceae|g__Roseburia|s__Roseburia_hominis	GAD_level	69	-0.0376324	0.965743
k__Bacteria|p__Firmicutes_A|c__Clostridia|o__Lachnospirales|f__Lachnospiraceae|g__Blautia_A|s__Blautia_A_sp900066145	HbA1c	67	-0.24826	0.463631
k__Bacteria|p__Firmicutes_A|c__Clostridia|o__Lachnospirales|f__Lachnospiraceae|g__Blautia_A|s__Blautia_A_sp900066145	GLU	64	-0.238564	0.638766
k__Bacteria|p__Firmicutes_A|c__Clostridia|o__Lachnospirales|f__Lachnospiraceae|g__Blautia_A|s__Blautia_A_sp900066145	TPOAb	62	-0.0222811	0.986422
k__Bacteria|p__Firmicutes_A|c__Clostridia|o__Lachnospirales|f__Lachnospiraceae|g__Blautia_A|s__Blautia_A_sp900066145	height	68	-0.0893428	0.695033
k__Bacteria|p__Firmicutes_A|c__Clostridia|o__Lachnospirales|f__Lachnospiraceae|g__Blautia_A|s__Blautia_A_sp900066145	weight	68	-0.147132	0.746059
k__Bacteria|p__Firmicutes_A|c__Clostridia|o__Lachnospirales|f__Lachnospiraceae|g__Blautia_A|s__Blautia_A_sp900066145	BMI	68	-0.152595	0.972397
k__Bacteria|p__Firmicutes_A|c__Clostridia|o__Lachnospirales|f__Lachnospiraceae|g__Blautia_A|s__Blautia_A_sp900066145	TG	64	0.0881285	0.810523
k__Bacteria|p__Firmicutes_A|c__Clostridia|o__Lachnospirales|f__Lachnospiraceae|g__Blautia_A|s__Blautia_A_sp900066145	CHOL	64	0.0829059	0.984349
k__Bacteria|p__Firmicutes_A|c__Clostridia|o__Lachnospirales|f__Lachnospiraceae|g__Blautia_A|s__Blautia_A_sp900066145	HDL	64	0.0779384	0.985029
k__Bacteria|p__Firmicutes_A|c__Clostridia|o__Lachnospirales|f__Lachnospiraceae|g__Blautia_A|s__Blautia_A_sp900066145	LYM	64	0.120905	0.862274
k__Bacteria|p__Firmicutes_A|c__Clostridia|o__Lachnospirales|f__Lachnospiraceae|g__Blautia_A|s__Blautia_A_sp900066145	NEU	64	-0.0929311	0.828866
k__Bacteria|p__Firmicutes_A|c__Clostridia|o__Lachnospirales|f__Lachnospiraceae|g__Blautia_A|s__Blautia_A_sp900066145	MON	64	-0.00185595	0.994982
k__Bacteria|p__Firmicutes_A|c__Clostridia|o__Lachnospirales|f__Lachnospiraceae|g__Blautia_A|s__Blautia_A_sp900066145	UACR	56	0.0593985	0.880374
k__Bacteria|p__Firmicutes_A|c__Clostridia|o__Lachnospirales|f__Lachnospiraceae|g__Blautia_A|s__Blautia_A_sp900066145	onset_age	69	-0.159673	0.451719
k__Bacteria|p__Firmicutes_A|c__Clostridia|o__Lachnospirales|f__Lachnospiraceae|g__Blautia_A|s__Blautia_A_sp900066145	age	69	-0.163662	0.465496
k__Bacteria|p__Firmicutes_A|c__Clostridia|o__Lachnospirales|f__Lachnospiraceae|g__Blautia_A|s__Blautia_A_sp900066145	Duration	69	0.008043	0.985015
k__Bacteria|p__Firmicutes_A|c__Clostridia|o__Lachnospirales|f__Lachnospiraceae|g__Blautia_A|s__Blautia_A_sp900066145	ZnT8_level	69	-0.173659	0.623879
k__Bacteria|p__Firmicutes_A|c__Clostridia|o__Lachnospirales|f__Lachnospiraceae|g__Blautia_A|s__Blautia_A_sp900066145	IA2_level	69	-0.0145049	0.976468
k__Bacteria|p__Firmicutes_A|c__Clostridia|o__Lachnospirales|f__Lachnospiraceae|g__Blautia_A|s__Blautia_A_sp900066145	GAD_level	69	-0.0620753	0.965743
k__Bacteria|p__Bacteroidota|c__Bacteroidia|o__Bacteroidales|f__Tannerellaceae|g__Parabacteroides|s__Parabacteroides_goldsteinii	HbA1c	67	0.157499	0.824925
k__Bacteria|p__Bacteroidota|c__Bacteroidia|o__Bacteroidales|f__Tannerellaceae|g__Parabacteroides|s__Parabacteroides_goldsteinii	GLU	64	0.220614	0.638766
k__Bacteria|p__Bacteroidota|c__Bacteroidia|o__Bacteroidales|f__Tannerellaceae|g__Parabacteroides|s__Parabacteroides_goldsteinii	TPOAb	62	0.169101	0.926539
k__Bacteria|p__Bacteroidota|c__Bacteroidia|o__Bacteroidales|f__Tannerellaceae|g__Parabacteroides|s__Parabacteroides_goldsteinii	height	68	0.310714	0.322137
k__Bacteria|p__Bacteroidota|c__Bacteroidia|o__Bacteroidales|f__Tannerellaceae|g__Parabacteroides|s__Parabacteroides_goldsteinii	weight	68	0.282409	0.338098
k__Bacteria|p__Bacteroidota|c__Bacteroidia|o__Bacteroidales|f__Tannerellaceae|g__Parabacteroides|s__Parabacteroides_goldsteinii	BMI	68	0.201132	0.972397
k__Bacteria|p__Bacteroidota|c__Bacteroidia|o__Bacteroidales|f__Tannerellaceae|g__Parabacteroides|s__Parabacteroides_goldsteinii	TG	64	0.0615617	0.879356
k__Bacteria|p__Bacteroidota|c__Bacteroidia|o__Bacteroidales|f__Tannerellaceae|g__Parabacteroides|s__Parabacteroides_goldsteinii	CHOL	64	-0.0834554	0.984349
k__Bacteria|p__Bacteroidota|c__Bacteroidia|o__Bacteroidales|f__Tannerellaceae|g__Parabacteroides|s__Parabacteroides_goldsteinii	HDL	64	-0.128859	0.985029
k__Bacteria|p__Bacteroidota|c__Bacteroidia|o__Bacteroidales|f__Tannerellaceae|g__Parabacteroides|s__Parabacteroides_goldsteinii	LYM	64	-0.0487877	0.948594
k__Bacteria|p__Bacteroidota|c__Bacteroidia|o__Bacteroidales|f__Tannerellaceae|g__Parabacteroides|s__Parabacteroides_goldsteinii	NEU	64	-0.0711121	0.871569
k__Bacteria|p__Bacteroidota|c__Bacteroidia|o__Bacteroidales|f__Tannerellaceae|g__Parabacteroides|s__Parabacteroides_goldsteinii	MON	64	-0.0916288	0.747442
k__Bacteria|p__Bacteroidota|c__Bacteroidia|o__Bacteroidales|f__Tannerellaceae|g__Parabacteroides|s__Parabacteroides_goldsteinii	UACR	56	0.194668	0.425377
k__Bacteria|p__Bacteroidota|c__Bacteroidia|o__Bacteroidales|f__Tannerellaceae|g__Parabacteroides|s__Parabacteroides_goldsteinii	onset_age	69	0.316624	0.11313
k__Bacteria|p__Bacteroidota|c__Bacteroidia|o__Bacteroidales|f__Tannerellaceae|g__Parabacteroides|s__Parabacteroides_goldsteinii	age	69	0.311355	0.119738
k__Bacteria|p__Bacteroidota|c__Bacteroidia|o__Bacteroidales|f__Tannerellaceae|g__Parabacteroides|s__Parabacteroides_goldsteinii	Duration	69	0.0411472	0.946105
k__Bacteria|p__Bacteroidota|c__Bacteroidia|o__Bacteroidales|f__Tannerellaceae|g__Parabacteroides|s__Parabacteroides_goldsteinii	ZnT8_level	69	-0.166991	0.647314
k__Bacteria|p__Bacteroidota|c__Bacteroidia|o__Bacteroidales|f__Tannerellaceae|g__Parabacteroides|s__Parabacteroides_goldsteinii	IA2_level	69	-0.0767629	0.967408
k__Bacteria|p__Bacteroidota|c__Bacteroidia|o__Bacteroidales|f__Tannerellaceae|g__Parabacteroides|s__Parabacteroides_goldsteinii	GAD_level	69	-0.129083	0.907372
k__Bacteria|p__Bacteroidota|c__Bacteroidia|o__Bacteroidales|f__Bacteroidaceae|g__Bacteroides|s__Bacteroides_nordii	HbA1c	67	-0.0571725	0.929113
k__Bacteria|p__Bacteroidota|c__Bacteroidia|o__Bacteroidales|f__Bacteroidaceae|g__Bacteroides|s__Bacteroides_nordii	GLU	64	0.256056	0.638766
k__Bacteria|p__Bacteroidota|c__Bacteroidia|o__Bacteroidales|f__Bacteroidaceae|g__Bacteroides|s__Bacteroides_nordii	TPOAb	62	0.0927527	0.986422
k__Bacteria|p__Bacteroidota|c__Bacteroidia|o__Bacteroidales|f__Bacteroidaceae|g__Bacteroides|s__Bacteroides_nordii	height	68	0.153143	0.596073
k__Bacteria|p__Bacteroidota|c__Bacteroidia|o__Bacteroidales|f__Bacteroidaceae|g__Bacteroides|s__Bacteroides_nordii	weight	68	0.0695763	0.776944
k__Bacteria|p__Bacteroidota|c__Bacteroidia|o__Bacteroidales|f__Bacteroidaceae|g__Bacteroides|s__Bacteroides_nordii	BMI	68	-0.109078	0.972397
k__Bacteria|p__Bacteroidota|c__Bacteroidia|o__Bacteroidales|f__Bacteroidaceae|g__Bacteroides|s__Bacteroides_nordii	TG	64	0.060325	0.879356
k__Bacteria|p__Bacteroidota|c__Bacteroidia|o__Bacteroidales|f__Bacteroidaceae|g__Bacteroides|s__Bacteroides_nordii	CHOL	64	0.133758	0.984349
k__Bacteria|p__Bacteroidota|c__Bacteroidia|o__Bacteroidales|f__Bacteroidaceae|g__Bacteroides|s__Bacteroides_nordii	HDL	64	0.0968735	0.985029
k__Bacteria|p__Bacteroidota|c__Bacteroidia|o__Bacteroidales|f__Bacteroidaceae|g__Bacteroides|s__Bacteroides_nordii	LYM	64	-0.0414616	0.948594
k__Bacteria|p__Bacteroidota|c__Bacteroidia|o__Bacteroidales|f__Bacteroidaceae|g__Bacteroides|s__Bacteroides_nordii	NEU	64	-0.138149	0.828866
k__Bacteria|p__Bacteroidota|c__Bacteroidia|o__Bacteroidales|f__Bacteroidaceae|g__Bacteroides|s__Bacteroides_nordii	MON	64	-0.341448	0.260408
k__Bacteria|p__Bacteroidota|c__Bacteroidia|o__Bacteroidales|f__Bacteroidaceae|g__Bacteroides|s__Bacteroides_nordii	UACR	56	0.282023	0.220846
k__Bacteria|p__Bacteroidota|c__Bacteroidia|o__Bacteroidales|f__Bacteroidaceae|g__Bacteroides|s__Bacteroides_nordii	onset_age	69	0.137748	0.510195
k__Bacteria|p__Bacteroidota|c__Bacteroidia|o__Bacteroidales|f__Bacteroidaceae|g__Bacteroides|s__Bacteroides_nordii	age	69	0.19763	0.357545
k__Bacteria|p__Bacteroidota|c__Bacteroidia|o__Bacteroidales|f__Bacteroidaceae|g__Bacteroides|s__Bacteroides_nordii	Duration	69	0.247395	0.436014
k__Bacteria|p__Bacteroidota|c__Bacteroidia|o__Bacteroidales|f__Bacteroidaceae|g__Bacteroides|s__Bacteroides_nordii	ZnT8_level	69	-0.223769	0.623879
k__Bacteria|p__Bacteroidota|c__Bacteroidia|o__Bacteroidales|f__Bacteroidaceae|g__Bacteroides|s__Bacteroides_nordii	IA2_level	69	-0.0963829	0.967408
k__Bacteria|p__Bacteroidota|c__Bacteroidia|o__Bacteroidales|f__Bacteroidaceae|g__Bacteroides|s__Bacteroides_nordii	GAD_level	69	-0.0312751	0.965743
k__Bacteria|p__Bacteroidota|c__Bacteroidia|o__Bacteroidales|f__Bacteroidaceae|g__Bacteroides|s__Bacteroides_stercorirosoris	HbA1c	67	0.030054	0.929113
k__Bacteria|p__Bacteroidota|c__Bacteroidia|o__Bacteroidales|f__Bacteroidaceae|g__Bacteroides|s__Bacteroides_stercorirosoris	GLU	64	0.278149	0.638766
k__Bacteria|p__Bacteroidota|c__Bacteroidia|o__Bacteroidales|f__Bacteroidaceae|g__Bacteroides|s__Bacteroides_stercorirosoris	TPOAb	62	-0.00817654	0.991032
k__Bacteria|p__Bacteroidota|c__Bacteroidia|o__Bacteroidales|f__Bacteroidaceae|g__Bacteroides|s__Bacteroides_stercorirosoris	height	68	-0.146442	0.596073
k__Bacteria|p__Bacteroidota|c__Bacteroidia|o__Bacteroidales|f__Bacteroidaceae|g__Bacteroides|s__Bacteroides_stercorirosoris	weight	68	-0.0800748	0.766224
k__Bacteria|p__Bacteroidota|c__Bacteroidia|o__Bacteroidales|f__Bacteroidaceae|g__Bacteroides|s__Bacteroides_stercorirosoris	BMI	68	0.0359396	0.972397
k__Bacteria|p__Bacteroidota|c__Bacteroidia|o__Bacteroidales|f__Bacteroidaceae|g__Bacteroides|s__Bacteroides_stercorirosoris	TG	64	0.0143598	0.997707
k__Bacteria|p__Bacteroidota|c__Bacteroidia|o__Bacteroidales|f__Bacteroidaceae|g__Bacteroides|s__Bacteroides_stercorirosoris	CHOL	64	0.0445554	0.984349
k__Bacteria|p__Bacteroidota|c__Bacteroidia|o__Bacteroidales|f__Bacteroidaceae|g__Bacteroides|s__Bacteroides_stercorirosoris	HDL	64	0.0145848	0.998997
k__Bacteria|p__Bacteroidota|c__Bacteroidia|o__Bacteroidales|f__Bacteroidaceae|g__Bacteroides|s__Bacteroides_stercorirosoris	LYM	64	-0.0914398	0.862274
k__Bacteria|p__Bacteroidota|c__Bacteroidia|o__Bacteroidales|f__Bacteroidaceae|g__Bacteroides|s__Bacteroides_stercorirosoris	NEU	64	0.108362	0.828866
k__Bacteria|p__Bacteroidota|c__Bacteroidia|o__Bacteroidales|f__Bacteroidaceae|g__Bacteroides|s__Bacteroides_stercorirosoris	MON	64	0.00458259	0.994982
k__Bacteria|p__Bacteroidota|c__Bacteroidia|o__Bacteroidales|f__Bacteroidaceae|g__Bacteroides|s__Bacteroides_stercorirosoris	UACR	56	0.110595	0.713481
k__Bacteria|p__Bacteroidota|c__Bacteroidia|o__Bacteroidales|f__Bacteroidaceae|g__Bacteroides|s__Bacteroides_stercorirosoris	onset_age	69	-0.255799	0.183543
k__Bacteria|p__Bacteroidota|c__Bacteroidia|o__Bacteroidales|f__Bacteroidaceae|g__Bacteroides|s__Bacteroides_stercorirosoris	age	69	-0.18864	0.373249
k__Bacteria|p__Bacteroidota|c__Bacteroidia|o__Bacteroidales|f__Bacteroidaceae|g__Bacteroides|s__Bacteroides_stercorirosoris	Duration	69	0.091416	0.946105
k__Bacteria|p__Bacteroidota|c__Bacteroidia|o__Bacteroidales|f__Bacteroidaceae|g__Bacteroides|s__Bacteroides_stercorirosoris	ZnT8_level	69	-0.0934608	0.920153
k__Bacteria|p__Bacteroidota|c__Bacteroidia|o__Bacteroidales|f__Bacteroidaceae|g__Bacteroides|s__Bacteroides_stercorirosoris	IA2_level	69	-0.048228	0.976468
k__Bacteria|p__Bacteroidota|c__Bacteroidia|o__Bacteroidales|f__Bacteroidaceae|g__Bacteroides|s__Bacteroides_stercorirosoris	GAD_level	69	-0.148191	0.907372
k__Bacteria|p__Bacteroidota|c__Bacteroidia|o__Bacteroidales|f__Bacteroidaceae|g__Phocaeicola|s__Phocaeicola_massiliensis	HbA1c	67	-0.0696535	0.929113
k__Bacteria|p__Bacteroidota|c__Bacteroidia|o__Bacteroidales|f__Bacteroidaceae|g__Phocaeicola|s__Phocaeicola_massiliensis	GLU	64	0.0155685	0.955469
k__Bacteria|p__Bacteroidota|c__Bacteroidia|o__Bacteroidales|f__Bacteroidaceae|g__Phocaeicola|s__Phocaeicola_massiliensis	TPOAb	62	0.033115	0.986422
k__Bacteria|p__Bacteroidota|c__Bacteroidia|o__Bacteroidales|f__Bacteroidaceae|g__Phocaeicola|s__Phocaeicola_massiliensis	height	68	0.216084	0.498933
k__Bacteria|p__Bacteroidota|c__Bacteroidia|o__Bacteroidales|f__Bacteroidaceae|g__Phocaeicola|s__Phocaeicola_massiliensis	weight	68	0.202678	0.59893
k__Bacteria|p__Bacteroidota|c__Bacteroidia|o__Bacteroidales|f__Bacteroidaceae|g__Phocaeicola|s__Phocaeicola_massiliensis	BMI	68	0.182618	0.972397
k__Bacteria|p__Bacteroidota|c__Bacteroidia|o__Bacteroidales|f__Bacteroidaceae|g__Phocaeicola|s__Phocaeicola_massiliensis	TG	64	0.211	0.360188
k__Bacteria|p__Bacteroidota|c__Bacteroidia|o__Bacteroidales|f__Bacteroidaceae|g__Phocaeicola|s__Phocaeicola_massiliensis	CHOL	64	-0.00959337	0.984349
k__Bacteria|p__Bacteroidota|c__Bacteroidia|o__Bacteroidales|f__Bacteroidaceae|g__Phocaeicola|s__Phocaeicola_massiliensis	HDL	64	-0.169202	0.985029
k__Bacteria|p__Bacteroidota|c__Bacteroidia|o__Bacteroidales|f__Bacteroidaceae|g__Phocaeicola|s__Phocaeicola_massiliensis	LYM	64	-0.110213	0.862274
k__Bacteria|p__Bacteroidota|c__Bacteroidia|o__Bacteroidales|f__Bacteroidaceae|g__Phocaeicola|s__Phocaeicola_massiliensis	NEU	64	-0.00533455	0.976938
k__Bacteria|p__Bacteroidota|c__Bacteroidia|o__Bacteroidales|f__Bacteroidaceae|g__Phocaeicola|s__Phocaeicola_massiliensis	MON	64	-0.260955	0.422477
k__Bacteria|p__Bacteroidota|c__Bacteroidia|o__Bacteroidales|f__Bacteroidaceae|g__Phocaeicola|s__Phocaeicola_massiliensis	UACR	56	0.0757348	0.807487
k__Bacteria|p__Bacteroidota|c__Bacteroidia|o__Bacteroidales|f__Bacteroidaceae|g__Phocaeicola|s__Phocaeicola_massiliensis	onset_age	69	0.286732	0.13811
k__Bacteria|p__Bacteroidota|c__Bacteroidia|o__Bacteroidales|f__Bacteroidaceae|g__Phocaeicola|s__Phocaeicola_massiliensis	age	69	0.268014	0.241234
k__Bacteria|p__Bacteroidota|c__Bacteroidia|o__Bacteroidales|f__Bacteroidaceae|g__Phocaeicola|s__Phocaeicola_massiliensis	Duration	69	-0.00882901	0.985015
k__Bacteria|p__Bacteroidota|c__Bacteroidia|o__Bacteroidales|f__Bacteroidaceae|g__Phocaeicola|s__Phocaeicola_massiliensis	ZnT8_level	69	0.0110706	0.942564
k__Bacteria|p__Bacteroidota|c__Bacteroidia|o__Bacteroidales|f__Bacteroidaceae|g__Phocaeicola|s__Phocaeicola_massiliensis	IA2_level	69	0.0580197	0.976468
k__Bacteria|p__Bacteroidota|c__Bacteroidia|o__Bacteroidales|f__Bacteroidaceae|g__Phocaeicola|s__Phocaeicola_massiliensis	GAD_level	69	0.133577	0.907372
k__Bacteria|p__Elusimicrobiota|c__Elusimicrobia|o__Elusimicrobiales|f__Elusimicrobiaceae|g__UBA1436|s__UBA1436_sp900541355	CP_fasting	69	-0.290848	0.169588
k__Bacteria|p__Desulfobacterota|c__Desulfovibrionia|o__Desulfovibrionales|f__Desulfovibrionaceae|g__Bilophila|s__Bilophila_wadsworthia	CP_fasting	69	0.120683	0.739949
k__Bacteria|p__Verrucomicrobiota|c__Verrucomicrobiae|o__Verrucomicrobiales|f__Akkermansiaceae|g__Akkermansia|s__Akkermansia_muciniphila_B	CP_fasting	69	-0.238936	0.445853
k__Bacteria|p__Actinobacteriota|c__Coriobacteriia|o__Coriobacteriales|f__Coriobacteriaceae|g__Collinsella|s__Collinsella_sp002232035	CP_fasting	69	0.359981	0.0561608
k__Bacteria|p__Actinobacteriota|c__Actinomycetia|o__Actinomycetales|f__Bifidobacteriaceae|g__Bifidobacterium|s__Bifidobacterium_pseudocatenulatum	CP_fasting	69	0.0331708	0.852275
k__Bacteria|p__Firmicutes_C|c__Negativicutes|o__Veillonellales|f__Dialisteraceae|g__Dialister|s__Dialister_invisus	CP_fasting	69	-0.300683	0.169588
k__Bacteria|p__Firmicutes|c__Bacilli|o__RF39|f__UBA660|g__CAG-302|s__CAG-302_sp001916775	CP_fasting	69	0.0550632	0.790664
k__Bacteria|p__Firmicutes|c__Bacilli|o__RF39|f__UBA660|g__CAG-417|s__CAG-417_sp000432835	CP_fasting	69	0.0890695	0.739949
k__Bacteria|p__Proteobacteria|c__Alphaproteobacteria|o__RF32|f__CAG-239|g__51-20|s__51-20_sp001917175	CP_fasting	69	-0.176525	0.62463
k__Bacteria|p__Firmicutes_A|c__Clostridia_A|o__Christensenellales|f__CAG-138|g__PeH17|s__PeH17_sp000435055	CP_fasting	69	0.120361	0.739949
k__Bacteria|p__Firmicutes_A|c__Clostridia|o__TANB77|f__CAG-508|g__CAG-492|s__CAG-492_sp000434335	CP_fasting	69	0.0861265	0.745403
k__Bacteria|p__Firmicutes_A|c__Clostridia|o__Oscillospirales|f__Acutalibacteraceae|g__CAG-177|s__CAG-177_sp003514385	CP_fasting	69	0.00780379	0.979392
k__Bacteria|p__Firmicutes_A|c__Clostridia|o__Oscillospirales|f__Acutalibacteraceae|g__CAG-180|s__CAG-180_sp000432435	CP_fasting	69	-0.0586708	0.790664
k__Bacteria|p__Firmicutes_A|c__Clostridia|o__Oscillospirales|f__Acutalibacteraceae|g__Pseudoruminococcus|s__Pseudoruminococcus_massiliensis	CP_fasting	69	-0.0966834	0.739949
k__Bacteria|p__Firmicutes_A|c__Clostridia|o__Oscillospirales|f__Acutalibacteraceae|g__HGM12814|s__HGM12814_sp900770165	CP_fasting	69	-0.0816834	0.745465
k__Bacteria|p__Firmicutes_A|c__Clostridia|o__Oscillospirales|f__Acutalibacteraceae|g__Eubacterium_R|s__Eubacterium_R_sp000434995	CP_fasting	69	-0.0775632	0.760391
k__Bacteria|p__Firmicutes_A|c__Clostridia|o__Oscillospirales|f__Acutalibacteraceae|g__Ruminococcus_E|s__Ruminococcus_E_bromii_B	CP_fasting	69	-0.0205443	0.908883
k__Bacteria|p__Firmicutes_A|c__Clostridia|o__Oscillospirales|f__Oscillospiraceae|g__CAG-103|s__CAG-103_sp900757655	CP_fasting	69	0.152126	0.709398
k__Bacteria|p__Firmicutes_A|c__Clostridia|o__Oscillospirales|f__Oscillospiraceae|g__CAG-103|s__CAG-103_sp900543625	CP_fasting	69	0.220993	0.474739
k__Bacteria|p__Firmicutes_A|c__Clostridia|o__Oscillospirales|f__Oscillospiraceae|g__CAG-170|s__CAG-170_sp900549635	CP_fasting	69	0.107316	0.739949
k__Bacteria|p__Firmicutes_A|c__Clostridia|o__Oscillospirales|f__Oscillospiraceae|g__CAG-83|s__CAG-83_sp001916855	CP_fasting	69	0.214006	0.474739
k__Bacteria|p__Firmicutes_A|c__Clostridia|o__Oscillospirales|f__Oscillospiraceae|g__CAG-83|s__CAG-83_sp900545585	CP_fasting	69	0.228835	0.474739
k__Bacteria|p__Firmicutes_A|c__Clostridia|o__Oscillospirales|f__Oscillospiraceae|g__CAG-83|s__CAG-83_sp000431575	CP_fasting	69	0.094348	0.739949
k__Bacteria|p__Firmicutes_A|c__Clostridia|o__Oscillospirales|f__Oscillospiraceae|g__CAG-110|s__CAG-110_sp000434635	CP_fasting	69	0.155848	0.709398
k__Bacteria|p__Firmicutes_A|c__Clostridia|o__Oscillospirales|f__Oscillospiraceae|g__CAG-110|s__CAG-110_sp003525905	CP_fasting	69	0.132759	0.71977
k__Bacteria|p__Firmicutes_A|c__Clostridia|o__Oscillospirales|f__Oscillospiraceae|g__Dysosmobacter|s__Dysosmobacter_sp900542115	CP_fasting	69	0.00535442	0.980252
k__Bacteria|p__Firmicutes_A|c__Clostridia|o__Oscillospirales|f__Oscillospiraceae|g__Dysosmobacter|s__Dysosmobacter_sp900544105	CP_fasting	69	0.450721	0.00661385
k__Bacteria|p__Firmicutes_A|c__Clostridia|o__Oscillospirales|f__Oscillospiraceae|g__Dysosmobacter|s__Dysosmobacter_sp001916835	CP_fasting	69	0.357132	0.0561608
k__Bacteria|p__Firmicutes_A|c__Clostridia|o__Oscillospirales|f__Oscillospiraceae|g__Lawsonibacter|s__Lawsonibacter_sp014287875	CP_fasting	69	0.173582	0.62463
k__Bacteria|p__Firmicutes_A|c__Clostridia|o__Oscillospirales|f__Ruminococcaceae|g__Ruminiclostridium_E|s__Ruminiclostridium_E_siraeum	CP_fasting	69	-0.0618417	0.790664
k__Bacteria|p__Firmicutes_A|c__Clostridia|o__Oscillospirales|f__Ruminococcaceae|g__Ruminococcus_D|s__Ruminococcus_D_sp900539095	CP_fasting	69	-0.10162	0.739949
k__Bacteria|p__Firmicutes_A|c__Clostridia|o__Oscillospirales|f__Ruminococcaceae|g__Ruminococcus_D|s__Ruminococcus_D_bicirculans	CP_fasting	69	-0.0544366	0.790664
k__Bacteria|p__Firmicutes_A|c__Clostridia|o__Oscillospirales|f__Ruminococcaceae|g__Ruminococcus_C|s__Ruminococcus_C_sp000433635	CP_fasting	69	-0.0829176	0.745465
k__Bacteria|p__Firmicutes_A|c__Clostridia|o__Oscillospirales|f__Ruminococcaceae|g__Ruminococcus_C|s__Ruminococcus_C_sp000980705	CP_fasting	69	-0.136918	0.709398
k__Bacteria|p__Firmicutes_A|c__Clostridia|o__Oscillospirales|f__Ruminococcaceae|g__Ruminococcus_C|s__Ruminococcus_C_callidus	CP_fasting	69	-0.138474	0.709398
k__Bacteria|p__Firmicutes_A|c__Clostridia|o__Oscillospirales|f__Ruminococcaceae|g__Gemmiger|s__Gemmiger_formicilis	CP_fasting	69	0.0906644	0.739949
k__Bacteria|p__Firmicutes_A|c__Clostridia|o__Oscillospirales|f__Ruminococcaceae|g__Faecalibacterium|s__Faecalibacterium_sp900539885	CP_fasting	69	0.0560126	0.790664
k__Bacteria|p__Firmicutes_A|c__Clostridia|o__Oscillospirales|f__Ruminococcaceae|g__Faecalibacterium|s__Faecalibacterium_prausnitzii_D	CP_fasting	69	-0.059943	0.790664
k__Bacteria|p__Firmicutes_A|c__Clostridia|o__Lachnospirales|f__UBA1390|g__NSJ-32|s__NSJ-32_sp014384895	CP_fasting	69	0.148139	0.709398
k__Bacteria|p__Firmicutes_A|c__Clostridia|o__Lachnospirales|f__Lachnospiraceae|g__RUG115|s__RUG115_sp900066395	CP_fasting	69	0.136974	0.709398
k__Bacteria|p__Firmicutes_A|c__Clostridia|o__Lachnospirales|f__Lachnospiraceae|g__Eubacterium_F|s__Eubacterium_F_sp003491505	CP_fasting	69	0.197924	0.515281
k__Bacteria|p__Firmicutes_A|c__Clostridia|o__Lachnospirales|f__Lachnospiraceae|g__CAG-127|s__CAG-127_sp900319515	CP_fasting	69	-0.028405	0.870341
k__Bacteria|p__Firmicutes_A|c__Clostridia|o__Lachnospirales|f__Lachnospiraceae|g__Dorea|s__Dorea_formicigenerans	CP_fasting	69	0.289974	0.169588
k__Bacteria|p__Firmicutes_A|c__Clostridia|o__Lachnospirales|f__Lachnospiraceae|g__CAG-95|s__CAG-95_sp900066375	CP_fasting	69	-0.109025	0.739949
k__Bacteria|p__Firmicutes_A|c__Clostridia|o__Lachnospirales|f__Lachnospiraceae|g__Acetatifactor|s__Acetatifactor_sp003447295	CP_fasting	69	0.037443	0.837314
k__Bacteria|p__Firmicutes_A|c__Clostridia|o__Lachnospirales|f__Lachnospiraceae|g__Acetatifactor|s__Acetatifactor_sp900066565	CP_fasting	69	0.0409556	0.827386
k__Bacteria|p__Firmicutes_A|c__Clostridia|o__Lachnospirales|f__Lachnospiraceae|g__Acetatifactor|s__Acetatifactor_sp900066365	CP_fasting	69	-0.00241139	0.984311
k__Bacteria|p__Firmicutes_A|c__Clostridia|o__Lachnospirales|f__Lachnospiraceae|g__Bariatricus|s__Bariatricus_comes	CP_fasting	69	0.20455	0.49727
k__Bacteria|p__Firmicutes_A|c__Clostridia|o__Lachnospirales|f__Lachnospiraceae|g__Coprococcus|s__Coprococcus_eutactus	CP_fasting	69	0.0623733	0.790664
k__Bacteria|p__Firmicutes_A|c__Clostridia|o__Lachnospirales|f__Lachnospiraceae|g__Coprococcus|s__Coprococcus_sp900066115	CP_fasting	69	-0.117607	0.739949
k__Bacteria|p__Firmicutes_A|c__Clostridia|o__Lachnospirales|f__Lachnospiraceae|g__Agathobacter|s__Agathobacter_sp900546625	CP_fasting	69	-0.0575316	0.790664
k__Bacteria|p__Firmicutes_A|c__Clostridia|o__Lachnospirales|f__Lachnospiraceae|g__Agathobacter|s__Agathobacter_sp900547695	CP_fasting	69	-0.0962847	0.739949
k__Bacteria|p__Firmicutes_A|c__Clostridia|o__Lachnospirales|f__Lachnospiraceae|g__Agathobacter|s__Agathobacter_rectalis	CP_fasting	69	-0.0891265	0.739949
k__Bacteria|p__Firmicutes_A|c__Clostridia|o__Lachnospirales|f__Lachnospiraceae|g__TF01-11|s__TF01-11_sp001414325	CP_fasting	69	-0.0425696	0.827386
k__Bacteria|p__Firmicutes_A|c__Clostridia|o__Lachnospirales|f__Lachnospiraceae|g__TF01-11|s__TF01-11_sp003529475	CP_fasting	69	0.0438607	0.827386
k__Bacteria|p__Firmicutes_A|c__Clostridia|o__Lachnospirales|f__Lachnospiraceae|g__Mediterraneibacter|s__Mediterraneibacter_lactaris	CP_fasting	69	0.0560885	0.790664
k__Bacteria|p__Firmicutes_A|c__Clostridia|o__Lachnospirales|f__Lachnospiraceae|g__Lachnospira|s__Lachnospira_sp900316325	CP_fasting	69	0.0917467	0.739949
k__Bacteria|p__Firmicutes_A|c__Clostridia|o__Lachnospirales|f__Lachnospiraceae|g__Lachnospira|s__Lachnospira_sp003537285	CP_fasting	69	-0.137715	0.709398
k__Bacteria|p__Firmicutes_A|c__Clostridia|o__Lachnospirales|f__Lachnospiraceae|g__Lachnospira|s__Lachnospira_eligens_A	CP_fasting	69	-0.104791	0.739949
k__Bacteria|p__Firmicutes_A|c__Clostridia|o__Lachnospirales|f__Lachnospiraceae|g__Roseburia|s__Roseburia_hominis	CP_fasting	69	-0.125905	0.739949
k__Bacteria|p__Firmicutes_A|c__Clostridia|o__Lachnospirales|f__Lachnospiraceae|g__Blautia_A|s__Blautia_A_sp900066145	CP_fasting	69	0.0451139	0.827386
k__Bacteria|p__Bacteroidota|c__Bacteroidia|o__Bacteroidales|f__Tannerellaceae|g__Parabacteroides|s__Parabacteroides_goldsteinii	CP_fasting	69	0.164905	0.67185
k__Bacteria|p__Bacteroidota|c__Bacteroidia|o__Bacteroidales|f__Bacteroidaceae|g__Bacteroides|s__Bacteroides_nordii	CP_fasting	69	-0.0995505	0.739949
k__Bacteria|p__Bacteroidota|c__Bacteroidia|o__Bacteroidales|f__Bacteroidaceae|g__Bacteroides|s__Bacteroides_stercorirosoris	CP_fasting	69	-0.211993	0.474739
k__Bacteria|p__Bacteroidota|c__Bacteroidia|o__Bacteroidales|f__Bacteroidaceae|g__Phocaeicola|s__Phocaeicola_massiliensis	CP_fasting	69	0.187936	0.566452

## Sheet: endo_gene_clinical
feature	clinical	n	rho	p_adj
DVL1	HbA1c	43	0.159256	0.786303
DVL1	GLU	24	0.0404436	0.993207
DVL1	TPOAb	24	0.152469	0.885944
DVL1	height	54	0.106955	0.754555
DVL1	weight	54	0.084172	0.795902
DVL1	BMI	54	-0.0853838	0.86311
DVL1	TG	24	0.101872	0.985923
DVL1	CHOL	24	0.0252174	0.981953
DVL1	HDL	24	0.152207	0.894662
DVL1	LYM	24	0.0608828	0.997443
DVL1	NEU	24	-0.116547	0.998391
DVL1	MON	24	0.00478886	0.996722
DVL1	UACR	23	0.0128458	0.986916
DVL1	onset_age	27	0.183761	0.71542
DVL1	age	54	0.164773	0.548931
DVL1	Duration	27	0.157139	0.997585
DVL1	ZnT8_level	27	-0.270452	0.981809
DVL1	IA2_level	27	-0.413919	0.913945
DVL1	GAD_level	27	-0.225275	0.960254
CDK11B	HbA1c	43	-0.0753177	0.896448
CDK11B	GLU	24	0.0974125	0.993207
CDK11B	TPOAb	24	-0.122676	0.911971
CDK11B	height	54	-0.345039	0.154616
CDK11B	weight	54	-0.353385	0.148921
CDK11B	BMI	54	-0.114849	0.83078
CDK11B	TG	24	-0.0979539	0.985923
CDK11B	CHOL	24	0.464348	0.445371
CDK11B	HDL	24	0.322679	0.700601
CDK11B	LYM	24	0.0556643	0.997443
CDK11B	NEU	24	0.0439226	0.998391
CDK11B	MON	24	-0.127993	0.98769
CDK11B	UACR	23	-0.12253	0.852353
CDK11B	onset_age	27	-0.376068	0.36179
CDK11B	age	54	-0.377748	0.0865589
CDK11B	Duration	27	-0.219199	0.997585
CDK11B	ZnT8_level	27	0.0909646	0.981809
CDK11B	IA2_level	27	0.167277	0.985036
CDK11B	GAD_level	27	-0.042735	0.990616
PRKCZ	HbA1c	43	-0.379689	0.24696
PRKCZ	GLU	24	-0.19439	0.992528
PRKCZ	TPOAb	24	0.313262	0.749143
PRKCZ	height	54	0.00896057	0.977706
PRKCZ	weight	54	0.0223772	0.946207
PRKCZ	BMI	54	0.131163	0.783863
PRKCZ	TG	24	0.140183	0.985923
PRKCZ	CHOL	24	-0.226087	0.877886
PRKCZ	HDL	24	-0.350076	0.676154
PRKCZ	LYM	24	-0.00347902	0.998339
PRKCZ	NEU	24	0.207871	0.998391
PRKCZ	MON	24	-0.398346	0.837976
PRKCZ	UACR	23	0.374506	0.371786
PRKCZ	onset_age	27	0.168498	0.753359
PRKCZ	age	54	0.0632891	0.830504
PRKCZ	Duration	27	-0.110364	0.997585
PRKCZ	ZnT8_level	27	-0.21917	0.981809
PRKCZ	IA2_level	27	-0.00549451	0.992232
PRKCZ	GAD_level	27	0.108669	0.990616
PEX10	HbA1c	43	-0.204704	0.6499
PEX10	GLU	24	-0.0700152	0.993207
PEX10	TPOAb	24	-0.12881	0.911971
PEX10	height	54	0.125296	0.712436
PEX10	weight	54	0.135255	0.6733
PEX10	BMI	54	0.0718138	0.876721
PEX10	TG	24	-0.130605	0.985923
PEX10	CHOL	24	-0.207826	0.881133
PEX10	HDL	24	-0.214394	0.845125
PEX10	LYM	24	-0.297891	0.997443
PEX10	NEU	24	0.223962	0.998391
PEX10	MON	24	-0.275142	0.98769
PEX10	UACR	23	-0.140316	0.844599
PEX10	onset_age	27	0.120269	0.833676
PEX10	age	54	0.112255	0.715934
PEX10	Duration	27	0.0623663	0.997585
PEX10	ZnT8_level	27	0.0042735	0.997434
PEX10	IA2_level	27	-0.279609	0.985036
PEX10	GAD_level	27	0.0311355	0.990616
PANK4	HbA1c	43	0.0850727	0.88975
PANK4	GLU	24	0.220918	0.992528
PANK4	TPOAb	24	-0.31852	0.749143
PANK4	height	54	-0.0203996	0.950309
PANK4	weight	54	-0.0701433	0.828923
PANK4	BMI	54	-0.224628	0.619693
PANK4	TG	24	-0.348716	0.959433
PANK4	CHOL	24	0.0686957	0.926233
PANK4	HDL	24	0.295282	0.731793
PANK4	LYM	24	-0.0721896	0.997443
PANK4	NEU	24	0.00173951	0.998391
PANK4	MON	24	-0.153243	0.98769
PANK4	UACR	23	-0.323123	0.472614
PANK4	onset_age	27	0.358364	0.394278
PANK4	age	54	0.0173787	0.943421
PANK4	Duration	27	0.194436	0.997585
PANK4	ZnT8_level	27	-0.18254	0.981809
PANK4	IA2_level	27	-0.167888	0.985036
PANK4	GAD_level	27	0.029304	0.990616
MTOR	HbA1c	43	0.0446915	0.934962
MTOR	GLU	24	-0.46097	0.992528
MTOR	TPOAb	24	0.0762344	0.957926
MTOR	height	54	-0.203958	0.47162
MTOR	weight	54	-0.133425	0.6733
MTOR	BMI	54	0.0794374	0.872636
MTOR	TG	24	-0.265999	0.985923
MTOR	CHOL	24	-0.10087	0.922913
MTOR	HDL	24	-0.234834	0.803031
MTOR	LYM	24	0.132203	0.997443
MTOR	NEU	24	-0.0456621	0.998391
MTOR	MON	24	-0.206356	0.98769
MTOR	UACR	23	0.0849802	0.904444
MTOR	onset_age	27	-0.214286	0.641306
MTOR	age	54	-0.199989	0.466174
MTOR	Duration	27	-0.252217	0.997585
MTOR	ZnT8_level	27	0.105006	0.981809
MTOR	IA2_level	27	0.0628816	0.985036
MTOR	GAD_level	27	0.0115995	0.990616
MTHFR	HbA1c	43	-0.0831066	0.892379
MTHFR	GLU	24	0.0756686	0.993207
MTHFR	TPOAb	24	0.157726	0.875363
MTHFR	height	54	-0.100473	0.769808
MTHFR	weight	54	-0.0962946	0.773547
MTHFR	BMI	54	-0.0164669	0.978915
MTHFR	TG	24	-0.0875055	0.985923
MTHFR	CHOL	24	-0.426087	0.514041
MTHFR	HDL	24	-0.0800174	0.954291
MTHFR	LYM	24	-0.0217439	0.997443
MTHFR	NEU	24	-0.0195695	0.998391
MTHFR	MON	24	0.120157	0.98769
MTHFR	UACR	23	0.0592885	0.924256
MTHFR	onset_age	27	0.205128	0.655939
MTHFR	age	54	-0.0438097	0.877917
MTHFR	Duration	27	0.175482	0.997585
MTHFR	ZnT8_level	27	0.130037	0.981809
MTHFR	IA2_level	27	-0.379121	0.913945
MTHFR	GAD_level	27	0.289377	0.960254
AGMAT	HbA1c	43	-0.0651846	0.910054
AGMAT	GLU	24	-0.243531	0.992528
AGMAT	TPOAb	24	0.11698	0.911971
AGMAT	height	54	-0.240868	0.376719
AGMAT	weight	54	-0.236009	0.398242
AGMAT	BMI	54	-0.149269	0.770718
AGMAT	TG	24	-0.15455	0.985923
AGMAT	CHOL	24	-0.293913	0.747729
AGMAT	HDL	24	-0.12394	0.910544
AGMAT	LYM	24	0.0665362	0.997443
AGMAT	NEU	24	-0.0926288	0.998391
AGMAT	MON	24	0.228995	0.98769
AGMAT	UACR	23	0.229249	0.658312
AGMAT	onset_age	27	-0.230159	0.607032
AGMAT	age	54	-0.163933	0.550594
AGMAT	Duration	27	-0.0730664	0.997585
AGMAT	ZnT8_level	27	-0.0842491	0.981809
AGMAT	IA2_level	27	-0.0274725	0.985036
AGMAT	GAD_level	27	0.0775336	0.990616
SPEN	HbA1c	43	0.130747	0.83201
SPEN	GLU	24	-0.125245	0.993207
SPEN	TPOAb	24	0.0692244	0.964089
SPEN	height	54	-0.215283	0.439624
SPEN	weight	54	-0.166247	0.577083
SPEN	BMI	54	-0.0567192	0.898376
SPEN	TG	24	-0.0339574	0.985923
SPEN	CHOL	24	-0.0026087	0.991895
SPEN	HDL	24	-0.0595782	0.978746
SPEN	LYM	24	0.317895	0.997443
SPEN	NEU	24	-0.241792	0.998391
SPEN	MON	24	-0.188942	0.98769
SPEN	UACR	23	0.0494071	0.925354
SPEN	onset_age	27	-0.0586081	0.918586
SPEN	age	54	-0.14029	0.632133
SPEN	Duration	27	0.0342403	0.997585
SPEN	ZnT8_level	27	0.0555556	0.981809
SPEN	IA2_level	27	0.211233	0.985036
SPEN	GAD_level	27	-0.0470085	0.990616
UBR4	HbA1c	43	0.249773	0.52306
UBR4	GLU	24	-0.0482714	0.993207
UBR4	TPOAb	24	0.253239	0.784352
UBR4	height	54	-0.262144	0.329633
UBR4	weight	54	-0.267993	0.305739
UBR4	BMI	54	-0.213879	0.637433
UBR4	TG	24	-0.0983893	0.985923
UBR4	CHOL	24	0.156522	0.917077
UBR4	HDL	24	0.00608828	1
UBR4	LYM	24	0.142205	0.997443
UBR4	NEU	24	-0.031746	0.998391
UBR4	MON	24	-0.0126252	0.996722
UBR4	UACR	23	0.262846	0.578197
UBR4	onset_age	27	-0.352869	0.397343
UBR4	age	54	-0.279778	0.268736
UBR4	Duration	27	0.0217059	0.997585
UBR4	ZnT8_level	27	-0.214896	0.981809
UBR4	IA2_level	27	-0.0946276	0.985036
UBR4	GAD_level	27	-0.0494505	0.990616
OTUD3	HbA1c	43	-0.277375	0.463569
OTUD3	GLU	24	-0.440531	0.992528
OTUD3	TPOAb	24	0.244038	0.798782
OTUD3	height	54	0.132197	0.684479
OTUD3	weight	54	0.134187	0.6733
OTUD3	BMI	54	0.0801616	0.872636
OTUD3	TG	24	0.00783631	0.999065
OTUD3	CHOL	24	-0.185217	0.912902
OTUD3	HDL	24	-0.00739291	1
OTUD3	LYM	24	0.108719	0.997443
OTUD3	NEU	24	-0.0487062	0.998391
OTUD3	MON	24	-0.289508	0.98769
OTUD3	UACR	23	0.174901	0.77569
OTUD3	onset_age	27	0.13431	0.812217
OTUD3	age	54	0.0796366	0.78673
OTUD3	Duration	27	-0.0938552	0.997585
OTUD3	ZnT8_level	27	-0.040293	0.981809
OTUD3	IA2_level	27	-0.0811966	0.985036
OTUD3	GAD_level	27	0.35348	0.960254
E2F2	HbA1c	43	-0.0617817	0.91942
E2F2	GLU	24	-0.199609	0.992528
E2F2	TPOAb	24	0.345246	0.715789
E2F2	height	54	-0.0247464	0.944481
E2F2	weight	54	-0.0136856	0.966133
E2F2	BMI	54	0.0564143	0.898376
E2F2	TG	24	0.0953418	0.985923
E2F2	CHOL	24	-0.236522	0.877886
E2F2	HDL	24	-0.23179	0.806234
E2F2	LYM	24	0.24875	0.997443
E2F2	NEU	24	-0.0913242	0.998391
E2F2	MON	24	-0.0722682	0.994755
E2F2	UACR	23	0.264822	0.575868
E2F2	onset_age	27	0.30525	0.472396
E2F2	age	54	-0.0231844	0.931799
E2F2	Duration	27	-0.0852951	0.997585
E2F2	ZnT8_level	27	-0.263126	0.981809
E2F2	IA2_level	27	-0.0854701	0.985036
E2F2	GAD_level	27	0.111722	0.990616
HMGCL	HbA1c	43	-0.00355415	0.994704
HMGCL	GLU	24	0.0726245	0.993207
HMGCL	TPOAb	24	-0.295299	0.749143
HMGCL	height	54	0.0332494	0.92851
HMGCL	weight	54	0.0608036	0.849047
HMGCL	BMI	54	0.0734148	0.876678
HMGCL	TG	24	-0.033522	0.985923
HMGCL	CHOL	24	0.274783	0.792129
HMGCL	HDL	24	0.272233	0.753373
HMGCL	LYM	24	0.312677	0.997443
HMGCL	NEU	24	-0.33529	0.998391
HMGCL	MON	24	-0.291685	0.98769
HMGCL	UACR	23	-0.278656	0.561313
HMGCL	onset_age	27	0.257021	0.538105
HMGCL	age	54	0.147547	0.615931
HMGCL	Duration	27	-0.0479976	0.997585
HMGCL	ZnT8_level	27	0.507937	0.68959
HMGCL	IA2_level	27	0.294261	0.985036
HMGCL	GAD_level	27	0.021978	0.990616
FUCA1	HbA1c	43	0.319873	0.368811
FUCA1	GLU	24	-0.207871	0.992528
FUCA1	TPOAb	24	0.17569	0.857468
FUCA1	height	54	0.161557	0.611824
FUCA1	weight	54	0.173719	0.551354
FUCA1	BMI	54	0.21121	0.65272
FUCA1	TG	24	-0.0505007	0.985923
FUCA1	CHOL	24	-0.133043	0.917077
FUCA1	HDL	24	-0.146119	0.902459
FUCA1	LYM	24	-0.0126114	0.997443
FUCA1	NEU	24	0.0987171	0.998391
FUCA1	MON	24	-0.228995	0.98769
FUCA1	UACR	23	0.246047	0.616505
FUCA1	onset_age	27	0.0964591	0.877158
FUCA1	age	54	0.183451	0.515688
FUCA1	Duration	27	-0.162336	0.997585
FUCA1	ZnT8_level	27	0.105006	0.981809
FUCA1	IA2_level	27	0.101954	0.985036
FUCA1	GAD_level	27	0.147131	0.960254
STMN1	HbA1c	43	-0.266334	0.471682
STMN1	GLU	24	-0.464014	0.992528
STMN1	TPOAb	24	-0.178318	0.857468
STMN1	height	54	-0.229925	0.411327
STMN1	weight	54	-0.214509	0.433104
STMN1	BMI	54	-0.0340773	0.952343
STMN1	TG	24	-0.245103	0.985923
STMN1	CHOL	24	0.366957	0.607806
STMN1	HDL	24	0.259622	0.753373
STMN1	LYM	24	0.0769733	0.997443
STMN1	NEU	24	-0.0982822	0.998391
STMN1	MON	24	0.0565956	0.996722
STMN1	UACR	23	-0.0385375	0.955837
STMN1	onset_age	27	-0.128816	0.822032
STMN1	age	54	-0.272903	0.288272
STMN1	Duration	27	-0.299297	0.997585
STMN1	ZnT8_level	27	0.148962	0.981809
STMN1	IA2_level	27	0.229548	0.985036
STMN1	GAD_level	27	0.0830281	0.990616
DHDDS	HbA1c	43	-0.175817	0.745359
DHDDS	GLU	24	-0.322244	0.992528
DHDDS	TPOAb	24	0.146335	0.893985
DHDDS	height	54	-0.220049	0.435918
DHDDS	weight	54	-0.138838	0.665412
DHDDS	BMI	54	0.0384989	0.947588
DHDDS	TG	24	0.090553	0.985923
DHDDS	CHOL	24	0.448696	0.469955
DHDDS	HDL	24	0.213525	0.845125
DHDDS	LYM	24	0.181344	0.997443
DHDDS	NEU	24	-0.118287	0.998391
DHDDS	MON	24	-0.242055	0.98769
DHDDS	UACR	23	-0.00197628	0.995967
DHDDS	onset_age	27	0.0042735	0.996414
DHDDS	age	54	-0.0660391	0.82754
DHDDS	Duration	27	-0.123204	0.997585
DHDDS	ZnT8_level	27	0.326007	0.981574
DHDDS	IA2_level	27	0.181929	0.985036
DHDDS	GAD_level	27	0.307692	0.960254
MED18	HbA1c	43	0.214534	0.619814
MED18	GLU	24	0.0682757	0.993207
MED18	TPOAb	24	-0.33955	0.720445
MED18	height	54	0.228209	0.411327
MED18	weight	54	0.154239	0.618762
MED18	BMI	54	0.00198212	0.993299
MED18	TG	24	-0.00565956	0.999381
MED18	CHOL	24	0.12087	0.917077
MED18	HDL	24	0.161774	0.882067
MED18	LYM	24	0.179169	0.997443
MED18	NEU	24	-0.19352	0.998391
MED18	MON	24	0.215499	0.98769
MED18	UACR	23	-0.240119	0.62653
MED18	onset_age	27	0.136142	0.812217
MED18	age	54	0.118863	0.710449
MED18	Duration	27	-0.0232345	0.997585
MED18	ZnT8_level	27	-0.00976801	0.993998
MED18	IA2_level	27	0.291209	0.985036
MED18	GAD_level	27	-0.155678	0.960254
HDAC1	HbA1c	43	-0.294994	0.424798
HDAC1	GLU	24	0.0665362	0.993207
HDAC1	TPOAb	24	0.0210302	0.972461
HDAC1	height	54	-0.178182	0.554896
HDAC1	weight	54	-0.150046	0.629092
HDAC1	BMI	54	-0.0564524	0.898376
HDAC1	TG	24	0.125381	0.985923
HDAC1	CHOL	24	-0.324348	0.713709
HDAC1	HDL	24	-0.397913	0.578441
HDAC1	LYM	24	-0.237443	0.997443
HDAC1	NEU	24	0.179604	0.998391
HDAC1	MON	24	-0.0613845	0.996722
HDAC1	UACR	23	0.455534	0.261108
HDAC1	onset_age	27	-0.0927961	0.8914
HDAC1	age	54	-0.142238	0.620427
HDAC1	Duration	27	0.092938	0.997585
HDAC1	ZnT8_level	27	-0.147131	0.981809
HDAC1	IA2_level	27	0.0866911	0.985036
HDAC1	GAD_level	27	-0.0115995	0.990616
TRAPPC3	HbA1c	43	-0.324789	0.368811
TRAPPC3	GLU	24	0.166993	0.992528
TRAPPC3	TPOAb	24	-0.329035	0.749143
TRAPPC3	height	54	-0.0417143	0.914132
TRAPPC3	weight	54	-0.0913769	0.77632
TRAPPC3	BMI	54	-0.0866035	0.86311
TRAPPC3	TG	24	-0.124075	0.985923
TRAPPC3	CHOL	24	-0.00434783	0.991895
TRAPPC3	HDL	24	0.230485	0.807982
TRAPPC3	LYM	24	0.00826267	0.997443
TRAPPC3	NEU	24	0.000434877	0.998391
TRAPPC3	MON	24	0.00740096	0.996722
TRAPPC3	UACR	23	-0.0909091	0.89681
TRAPPC3	onset_age	27	0.159341	0.77042
TRAPPC3	age	54	-0.0314727	0.917363
TRAPPC3	Duration	27	-0.188322	0.997585
TRAPPC3	ZnT8_level	27	0.002442	0.997434
TRAPPC3	IA2_level	27	0.0152625	0.991009
TRAPPC3	GAD_level	27	-0.0927961	0.990616
B4GALT2	HbA1c	43	-0.139822	0.812658
B4GALT2	GLU	24	-0.265275	0.992528
B4GALT2	TPOAb	24	0.313262	0.749143
B4GALT2	height	54	-0.389308	0.0799843
B4GALT2	weight	54	-0.357235	0.148664
B4GALT2	BMI	54	-0.209266	0.653912
B4GALT2	TG	24	0.255116	0.985923
B4GALT2	CHOL	24	-0.293043	0.747989
B4GALT2	HDL	24	-0.378343	0.65691
B4GALT2	LYM	24	0.14003	0.997443
B4GALT2	NEU	24	-0.190476	0.998391
B4GALT2	MON	24	-0.159774	0.98769
B4GALT2	UACR	23	0.157115	0.804367
B4GALT2	onset_age	27	-0.198413	0.666195
B4GALT2	age	54	-0.311862	0.187925
B4GALT2	Duration	27	-0.115255	0.997585
B4GALT2	ZnT8_level	27	0.0757021	0.981809
B4GALT2	IA2_level	27	0.214286	0.985036
B4GALT2	GAD_level	27	-0.162393	0.960254
RNF220	HbA1c	43	0.0467333	0.929096
RNF220	GLU	24	0.0630572	0.993207
RNF220	TPOAb	24	-0.206359	0.841177
RNF220	height	54	-0.276253	0.30746
RNF220	weight	54	-0.301998	0.254856
RNF220	BMI	54	-0.37344	0.231295
RNF220	TG	24	-0.413148	0.897193
RNF220	CHOL	24	0.115652	0.922913
RNF220	HDL	24	0.256143	0.757837
RNF220	LYM	24	0.237443	0.997443
RNF220	NEU	24	-0.287019	0.998391
RNF220	MON	24	0.0644319	0.996722
RNF220	UACR	23	-0.120553	0.852353
RNF220	onset_age	27	-0.177045	0.732301
RNF220	age	54	-0.270268	0.290834
RNF220	Duration	27	0.158362	0.997585
RNF220	ZnT8_level	27	-0.0787546	0.981809
RNF220	IA2_level	27	0.152625	0.985036
RNF220	GAD_level	27	-0.0934066	0.990616
LRRC41	HbA1c	43	-0.10428	0.866063
LRRC41	GLU	24	0.312677	0.992528
LRRC41	TPOAb	24	0.0674719	0.964089
LRRC41	height	54	-0.0928468	0.777672
LRRC41	weight	54	-0.0495959	0.883832
LRRC41	BMI	54	0.0742534	0.876678
LRRC41	TG	24	-0.292556	0.985923
LRRC41	CHOL	24	0.105217	0.922913
LRRC41	HDL	24	0.187432	0.867474
LRRC41	LYM	24	-0.0669711	0.997443
LRRC41	NEU	24	0.0452272	0.998391
LRRC41	MON	24	-0.20418	0.98769
LRRC41	UACR	23	-0.380435	0.358802
LRRC41	onset_age	27	-0.0689866	0.913386
LRRC41	age	54	0.0211218	0.936482
LRRC41	Duration	27	0.167839	0.997585
LRRC41	ZnT8_level	27	0.137363	0.981809
LRRC41	IA2_level	27	-0.0494505	0.985036
LRRC41	GAD_level	27	0.045177	0.990616
FAF1	HbA1c	43	-0.118421	0.850957
FAF1	GLU	24	-0.204392	0.992528
FAF1	TPOAb	24	0.308005	0.749143
FAF1	height	54	-0.323038	0.190011
FAF1	weight	54	-0.303789	0.251809
FAF1	BMI	54	-0.0807715	0.872636
FAF1	TG	24	0.0017414	1
FAF1	CHOL	24	-0.373913	0.598295
FAF1	HDL	24	-0.501413	0.352351
FAF1	LYM	24	0.0200043	0.997443
FAF1	NEU	24	0.0569689	0.998391
FAF1	MON	24	0.140618	0.98769
FAF1	UACR	23	0.567194	0.140467
FAF1	onset_age	27	-0.342491	0.405178
FAF1	age	54	-0.320952	0.171892
FAF1	Duration	27	-0.173342	0.997585
FAF1	ZnT8_level	27	-0.150183	0.981809
FAF1	IA2_level	27	-0.0726496	0.985036
FAF1	GAD_level	27	0.144689	0.960254
CC2D1B	HbA1c	43	0.149577	0.811166
CC2D1B	GLU	24	-0.0917591	0.993207
CC2D1B	TPOAb	24	-0.355761	0.696225
CC2D1B	height	54	-0.176886	0.559185
CC2D1B	weight	54	-0.126029	0.694104
CC2D1B	BMI	54	-0.0311803	0.953368
CC2D1B	TG	24	-0.122334	0.985923
CC2D1B	CHOL	24	0.37913	0.598196
CC2D1B	HDL	24	0.514895	0.352351
CC2D1B	LYM	24	0.315721	0.997443
CC2D1B	NEU	24	-0.358339	0.998391
CC2D1B	MON	24	-0.228995	0.98769
CC2D1B	UACR	23	-0.536561	0.154648
CC2D1B	onset_age	27	-0.0695971	0.913386
CC2D1B	age	54	-0.111759	0.715934
CC2D1B	Duration	27	-0.472945	0.997585
CC2D1B	ZnT8_level	27	0.516484	0.68959
CC2D1B	IA2_level	27	0.358364	0.913945
CC2D1B	GAD_level	27	-0.0561661	0.990616
ORC1	HbA1c	43	0.0992137	0.871063
ORC1	GLU	24	-0.215264	0.992528
ORC1	TPOAb	24	0.265068	0.768545
ORC1	height	54	0.104629	0.759474
ORC1	weight	54	0.112191	0.729897
ORC1	BMI	54	0.177857	0.72334
ORC1	TG	24	0.344798	0.971271
ORC1	CHOL	24	-0.316522	0.728388
ORC1	HDL	24	-0.500978	0.352351
ORC1	LYM	24	0.136117	0.997443
ORC1	NEU	24	-0.131333	0.998391
ORC1	MON	24	0.265564	0.98769
ORC1	UACR	23	0.435771	0.284665
ORC1	onset_age	27	-0.264347	0.527574
ORC1	age	54	-0.0129863	0.960198
ORC1	Duration	27	0.0330175	0.997585
ORC1	ZnT8_level	27	-0.142247	0.981809
ORC1	IA2_level	27	0.041514	0.985036
ORC1	GAD_level	27	-0.113553	0.990616
NDC1	HbA1c	43	0.0430279	0.935553
NDC1	GLU	24	-0.297021	0.992528
NDC1	TPOAb	24	0.165175	0.857468
NDC1	height	54	-0.112369	0.742202
NDC1	weight	54	-0.0818847	0.804657
NDC1	BMI	54	-0.0179153	0.978915
NDC1	TG	24	-0.145407	0.985923
NDC1	CHOL	24	-0.188696	0.912435
NDC1	HDL	24	-0.258752	0.753373
NDC1	LYM	24	0.393129	0.997443
NDC1	NEU	24	-0.356599	0.998391
NDC1	MON	24	0.183718	0.98769
NDC1	UACR	23	0.395257	0.333649
NDC1	onset_age	27	-0.246642	0.564541
NDC1	age	54	-0.131505	0.681072
NDC1	Duration	27	0.0574748	0.997585
NDC1	ZnT8_level	27	0.0225885	0.985096
NDC1	IA2_level	27	0.0720391	0.985036
NDC1	GAD_level	27	-0.0457875	0.990616
PARS2	HbA1c	43	0.394002	0.212327
PARS2	GLU	24	0.528179	0.992528
PARS2	TPOAb	24	-0.249709	0.790636
PARS2	height	54	0.0824407	0.798965
PARS2	weight	54	0.101935	0.753713
PARS2	BMI	54	0.11527	0.83078
PARS2	TG	24	-0.161602	0.985923
PARS2	CHOL	24	0.106984	0.922913
PARS2	HDL	24	0.406537	0.547426
PARS2	LYM	24	-0.309133	0.997443
PARS2	NEU	24	0.239624	0.998391
PARS2	MON	24	-0.0718739	0.994755
PARS2	UACR	23	-0.453205	0.262286
PARS2	onset_age	27	0.29582	0.477259
PARS2	age	54	0.0987689	0.759272
PARS2	Duration	27	0.283611	0.997585
PARS2	ZnT8_level	27	0.296452	0.981574
PARS2	IA2_level	27	0.00632094	0.992232
PARS2	GAD_level	27	0.074587	0.990616
DHCR24	HbA1c	43	0.271598	0.463569
DHCR24	GLU	24	-0.0565833	0.993207
DHCR24	TPOAb	24	0.621369	0.190982
DHCR24	height	54	0.173355	0.566855
DHCR24	weight	54	0.141335	0.662518
DHCR24	BMI	54	0.0520737	0.904592
DHCR24	TG	24	0.128105	0.985923
DHCR24	CHOL	24	-0.494343	0.445371
DHCR24	HDL	24	-0.524483	0.352351
DHCR24	LYM	24	-0.0813928	0.997443
DHCR24	NEU	24	0.202394	0.998391
DHCR24	MON	24	-0.193028	0.98769
DHCR24	UACR	23	0.628091	0.121929
DHCR24	onset_age	27	0.343922	0.405091
DHCR24	age	54	0.175717	0.522211
DHCR24	Duration	27	0.337106	0.997585
DHCR24	ZnT8_level	27	-0.417838	0.68959
DHCR24	IA2_level	27	-0.359194	0.913945
DHCR24	GAD_level	27	0.0879658	0.990616
ANGPTL3	HbA1c	43	-0.0994175	0.871063
ANGPTL3	GLU	24	0.0146695	0.993207
ANGPTL3	TPOAb	24	0.100498	0.948697
ANGPTL3	height	54	0.0662061	0.842945
ANGPTL3	weight	54	0.00726196	0.981772
ANGPTL3	BMI	54	-0.165224	0.74643
ANGPTL3	TG	24	-0.133299	0.985923
ANGPTL3	CHOL	24	-0.136735	0.917077
ANGPTL3	HDL	24	-0.046491	0.978746
ANGPTL3	LYM	24	-0.0575495	0.997443
ANGPTL3	NEU	24	0.133605	0.998391
ANGPTL3	MON	24	0.325565	0.98769
ANGPTL3	UACR	23	0.28148	0.552886
ANGPTL3	onset_age	27	0.334377	0.414938
ANGPTL3	age	54	0.159992	0.559355
ANGPTL3	Duration	27	-0.00221571	0.997585
ANGPTL3	ZnT8_level	27	-0.277489	0.981809
ANGPTL3	IA2_level	27	0.0278121	0.985036
ANGPTL3	GAD_level	27	0.0910215	0.990616
ALG6	HbA1c	43	-0.0828797	0.892379
ALG6	GLU	24	-0.0839313	0.993207
ALG6	TPOAb	24	0.388182	0.638632
ALG6	height	54	0.157515	0.619193
ALG6	weight	54	0.220113	0.42625
ALG6	BMI	54	0.193371	0.655767
ALG6	TG	24	-0.00304746	0.999641
ALG6	CHOL	24	-0.36	0.633419
ALG6	HDL	24	-0.0478365	0.978746
ALG6	LYM	24	0.0856708	0.997443
ALG6	NEU	24	-0.0721896	0.998391
ALG6	MON	24	-0.176317	0.98769
ALG6	UACR	23	0.103755	0.877652
ALG6	onset_age	27	0.222833	0.627949
ALG6	age	54	0.284018	0.260603
ALG6	Duration	27	0.0776522	0.997585
ALG6	ZnT8_level	27	0.149573	0.981809
ALG6	IA2_level	27	-0.00732601	0.992232
ALG6	GAD_level	27	0.253968	0.960254
ROR1	HbA1c	43	-0.00990624	0.985075
ROR1	GLU	24	0.0108719	0.993207
ROR1	TPOAb	24	-0.192339	0.857468
ROR1	height	54	-0.48757	0.0131368
ROR1	weight	54	-0.42391	0.0398039
ROR1	BMI	54	-0.155825	0.748799
ROR1	TG	24	-0.234219	0.985923
ROR1	CHOL	24	0.425217	0.514041
ROR1	HDL	24	0.266145	0.753373
ROR1	LYM	24	-0.0439226	0.997443
ROR1	NEU	24	0.0056534	0.998391
ROR1	MON	24	0.0605138	0.996722
ROR1	UACR	23	-0.23419	0.641295
ROR1	onset_age	27	-0.375458	0.36179
ROR1	age	54	-0.494625	0.00804843
ROR1	Duration	27	-0.0314889	0.997585
ROR1	ZnT8_level	27	0.321123	0.981574
ROR1	IA2_level	27	0.101954	0.985036
ROR1	GAD_level	27	0.030525	0.990616
FPGT	HbA1c	43	0.134453	0.824148
FPGT	GLU	24	-0.420526	0.992528
FPGT	TPOAb	24	-0.168242	0.857468
FPGT	height	54	0.0547548	0.882823
FPGT	weight	54	0.0945029	0.773547
FPGT	BMI	54	0.0909871	0.86311
FPGT	TG	24	-0.351763	0.949745
FPGT	CHOL	24	0.00173913	0.993565
FPGT	HDL	24	-0.0408785	0.984779
FPGT	LYM	24	0.250054	0.997443
FPGT	NEU	24	-0.266145	0.998391
FPGT	MON	24	0.00435351	0.996722
FPGT	UACR	23	0.251976	0.606725
FPGT	onset_age	27	-0.030525	0.969846
FPGT	age	54	0.0660773	0.82754
FPGT	Duration	27	-0.0321003	0.997585
FPGT	ZnT8_level	27	0.14591	0.981809
FPGT	IA2_level	27	0.126984	0.985036
FPGT	GAD_level	27	-0.0708181	0.990616
ASB17	HbA1c	43	0.0959809	0.874684
ASB17	GLU	24	0.441811	0.992528
ASB17	TPOAb	24	0.170729	0.857468
ASB17	height	54	0.124045	0.712967
ASB17	weight	54	0.0729418	0.823433
ASB17	BMI	54	-0.0758337	0.876678
ASB17	TG	24	0.189337	0.985923
ASB17	CHOL	24	0.0635343	0.927389
ASB17	HDL	24	0.176271	0.878932
ASB17	LYM	24	0.0726265	0.997443
ASB17	NEU	24	0.0983483	0.998391
ASB17	MON	24	-0.431689	0.837976
ASB17	UACR	23	0.11475	0.866592
ASB17	onset_age	27	0.352553	0.397343
ASB17	age	54	0.101141	0.753682
ASB17	Duration	27	0.0410457	0.997585
ASB17	ZnT8_level	27	-0.41378	0.68959
ASB17	IA2_level	27	-0.0444394	0.985036
ASB17	GAD_level	27	-0.0306138	0.990616
ST6GALNAC3	HbA1c	43	-0.102617	0.866945
ST6GALNAC3	GLU	24	0.153077	0.993207
ST6GALNAC3	TPOAb	24	0.446453	0.611958
ST6GALNAC3	height	54	0.513651	0.00760414
ST6GALNAC3	weight	54	0.523254	0.0044997
ST6GALNAC3	BMI	54	0.424212	0.163566
ST6GALNAC3	TG	24	0.201567	0.985923
ST6GALNAC3	CHOL	24	-0.106957	0.922913
ST6GALNAC3	HDL	24	-0.0908893	0.945751
ST6GALNAC3	LYM	24	0.133942	0.997443
ST6GALNAC3	NEU	24	0.00869754	0.998391
ST6GALNAC3	MON	24	-0.340444	0.934934
ST6GALNAC3	UACR	23	0.277668	0.563079
ST6GALNAC3	onset_age	27	0.417582	0.300747
ST6GALNAC3	age	54	0.522049	0.00354057
ST6GALNAC3	Duration	27	0.365026	0.997585
ST6GALNAC3	ZnT8_level	27	-0.122711	0.981809
ST6GALNAC3	IA2_level	27	-0.12149	0.985036
ST6GALNAC3	GAD_level	27	0.349206	0.960254
ST6GALNAC5	HbA1c	43	-0.00957254	0.985235
ST6GALNAC5	GLU	24	0.00631213	0.993207
ST6GALNAC5	TPOAb	24	-0.0848725	0.94966
ST6GALNAC5	height	54	0.187373	0.536308
ST6GALNAC5	weight	54	0.201444	0.487326
ST6GALNAC5	BMI	54	0.166461	0.741251
ST6GALNAC5	TG	24	0.178876	0.985923
ST6GALNAC5	CHOL	24	0.084467	0.922913
ST6GALNAC5	HDL	24	-0.142751	0.90268
ST6GALNAC5	LYM	24	-0.143965	0.997443
ST6GALNAC5	NEU	24	0.28356	0.998391
ST6GALNAC5	MON	24	-0.138046	0.98769
ST6GALNAC5	UACR	23	-0.0774395	0.906228
ST6GALNAC5	onset_age	27	0.402961	0.331945
ST6GALNAC5	age	54	0.226494	0.39654
ST6GALNAC5	Duration	27	-0.199647	0.997585
ST6GALNAC5	ZnT8_level	27	0.0226974	0.985096
ST6GALNAC5	IA2_level	27	-0.0292763	0.985036
ST6GALNAC5	GAD_level	27	0.0101974	0.990987
CTBS	HbA1c	43	0.256428	0.497137
CTBS	GLU	24	-0.0439226	0.993207
CTBS	TPOAb	24	-0.250172	0.790636
CTBS	height	54	-0.15111	0.635509
CTBS	weight	54	-0.115355	0.724502
CTBS	BMI	54	0.0987631	0.857326
CTBS	TG	24	-0.103613	0.985923
CTBS	CHOL	24	0.3	0.738408
CTBS	HDL	24	0.0121766	1
CTBS	LYM	24	0.0556643	0.997443
CTBS	NEU	24	-0.00478365	0.998391
CTBS	MON	24	0.102307	0.993926
CTBS	UACR	23	-0.055336	0.925354
CTBS	onset_age	27	-0.264957	0.527574
CTBS	age	54	-0.195291	0.472772
CTBS	Duration	27	-0.186182	0.997585
CTBS	ZnT8_level	27	0.269841	0.981809
CTBS	IA2_level	27	0.253968	0.985036
CTBS	GAD_level	27	-0.041514	0.990616
GBP4	HbA1c	43	0.0385663	0.936002
GBP4	GLU	24	-0.0195695	0.993207
GBP4	TPOAb	24	-0.0635287	0.964089
GBP4	height	54	-0.215435	0.439624
GBP4	weight	54	-0.175396	0.547074
GBP4	BMI	54	0.013913	0.978915
GBP4	TG	24	-0.0296039	0.989585
GBP4	CHOL	24	-0.127826	0.917077
GBP4	HDL	24	-0.252664	0.760055
GBP4	LYM	24	-0.280931	0.997443
GBP4	NEU	24	0.281366	0.998391
GBP4	MON	24	0.017414	0.996722
GBP4	UACR	23	-0.33004	0.464991
GBP4	onset_age	27	-0.0793651	0.89863
GBP4	age	54	-0.234785	0.384769
GBP4	Duration	27	-0.374198	0.997585
GBP4	ZnT8_level	27	0.221001	0.981809
GBP4	IA2_level	27	-0.0897436	0.985036
GBP4	GAD_level	27	-0.153236	0.960254
TMED5	HbA1c	43	0.134226	0.824148
TMED5	GLU	24	0.0134812	0.993207
TMED5	TPOAb	24	0.452587	0.603737
TMED5	height	54	-0.00301228	0.993603
TMED5	weight	54	-0.00202043	0.997742
TMED5	BMI	54	0.0381559	0.947588
TMED5	TG	24	0.1367	0.985923
TMED5	CHOL	24	-0.473043	0.445371
TMED5	HDL	24	-0.30224	0.731793
TMED5	LYM	24	-0.12481	0.997443
TMED5	NEU	24	0.210481	0.998391
TMED5	MON	24	-0.0692208	0.996722
TMED5	UACR	23	0.433794	0.284665
TMED5	onset_age	27	0.115385	0.838738
TMED5	age	54	0.0287608	0.925124
TMED5	Duration	27	0.297157	0.997585
TMED5	ZnT8_level	27	-0.370574	0.812841
TMED5	IA2_level	27	-0.192918	0.985036
TMED5	GAD_level	27	-0.0225885	0.990616
DBT	HbA1c	43	0.086207	0.88697
DBT	GLU	24	-0.197434	0.992528
DBT	TPOAb	24	0.0341741	0.964304
DBT	height	54	0.198353	0.487182
DBT	weight	54	0.262008	0.318406
DBT	BMI	54	0.30498	0.380549
DBT	TG	24	-0.0892469	0.985923
DBT	CHOL	24	-0.195652	0.902213
DBT	HDL	24	-0.0721896	0.962758
DBT	LYM	24	0.0478365	0.997443
DBT	NEU	24	-0.0647967	0.998391
DBT	MON	24	-0.454506	0.837976
DBT	UACR	23	-0.243083	0.619212
DBT	onset_age	27	0.391941	0.35309
DBT	age	54	0.322022	0.171892
DBT	Duration	27	-0.0204831	0.997585
DBT	ZnT8_level	27	0.260684	0.981809
DBT	IA2_level	27	-0.128816	0.985036
DBT	GAD_level	27	-0.00915751	0.990987
CHI3L2	HbA1c	43	-0.0168633	0.985075
CHI3L2	GLU	24	0.0165253	0.993207
CHI3L2	TPOAb	24	0.0210302	0.972461
CHI3L2	height	54	-0.0871273	0.786092
CHI3L2	weight	54	-0.115965	0.724502
CHI3L2	BMI	54	-0.0759687	0.876678
CHI3L2	TG	24	-0.0600784	0.985923
CHI3L2	CHOL	24	-0.146087	0.917077
CHI3L2	HDL	24	-0.105675	0.939684
CHI3L2	LYM	24	-0.202218	0.997443
CHI3L2	NEU	24	0.198739	0.998391
CHI3L2	MON	24	0.408794	0.837976
CHI3L2	UACR	23	0.257905	0.590183
CHI3L2	onset_age	27	-0.132479	0.81333
CHI3L2	age	54	-0.175315	0.522211
CHI3L2	Duration	27	-0.179762	0.997585
CHI3L2	ZnT8_level	27	-0.263736	0.981809
CHI3L2	IA2_level	27	0.135531	0.985036
CHI3L2	GAD_level	27	-0.03663	0.990616
CHIA	HbA1c	43	-0.0889924	0.884566
CHIA	GLU	24	0.0195953	0.993207
CHIA	TPOAb	24	-0.326357	0.749143
CHIA	height	54	-0.214528	0.441702
CHIA	weight	54	-0.183408	0.529931
CHIA	BMI	54	-0.0265166	0.963417
CHIA	TG	24	0.132412	0.985923
CHIA	CHOL	24	0.154279	0.917077
CHIA	HDL	24	0.074707	0.962758
CHIA	LYM	24	-0.0318423	0.997443
CHIA	NEU	24	0.0440894	0.998391
CHIA	MON	24	0.175937	0.98769
CHIA	UACR	23	-0.249098	0.613497
CHIA	onset_age	27	-0.17444	0.741897
CHIA	age	54	-0.213778	0.415679
CHIA	Duration	27	-0.219644	0.997585
CHIA	ZnT8_level	27	0.127476	0.981809
CHIA	IA2_level	27	0.383265	0.913945
CHIA	GAD_level	27	-0.094768	0.990616
MAN1A2	HbA1c	43	0.0176195	0.985075
MAN1A2	GLU	24	-0.277017	0.992528
MAN1A2	TPOAb	24	0.22958	0.809071
MAN1A2	height	54	-0.219858	0.435918
MAN1A2	weight	54	-0.213747	0.433104
MAN1A2	BMI	54	-0.0338486	0.952343
MAN1A2	TG	24	-0.0879409	0.985923
MAN1A2	CHOL	24	-0.10087	0.922913
MAN1A2	HDL	24	-0.287889	0.732345
MAN1A2	LYM	24	0.310502	0.997443
MAN1A2	NEU	24	-0.205697	0.998391
MAN1A2	MON	24	0.210274	0.98769
MAN1A2	UACR	23	0.556324	0.142888
MAN1A2	onset_age	27	-0.365079	0.387985
MAN1A2	age	54	-0.23425	0.384769
MAN1A2	Duration	27	-0.150413	0.997585
MAN1A2	ZnT8_level	27	-0.0561661	0.981809
MAN1A2	IA2_level	27	0.138584	0.985036
MAN1A2	GAD_level	27	-0.0201465	0.990616
HJV	HbA1c	43	0.0102553	0.985075
HJV	GLU	24	-0.15573	0.993207
HJV	TPOAb	24	0.290578	0.749143
HJV	height	54	0.00205117	0.994461
HJV	weight	54	-0.0291506	0.923591
HJV	BMI	54	-0.239085	0.585951
HJV	TG	24	0.121526	0.985923
HJV	CHOL	24	0.205527	0.881133
HJV	HDL	24	-0.0316776	0.989945
HJV	LYM	24	0.100128	0.997443
HJV	NEU	24	0.0511714	0.998391
HJV	MON	24	0.052336	0.996722
HJV	UACR	23	0.255536	0.599092
HJV	onset_age	27	0.151528	0.774291
HJV	age	54	0.0436088	0.877917
HJV	Duration	27	-0.305378	0.997585
HJV	ZnT8_level	27	0.0349442	0.981809
HJV	IA2_level	27	0.066796	0.985036
HJV	GAD_level	27	0.388716	0.960254
PSMD4	HbA1c	43	-0.253328	0.510753
PSMD4	GLU	24	-0.160035	0.993207
PSMD4	TPOAb	24	-0.399574	0.611958
PSMD4	height	54	-0.24266	0.374225
PSMD4	weight	54	-0.257967	0.329654
PSMD4	BMI	54	-0.285769	0.450995
PSMD4	TG	24	0.016108	0.989997
PSMD4	CHOL	24	-0.0226087	0.98268
PSMD4	HDL	24	-0.0787128	0.958372
PSMD4	LYM	24	0.0987171	0.997443
PSMD4	NEU	24	-0.150033	0.998391
PSMD4	MON	24	0.4027	0.837976
PSMD4	UACR	23	-0.0849802	0.904444
PSMD4	onset_age	27	-0.112943	0.845161
PSMD4	age	54	-0.219621	0.409416
PSMD4	Duration	27	-0.420361	0.997585
PSMD4	ZnT8_level	27	-0.0518926	0.981809
PSMD4	IA2_level	27	0.251526	0.985036
PSMD4	GAD_level	27	-0.264347	0.960254
S100A1	HbA1c	43	-0.0302897	0.959353
S100A1	GLU	24	-0.0862439	0.993207
S100A1	TPOAb	24	-0.283532	0.749143
S100A1	height	54	-0.258671	0.331408
S100A1	weight	54	-0.276716	0.290432
S100A1	BMI	54	-0.141491	0.780035
S100A1	TG	24	-0.190095	0.985923
S100A1	CHOL	24	0.40541	0.582819
S100A1	HDL	24	0.440298	0.487638
S100A1	LYM	24	0.32228	0.997443
S100A1	NEU	24	-0.28748	0.998391
S100A1	MON	24	-0.112088	0.98769
S100A1	UACR	23	-0.0632814	0.916496
S100A1	onset_age	27	-0.10402	0.86002
S100A1	age	54	-0.265539	0.30049
S100A1	Duration	27	-0.168031	0.997585
S100A1	ZnT8_level	27	0.257813	0.981809
S100A1	IA2_level	27	0.331633	0.985036
S100A1	GAD_level	27	0.0643133	0.990616
INTS3	HbA1c	43	-0.0145947	0.985075
INTS3	GLU	24	-0.163079	0.993207
INTS3	TPOAb	24	0.197596	0.851543
INTS3	height	54	0.0921223	0.777672
INTS3	weight	54	0.0735361	0.823433
INTS3	BMI	54	0.122701	0.815852
INTS3	TG	24	0.0861995	0.985923
INTS3	CHOL	24	-0.564348	0.282109
INTS3	HDL	24	-0.408785	0.547426
INTS3	LYM	24	0.134812	0.997443
INTS3	NEU	24	-0.0917591	0.998391
INTS3	MON	24	-0.0574663	0.996722
INTS3	UACR	23	0.448617	0.268068
INTS3	onset_age	27	0.230769	0.606197
INTS3	age	54	0.0967861	0.759953
INTS3	Duration	27	0.207888	0.997585
INTS3	ZnT8_level	27	-0.184982	0.981809
INTS3	IA2_level	27	0.014652	0.991009
INTS3	GAD_level	27	0.0274725	0.990616
CREB3L4	HbA1c	43	-0.137856	0.812658
CREB3L4	GLU	24	-0.152642	0.993207
CREB3L4	TPOAb	24	-0.218188	0.819187
CREB3L4	height	54	-0.274537	0.312025
CREB3L4	weight	54	-0.272149	0.29511
CREB3L4	BMI	54	-0.110846	0.838027
CREB3L4	TG	24	-0.476274	0.895781
CREB3L4	CHOL	24	0.135652	0.917077
CREB3L4	HDL	24	0.333116	0.688421
CREB3L4	LYM	24	-0.0334855	0.997443
CREB3L4	NEU	24	0.0421831	0.998391
CREB3L4	MON	24	-0.0892469	0.994755
CREB3L4	UACR	23	-0.0573123	0.924925
CREB3L4	onset_age	27	-0.128205	0.823145
CREB3L4	age	54	-0.118901	0.710449
CREB3L4	Duration	27	-0.301743	0.997585
CREB3L4	ZnT8_level	27	0.105617	0.981809
CREB3L4	IA2_level	27	0.0781441	0.985036
CREB3L4	GAD_level	27	-0.040293	0.990616
JTB	HbA1c	43	-0.264368	0.473649
JTB	GLU	24	0.23005	0.992528
JTB	TPOAb	24	-0.424985	0.611958
JTB	height	54	-0.153245	0.630527
JTB	weight	54	-0.19602	0.487326
JTB	BMI	54	-0.236673	0.585951
JTB	TG	24	-0.237266	0.985923
JTB	CHOL	24	0.0469565	0.950614
JTB	HDL	24	0.128289	0.910544
JTB	LYM	24	-0.35573	0.997443
JTB	NEU	24	0.240922	0.998391
JTB	MON	24	0.208098	0.98769
JTB	UACR	23	-0.16996	0.780159
JTB	onset_age	27	-0.0579976	0.918586
JTB	age	54	-0.191433	0.488982
JTB	Duration	27	-0.108224	0.997585
JTB	ZnT8_level	27	-0.0897436	0.981809
JTB	IA2_level	27	0.0934066	0.985036
JTB	GAD_level	27	-0.175824	0.960254
PYGO2	HbA1c	43	0.175439	0.745359
PYGO2	GLU	24	-0.114373	0.993207
PYGO2	TPOAb	24	-0.0889402	0.948905
PYGO2	height	54	0.145199	0.642854
PYGO2	weight	54	0.124886	0.694701
PYGO2	BMI	54	0.0843927	0.865318
PYGO2	TG	24	0.0618198	0.985923
PYGO2	CHOL	24	-0.0991304	0.922913
PYGO2	HDL	24	0.0204392	0.997726
PYGO2	LYM	24	-0.122635	0.997443
PYGO2	NEU	24	0.0278321	0.998391
PYGO2	MON	24	0.0936004	0.994755
PYGO2	UACR	23	-0.102767	0.877652
PYGO2	onset_age	27	-0.0976801	0.876851
PYGO2	age	54	0.13353	0.670452
PYGO2	Duration	27	-0.149801	0.997585
PYGO2	ZnT8_level	27	0.392552	0.74571
PYGO2	IA2_level	27	0.0805861	0.985036
PYGO2	GAD_level	27	-0.193529	0.960254
FDPS	HbA1c	43	-0.36827	0.261702
FDPS	GLU	24	0.0943683	0.993207
FDPS	TPOAb	24	0.298804	0.749143
FDPS	height	54	-0.146343	0.642854
FDPS	weight	54	-0.146424	0.645203
FDPS	BMI	54	-0.0979626	0.857326
FDPS	TG	24	0.0518067	0.985923
FDPS	CHOL	24	-0.454783	0.455138
FDPS	HDL	24	-0.438791	0.487638
FDPS	LYM	24	-0.186127	0.997443
FDPS	NEU	24	0.227006	0.998391
FDPS	MON	24	-0.124075	0.98769
FDPS	UACR	23	0.522727	0.164066
FDPS	onset_age	27	0.137363	0.808542
FDPS	age	54	-0.177492	0.522211
FDPS	Duration	27	0.338123	0.997585
FDPS	ZnT8_level	27	-0.479853	0.68959
FDPS	IA2_level	27	-0.15873	0.985036
FDPS	GAD_level	27	-0.029304	0.990616
LAMTOR2	HbA1c	43	0.050363	0.925884
LAMTOR2	GLU	24	-0.0613177	0.993207
LAMTOR2	TPOAb	24	-0.0998934	0.948697
LAMTOR2	height	54	-0.0948677	0.777177
LAMTOR2	weight	54	-0.178294	0.542203
LAMTOR2	BMI	54	-0.328461	0.327177
LAMTOR2	TG	24	0.0518067	0.985923
LAMTOR2	CHOL	24	-0.331304	0.713709
LAMTOR2	HDL	24	-0.182214	0.871135
LAMTOR2	LYM	24	-0.110459	0.997443
LAMTOR2	NEU	24	0.0500109	0.998391
LAMTOR2	MON	24	0.379191	0.837976
LAMTOR2	UACR	23	0.328063	0.471246
LAMTOR2	onset_age	27	0.0592186	0.918586
LAMTOR2	age	54	-0.144721	0.619217
LAMTOR2	Duration	27	-0.114338	0.997585
LAMTOR2	ZnT8_level	27	-0.334554	0.981574
LAMTOR2	IA2_level	27	-0.0512821	0.985036
LAMTOR2	GAD_level	27	-0.128205	0.990616
SPTA1	HbA1c	43	-0.0915897	0.883729
SPTA1	GLU	24	-0.176994	0.992528
SPTA1	TPOAb	24	-0.0246824	0.972461
SPTA1	height	54	-0.191507	0.515769
SPTA1	weight	54	-0.199232	0.487326
SPTA1	BMI	54	-0.126667	0.802643
SPTA1	TG	24	0.137145	0.985923
SPTA1	CHOL	24	0.0889778	0.922913
SPTA1	HDL	24	-0.0329989	0.989945
SPTA1	LYM	24	0.0599981	0.997443
SPTA1	NEU	24	-0.0509983	0.998391
SPTA1	MON	24	0.0375396	0.996722
SPTA1	UACR	23	0.124015	0.852353
SPTA1	onset_age	27	-0.12329	0.828236
SPTA1	age	54	-0.199826	0.466174
SPTA1	Duration	27	-0.159464	0.997585
SPTA1	ZnT8_level	27	0.0211355	0.985096
SPTA1	IA2_level	27	0.165561	0.985036
SPTA1	GAD_level	27	-0.045089	0.990616
COPA	HbA1c	43	-0.24932	0.52306
COPA	GLU	24	0.0700152	0.993207
COPA	TPOAb	24	-0.0464417	0.964089
COPA	height	54	-0.201746	0.481546
COPA	weight	54	-0.174977	0.547074
COPA	BMI	54	-0.134403	0.780035
COPA	TG	24	0.138006	0.985923
COPA	CHOL	24	0.182609	0.912902
COPA	HDL	24	0.0721896	0.962758
COPA	LYM	24	-0.0978474	0.997443
COPA	NEU	24	0.0895847	0.998391
COPA	MON	24	-0.190684	0.98769
COPA	UACR	23	-0.463439	0.247497
COPA	onset_age	27	0.0799756	0.89863
COPA	age	54	-0.118634	0.710449
COPA	Duration	27	-0.040049	0.997585
COPA	ZnT8_level	27	0.0634921	0.981809
COPA	IA2_level	27	-0.200855	0.985036
COPA	GAD_level	27	-0.168498	0.960254
VANGL2	HbA1c	43	0.0149067	0.985075
VANGL2	GLU	24	-0.0665941	0.993207
VANGL2	TPOAb	24	-0.253459	0.784352
VANGL2	height	54	-0.252491	0.344893
VANGL2	weight	54	-0.220544	0.42625
VANGL2	BMI	54	-0.081342	0.872636
VANGL2	TG	24	0.0862745	0.985923
VANGL2	CHOL	24	-0.244561	0.873689
VANGL2	HDL	24	-0.350816	0.676154
VANGL2	LYM	24	-0.52666	0.997443
VANGL2	NEU	24	0.436562	0.998391
VANGL2	MON	24	0.299346	0.98769
VANGL2	UACR	23	-0.0267062	0.972061
VANGL2	onset_age	27	-0.115561	0.838738
VANGL2	age	54	-0.264312	0.30049
VANGL2	Duration	27	-0.0497551	0.997585
VANGL2	ZnT8_level	27	0.00214002	0.997434
VANGL2	IA2_level	27	-0.170285	0.985036
VANGL2	GAD_level	27	-0.147967	0.960254
ATF6	HbA1c	43	0.0601937	0.91942
ATF6	GLU	24	-0.268319	0.992528
ATF6	TPOAb	24	0.0801776	0.955548
ATF6	height	54	-0.265462	0.329633
ATF6	weight	54	-0.23174	0.398423
ATF6	BMI	54	-0.145419	0.780035
ATF6	TG	24	0.0487593	0.985923
ATF6	CHOL	24	0.18087	0.913653
ATF6	HDL	24	-0.129159	0.910544
ATF6	LYM	24	0.035225	0.997443
ATF6	NEU	24	-0.0678408	0.998391
ATF6	MON	24	0.151502	0.98769
ATF6	UACR	23	-0.0879447	0.900634
ATF6	onset_age	27	-0.100733	0.865595
ATF6	age	54	-0.227642	0.39654
ATF6	Duration	27	-0.15347	0.997585
ATF6	ZnT8_level	27	0.162393	0.981809
ATF6	IA2_level	27	-0.172772	0.985036
ATF6	GAD_level	27	-0.31746	0.960254
HSD17B7	HbA1c	43	0.272535	0.463569
HSD17B7	GLU	24	-0.109154	0.993207
HSD17B7	TPOAb	24	0.152907	0.885944
HSD17B7	height	54	-0.0762602	0.825413
HSD17B7	weight	54	-0.114288	0.724948
HSD17B7	BMI	54	-0.171759	0.72334
HSD17B7	TG	24	0.0870702	0.985923
HSD17B7	CHOL	24	0.153043	0.917077
HSD17B7	HDL	24	0.184388	0.867474
HSD17B7	LYM	24	0.272668	0.997443
HSD17B7	NEU	24	-0.341379	0.998391
HSD17B7	MON	24	-0.227253	0.98769
HSD17B7	UACR	23	0.218379	0.686042
HSD17B7	onset_age	27	0.0830281	0.89863
HSD17B7	age	54	-0.0194412	0.939675
HSD17B7	Duration	27	0.18771	0.997585
HSD17B7	ZnT8_level	27	0.150794	0.981809
HSD17B7	IA2_level	27	-0.017094	0.991009
HSD17B7	GAD_level	27	-0.0811966	0.990616
NUF2	HbA1c	43	0.32131	0.368811
NUF2	GLU	24	-0.232659	0.992528
NUF2	TPOAb	24	0.414032	0.611958
NUF2	height	54	0.029894	0.92937
NUF2	weight	54	0.0294678	0.923591
NUF2	BMI	54	-0.102194	0.857326
NUF2	TG	24	-0.0491946	0.985923
NUF2	CHOL	24	-0.338261	0.685899
NUF2	HDL	24	-0.203088	0.859764
NUF2	LYM	24	-0.0369646	0.997443
NUF2	NEU	24	0.084801	0.998391
NUF2	MON	24	0.141924	0.98769
NUF2	UACR	23	0.435771	0.284665
NUF2	onset_age	27	0.318071	0.44372
NUF2	age	54	0.0845637	0.786001
NUF2	Duration	27	0.113115	0.997585
NUF2	ZnT8_level	27	-0.177045	0.981809
NUF2	IA2_level	27	-0.191087	0.985036
NUF2	GAD_level	27	0.48779	0.822644
GPR161	HbA1c	43	0.294909	0.424798
GPR161	GLU	24	-0.105444	0.993207
GPR161	TPOAb	24	-0.428055	0.611958
GPR161	height	54	-0.133009	0.682955
GPR161	weight	54	-0.0928237	0.773547
GPR161	BMI	54	0.133848	0.780035
GPR161	TG	24	0.0348167	0.985923
GPR161	CHOL	24	-0.00310062	0.991895
GPR161	HDL	24	-0.134242	0.910469
GPR161	LYM	24	0.0498423	0.997443
GPR161	NEU	24	-0.0888301	0.998391
GPR161	MON	24	0.241056	0.98769
GPR161	UACR	23	-0.198834	0.725016
GPR161	onset_age	27	-0.298108	0.475196
GPR161	age	54	-0.196045	0.472062
GPR161	Duration	27	-0.320089	0.997585
GPR161	ZnT8_level	27	0.216159	0.981809
GPR161	IA2_level	27	0.149982	0.985036
GPR161	GAD_level	27	-0.195131	0.960254
KLHL20	HbA1c	43	-0.0130067	0.985075
KLHL20	GLU	24	-0.118721	0.993207
KLHL20	TPOAb	24	0.0744819	0.958121
KLHL20	height	54	-0.0720659	0.833296
KLHL20	weight	54	-0.0032022	0.99584
KLHL20	BMI	54	0.0876708	0.86311
KLHL20	TG	24	0	1
KLHL20	CHOL	24	-0.0626087	0.927627
KLHL20	HDL	24	-0.164818	0.878932
KLHL20	LYM	24	-0.00913242	0.997443
KLHL20	NEU	24	0.00130463	0.998391
KLHL20	MON	24	-0.033522	0.996722
KLHL20	UACR	23	-0.362648	0.398972
KLHL20	onset_age	27	-0.163004	0.764302
KLHL20	age	54	-0.0593932	0.831517
KLHL20	Duration	27	-0.00244574	0.997585
KLHL20	ZnT8_level	27	-0.0152625	0.989531
KLHL20	IA2_level	27	-0.043956	0.985036
KLHL20	GAD_level	27	-0.0811966	0.990616
DARS2	HbA1c	43	0.344374	0.33446
DARS2	GLU	24	-0.207871	0.992528
DARS2	TPOAb	24	0.0210302	0.972461
DARS2	height	54	0.0150995	0.9613
DARS2	weight	54	0.0529506	0.874051
DARS2	BMI	54	0.108254	0.84922
DARS2	TG	24	-0.0356988	0.985923
DARS2	CHOL	24	-0.165217	0.917077
DARS2	HDL	24	-0.300935	0.731793
DARS2	LYM	24	0.060013	0.997443
DARS2	NEU	24	-0.0313112	0.998391
DARS2	MON	24	-0.0753157	0.994755
DARS2	UACR	23	0.1917	0.73985
DARS2	onset_age	27	-0.115385	0.838738
DARS2	age	54	-0.0524799	0.852686
DARS2	Duration	27	0.0849894	0.997585
DARS2	ZnT8_level	27	-0.23138	0.981809
DARS2	IA2_level	27	-0.0689866	0.985036
DARS2	GAD_level	27	-0.145299	0.960254
RNASEL	HbA1c	43	0.215744	0.619814
RNASEL	GLU	24	0.324418	0.992528
RNASEL	TPOAb	24	0.0959502	0.948697
RNASEL	height	54	0.063296	0.851159
RNASEL	weight	54	0.0753278	0.823304
RNASEL	BMI	54	0.0624369	0.892454
RNASEL	TG	24	0.083152	0.985923
RNASEL	CHOL	24	0.103478	0.922913
RNASEL	HDL	24	0.252664	0.760055
RNASEL	LYM	24	0.0856708	0.997443
RNASEL	NEU	24	-0.0413133	0.998391
RNASEL	MON	24	-0.315629	0.98769
RNASEL	UACR	23	0.00889328	0.987911
RNASEL	onset_age	27	0.355311	0.397343
RNASEL	age	54	0.162367	0.553196
RNASEL	Duration	27	0.258025	0.997585
RNASEL	ZnT8_level	27	0.021978	0.985096
RNASEL	IA2_level	27	-0.0543346	0.985036
RNASEL	GAD_level	27	-0.032967	0.990616
DHX9	HbA1c	43	0.181564	0.739347
DHX9	GLU	24	-0.0191346	0.993207
DHX9	TPOAb	24	0.364085	0.678172
DHX9	height	54	-0.151796	0.635509
DHX9	weight	54	-0.166629	0.576626
DHX9	BMI	54	-0.0864129	0.86311
DHX9	TG	24	-0.0966479	0.985923
DHX9	CHOL	24	-0.0469565	0.950614
DHX9	HDL	24	-0.144379	0.90268
DHX9	LYM	24	0.311807	0.997443
DHX9	NEU	24	-0.196564	0.998391
DHX9	MON	24	0.0957772	0.994755
DHX9	UACR	23	0.421937	0.301098
DHX9	onset_age	27	-0.35348	0.397343
DHX9	age	54	-0.205183	0.449186
DHX9	Duration	27	0.0856008	0.997585
DHX9	ZnT8_level	27	-0.302808	0.981574
DHX9	IA2_level	27	0.0677656	0.985036
DHX9	GAD_level	27	0.119658	0.990616
CDC73	HbA1c	43	0.186631	0.728759
CDC73	GLU	24	-0.170907	0.992528
CDC73	TPOAb	24	0.135382	0.9053
CDC73	height	54	-0.3903	0.0799843
CDC73	weight	54	-0.415218	0.0442718
CDC73	BMI	54	-0.363796	0.274362
CDC73	TG	24	-0.125381	0.985923
CDC73	CHOL	24	0.152174	0.917077
CDC73	HDL	24	0.0482714	0.978746
CDC73	LYM	24	0.168732	0.997443
CDC73	NEU	24	-0.130028	0.998391
CDC73	MON	24	0.0222029	0.996722
CDC73	UACR	23	0.31917	0.474492
CDC73	onset_age	27	-0.415751	0.300747
CDC73	age	54	-0.388176	0.0723856
CDC73	Duration	27	-0.0868237	0.997585
CDC73	ZnT8_level	27	-0.0152625	0.989531
CDC73	IA2_level	27	-0.12149	0.985036
CDC73	GAD_level	27	0.181319	0.960254
HHAT	HbA1c	43	-0.192302	0.712246
HHAT	GLU	24	-0.134812	0.993207
HHAT	TPOAb	24	0.375915	0.665468
HHAT	height	54	0.324182	0.190011
HHAT	weight	54	0.35247	0.148921
HHAT	BMI	54	0.238655	0.585951
HHAT	TG	24	0.298215	0.971271
HHAT	CHOL	24	-0.389565	0.598196
HHAT	HDL	24	-0.367471	0.660711
HHAT	LYM	24	0.129593	0.997443
HHAT	NEU	24	-0.0413133	0.998391
HHAT	MON	24	-0.401393	0.837976
HHAT	UACR	23	0.543478	0.142888
HHAT	onset_age	27	0.441392	0.266006
HHAT	age	54	0.363998	0.105579
HHAT	Duration	27	0.0103944	0.997585
HHAT	ZnT8_level	27	0.0561661	0.981809
HHAT	IA2_level	27	-0.247253	0.985036
HHAT	GAD_level	27	0.319902	0.960254
DTL	HbA1c	43	0.058917	0.919825
DTL	GLU	24	0.104393	0.993207
DTL	TPOAb	24	0.269727	0.768545
DTL	height	54	-0.243937	0.37214
DTL	weight	54	-0.234617	0.398242
DTL	BMI	54	-0.0752883	0.876678
DTL	TG	24	0.111256	0.985923
DTL	CHOL	24	-0.111329	0.922913
DTL	HDL	24	-0.14963	0.895481
DTL	LYM	24	-0.0271857	0.997443
DTL	NEU	24	0.110483	0.998391
DTL	MON	24	-0.355541	0.883263
DTL	UACR	23	0.262417	0.578197
DTL	onset_age	27	-0.30316	0.475196
DTL	age	54	-0.243855	0.36685
DTL	Duration	27	-0.105489	0.997585
DTL	ZnT8_level	27	-0.0641124	0.981809
DTL	IA2_level	27	0.0659441	0.985036
DTL	GAD_level	27	0.1902	0.960254
NSL1	HbA1c	43	-0.332956	0.346753
NSL1	GLU	24	-0.600565	0.6216
NSL1	TPOAb	24	-0.235275	0.806441
NSL1	height	54	0.0273012	0.936744
NSL1	weight	54	0.095799	0.773547
NSL1	BMI	54	0.174922	0.72334
NSL1	TG	24	0.154985	0.985923
NSL1	CHOL	24	-0.0504348	0.944641
NSL1	HDL	24	-0.374429	0.658516
NSL1	LYM	24	0.128724	0.997443
NSL1	NEU	24	-0.0874103	0.998391
NSL1	MON	24	0.237266	0.98769
NSL1	UACR	23	0.020751	0.983357
NSL1	onset_age	27	0.203297	0.655939
NSL1	age	54	0.0389207	0.88746
NSL1	Duration	27	-0.309997	0.997585
NSL1	ZnT8_level	27	-0.0115995	0.991325
NSL1	IA2_level	27	0.14652	0.985036
NSL1	GAD_level	27	-0.185592	0.960254
TGFB2	HbA1c	43	0.116833	0.856421
TGFB2	GLU	24	-0.081322	0.993207
TGFB2	TPOAb	24	0.120924	0.911971
TGFB2	height	54	0.0011439	0.996096
TGFB2	weight	54	0.0160872	0.962002
TGFB2	BMI	54	0.143285	0.780035
TGFB2	TG	24	0.436222	0.895781
TGFB2	CHOL	24	-0.152174	0.917077
TGFB2	HDL	24	-0.303544	0.731793
TGFB2	LYM	24	-0.0156556	0.997443
TGFB2	NEU	24	0.0252229	0.998391
TGFB2	MON	24	-0.184153	0.98769
TGFB2	UACR	23	0.295455	0.514869
TGFB2	onset_age	27	0.1337	0.812217
TGFB2	age	54	0.061112	0.830504
TGFB2	Duration	27	-0.189545	0.997585
TGFB2	ZnT8_level	27	0.468254	0.68959
TGFB2	IA2_level	27	-0.0384615	0.985036
TGFB2	GAD_level	27	0.0775336	0.990616
IARS2	HbA1c	43	0.292953	0.431827
IARS2	GLU	24	-0.0113068	0.993207
IARS2	TPOAb	24	0.113475	0.917283
IARS2	height	54	0.0414856	0.914132
IARS2	weight	54	0.059355	0.855341
IARS2	BMI	54	0.0357163	0.948838
IARS2	TG	24	-0.0222029	0.989997
IARS2	CHOL	24	-0.346087	0.658527
IARS2	HDL	24	0.00391389	1
IARS2	LYM	24	0.0408785	0.997443
IARS2	NEU	24	-0.165688	0.998391
IARS2	MON	24	-0.0326513	0.996722
IARS2	UACR	23	-0.120553	0.852353
IARS2	onset_age	27	0.248474	0.564541
IARS2	age	54	0.124325	0.700396
IARS2	Duration	27	0.170285	0.997585
IARS2	ZnT8_level	27	0.398657	0.743251
IARS2	IA2_level	27	0.177045	0.985036
IARS2	GAD_level	27	0.293651	0.960254
DEGS1	HbA1c	43	0.0168633	0.985075
DEGS1	GLU	24	0.0713199	0.993207
DEGS1	TPOAb	24	-0.147649	0.893985
DEGS1	height	54	0.117746	0.72402
DEGS1	weight	54	0.107121	0.739532
DEGS1	BMI	54	-0.00465036	0.985657
DEGS1	TG	24	0.163257	0.985923
DEGS1	CHOL	24	-0.0165217	0.989884
DEGS1	HDL	24	0.142205	0.90268
DEGS1	LYM	24	-0.117417	0.997443
DEGS1	NEU	24	0.0726245	0.998391
DEGS1	MON	24	-0.225512	0.98769
DEGS1	UACR	23	-0.104743	0.877652
DEGS1	onset_age	27	0.335775	0.414938
DEGS1	age	54	0.142887	0.619834
DEGS1	Duration	27	0.211251	0.997585
DEGS1	ZnT8_level	27	-0.0128205	0.989531
DEGS1	IA2_level	27	0.0189255	0.991009
DEGS1	GAD_level	27	0.013431	0.990616
WDR26	HbA1c	43	0.105944	0.866063
WDR26	GLU	24	-0.167428	0.992528
WDR26	TPOAb	24	0.352694	0.710945
WDR26	height	54	-0.224091	0.421822
WDR26	weight	54	-0.18142	0.531773
WDR26	BMI	54	-0.00689931	0.984917
WDR26	TG	24	-0.033522	0.985923
WDR26	CHOL	24	0.0782609	0.922913
WDR26	HDL	24	-0.0826267	0.952131
WDR26	LYM	24	0.162644	0.997443
WDR26	NEU	24	-0.117852	0.998391
WDR26	MON	24	0.142795	0.98769
WDR26	UACR	23	0.343874	0.441496
WDR26	onset_age	27	-0.30464	0.472396
WDR26	age	54	-0.243493	0.36685
WDR26	Duration	27	-0.00122287	0.997585
WDR26	ZnT8_level	27	-0.0653236	0.981809
WDR26	IA2_level	27	-0.124542	0.985036
WDR26	GAD_level	27	0.163004	0.960254
PSEN2	HbA1c	43	-0.00695706	0.994152
PSEN2	GLU	24	-0.172646	0.992528
PSEN2	TPOAb	24	0.219503	0.819187
PSEN2	height	54	0.207313	0.463412
PSEN2	weight	54	0.201929	0.487326
PSEN2	BMI	54	-0.0225657	0.978915
PSEN2	TG	24	-0.0718329	0.985923
PSEN2	CHOL	24	0.306087	0.738408
PSEN2	HDL	24	0.386171	0.655032
PSEN2	LYM	24	0.282235	0.997443
PSEN2	NEU	24	-0.366601	0.998391
PSEN2	MON	24	-0.382238	0.837976
PSEN2	UACR	23	0.171937	0.780159
PSEN2	onset_age	27	0.199023	0.6652
PSEN2	age	54	0.272063	0.289809
PSEN2	Duration	27	0.163559	0.997585
PSEN2	ZnT8_level	27	0.17033	0.981809
PSEN2	IA2_level	27	-0.105006	0.985036
PSEN2	GAD_level	27	0.00915751	0.990987
RNF187	HbA1c	43	-0.302027	0.415439
RNF187	GLU	24	0.147423	0.993207
RNF187	TPOAb	24	-0.0736057	0.958225
RNF187	height	54	0.159269	0.613972
RNF187	weight	54	0.123361	0.698548
RNF187	BMI	54	0.035945	0.948838
RNF187	TG	24	-0.171528	0.985923
RNF187	CHOL	24	-0.210435	0.881133
RNF187	HDL	24	0.112633	0.933452
RNF187	LYM	24	0.0556643	0.997443
RNF187	NEU	24	-0.0656665	0.998391
RNF187	MON	24	0.242926	0.98769
RNF187	UACR	23	0.00395257	0.995034
RNF187	onset_age	27	0.0897436	0.893055
RNF187	age	54	0.157974	0.563184
RNF187	Duration	27	0.211251	0.997585
RNF187	ZnT8_level	27	-0.42674	0.68959
RNF187	IA2_level	27	-0.0592186	0.985036
RNF187	GAD_level	27	-0.144689	0.960254
NUP133	HbA1c	43	-0.349743	0.320593
NUP133	GLU	24	0.0817569	0.993207
NUP133	TPOAb	24	-0.0464417	0.964089
NUP133	height	54	-0.149851	0.635509
NUP133	weight	54	-0.102508	0.751515
NUP133	BMI	54	-0.0391469	0.947588
NUP133	TG	24	0.024815	0.989997
NUP133	CHOL	24	-0.0417391	0.960311
NUP133	HDL	24	-0.102631	0.942034
NUP133	LYM	24	-0.250924	0.997443
NUP133	NEU	24	0.232659	0.998391
NUP133	MON	24	0.116239	0.98769
NUP133	UACR	23	-0.450593	0.2645
NUP133	onset_age	27	-0.0805861	0.89863
NUP133	age	54	-0.161106	0.555767
NUP133	Duration	27	-0.130236	0.997585
NUP133	ZnT8_level	27	0.0891331	0.981809
NUP133	IA2_level	27	-0.172161	0.985036
NUP133	GAD_level	27	-0.117827	0.990616
COG2	HbA1c	43	0.375227	0.248064
COG2	GLU	24	0.203957	0.992528
COG2	TPOAb	24	-0.11698	0.911971
COG2	height	54	0.0850301	0.794817
COG2	weight	54	0.139562	0.665412
COG2	BMI	54	0.226877	0.610111
COG2	TG	24	-0.103613	0.985923
COG2	CHOL	24	-0.00434783	0.991895
COG2	HDL	24	-0.180474	0.87829
COG2	LYM	24	-0.454882	0.997443
COG2	NEU	24	0.487062	0.998391
COG2	MON	24	-0.243796	0.98769
COG2	UACR	23	0.159091	0.804367
COG2	onset_age	27	-0.0494505	0.935439
COG2	age	54	0.0809352	0.786256
COG2	Duration	27	0.231734	0.997585
COG2	ZnT8_level	27	-0.0830281	0.981809
COG2	IA2_level	27	-0.114774	0.985036
COG2	GAD_level	27	-0.0042735	0.992411
ARV1	HbA1c	43	0.119782	0.850957
ARV1	GLU	24	-0.0447923	0.993207
ARV1	TPOAb	24	-0.143706	0.893985
ARV1	height	54	-0.00869366	0.977706
ARV1	weight	54	0.0438015	0.889162
ARV1	BMI	54	0.171377	0.72334
ARV1	TG	24	-0.0330867	0.985923
ARV1	CHOL	24	-0.126957	0.917077
ARV1	HDL	24	0.0221787	0.997429
ARV1	LYM	24	0.074364	0.997443
ARV1	NEU	24	-0.120896	0.998391
ARV1	MON	24	-0.0901176	0.994755
ARV1	UACR	23	0.0681818	0.915462
ARV1	onset_age	27	0.0634921	0.914214
ARV1	age	54	0.049157	0.861124
ARV1	Duration	27	-0.192908	0.997585
ARV1	ZnT8_level	27	0.373626	0.805921
ARV1	IA2_level	27	0.235653	0.985036
ARV1	GAD_level	27	0.0164835	0.990616
AKT3	HbA1c	43	0.150938	0.811166
AKT3	GLU	24	-0.386606	0.992528
AKT3	TPOAb	24	0.286098	0.749143
AKT3	height	54	0.42313	0.0417716
AKT3	weight	54	0.479224	0.0139623
AKT3	BMI	54	0.377785	0.222376
AKT3	TG	24	0.369178	0.949745
AKT3	CHOL	24	-0.125217	0.917077
AKT3	HDL	24	-0.447489	0.487638
AKT3	LYM	24	0.267884	0.997443
AKT3	NEU	24	-0.165253	0.998391
AKT3	MON	24	-0.0613845	0.996722
AKT3	UACR	23	0.30336	0.505768
AKT3	onset_age	27	0.465812	0.248348
AKT3	age	54	0.447569	0.0239054
AKT3	Duration	27	0.132987	0.997585
AKT3	ZnT8_level	27	0.0750916	0.981809
AKT3	IA2_level	27	-0.0018315	0.997589
AKT3	GAD_level	27	0.032967	0.990616
AHCTF1	HbA1c	43	0.287962	0.442158
AHCTF1	GLU	24	-0.081322	0.993207
AHCTF1	TPOAb	24	0.396945	0.611958
AHCTF1	height	54	0.0605125	0.859433
AHCTF1	weight	54	0.0858112	0.788325
AHCTF1	BMI	54	0.05245	0.904344
AHCTF1	TG	24	0.0618198	0.985923
AHCTF1	CHOL	24	0.111304	0.922913
AHCTF1	HDL	24	-0.0526201	0.978746
AHCTF1	LYM	24	0.150467	0.997443
AHCTF1	NEU	24	-0.0278321	0.998391
AHCTF1	MON	24	-0.256857	0.98769
AHCTF1	UACR	23	0.262846	0.578197
AHCTF1	onset_age	27	-0.126374	0.824481
AHCTF1	age	54	0.0426638	0.880202
AHCTF1	Duration	27	0.058392	0.997585
AHCTF1	ZnT8_level	27	-0.190476	0.981809
AHCTF1	IA2_level	27	-0.124542	0.985036
AHCTF1	GAD_level	27	0.355311	0.960254
ROCK2	HbA1c	43	0.15608	0.801421
ROCK2	GLU	24	-0.157426	0.993207
ROCK2	TPOAb	24	0.0920071	0.948697
ROCK2	height	54	-0.0724091	0.833296
ROCK2	weight	54	-0.0309927	0.919708
ROCK2	BMI	54	0.0317902	0.953368
ROCK2	TG	24	-0.171528	0.985923
ROCK2	CHOL	24	-0.212174	0.881133
ROCK2	HDL	24	-0.153077	0.894662
ROCK2	LYM	24	0.0278321	0.997443
ROCK2	NEU	24	0.0108719	0.998391
ROCK2	MON	24	-0.0300392	0.996722
ROCK2	UACR	23	0.491107	0.217793
ROCK2	onset_age	27	-0.0708181	0.913386
ROCK2	age	54	0.00122224	0.996485
ROCK2	Duration	27	-0.0608377	0.997585
ROCK2	ZnT8_level	27	0.187424	0.981809
ROCK2	IA2_level	27	0.191697	0.985036
ROCK2	GAD_level	27	0.242369	0.960254
UBXN2A	HbA1c	43	0.179825	0.744488
UBXN2A	GLU	24	0.0169602	0.993207
UBXN2A	TPOAb	24	0.0389935	0.964089
UBXN2A	height	54	-0.0380538	0.925158
UBXN2A	weight	54	-0.0159347	0.962002
UBXN2A	BMI	54	0.125369	0.802643
UBXN2A	TG	24	-0.0805399	0.985923
UBXN2A	CHOL	24	-0.317391	0.728388
UBXN2A	HDL	24	-0.148293	0.895982
UBXN2A	LYM	24	-0.1222	0.997443
UBXN2A	NEU	24	0.130898	0.998391
UBXN2A	MON	24	0.168481	0.98769
UBXN2A	UACR	23	0.013834	0.986916
UBXN2A	onset_age	27	-0.323565	0.43764
UBXN2A	age	54	-0.147356	0.615931
UBXN2A	Duration	27	-0.133293	0.997585
UBXN2A	ZnT8_level	27	-0.0628816	0.981809
UBXN2A	IA2_level	27	-0.0653236	0.985036
UBXN2A	GAD_level	27	0.010989	0.990616
CENPO	HbA1c	43	0.121068	0.850957
CENPO	GLU	24	-0.053055	0.993207
CENPO	TPOAb	24	0.0613381	0.964089
CENPO	height	54	-0.0575002	0.873008
CENPO	weight	54	-0.0457075	0.88827
CENPO	BMI	54	-0.00720425	0.984917
CENPO	TG	24	0.0722682	0.985923
CENPO	CHOL	24	-0.164348	0.917077
CENPO	HDL	24	-0.0526201	0.978746
CENPO	LYM	24	0.310502	0.997443
CENPO	NEU	24	-0.313546	0.998391
CENPO	MON	24	0.220288	0.98769
CENPO	UACR	23	-0.0365613	0.956497
CENPO	onset_age	27	-0.26862	0.527443
CENPO	age	54	-0.114318	0.712164
CENPO	Duration	27	0.0308774	0.997585
CENPO	ZnT8_level	27	0.222833	0.981809
CENPO	IA2_level	27	0.532357	0.913945
CENPO	GAD_level	27	-0.127595	0.990616
PREB	HbA1c	43	-0.111237	0.858105
PREB	GLU	24	0.049576	0.993207
PREB	TPOAb	24	-0.17087	0.857468
PREB	height	54	0.137917	0.668076
PREB	weight	54	0.0649588	0.846827
PREB	BMI	54	0.0405573	0.947588
PREB	TG	24	0.125381	0.985923
PREB	CHOL	24	-0.126087	0.917077
PREB	HDL	24	0.161774	0.882067
PREB	LYM	24	0.0665362	0.997443
PREB	NEU	24	-0.176125	0.998391
PREB	MON	24	-0.204615	0.98769
PREB	UACR	23	0.00395257	0.995034
PREB	onset_age	27	0.222833	0.627949
PREB	age	54	0.193343	0.483079
PREB	Duration	27	-0.0372975	0.997585
PREB	ZnT8_level	27	0.148962	0.981809
PREB	IA2_level	27	-0.105617	0.985036
PREB	GAD_level	27	-0.234432	0.960254
IFT172	HbA1c	43	0.0674532	0.908231
IFT172	GLU	24	-0.0526201	0.993207
IFT172	TPOAb	24	0.116542	0.911971
IFT172	height	54	-0.0334782	0.92851
IFT172	weight	54	-0.0642726	0.848784
IFT172	BMI	54	-0.0380796	0.947588
IFT172	TG	24	0.12364	0.985923
IFT172	CHOL	24	-0.221739	0.877886
IFT172	HDL	24	-0.092194	0.945751
IFT172	LYM	24	0.323549	0.997443
IFT172	NEU	24	-0.327028	0.998391
IFT172	MON	24	0.262952	0.98769
IFT172	UACR	23	0.259881	0.58549
IFT172	onset_age	27	-0.143468	0.793375
IFT172	age	54	-0.0273094	0.928205
IFT172	Duration	27	0.0895752	0.997585
IFT172	ZnT8_level	27	-0.15873	0.981809
IFT172	IA2_level	27	0.18254	0.985036
IFT172	GAD_level	27	-0.0915751	0.990616
EIF2AK2	HbA1c	43	-0.0841653	0.890018
EIF2AK2	GLU	24	-0.021309	0.993207
EIF2AK2	TPOAb	24	-0.0254115	0.972461
EIF2AK2	height	54	-0.269122	0.329633
EIF2AK2	weight	54	-0.249085	0.361268
EIF2AK2	BMI	54	-0.060531	0.892732
EIF2AK2	TG	24	-0.00696561	0.999223
EIF2AK2	CHOL	24	-0.0486957	0.950201
EIF2AK2	HDL	24	-0.171342	0.878932
EIF2AK2	LYM	24	-0.00478365	0.998339
EIF2AK2	NEU	24	0.00434877	0.998391
EIF2AK2	MON	24	0.201132	0.98769
EIF2AK2	UACR	23	0.0889328	0.898137
EIF2AK2	onset_age	27	-0.506716	0.188856
EIF2AK2	age	54	-0.316675	0.174914
EIF2AK2	Duration	27	-0.118618	0.997585
EIF2AK2	ZnT8_level	27	0.00976801	0.993998
EIF2AK2	IA2_level	27	-0.0653236	0.985036
EIF2AK2	GAD_level	27	-0.326007	0.960254
EML4	HbA1c	43	-0.230263	0.564518
EML4	GLU	24	-0.0826267	0.993207
EML4	TPOAb	24	0.218188	0.819187
EML4	height	54	-0.544879	0.00379984
EML4	weight	54	-0.529239	0.00414345
EML4	BMI	54	-0.316835	0.35863
EML4	TG	24	0.206792	0.985923
EML4	CHOL	24	-0.00521739	0.991895
EML4	HDL	24	-0.347902	0.676154
EML4	LYM	24	-0.0995869	0.997443
EML4	NEU	24	0.166993	0.998391
EML4	MON	24	-0.00304746	0.996722
EML4	UACR	23	0.346838	0.439611
EML4	onset_age	27	-0.440171	0.266006
EML4	age	54	-0.522966	0.00354057
EML4	Duration	27	-0.0911037	0.997585
EML4	ZnT8_level	27	-0.224054	0.981809
EML4	IA2_level	27	-0.0811966	0.985036
EML4	GAD_level	27	-0.0628816	0.990616
ABCG8	HbA1c	43	0.238248	0.551632
ABCG8	GLU	24	-0.100822	0.993207
ABCG8	TPOAb	24	0.291864	0.749143
ABCG8	height	54	-0.0655314	0.844674
ABCG8	weight	54	-0.0488496	0.883832
ABCG8	BMI	54	-0.0927696	0.86311
ABCG8	TG	24	0.150736	0.985923
ABCG8	CHOL	24	-0.123249	0.917077
ABCG8	HDL	24	-0.16334	0.881744
ABCG8	LYM	24	0.29278	0.997443
ABCG8	NEU	24	-0.240387	0.998391
ABCG8	MON	24	-0.380808	0.837976
ABCG8	UACR	23	-0.0817375	0.905972
ABCG8	onset_age	27	0.139784	0.802171
ABCG8	age	54	-0.0220267	0.934132
ABCG8	Duration	27	0.162816	0.997585
ABCG8	ZnT8_level	27	-0.177962	0.981809
ABCG8	IA2_level	27	-0.162568	0.985036
ABCG8	GAD_level	27	-0.118847	0.990616
FBXO11	HbA1c	43	-0.00854508	0.989031
FBXO11	GLU	24	-0.167428	0.992528
FBXO11	TPOAb	24	0.178318	0.857468
FBXO11	height	54	-0.0613132	0.855911
FBXO11	weight	54	-0.000152486	0.999127
FBXO11	BMI	54	0.237435	0.585951
FBXO11	TG	24	0.209404	0.985923
FBXO11	CHOL	24	-0.438261	0.514041
FBXO11	HDL	24	-0.510546	0.352351
FBXO11	LYM	24	0.150467	0.997443
FBXO11	NEU	24	-0.107415	0.998391
FBXO11	MON	24	0.0883762	0.994755
FBXO11	UACR	23	0.273715	0.570006
FBXO11	onset_age	27	-0.202686	0.655939
FBXO11	age	54	-0.0952583	0.759953
FBXO11	Duration	27	0.0070315	0.997585
FBXO11	ZnT8_level	27	-0.114774	0.981809
FBXO11	IA2_level	27	-0.0915751	0.985036
FBXO11	GAD_level	27	-0.125153	0.990616
CHAC2	HbA1c	43	0.0871901	0.88697
CHAC2	GLU	24	-0.115677	0.993207
CHAC2	TPOAb	24	-0.21775	0.819187
CHAC2	height	54	-0.030466	0.92937
CHAC2	weight	54	0.0279048	0.928235
CHAC2	BMI	54	0.0874802	0.86311
CHAC2	TG	24	0.110144	0.985923
CHAC2	CHOL	24	-0.0695652	0.926233
CHAC2	HDL	24	-0.0856708	0.952002
CHAC2	LYM	24	-0.255708	0.997443
CHAC2	NEU	24	0.116547	0.998391
CHAC2	MON	24	0.141054	0.98769
CHAC2	UACR	23	-0.273715	0.570006
CHAC2	onset_age	27	-0.045177	0.943669
CHAC2	age	54	-0.0194412	0.939675
CHAC2	Duration	27	-0.217365	0.997585
CHAC2	ZnT8_level	27	0.421245	0.68959
CHAC2	IA2_level	27	-0.203907	0.985036
CHAC2	GAD_level	27	-0.0634921	0.990616
MCEE	HbA1c	43	0.0480188	0.925884
MCEE	GLU	24	0.128289	0.993207
MCEE	TPOAb	24	0.208549	0.837218
MCEE	height	54	0.0540304	0.883551
MCEE	weight	54	0.0651113	0.846827
MCEE	BMI	54	0.0769597	0.876678
MCEE	TG	24	-0.195037	0.985923
MCEE	CHOL	24	-0.174783	0.917077
MCEE	HDL	24	-0.103066	0.942034
MCEE	LYM	24	-0.158295	0.997443
MCEE	NEU	24	0.208741	0.998391
MCEE	MON	24	-0.11798	0.98769
MCEE	UACR	23	0.414032	0.308198
MCEE	onset_age	27	-0.0549451	0.925525
MCEE	age	54	-0.000572925	0.996719
MCEE	Duration	27	0.216448	0.997585
MCEE	ZnT8_level	27	0.0836386	0.981809
MCEE	IA2_level	27	0.021978	0.98821
MCEE	GAD_level	27	0.258852	0.960254
HTRA2	HbA1c	43	0.0738053	0.896448
HTRA2	GLU	24	0.0721896	0.993207
HTRA2	TPOAb	24	0.00175252	0.996625
HTRA2	height	54	0.260314	0.329633
HTRA2	weight	54	0.243862	0.372593
HTRA2	BMI	54	0.1766	0.72334
HTRA2	TG	24	0.177623	0.985923
HTRA2	CHOL	24	0.0652174	0.927389
HTRA2	HDL	24	0.110894	0.933452
HTRA2	LYM	24	-0.163079	0.997443
HTRA2	NEU	24	0.154381	0.998391
HTRA2	MON	24	-0.101872	0.993926
HTRA2	UACR	23	0.120553	0.852353
HTRA2	onset_age	27	0.484737	0.214878
HTRA2	age	54	0.220996	0.408331
HTRA2	Duration	27	-0.00397432	0.997585
HTRA2	ZnT8_level	27	0.130037	0.981809
HTRA2	IA2_level	27	0.0799756	0.985036
HTRA2	GAD_level	27	-0.004884	0.992411
KCMF1	HbA1c	43	-0.153887	0.811166
KCMF1	GLU	24	0.00782779	0.993207
KCMF1	TPOAb	24	-0.0534517	0.964089
KCMF1	height	54	-0.181957	0.544966
KCMF1	weight	54	-0.135445	0.6733
KCMF1	BMI	54	0.0599211	0.892732
KCMF1	TG	24	0.0444058	0.985923
KCMF1	CHOL	24	0.176522	0.917077
KCMF1	HDL	24	0.000434877	1
KCMF1	LYM	24	0.0313112	0.997443
KCMF1	NEU	24	0.0226136	0.998391
KCMF1	MON	24	0.147584	0.98769
KCMF1	UACR	23	-0.101779	0.880196
KCMF1	onset_age	27	-0.313797	0.455884
KCMF1	age	54	-0.169318	0.532293
KCMF1	Duration	27	-0.143381	0.997585
KCMF1	ZnT8_level	27	-0.0018315	0.997434
KCMF1	IA2_level	27	-0.101954	0.985036
KCMF1	GAD_level	27	-0.023199	0.990616
POLR1A	HbA1c	43	-0.150182	0.811166
POLR1A	GLU	24	-0.203523	0.992528
POLR1A	TPOAb	24	0.340426	0.720445
POLR1A	height	54	-0.166629	0.593932
POLR1A	weight	54	-0.171241	0.56
POLR1A	BMI	54	-0.191122	0.655767
POLR1A	TG	24	0.145843	0.985923
POLR1A	CHOL	24	-0.395652	0.598196
POLR1A	HDL	24	-0.520983	0.352351
POLR1A	LYM	24	0.176995	0.997443
POLR1A	NEU	24	-0.111329	0.998391
POLR1A	MON	24	-0.141924	0.98769
POLR1A	UACR	23	0.346838	0.439611
POLR1A	onset_age	27	0.115995	0.838738
POLR1A	age	54	-0.109276	0.720336
POLR1A	Duration	27	0.072455	0.997585
POLR1A	ZnT8_level	27	-0.216117	0.981809
POLR1A	IA2_level	27	0.144689	0.985036
POLR1A	GAD_level	27	0.14652	0.960254
BUB1	HbA1c	43	-0.145569	0.811166
BUB1	GLU	24	0.129593	0.993207
BUB1	TPOAb	24	-0.148526	0.893985
BUB1	height	54	-0.0620758	0.855839
BUB1	weight	54	-0.142536	0.658039
BUB1	BMI	54	-0.196802	0.653912
BUB1	TG	24	0.0391816	0.985923
BUB1	CHOL	24	0.093913	0.922913
BUB1	HDL	24	0.163514	0.881744
BUB1	LYM	24	0.190911	0.997443
BUB1	NEU	24	-0.15873	0.998391
BUB1	MON	24	0.026121	0.996722
BUB1	UACR	23	-0.0889328	0.898137
BUB1	onset_age	27	-0.271062	0.527443
BUB1	age	54	-0.0982375	0.759297
BUB1	Duration	27	-0.145827	0.997585
BUB1	ZnT8_level	27	-0.237485	0.981809
BUB1	IA2_level	27	0.0421245	0.985036
BUB1	GAD_level	27	-0.337607	0.960254
POLR1B	HbA1c	43	0.0418936	0.936002
POLR1B	GLU	24	-0.259187	0.992528
POLR1B	TPOAb	24	0.0363647	0.964089
POLR1B	height	54	-0.218791	0.437569
POLR1B	weight	54	-0.176197	0.547074
POLR1B	BMI	54	-0.124912	0.802643
POLR1B	TG	24	-0.0748803	0.985923
POLR1B	CHOL	24	-0.261739	0.807405
POLR1B	HDL	24	-0.35573	0.676154
POLR1B	LYM	24	0.0895847	0.997443
POLR1B	NEU	24	-0.0487062	0.998391
POLR1B	MON	24	0.126687	0.98769
POLR1B	UACR	23	-0.0108696	0.986916
POLR1B	onset_age	27	-0.0854701	0.89803
POLR1B	age	54	-0.204381	0.452041
POLR1B	Duration	27	-0.192296	0.997585
POLR1B	ZnT8_level	27	-0.030525	0.981809
POLR1B	IA2_level	27	0.117827	0.985036
POLR1B	GAD_level	27	-0.0934066	0.990616
SMPD4	HbA1c	43	-0.0763008	0.896448
SMPD4	GLU	24	0.291803	0.992528
SMPD4	TPOAb	24	0.173937	0.857468
SMPD4	height	54	-0.205559	0.463412
SMPD4	weight	54	-0.24554	0.368142
SMPD4	BMI	54	-0.194782	0.653912
SMPD4	TG	24	0.244232	0.985923
SMPD4	CHOL	24	0.341739	0.668254
SMPD4	HDL	24	0.0987171	0.942034
SMPD4	LYM	24	0.147423	0.997443
SMPD4	NEU	24	-0.0626223	0.998391
SMPD4	MON	24	-0.180671	0.98769
SMPD4	UACR	23	0.228261	0.65851
SMPD4	onset_age	27	-0.104396	0.86002
SMPD4	age	54	-0.226229	0.39654
SMPD4	Duration	27	0.204525	0.997585
SMPD4	ZnT8_level	27	-0.283272	0.981809
SMPD4	IA2_level	27	0.0433455	0.985036
SMPD4	GAD_level	27	-0.0445665	0.990616
MZT2B	HbA1c	43	0.0204931	0.985075
MZT2B	GLU	24	0.24788	0.992528
MZT2B	TPOAb	24	-0.472741	0.547769
MZT2B	height	54	0.108633	0.748281
MZT2B	weight	54	0.0727356	0.823433
MZT2B	BMI	54	-0.082563	0.871537
MZT2B	TG	24	-0.100566	0.985923
MZT2B	CHOL	24	0.073913	0.922913
MZT2B	HDL	24	0.133072	0.910544
MZT2B	LYM	24	-0.180909	0.997443
MZT2B	NEU	24	0.0834964	0.998391
MZT2B	MON	24	-0.0339574	0.996722
MZT2B	UACR	23	-0.644269	0.114463
MZT2B	onset_age	27	0.233211	0.595942
MZT2B	age	54	0.0514105	0.854648
MZT2B	Duration	27	0.0926323	0.997585
MZT2B	ZnT8_level	27	-0.101954	0.981809
MZT2B	IA2_level	27	-0.0641026	0.985036
MZT2B	GAD_level	27	-0.297924	0.960254
MZT2A	HbA1c	43	-0.0526316	0.925884
MZT2A	GLU	24	0.246575	0.992528
MZT2A	TPOAb	24	-0.22958	0.809071
MZT2A	height	54	-0.108213	0.749346
MZT2A	weight	54	-0.105406	0.740312
MZT2A	BMI	54	-0.135928	0.780035
MZT2A	TG	24	0.30997	0.971271
MZT2A	CHOL	24	0.225217	0.877886
MZT2A	HDL	24	0.0948032	0.945672
MZT2A	LYM	24	-0.108284	0.997443
MZT2A	NEU	24	0.0439226	0.998391
MZT2A	MON	24	0.185024	0.98769
MZT2A	UACR	23	-0.278656	0.561313
MZT2A	onset_age	27	-0.0720391	0.913386
MZT2A	age	54	-0.139412	0.636346
MZT2A	Duration	27	-0.0155916	0.997585
MZT2A	ZnT8_level	27	0.139194	0.981809
MZT2A	IA2_level	27	0.300977	0.985036
MZT2A	GAD_level	27	-0.181929	0.960254
TUBA3D	HbA1c	43	0.265737	0.471682
TUBA3D	GLU	24	-0.0955386	0.993207
TUBA3D	TPOAb	24	-0.165892	0.857468
TUBA3D	height	54	-0.252336	0.344893
TUBA3D	weight	54	-0.164916	0.582084
TUBA3D	BMI	54	0.0915979	0.86311
TUBA3D	TG	24	0.0894722	0.985923
TUBA3D	CHOL	24	0.158463	0.917077
TUBA3D	HDL	24	0.131641	0.910544
TUBA3D	LYM	24	0.060317	0.997443
TUBA3D	NEU	24	-0.00220135	0.998391
TUBA3D	MON	24	-0.0392267	0.996722
TUBA3D	UACR	23	-0.111641	0.868548
TUBA3D	onset_age	27	-0.180287	0.723948
TUBA3D	age	54	-0.214498	0.413506
TUBA3D	Duration	27	0.0978695	0.997585
TUBA3D	ZnT8_level	27	-0.0791656	0.981809
TUBA3D	IA2_level	27	0.116274	0.985036
TUBA3D	GAD_level	27	-0.175649	0.960254
ORC4	HbA1c	43	0.218164	0.610061
ORC4	GLU	24	-0.156121	0.993207
ORC4	TPOAb	24	-0.0468798	0.964089
ORC4	height	54	0.0660413	0.842945
ORC4	weight	54	0.0641583	0.848784
ORC4	BMI	54	0.0524119	0.904344
ORC4	TG	24	0.0457118	0.985923
ORC4	CHOL	24	-0.218261	0.877886
ORC4	HDL	24	-0.338334	0.677291
ORC4	LYM	24	0.304849	0.997443
ORC4	NEU	24	-0.250054	0.998391
ORC4	MON	24	0.173705	0.98769
ORC4	UACR	23	0.0533597	0.925354
ORC4	onset_age	27	-0.107448	0.857156
ORC4	age	54	0.0139412	0.956995
ORC4	Duration	27	-0.0363804	0.997585
ORC4	ZnT8_level	27	-0.138584	0.981809
ORC4	IA2_level	27	0.125763	0.985036
ORC4	GAD_level	27	-0.45177	0.960254
PSMD14	HbA1c	43	0.0994405	0.871063
PSMD14	GLU	24	-0.249185	0.992528
PSMD14	TPOAb	24	0.0613381	0.964089
PSMD14	height	54	-0.172844	0.566855
PSMD14	weight	54	-0.196363	0.487326
PSMD14	BMI	54	-0.264499	0.525284
PSMD14	TG	24	-0.0108838	0.997076
PSMD14	CHOL	24	0.0704348	0.926233
PSMD14	HDL	24	0.0100022	1
PSMD14	LYM	24	0.277017	0.997443
PSMD14	NEU	24	-0.338334	0.998391
PSMD14	MON	24	-0.116239	0.98769
PSMD14	UACR	23	-0.158103	0.804367
PSMD14	onset_age	27	-0.217338	0.641306
PSMD14	age	54	-0.116686	0.710449
PSMD14	Duration	27	-0.146133	0.997585
PSMD14	ZnT8_level	27	0	1
PSMD14	IA2_level	27	-0.141636	0.985036
PSMD14	GAD_level	27	-0.289988	0.960254
TTC21B	HbA1c	43	0.051573	0.925884
TTC21B	GLU	24	-0.263101	0.992528
TTC21B	TPOAb	24	-0.0538899	0.964089
TTC21B	height	54	0.0238313	0.945294
TTC21B	weight	54	0.0547804	0.871903
TTC21B	BMI	54	0.186853	0.679945
TTC21B	TG	24	0.278189	0.985923
TTC21B	CHOL	24	0.0808696	0.922913
TTC21B	HDL	24	-0.198739	0.859764
TTC21B	LYM	24	0.238313	0.997443
TTC21B	NEU	24	-0.209611	0.998391
TTC21B	MON	24	-0.0879409	0.994755
TTC21B	UACR	23	0.0108696	0.986916
TTC21B	onset_age	27	-0.0622711	0.918069
TTC21B	age	54	-0.0641294	0.830504
TTC21B	Duration	27	-0.172119	0.997585
TTC21B	ZnT8_level	27	0.252747	0.981809
TTC21B	IA2_level	27	0.0634921	0.985036
TTC21B	GAD_level	27	-0.136142	0.988968
KLHL23	HbA1c	43	-0.11827	0.850957
KLHL23	GLU	24	-0.0269624	0.993207
KLHL23	TPOAb	24	0.0946359	0.948697
KLHL23	height	54	0.241592	0.375562
KLHL23	weight	54	0.275046	0.290432
KLHL23	BMI	54	0.378509	0.222376
KLHL23	TG	24	-0.0474532	0.985923
KLHL23	CHOL	24	-0.326087	0.713709
KLHL23	HDL	24	-0.0195695	0.997726
KLHL23	LYM	24	0.0330507	0.997443
KLHL23	NEU	24	-0.111763	0.998391
KLHL23	MON	24	-0.122334	0.98769
KLHL23	UACR	23	0.175889	0.773047
KLHL23	onset_age	27	0.0335775	0.965894
KLHL23	age	54	0.260184	0.306728
KLHL23	Duration	27	0.166922	0.997585
KLHL23	ZnT8_level	27	0.0940171	0.981809
KLHL23	IA2_level	27	-0.148962	0.985036
KLHL23	GAD_level	27	-0.013431	0.990616
UBR3	HbA1c	43	0.0779644	0.896448
UBR3	GLU	24	-0.312242	0.992528
UBR3	TPOAb	24	0.403517	0.611958
UBR3	height	54	0.0885	0.785133
UBR3	weight	54	0.124543	0.694701
UBR3	BMI	54	0.1697	0.726596
UBR3	TG	24	0.0139312	0.99343
UBR3	CHOL	24	-0.136522	0.917077
UBR3	HDL	24	-0.245706	0.782555
UBR3	LYM	24	0.170907	0.997443
UBR3	NEU	24	-0.0578387	0.998391
UBR3	MON	24	0.0526775	0.996722
UBR3	UACR	23	0.546443	0.142888
UBR3	onset_age	27	0.0018315	0.997589
UBR3	age	54	0.125738	0.696239
UBR3	Duration	27	-0.108224	0.997585
UBR3	ZnT8_level	27	0.0989011	0.981809
UBR3	IA2_level	27	-0.035409	0.985036
UBR3	GAD_level	27	0.26801	0.960254
NUP35	HbA1c	43	-0.0387931	0.936002
NUP35	GLU	24	-0.000869754	0.999902
NUP35	TPOAb	24	0.0389935	0.964089
NUP35	height	54	0.0377107	0.925158
NUP35	weight	54	0.037359	0.900993
NUP35	BMI	54	-0.0306848	0.953368
NUP35	TG	24	-0.100131	0.985923
NUP35	CHOL	24	-0.0556522	0.939882
NUP35	HDL	24	0.100022	0.942034
NUP35	LYM	24	0.0130463	0.997443
NUP35	NEU	24	0.0113068	0.998391
NUP35	MON	24	-0.295603	0.98769
NUP35	UACR	23	-0.301383	0.509393
NUP35	onset_age	27	0.409646	0.309863
NUP35	age	54	0.116571	0.710449
NUP35	Duration	27	0.162336	0.997585
NUP35	ZnT8_level	27	0.0811966	0.981809
NUP35	IA2_level	27	-0.387668	0.913945
NUP35	GAD_level	27	-0.0396825	0.990616
ORMDL1	HbA1c	43	-0.265654	0.471682
ORMDL1	GLU	24	-0.438356	0.992528
ORMDL1	TPOAb	24	0.141954	0.893985
ORMDL1	height	54	-0.16987	0.578849
ORMDL1	weight	54	-0.183059	0.529931
ORMDL1	BMI	54	-0.117174	0.827652
ORMDL1	TG	24	0.236831	0.985923
ORMDL1	CHOL	24	-0.230435	0.877886
ORMDL1	HDL	24	-0.323549	0.700601
ORMDL1	LYM	24	0.261361	0.997443
ORMDL1	NEU	24	-0.289628	0.998391
ORMDL1	MON	24	0.146278	0.98769
ORMDL1	UACR	23	0.206522	0.7102
ORMDL1	onset_age	27	0.00549451	0.996414
ORMDL1	age	54	-0.225198	0.399464
ORMDL1	Duration	27	-0.190156	0.997585
ORMDL1	ZnT8_level	27	0.0683761	0.981809
ORMDL1	IA2_level	27	0.115995	0.985036
ORMDL1	GAD_level	27	-0.227106	0.960254
MARS2	HbA1c	43	-0.113203	0.857213
MARS2	GLU	24	0.206567	0.992528
MARS2	TPOAb	24	-0.185767	0.857468
MARS2	height	54	0.180584	0.547429
MARS2	weight	54	0.168992	0.564347
MARS2	BMI	54	0.121939	0.81634
MARS2	TG	24	-0.0957772	0.985923
MARS2	CHOL	24	-0.266957	0.801581
MARS2	HDL	24	-0.214394	0.845125
MARS2	LYM	24	-0.301805	0.997443
MARS2	NEU	24	0.278756	0.998391
MARS2	MON	24	0.23596	0.98769
MARS2	UACR	23	-0.0632411	0.916496
MARS2	onset_age	27	-0.21917	0.636419
MARS2	age	54	0.12971	0.686686
MARS2	Duration	27	0.26414	0.997585
MARS2	ZnT8_level	27	0.0323565	0.981809
MARS2	IA2_level	27	0.191087	0.985036
MARS2	GAD_level	27	-0.330281	0.960254
ABCA12	HbA1c	43	-0.142371	0.811166
ABCA12	GLU	24	-0.151469	0.993207
ABCA12	TPOAb	24	0.259598	0.771023
ABCA12	height	54	-0.143797	0.645889
[truncated: 10,821 more rows]

## Sheet: endo_metabolite_clinical
feature	clinical	n	rho	p_adj
B100007	HbA1c	106	-0.256686	0.0823532
B100007	GLU	103	-0.112778	0.641745
B100007	TPOAb	98	-0.152999	0.460312
B100007	height	107	0.387711	8.13277e-05
B100007	weight	107	0.350995	0.000383674
B100007	BMI	107	0.179879	0.0788878
B100007	TG	103	-0.0653519	0.621258
B100007	CHOL	103	-0.0806118	0.69709
B100007	HDL	103	0.0425518	0.753989
B100007	LYM	103	-0.0645356	0.695179
B100007	NEU	103	-0.0453825	0.765293
B100007	MON	103	-0.100817	0.744314
B100007	UACR	90	-0.222534	0.612981
B100007	onset_age	108	0.319935	0.00107154
B100007	age	108	0.366796	0.000176163
B100007	Duration	108	0.155338	0.442237
B100007	ZnT8_level	108	-0.015905	0.962434
B100007	IA2_level	108	0.146675	0.901614
B100007	GAD_level	108	0.156236	0.994418
B100112	HbA1c	106	-0.0957605	0.613491
B100112	GLU	103	-0.0845522	0.781566
B100112	TPOAb	98	0.157781	0.443925
B100112	height	107	0.514723	1.17733e-07
B100112	weight	107	0.487043	7.6424e-07
B100112	BMI	107	0.35558	0.000928773
B100112	TG	103	0.0201636	0.904947
B100112	CHOL	103	-0.19576	0.247449
B100112	HDL	103	-0.273637	0.0174355
B100112	LYM	103	-0.334023	0.026582
B100112	NEU	103	0.177115	0.318972
B100112	MON	103	-0.159955	0.64899
B100112	UACR	90	-0.0144959	0.977325
B100112	onset_age	108	0.500712	2.84814e-07
B100112	age	108	0.52327	5.99843e-08
B100112	Duration	108	0.11824	0.628391
B100112	ZnT8_level	108	-0.0512496	0.953192
B100112	IA2_level	108	0.00585901	0.992856
B100112	GAD_level	108	0.126888	0.994418
B100189	HbA1c	106	-0.0300112	0.848292
B100189	GLU	103	0.158632	0.45625
B100189	TPOAb	98	-0.129423	0.610364
B100189	height	107	0.400248	4.66644e-05
B100189	weight	107	0.399212	5.69197e-05
B100189	BMI	107	0.284893	0.00781155
B100189	TG	103	0.358337	0.000820874
B100189	CHOL	103	0.0860705	0.672452
B100189	HDL	103	-0.114645	0.345637
B100189	LYM	103	-0.0736624	0.645533
B100189	NEU	103	0.0601879	0.708012
B100189	MON	103	-0.0912844	0.787541
B100189	UACR	90	-0.136382	0.635705
B100189	onset_age	108	0.354279	0.000310216
B100189	age	108	0.410815	3.13867e-05
B100189	Duration	108	0.156267	0.442237
B100189	ZnT8_level	108	-0.0188536	0.953192
B100189	IA2_level	108	0.0292855	0.973872
B100189	GAD_level	108	0.030605	0.994418
B100194	HbA1c	106	-0.0363028	0.840777
B100194	GLU	103	-0.0472926	0.923303
B100194	TPOAb	98	0.167995	0.408512
B100194	height	107	0.167668	0.0856743
B100194	weight	107	0.189987	0.0512196
B100194	BMI	107	0.111225	0.264642
B100194	TG	103	-0.0534987	0.697485
B100194	CHOL	103	-0.0331036	0.874612
B100194	HDL	103	-0.142687	0.226639
B100194	LYM	103	-0.0889012	0.5732
B100194	NEU	103	-0.0475133	0.761602
B100194	MON	103	0.108558	0.744314
B100194	UACR	90	-0.0135493	0.977325
B100194	onset_age	108	0.172245	0.0752638
B100194	age	108	0.205005	0.0348012
B100194	Duration	108	0.106569	0.642974
B100194	ZnT8_level	108	-0.2869	0.326112
B100194	IA2_level	108	-0.187827	0.632537
B100194	GAD_level	108	0.0254272	0.994418
B100204	HbA1c	106	-0.105662	0.611652
B100204	GLU	103	-0.0562766	0.895198
B100204	TPOAb	98	0.164989	0.408512
B100204	height	107	-0.428593	1.35279e-05
B100204	weight	107	-0.388268	9.09828e-05
B100204	BMI	107	-0.18589	0.0711804
B100204	TG	103	-0.22108	0.0500415
B100204	CHOL	103	-0.158214	0.332032
B100204	HDL	103	-0.0200677	0.868233
B100204	LYM	103	0.0351618	0.863952
B100204	NEU	103	0.0790515	0.621146
B100204	MON	103	0.135611	0.718727
B100204	UACR	90	0.353862	0.0389212
B100204	onset_age	108	-0.48985	5.80226e-07
B100204	age	108	-0.469579	1.75442e-06
B100204	Duration	108	0.0723739	0.832972
B100204	ZnT8_level	108	-0.0808685	0.904938
B100204	IA2_level	108	-0.0589664	0.930669
B100204	GAD_level	108	-0.0769055	0.994418
B100338	HbA1c	106	-0.0906284	0.642531
B100338	GLU	103	-0.0690608	0.806853
B100338	TPOAb	98	-0.112644	0.647713
B100338	height	107	0.404814	3.81543e-05
B100338	weight	107	0.383814	0.000100086
B100338	BMI	107	0.252795	0.0163131
B100338	TG	103	0.229078	0.042237
B100338	CHOL	103	0.0196381	0.924788
B100338	HDL	103	-0.109164	0.374114
B100338	LYM	103	-0.101021	0.533833
B100338	NEU	103	0.127548	0.444176
B100338	MON	103	-0.0666819	0.838911
B100338	UACR	90	0.101455	0.686815
B100338	onset_age	108	0.314947	0.00129404
B100338	age	108	0.381555	0.000102446
B100338	Duration	108	0.177232	0.391474
B100338	ZnT8_level	108	-0.114455	0.803773
B100338	IA2_level	108	0.0700128	0.930669
B100338	GAD_level	108	-0.0359829	0.994418
B300090	HbA1c	106	-0.0055959	0.970122
B300090	GLU	103	-0.0106095	0.987608
B300090	TPOAb	98	-0.123431	0.621467
B300090	height	107	-0.406832	3.49657e-05
B300090	weight	107	-0.384295	9.95062e-05
B300090	BMI	107	-0.24511	0.0200711
B300090	TG	103	-0.251142	0.0247683
B300090	CHOL	103	0.127516	0.455092
B300090	HDL	103	0.242531	0.036885
B300090	LYM	103	0.169411	0.302529
B300090	NEU	103	-0.221663	0.190885
B300090	MON	103	-0.0384752	0.888357
B300090	UACR	90	-0.0666598	0.845402
B300090	onset_age	108	-0.425783	1.69864e-05
B300090	age	108	-0.423302	1.7395e-05
B300090	Duration	108	0.041925	0.83557
B300090	ZnT8_level	108	-0.0678643	0.953192
B300090	IA2_level	108	-0.0643824	0.930669
B300090	GAD_level	108	-0.0900287	0.994418
B300102	HbA1c	106	-0.00037306	0.996972
B300102	GLU	103	0.128215	0.585745
B300102	TPOAb	98	-0.0241289	0.894795
B300102	height	107	0.786308	2.70241e-22
B300102	weight	107	0.799752	1.62529e-23
B300102	BMI	107	0.554921	2.31644e-08
B300102	TG	103	0.326705	0.00248933
B300102	CHOL	103	-0.0404404	0.838411
B300102	HDL	103	-0.180982	0.131496
B300102	LYM	103	-0.185941	0.291333
B300102	NEU	103	0.126603	0.444176
B300102	MON	103	-0.11931	0.718727
B300102	UACR	90	-0.136612	0.635705
B300102	onset_age	108	0.67623	1.72809e-14
B300102	age	108	0.762509	1.88877e-20
B300102	Duration	108	0.320516	0.0528795
B300102	ZnT8_level	108	-0.0562273	0.953192
B300102	IA2_level	108	-0.121553	0.930669
B300102	GAD_level	108	0.00794539	0.994418
B300107	HbA1c	106	-0.0780099	0.683815
B300107	GLU	103	0.0337561	0.957405
B300107	TPOAb	98	-0.0963224	0.724477
B300107	height	107	0.717693	5.27205e-17
B300107	weight	107	0.662837	1.02974e-13
B300107	BMI	107	0.401355	0.000190818
B300107	TG	103	0.158123	0.179639
B300107	CHOL	103	-0.117565	0.493601
B300107	HDL	103	-0.0808143	0.51619
B300107	LYM	103	-0.212371	0.205704
B300107	NEU	103	0.0977009	0.533345
B300107	MON	103	-0.272628	0.222285
B300107	UACR	90	-0.260943	0.405853
B300107	onset_age	108	0.616107	1.76592e-11
B300107	age	108	0.644905	6.91352e-13
B300107	Duration	108	0.13433	0.591907
B300107	ZnT8_level	108	0.0262464	0.953192
B300107	IA2_level	108	-0.0920722	0.930669
B300107	GAD_level	108	0.034511	0.994418
B300112	HbA1c	106	-0.0345887	0.846777
B300112	GLU	103	-0.0213234	0.985381
B300112	TPOAb	98	0.0980987	0.724477
B300112	height	107	-0.232952	0.0166827
B300112	weight	107	-0.265643	0.00664106
B300112	BMI	107	-0.207579	0.0463941
B300112	TG	103	-0.241579	0.0311542
B300112	CHOL	103	0.00169692	0.994914
B300112	HDL	103	0.166236	0.161985
B300112	LYM	103	0.173404	0.299799
B300112	NEU	103	0.0316755	0.8329
B300112	MON	103	0.224121	0.342367
B300112	UACR	90	0.13555	0.635705
B300112	onset_age	108	-0.198628	0.0416585
B300112	age	108	-0.217592	0.0259744
B300112	Duration	108	-0.116005	0.628391
B300112	ZnT8_level	108	-0.0410701	0.953192
B300112	IA2_level	108	-0.00281042	0.992856
B300112	GAD_level	108	0.0209876	0.994418
B300116	HbA1c	106	0.056448	0.785375
B300116	GLU	103	0.0281822	0.977205
B300116	TPOAb	98	0.248903	0.323297
B300116	height	107	-0.284347	0.00378104
B300116	weight	107	-0.273996	0.0052095
B300116	BMI	107	-0.174232	0.0865205
B300116	TG	103	-0.179666	0.118795
B300116	CHOL	103	0.0508306	0.819076
B300116	HDL	103	0.100833	0.413367
B300116	LYM	103	0.125952	0.463901
B300116	NEU	103	0.0413078	0.785489
B300116	MON	103	0.12693	0.718727
B300116	UACR	90	0.153858	0.635705
B300116	onset_age	108	-0.190958	0.0489161
B300116	age	108	-0.206387	0.0343085
B300116	Duration	108	-0.0721356	0.832972
B300116	ZnT8_level	108	-0.131461	0.79323
B300116	IA2_level	108	-0.111093	0.930669
B300116	GAD_level	108	0.120696	0.994418
B300133	HbA1c	106	0.0412635	0.840777
B300133	GLU	103	0.0553705	0.895198
B300133	TPOAb	98	0.124699	0.621467
B300133	height	107	0.75011	2.55079e-19
B300133	weight	107	0.746264	5.09214e-19
B300133	BMI	107	0.528656	1.00575e-07
B300133	TG	103	0.195831	0.0898282
B300133	CHOL	103	-0.176304	0.321817
B300133	HDL	103	-0.166357	0.161985
B300133	LYM	103	-0.274068	0.090863
B300133	NEU	103	0.134105	0.417102
B300133	MON	103	-0.289028	0.221694
B300133	UACR	90	-0.1194	0.635705
B300133	onset_age	108	0.694662	1.56976e-15
B300133	age	108	0.739042	1.21013e-18
B300133	Duration	108	0.190343	0.318931
B300133	ZnT8_level	108	-0.0549555	0.953192
B300133	IA2_level	108	-0.135691	0.930669
B300133	GAD_level	108	0.0721849	0.994418
B300151	HbA1c	106	0.0926349	0.634072
B300151	GLU	103	-0.102086	0.69432
B300151	TPOAb	98	-0.0435723	0.854767
B300151	height	107	-0.501211	2.98905e-07
B300151	weight	107	-0.431487	1.36431e-05
B300151	BMI	107	-0.213878	0.0416097
B300151	TG	103	-0.0698724	0.59203
B300151	CHOL	103	-0.0534831	0.819076
B300151	HDL	103	-0.000851255	0.993191
B300151	LYM	103	0.0433715	0.837826
B300151	NEU	103	-0.116405	0.487133
B300151	MON	103	0.121123	0.718727
B300151	UACR	90	-0.0162163	0.977325
B300151	onset_age	108	-0.460785	3.10521e-06
B300151	age	108	-0.512132	1.22272e-07
B300151	Duration	108	-0.191915	0.318931
B300151	ZnT8_level	108	0.022288	0.953192
B300151	IA2_level	108	0.0440617	0.948449
B300151	GAD_level	108	0.0583662	0.994418
B300192	HbA1c	106	0.0224441	0.898424
B300192	GLU	103	0.00912683	0.987608
B300192	TPOAb	98	0.233462	0.323297
B300192	height	107	-0.268827	0.00586318
B300192	weight	107	-0.266917	0.00644086
B300192	BMI	107	-0.189744	0.06668
B300192	TG	103	0.0150115	0.917053
B300192	CHOL	103	0.146446	0.364373
B300192	HDL	103	0.0342589	0.787917
B300192	LYM	103	0.173761	0.299799
B300192	NEU	103	-0.107251	0.496844
B300192	MON	103	0.00793348	0.970417
B300192	UACR	90	0.173408	0.622753
B300192	onset_age	108	-0.208004	0.0328628
B300192	age	108	-0.175006	0.0711931
B300192	Duration	108	0.0863759	0.754187
B300192	ZnT8_level	108	-0.150452	0.79323
B300192	IA2_level	108	0.0132995	0.992856
B300192	GAD_level	108	0.0463052	0.994418
B300194	HbA1c	106	-0.125162	0.514411
B300194	GLU	103	-0.159137	0.45625
B300194	TPOAb	98	0.210885	0.331065
B300194	height	107	-0.20324	0.0369462
B300194	weight	107	-0.23062	0.0181635
B300194	BMI	107	-0.185199	0.0716368
B300194	TG	103	-0.188003	0.102153
B300194	CHOL	103	-0.0596282	0.798888
B300194	HDL	103	-0.0244008	0.847398
B300194	LYM	103	0.119307	0.470675
B300194	NEU	103	0.0744166	0.646341
B300194	MON	103	0.245169	0.342367
B300194	UACR	90	0.170543	0.622753
B300194	onset_age	108	-0.211229	0.0304002
B300194	age	108	-0.208297	0.0328872
B300194	Duration	108	-0.033785	0.875605
B300194	ZnT8_level	108	-0.0963734	0.803773
B300194	IA2_level	108	-0.0842697	0.930669
B300194	GAD_level	108	0.0364688	0.994418
B300324	HbA1c	106	0.00851989	0.961701
B300324	GLU	103	0.121329	0.60366
B300324	TPOAb	98	-0.0327403	0.855786
B300324	height	107	0.819494	1.21021e-25
B300324	weight	107	0.79499	3.90826e-23
B300324	BMI	107	0.525423	1.11078e-07
B300324	TG	103	0.277435	0.0118925
B300324	CHOL	103	-0.0274033	0.912947
B300324	HDL	103	-0.137008	0.247679
B300324	LYM	103	-0.248829	0.127958
B300324	NEU	103	0.149597	0.37812
B300324	MON	103	-0.222516	0.342367
B300324	UACR	90	-0.180512	0.622753
B300324	onset_age	108	0.733418	5.5631e-18
B300324	age	108	0.811769	1.02502e-24
B300324	Duration	108	0.3062	0.0528795
B300324	ZnT8_level	108	-0.0681263	0.953192
B300324	IA2_level	108	-0.126983	0.930669
B300324	GAD_level	108	-0.0107844	0.994418
B300331	HbA1c	106	-0.0988962	0.611652
B300331	GLU	103	0.0762271	0.792857
B300331	TPOAb	98	0.0350766	0.854767
B300331	height	107	0.653604	2.89624e-13
B300331	weight	107	0.58185	6.17883e-10
B300331	BMI	107	0.309316	0.00390577
B300331	TG	103	0.166747	0.153814
B300331	CHOL	103	-0.169197	0.321817
B300331	HDL	103	-0.098861	0.421653
B300331	LYM	103	-0.140356	0.402836
B300331	NEU	103	0.109997	0.496844
B300331	MON	103	-0.284809	0.221694
B300331	UACR	90	-0.165258	0.622753
B300331	onset_age	108	0.570125	1.48895e-09
B300331	age	108	0.606421	4.39518e-11
B300331	Duration	108	0.115352	0.628391
B300331	ZnT8_level	108	0.0272991	0.953192
B300331	IA2_level	108	-0.0354589	0.962235
B300331	GAD_level	108	0.122106	0.994418
B300333	HbA1c	106	-0.141395	0.474546
B300333	GLU	103	-0.128989	0.585745
B300333	TPOAb	98	0.042697	0.854767
B300333	height	107	0.55802	4.43148e-09
B300333	weight	107	0.531208	3.52197e-08
B300333	BMI	107	0.339744	0.00157579
B300333	TG	103	0.0918706	0.463579
B300333	CHOL	103	-0.233894	0.13179
B300333	HDL	103	-0.227807	0.0496438
B300333	LYM	103	-0.207588	0.221085
B300333	NEU	103	0.0962786	0.533345
B300333	MON	103	-0.163559	0.64899
B300333	UACR	90	-0.121367	0.635705
B300333	onset_age	108	0.515829	1.06577e-07
B300333	age	108	0.503918	1.98816e-07
B300333	Duration	108	-0.0378741	0.854361
B300333	ZnT8_level	108	0.0354684	0.953192
B300333	IA2_level	108	-0.126745	0.930669
B300333	GAD_level	108	0.15252	0.994418
B300374	HbA1c	106	-0.113647	0.569596
B300374	GLU	103	-0.0810761	0.781566
B300374	TPOAb	98	0.0606536	0.813223
B300374	height	107	0.574461	1.11537e-09
B300374	weight	107	0.563185	2.8198e-09
B300374	BMI	107	0.376496	0.000471963
B300374	TG	103	-0.0402998	0.779644
B300374	CHOL	103	-0.245103	0.13179
B300374	HDL	103	-0.191357	0.108263
B300374	LYM	103	-0.193508	0.28508
B300374	NEU	103	0.0288364	0.839641
B300374	MON	103	-0.0998552	0.744314
B300374	UACR	90	-0.118873	0.635705
B300374	onset_age	108	0.454591	4.1978e-06
B300374	age	108	0.520516	6.90121e-08
B300374	Duration	108	0.237491	0.166603
B300374	ZnT8_level	108	-0.00139092	0.989733
B300374	IA2_level	108	0.0034773	0.992856
B300374	GAD_level	108	0.0502732	0.994418
B300385	HbA1c	106	0.125575	0.514411
B300385	GLU	103	0.249088	0.308162
B300385	TPOAb	98	0.170987	0.40459
B300385	height	107	-0.392792	6.60614e-05
B300385	weight	107	-0.352999	0.000358139
B300385	BMI	107	-0.191189	0.06523
B300385	TG	103	-0.108134	0.379556
B300385	CHOL	103	0.214454	0.168232
B300385	HDL	103	0.136739	0.247679
B300385	LYM	103	0.13492	0.435529
B300385	NEU	103	-0.168466	0.333033
B300385	MON	103	-0.080505	0.802279
B300385	UACR	90	0.212138	0.612981
B300385	onset_age	108	-0.329092	0.000761878
B300385	age	108	-0.306636	0.00173098
B300385	Duration	108	0.109652	0.635986
B300385	ZnT8_level	108	-0.177675	0.742537
B300385	IA2_level	108	-0.113341	0.930669
B300385	GAD_level	108	-0.145199	0.994418
B300411	HbA1c	106	0.0185774	0.924002
B300411	GLU	103	-0.0551454	0.895198
B300411	TPOAb	98	0.0865782	0.727026
B300411	height	107	0.25126	0.00999984
B300411	weight	107	0.154267	0.114451
B300411	BMI	107	-0.00641674	0.947699
B300411	TG	103	0.133038	0.253302
B300411	CHOL	103	0.0415552	0.837679
B300411	HDL	103	-0.065003	0.618001
B300411	LYM	103	-0.0394836	0.858182
B300411	NEU	103	0.0900017	0.56472
B300411	MON	103	0.101163	0.744314
B300411	UACR	90	0.0807112	0.804384
B300411	onset_age	108	0.274543	0.00509481
B300411	age	108	0.237219	0.0151322
B300411	Duration	108	-0.0544401	0.832972
B300411	ZnT8_level	108	-0.02406	0.953192
B300411	IA2_level	108	0.177176	0.632537
B300411	GAD_level	108	0.0931297	0.994418
B300418	HbA1c	106	-0.188531	0.245082
B300418	GLU	103	-0.245798	0.308162
B300418	TPOAb	98	0.236384	0.323297
B300418	height	107	-0.543107	1.44613e-08
B300418	weight	107	-0.563773	2.8198e-09
B300418	BMI	107	-0.420223	8.24947e-05
B300418	TG	103	-0.259315	0.0200194
B300418	CHOL	103	-0.159137	0.332032
B300418	HDL	103	-0.015361	0.885691
B300418	LYM	103	0.0253101	0.88459
B300418	NEU	103	-0.0066009	0.962641
B300418	MON	103	0.152412	0.675604
B300418	UACR	90	0.366102	0.0389212
B300418	onset_age	108	-0.517972	9.79764e-08
B300418	age	108	-0.546876	1.04132e-08
B300418	Duration	108	-0.169173	0.393867
B300418	ZnT8_level	108	-0.18101	0.742537
B300418	IA2_level	108	-0.1345	0.930669
B300418	GAD_level	108	-0.0992936	0.994418
B300431	HbA1c	106	-0.0847451	0.647805
B300431	GLU	103	-0.121642	0.60366
B300431	TPOAb	98	0.290711	0.323297
B300431	height	107	-0.346041	0.000413496
B300431	weight	107	-0.372037	0.000162987
B300431	BMI	107	-0.288552	0.00707487
B300431	TG	103	-0.19237	0.0947902
B300431	CHOL	103	-0.0459211	0.831344
B300431	HDL	103	-0.0281683	0.823732
B300431	LYM	103	0.124244	0.463901
B300431	NEU	103	0.0151348	0.916037
B300431	MON	103	0.123744	0.718727
B300431	UACR	90	0.166032	0.622753
B300431	onset_age	108	-0.300183	0.00212388
B300431	age	108	-0.320975	0.00103936
B300431	Duration	108	-0.119637	0.628391
B300431	ZnT8_level	108	-0.0940536	0.812622
B300431	IA2_level	108	-0.00938871	0.992856
B300431	GAD_level	108	0.189379	0.886559
B300450	HbA1c	106	0.152824	0.446314
B300450	GLU	103	0.0709773	0.80622
B300450	TPOAb	98	-0.0318071	0.855786
B300450	height	107	0.441586	8.0172e-06
B300450	weight	107	0.45831	4.10911e-06
B300450	BMI	107	0.380846	0.000432628
B300450	TG	103	0.708847	2.25687e-15
B300450	CHOL	103	-0.127247	0.455092
B300450	HDL	103	-0.588585	1.55369e-09
B300450	LYM	103	-0.157078	0.353331
B300450	NEU	103	0.229939	0.173777
B300450	MON	103	-0.0246685	0.898041
B300450	UACR	90	0.0237565	0.977325
B300450	onset_age	108	0.431914	1.27093e-05
B300450	age	108	0.454092	3.8667e-06
B300450	Duration	108	0.12945	0.607378
B300450	ZnT8_level	108	-0.0918291	0.812622
B300450	IA2_level	108	-0.0572897	0.930669
B300450	GAD_level	108	-0.00477771	0.994418
B300495	HbA1c	106	-0.21761	0.14227
B300495	GLU	103	-0.170258	0.431828
B300495	TPOAb	98	0.0882708	0.727026
B300495	height	107	-0.272026	0.00541292
B300495	weight	107	-0.222188	0.0227103
B300495	BMI	107	-0.113077	0.260792
B300495	TG	103	-0.318328	0.0033635
B300495	CHOL	103	0.102556	0.590543
B300495	HDL	103	0.123838	0.302072
B300495	LYM	103	-0.103487	0.533833
B300495	NEU	103	-0.127334	0.444176
B300495	MON	103	0.0138616	0.950293
B300495	UACR	90	-0.0155002	0.977325
B300495	onset_age	108	-0.228522	0.0201027
B300495	age	108	-0.253712	0.00933065
B300495	Duration	108	-0.110339	0.635986
B300495	ZnT8_level	108	0.0227548	0.953192
B300495	IA2_level	108	0.0605765	0.930669
B300495	GAD_level	108	0.210548	0.881314
B300503	HbA1c	106	-0.320852	0.0199619
B300503	GLU	103	-0.0912353	0.736431
B300503	TPOAb	98	0.116435	0.621467
B300503	height	107	-0.416493	2.27746e-05
B300503	weight	107	-0.40249	4.90265e-05
B300503	BMI	107	-0.275552	0.00959884
B300503	TG	103	-0.277331	0.0118925
B300503	CHOL	103	0.158483	0.332032
B300503	HDL	103	0.25084	0.0315418
B300503	LYM	103	-0.0450245	0.831067
B300503	NEU	103	-0.148987	0.37812
B300503	MON	103	-0.0881308	0.796669
B300503	UACR	90	0.130266	0.635705
B300503	onset_age	108	-0.378848	0.000115695
B300503	age	108	-0.351551	0.000322511
B300503	Duration	108	0.0416772	0.83557
B300503	ZnT8_level	108	-0.153087	0.79323
B300503	IA2_level	108	0.0218212	0.992856
B300503	GAD_level	108	0.0636251	0.994418
B300508	HbA1c	106	-0.0539677	0.791713
B300508	GLU	103	-0.261861	0.308162
B300508	TPOAb	98	-0.145687	0.512543
B300508	height	107	-0.423077	1.80274e-05
B300508	weight	107	-0.350799	0.000383674
B300508	BMI	107	-0.189431	0.06668
B300508	TG	103	0.146556	0.212833
B300508	CHOL	103	0.316494	0.0281476
B300508	HDL	103	0.0152347	0.885691
B300508	LYM	103	0.0854745	0.57447
B300508	NEU	103	-0.136851	0.406052
B300508	MON	103	0.119793	0.718727
B300508	UACR	90	-0.0752125	0.804384
B300508	onset_age	108	-0.373774	0.000140824
B300508	age	108	-0.404465	3.84692e-05
B300508	Duration	108	-0.114923	0.628391
B300508	ZnT8_level	108	-0.0149762	0.962434
B300508	IA2_level	108	0.0549413	0.930669
B300508	GAD_level	108	0.0572897	0.994418
8.988_299.18566	HbA1c	106	0.0487095	0.824474
8.988_299.18566	GLU	103	0.0135749	0.987608
8.988_299.18566	TPOAb	98	-0.202737	0.331065
8.988_299.18566	height	107	-0.114818	0.238943
8.988_299.18566	weight	107	-0.142965	0.142968
8.988_299.18566	BMI	107	-0.136437	0.178236
8.988_299.18566	TG	103	-0.0108535	0.928204
8.988_299.18566	CHOL	103	0.0264972	0.912947
8.988_299.18566	HDL	103	0.145252	0.22332
8.988_299.18566	LYM	103	0.149565	0.38777
8.988_299.18566	NEU	103	0.0120156	0.92635
8.988_299.18566	MON	103	0.01629	0.945943
8.988_299.18566	UACR	90	-0.0993229	0.686815
8.988_299.18566	onset_age	108	-0.196289	0.0438545
8.988_299.18566	age	108	-0.174215	0.0719248
8.988_299.18566	Duration	108	0.0763629	0.832972
8.988_299.18566	ZnT8_level	108	0.0468625	0.953192
8.988_299.18566	IA2_level	108	-0.0512116	0.930669
8.988_299.18566	GAD_level	108	-0.189956	0.886559
B100400	HbA1c	106	-0.0380068	0.840777
B100400	GLU	103	-0.160642	0.45625
B100400	TPOAb	98	0.117471	0.621467
B100400	height	107	-0.246415	0.0113257
B100400	weight	107	-0.232883	0.0171525
B100400	BMI	107	-0.135379	0.180295
B100400	TG	103	0.0175766	0.911146
B100400	CHOL	103	0.151328	0.345226
B100400	HDL	103	-0.132351	0.265454
B100400	LYM	103	0.16632	0.314652
B100400	NEU	103	-0.263492	0.0688656
B100400	MON	103	0.0286792	0.888357
B100400	UACR	90	0.131904	0.635705
B100400	onset_age	108	-0.188028	0.0521629
B100400	age	108	-0.187888	0.0532077
B100400	Duration	108	-0.0460141	0.834951
B100400	ZnT8_level	108	-0.0208971	0.953192
B100400	IA2_level	108	0.0513735	0.930669
B100400	GAD_level	108	0.0393078	0.994418
B300135	HbA1c	106	0.044379	0.830962
B300135	GLU	103	0.144135	0.49442
B300135	TPOAb	98	-0.0441129	0.854767
B300135	height	107	0.857505	5.56906e-30
B300135	weight	107	0.823571	5.44252e-26
B300135	BMI	107	0.54557	3.8316e-08
B300135	TG	103	0.378797	0.000355455
B300135	CHOL	103	-0.061056	0.794266
B300135	HDL	103	-0.23141	0.0457779
B300135	LYM	103	-0.174222	0.299799
B300135	NEU	103	0.107421	0.496844
B300135	MON	103	-0.15884	0.64899
B300135	UACR	90	-0.192151	0.622753
B300135	onset_age	108	0.767547	4.20447e-20
B300135	age	108	0.841916	4.55686e-28
B300135	Duration	108	0.292446	0.0630948
B300135	ZnT8_level	108	-0.0220498	0.953192
B300135	IA2_level	108	-0.0817547	0.930669
B300135	GAD_level	108	-0.00104795	0.994418
Reference-1474	HbA1c	106	0.00744104	0.962762
Reference-1474	GLU	103	-0.0794232	0.781566
Reference-1474	TPOAb	98	-0.0681452	0.779242
Reference-1474	height	107	-0.409874	3.03161e-05
Reference-1474	weight	107	-0.437273	1.03521e-05
Reference-1474	BMI	107	-0.396217	0.000213718
Reference-1474	TG	103	-0.098698	0.422709
Reference-1474	CHOL	103	0.138516	0.399283
Reference-1474	HDL	103	0.290306	0.0111102
Reference-1474	LYM	103	0.318554	0.0325104
Reference-1474	NEU	103	-0.0465248	0.762785
Reference-1474	MON	103	0.205364	0.443373
Reference-1474	UACR	90	0.0587657	0.870627
Reference-1474	onset_age	108	-0.453915	4.1978e-06
Reference-1474	age	108	-0.453949	3.8667e-06
Reference-1474	Duration	108	-0.0458378	0.834951
Reference-1474	ZnT8_level	108	0.135229	0.79323
Reference-1474	IA2_level	108	0.18464	0.632537
Reference-1474	GAD_level	108	0.0483583	0.994418
Reference-674	HbA1c	106	-0.00894336	0.961701
Reference-674	GLU	103	0.0351619	0.957405
Reference-674	TPOAb	98	0.0035141	0.972605
Reference-674	height	107	0.844719	1.19349e-28
Reference-674	weight	107	0.827476	2.80796e-26
Reference-674	BMI	107	0.562552	1.78895e-08
Reference-674	TG	103	0.232417	0.0391275
Reference-674	CHOL	103	-0.157676	0.332032
Reference-674	HDL	103	-0.17554	0.142035
Reference-674	LYM	103	-0.17554	0.299799
Reference-674	NEU	103	0.0688426	0.65994
Reference-674	MON	103	-0.131397	0.718727
Reference-674	UACR	90	-0.263709	0.405853
Reference-674	onset_age	108	0.745294	1.40521e-18
Reference-674	age	108	0.799411	1.40348e-23
Reference-674	Duration	108	0.232382	0.171063
Reference-674	ZnT8_level	108	-0.0259177	0.953192
Reference-674	IA2_level	108	-0.0903383	0.930669
Reference-674	GAD_level	108	0.0200588	0.994418
Reference-6893	HbA1c	106	0.151367	0.446366
Reference-6893	GLU	103	0.060829	0.867966
Reference-6893	TPOAb	98	-0.00470477	0.971097
Reference-6893	height	107	-0.453564	4.46422e-06
Reference-6893	weight	107	-0.421621	2.00781e-05
Reference-6893	BMI	107	-0.317766	0.00332872
Reference-6893	TG	103	0.0165879	0.911677
Reference-6893	CHOL	103	0.396452	0.00141184
Reference-6893	HDL	103	0.176929	0.140255
Reference-6893	LYM	103	0.147709	0.38777
Reference-6893	NEU	103	-0.151085	0.37812
Reference-6893	MON	103	0.081895	0.802279
Reference-6893	UACR	90	0.00313625	0.994348
Reference-6893	onset_age	108	-0.433558	1.19411e-05
Reference-6893	age	108	-0.435078	9.3337e-06
Reference-6893	Duration	108	-0.0591106	0.832972
Reference-6893	ZnT8_level	108	-0.162937	0.76678
Reference-6893	IA2_level	108	-0.0610623	0.930669
Reference-6893	GAD_level	108	-0.0393268	0.994418
Reference-6922	HbA1c	106	-0.166909	0.363549
Reference-6922	GLU	103	-0.113591	0.641745
Reference-6922	TPOAb	98	0.173748	0.40459
Reference-6922	height	107	-0.291304	0.00303788
Reference-6922	weight	107	-0.27263	0.00540526
Reference-6922	BMI	107	-0.176593	0.0835266
Reference-6922	TG	103	-0.0316159	0.83064
Reference-6922	CHOL	103	-0.0080782	0.990946
Reference-6922	HDL	103	0.0600437	0.651014
Reference-6922	LYM	103	0.0106974	0.937085
Reference-6922	NEU	103	0.104653	0.501334
Reference-6922	MON	103	0.0630008	0.850124
Reference-6922	UACR	90	0.0270409	0.977325
Reference-6922	onset_age	108	-0.29439	0.00258321
Reference-6922	age	108	-0.279881	0.0040267
Reference-6922	Duration	108	-0.00557126	0.973367
Reference-6922	ZnT8_level	108	-0.126778	0.79323
Reference-6922	IA2_level	108	0.0732281	0.930669
Reference-6922	GAD_level	108	0.264642	0.650079
Reference-939	HbA1c	106	-0.0673928	0.738509
Reference-939	GLU	103	-0.140098	0.520092
Reference-939	TPOAb	98	0.206901	0.331065
Reference-939	height	107	-0.365436	0.000208914
Reference-939	weight	107	-0.31268	0.00156881
Reference-939	BMI	107	-0.182093	0.0756148
Reference-939	TG	103	-0.0250906	0.871055
Reference-939	CHOL	103	0.0375958	0.848738
Reference-939	HDL	103	-0.0539806	0.677426
Reference-939	LYM	103	0.164354	0.31949
Reference-939	NEU	103	-0.205078	0.235304
Reference-939	MON	103	0.103663	0.744314
Reference-939	UACR	90	0.0890087	0.765401
Reference-939	onset_age	108	-0.340721	0.000487743
Reference-939	age	108	-0.337745	0.00054776
Reference-939	Duration	108	0.0032503	0.973367
Reference-939	ZnT8_level	108	-0.206723	0.742537
Reference-939	IA2_level	108	-0.177981	0.632537
Reference-939	GAD_level	108	0.0119752	0.994418
B100107	HbA1c	106	-0.0718443	0.721545
B100107	GLU	103	-0.0385501	0.957405
B100107	TPOAb	98	0.120709	0.621467
B100107	height	107	-0.268107	0.00595158
B100107	weight	107	-0.28111	0.00423793
B100107	BMI	107	-0.289013	0.00707487
B100107	TG	103	-0.246116	0.0282656
B100107	CHOL	103	0.0257723	0.912947
B100107	HDL	103	0.283276	0.0129782
B100107	LYM	103	0.0959083	0.537167
B100107	NEU	103	-0.139289	0.401374
B100107	MON	103	-0.0174712	0.944026
B100107	UACR	90	0.125228	0.635705
B100107	onset_age	108	-0.290007	0.00300359
B100107	age	108	-0.299342	0.00218068
B100107	Duration	108	-0.0923285	0.749701
B100107	ZnT8_level	108	-0.102914	0.803773
B100107	IA2_level	108	-0.00860274	0.992856
B100107	GAD_level	108	0.0491347	0.994418
B100253	HbA1c	106	-0.221109	0.135373
B100253	GLU	103	-0.134893	0.55865
B100253	TPOAb	98	0.0888501	0.727026
B100253	height	107	-0.44087	8.02157e-06
B100253	weight	107	-0.437508	1.03521e-05
B100253	BMI	107	-0.341086	0.00157579
B100253	TG	103	-0.303888	0.00524595
B100253	CHOL	103	-0.215212	0.168232
B100253	HDL	103	0.144082	0.22332
B100253	LYM	103	0.0618338	0.703871
B100253	NEU	103	-0.0955373	0.533345
B100253	MON	103	0.121442	0.718727
B100253	UACR	90	0.0543947	0.873737
B100253	onset_age	108	-0.365437	0.000199772
B100253	age	108	-0.442215	6.89491e-06
B100253	Duration	108	-0.287818	0.0630948
B100253	ZnT8_level	108	0.184239	0.742537
B100253	IA2_level	108	0.0347301	0.962235
B100253	GAD_level	108	0.0567038	0.994418
B300665	HbA1c	106	0.0313421	0.848292
B300665	GLU	103	-0.0250027	0.98273
B300665	TPOAb	98	-0.0361128	0.854767
B300665	height	107	0.250339	0.0102024
B300665	weight	107	0.299775	0.00239766
B300665	BMI	107	0.280588	0.00854579
B300665	TG	103	0.23891	0.0330766
B300665	CHOL	103	0.139504	0.399283
B300665	HDL	103	-0.236814	0.0422176
B300665	LYM	103	-0.330987	0.026582
B300665	NEU	103	0.102369	0.512669
B300665	MON	103	-0.103075	0.744314
B300665	UACR	90	-0.0733768	0.809025
B300665	onset_age	108	0.322332	0.000983511
B300665	age	108	0.327474	0.000815002
B300665	Duration	108	0.0560176	0.832972
B300665	ZnT8_level	108	-0.0536932	0.953192
B300665	IA2_level	108	-0.0468149	0.948449
B300665	GAD_level	108	-0.0703463	0.994418
Reference-4406	HbA1c	106	-0.0454075	0.829823
Reference-4406	GLU	103	-0.15537	0.457366
Reference-4406	TPOAb	98	-0.119769	0.621467
Reference-4406	height	107	-0.332431	0.000696649
Reference-4406	weight	107	-0.353205	0.000358139
Reference-4406	BMI	107	-0.310286	0.00386336
Reference-4406	TG	103	-0.0307865	0.83064
Reference-4406	CHOL	103	0.173036	0.321817
Reference-4406	HDL	103	0.252065	0.0315418
Reference-4406	LYM	103	0.22783	0.175304
Reference-4406	NEU	103	-0.0256952	0.858499
Reference-4406	MON	103	0.188887	0.583598
Reference-4406	UACR	90	-0.000296339	0.997788
Reference-4406	onset_age	108	-0.400805	4.77743e-05
Reference-4406	age	108	-0.412097	3.00117e-05
Reference-4406	Duration	108	-0.0873005	0.754187
Reference-4406	ZnT8_level	108	0.199201	0.742537
Reference-4406	IA2_level	108	0.224734	0.632537
Reference-4406	GAD_level	108	0.0198492	0.994418
Reference-4429	HbA1c	106	-0.0542752	0.791713
Reference-4429	GLU	103	0.0762711	0.792857
Reference-4429	TPOAb	98	0.0376446	0.854767
Reference-4429	height	107	-0.351209	0.000351282
Reference-4429	weight	107	-0.386798	9.32113e-05
Reference-4429	BMI	107	-0.283507	0.00803374
Reference-4429	TG	103	-0.0744643	0.568418
Reference-4429	CHOL	103	0.118356	0.493601
Reference-4429	HDL	103	0.243503	0.0366435
Reference-4429	LYM	103	0.14951	0.38777
Reference-4429	NEU	103	0.0478757	0.761602
Reference-4429	MON	103	-0.0285528	0.888357
Reference-4429	UACR	90	0.0182578	0.977325
Reference-4429	onset_age	108	-0.40848	3.56381e-05
Reference-4429	age	108	-0.371441	0.000152525
Reference-4429	Duration	108	0.0686375	0.832972
Reference-4429	ZnT8_level	108	-0.135953	0.79323
Reference-4429	IA2_level	108	-0.0344205	0.962235
Reference-4429	GAD_level	108	-0.024927	0.994418
10.653_563.50580	HbA1c	106	-0.0459469	0.829823
10.653_563.50580	GLU	103	-0.0058594	0.987608
10.653_563.50580	TPOAb	98	0.012029	0.944186
10.653_563.50580	height	107	-0.366709	0.000199895
10.653_563.50580	weight	107	-0.374511	0.000147174
10.653_563.50580	BMI	107	-0.270355	0.0108412
10.653_563.50580	TG	103	-0.0789902	0.540035
10.653_563.50580	CHOL	103	0.0688816	0.745942
10.653_563.50580	HDL	103	0.0891786	0.467622
10.653_563.50580	LYM	103	0.0783356	0.61301
10.653_563.50580	NEU	103	-0.120996	0.475335
10.653_563.50580	MON	103	0.0362611	0.888357
10.653_563.50580	UACR	90	-0.0547651	0.873737
10.653_563.50580	onset_age	108	-0.375651	0.000130726
10.653_563.50580	age	108	-0.357087	0.000257738
10.653_563.50580	Duration	108	0.0521334	0.834951
10.653_563.50580	ZnT8_level	108	-0.0824785	0.904938
10.653_563.50580	IA2_level	108	-0.0819547	0.930669
10.653_563.50580	GAD_level	108	-0.0354637	0.994418
9.76_633.49353	HbA1c	106	-0.0874372	0.644138
9.76_633.49353	GLU	103	-0.0973199	0.719506
9.76_633.49353	TPOAb	98	0.198894	0.331065
9.76_633.49353	height	107	-0.452378	4.62608e-06
9.76_633.49353	weight	107	-0.410965	3.26639e-05
9.76_633.49353	BMI	107	-0.257786	0.0145766
9.76_633.49353	TG	103	-0.047292	0.735228
9.76_633.49353	CHOL	103	0.000384415	0.996925
9.76_633.49353	HDL	103	0.176776	0.140255
9.76_633.49353	LYM	103	0.0982532	0.533833
9.76_633.49353	NEU	103	-0.0578814	0.715157
9.76_633.49353	MON	103	0.0654402	0.841028
9.76_633.49353	UACR	90	-0.0492746	0.875206
9.76_633.49353	onset_age	108	-0.454458	4.1978e-06
9.76_633.49353	age	108	-0.442896	6.88462e-06
9.76_633.49353	Duration	108	0.00611933	0.973367
9.76_633.49353	ZnT8_level	108	-0.137363	0.79323
9.76_633.49353	IA2_level	108	-0.186174	0.632537
9.76_633.49353	GAD_level	108	-0.0429899	0.994418
9.945_488.31134	HbA1c	106	-0.173423	0.325144
9.945_488.31134	GLU	103	-0.162734	0.45625
9.945_488.31134	TPOAb	98	0.252198	0.323297
9.945_488.31134	height	107	-0.385051	9.08737e-05
9.945_488.31134	weight	107	-0.408898	3.5669e-05
9.945_488.31134	BMI	107	-0.279114	0.00878418
9.945_488.31134	TG	103	-0.245309	0.0284246
9.945_488.31134	CHOL	103	-0.0490788	0.819076
9.945_488.31134	HDL	103	0.0900518	0.466417
9.945_488.31134	LYM	103	0.107001	0.524756
9.945_488.31134	NEU	103	0.0246627	0.859711
9.945_488.31134	MON	103	0.181981	0.632726
9.945_488.31134	UACR	90	0.14663	0.635705
9.945_488.31134	onset_age	108	-0.333522	0.000639991
9.945_488.31134	age	108	-0.367425	0.000173579
9.945_488.31134	Duration	108	-0.166475	0.393867
9.945_488.31134	ZnT8_level	108	-0.0610146	0.953192
9.945_488.31134	IA2_level	108	0.00369165	0.992856
9.945_488.31134	GAD_level	108	0.122591	0.994418
C15989	HbA1c	106	-0.088874	0.642531
C15989	GLU	103	0.0276276	0.977205
C15989	TPOAb	98	0.188017	0.362183
C15989	height	107	-0.372809	0.000157085
C15989	weight	107	-0.308241	0.00181296
C15989	BMI	107	-0.183592	0.0736993
C15989	TG	103	0.0129023	0.924856
C15989	CHOL	103	0.297306	0.0477101
C15989	HDL	103	0.0690396	0.592646
C15989	LYM	103	-0.00615043	0.958503
C15989	NEU	103	-0.159492	0.344759
C15989	MON	103	-0.1301	0.718727
C15989	UACR	90	-0.0111868	0.979333
C15989	onset_age	108	-0.363779	0.000209321
C15989	age	108	-0.319227	0.00110267
C15989	Duration	108	0.0584243	0.832972
C15989	ZnT8_level	108	-0.247402	0.524361
C15989	IA2_level	108	-0.0541363	0.930669
C15989	GAD_level	108	0.129479	0.994418
C21305	HbA1c	106	-0.0315135	0.848292
C21305	GLU	103	0.0201208	0.985381
C21305	TPOAb	98	0.164944	0.408512
C21305	height	107	-0.305134	0.00185409
C21305	weight	107	-0.319347	0.00123456
C21305	BMI	107	-0.260853	0.0134129
C21305	TG	103	-0.296676	0.00665415
C21305	CHOL	103	-0.0613746	0.794266
C21305	HDL	103	0.206125	0.0777908
C21305	LYM	103	0.235424	0.173655
C21305	NEU	103	-0.164358	0.337211
C21305	MON	103	0.158884	0.64899
C21305	UACR	90	0.0697137	0.834111
C21305	onset_age	108	-0.368948	0.00017468
C21305	age	108	-0.379782	0.000108576
C21305	Duration	108	-0.0467147	0.834951
C21305	ZnT8_level	108	0.108382	0.803773
C21305	IA2_level	108	-0.0420563	0.95635
C21305	GAD_level	108	-0.101342	0.994418
HMDB0000405	HbA1c	106	0.0844981	0.647805
HMDB0000405	GLU	103	0.146342	0.49442
HMDB0000405	TPOAb	98	0.0815323	0.737519
HMDB0000405	height	107	0.712887	9.87739e-17
HMDB0000405	weight	107	0.693848	1.84576e-15
HMDB0000405	BMI	107	0.442838	2.78947e-05
HMDB0000405	TG	103	0.338096	0.00177954
HMDB0000405	CHOL	103	0.0813751	0.69709
HMDB0000405	HDL	103	-0.144538	0.22332
HMDB0000405	LYM	103	-0.145886	0.392933
HMDB0000405	NEU	103	-0.00263596	0.978918
HMDB0000405	MON	103	-0.138001	0.718727
HMDB0000405	UACR	90	-0.116906	0.638491
HMDB0000405	onset_age	108	0.640585	1.29251e-12
HMDB0000405	age	108	0.716065	4.72386e-17
HMDB0000405	Duration	108	0.270361	0.090731
HMDB0000405	ZnT8_level	108	-0.0537646	0.953192
HMDB0000405	IA2_level	108	-0.0551462	0.930669
HMDB0000405	GAD_level	108	0.075062	0.994418
HMDB0007032	HbA1c	106	0.0301523	0.848292
HMDB0007032	GLU	103	-0.112844	0.641745
HMDB0007032	TPOAb	98	0.00590832	0.969468
HMDB0007032	height	107	0.353384	0.00032756
HMDB0007032	weight	107	0.395019	6.91863e-05
HMDB0007032	BMI	107	0.360273	0.000821349
HMDB0007032	TG	103	0.512412	2.18573e-07
HMDB0007032	CHOL	103	-0.242741	0.13179
HMDB0007032	HDL	103	-0.554722	1.8783e-08
HMDB0007032	LYM	103	-0.118703	0.470675
HMDB0007032	NEU	103	0.277336	0.0570735
HMDB0007032	MON	103	0.080494	0.802279
HMDB0007032	UACR	90	0.00536703	0.992771
HMDB0007032	onset_age	108	0.351407	0.00033363
HMDB0007032	age	108	0.332928	0.000664397
HMDB0007032	Duration	108	0.0041844	0.973367
HMDB0007032	ZnT8_level	108	-0.0482867	0.953192
HMDB0007032	IA2_level	108	-0.0397317	0.962235
HMDB0007032	GAD_level	108	-0.0107177	0.994418
HMDB0010388	HbA1c	106	-0.0361465	0.840777
HMDB0010388	GLU	103	-0.18107	0.431828
HMDB0010388	TPOAb	98	0.240317	0.323297
HMDB0010388	height	107	-0.456934	3.91992e-06
HMDB0010388	weight	107	-0.449673	5.90044e-06
HMDB0010388	BMI	107	-0.295498	0.00595565
HMDB0010388	TG	103	-0.0121992	0.924856
HMDB0010388	CHOL	103	0.0968176	0.616808
HMDB0010388	HDL	103	-0.0764867	0.542331
HMDB0010388	LYM	103	0.184167	0.291333
HMDB0010388	NEU	103	-0.120755	0.475335
HMDB0010388	MON	103	0.175641	0.64899
HMDB0010388	UACR	90	0.208104	0.612981
HMDB0010388	onset_age	108	-0.382387	0.000100618
HMDB0010388	age	108	-0.400854	4.43944e-05
HMDB0010388	Duration	108	-0.109452	0.635986
HMDB0010388	ZnT8_level	108	-0.123449	0.79323
HMDB0010388	IA2_level	108	-0.120991	0.930669
HMDB0010388	GAD_level	108	0.0301906	0.994418
HMDB0010632	HbA1c	106	-0.0388436	0.840777
HMDB0010632	GLU	103	0.0374299	0.957405
HMDB0010632	TPOAb	98	0.196095	0.331065
HMDB0010632	height	107	-0.46876	2.10539e-06
HMDB0010632	weight	107	-0.460911	3.66052e-06
HMDB0010632	BMI	107	-0.306147	0.00429918
HMDB0010632	TG	103	-0.376424	0.000383546
HMDB0010632	CHOL	103	0.123996	0.459523
HMDB0010632	HDL	103	0.270238	0.0189725
HMDB0010632	LYM	103	0.0134596	0.926129
HMDB0010632	NEU	103	-0.106641	0.496844
HMDB0010632	MON	103	0.0268552	0.895136
HMDB0010632	UACR	90	0.143428	0.635705
HMDB0010632	onset_age	108	-0.382521	0.000100618
HMDB0010632	age	108	-0.381307	0.000102446
HMDB0010632	Duration	108	-0.0539063	0.832972
HMDB0010632	ZnT8_level	108	-0.126297	0.79323
HMDB0010632	IA2_level	108	-0.0309194	0.971187
HMDB0010632	GAD_level	108	0.0161004	0.994418
HMDB0012085	HbA1c	106	-0.118633	0.53875
HMDB0012085	GLU	103	-0.189302	0.407927
HMDB0012085	TPOAb	98	-0.0572232	0.82716
HMDB0012085	height	107	-0.278665	0.00439331
HMDB0012085	weight	107	-0.201211	0.0392617
HMDB0012085	BMI	107	-0.0277634	0.782773
HMDB0012085	TG	103	-0.0715202	0.585163
HMDB0012085	CHOL	103	0.170373	0.321817
HMDB0012085	HDL	103	0.108483	0.374151
HMDB0012085	LYM	103	0.0710814	0.653212
HMDB0012085	NEU	103	-0.145456	0.384095
HMDB0012085	MON	103	0.0606878	0.850124
HMDB0012085	UACR	90	-0.159439	0.635705
HMDB0012085	onset_age	108	-0.231443	0.0186333
HMDB0012085	age	108	-0.264593	0.00666667
HMDB0012085	Duration	108	-0.116996	0.628391
HMDB0012085	ZnT8_level	108	-0.0508637	0.953192
HMDB0012085	IA2_level	108	-0.0580709	0.930669
HMDB0012085	GAD_level	108	0.100056	0.994418
HMDB0244454	HbA1c	106	0.089116	0.642531
HMDB0244454	GLU	103	0.115024	0.641745
HMDB0244454	TPOAb	98	-0.214412	0.331065
HMDB0244454	height	107	0.118972	0.224052
HMDB0244454	weight	107	0.126235	0.195101
HMDB0244454	BMI	107	0.123059	0.220932
HMDB0244454	TG	103	0.152004	0.195832
HMDB0244454	CHOL	103	0.0572558	0.812722
HMDB0244454	HDL	103	-0.0587092	0.655442
HMDB0244454	LYM	103	-0.0634922	0.69684
HMDB0244454	NEU	103	0.0487599	0.761602
HMDB0244454	MON	103	-0.085686	0.798083
HMDB0244454	UACR	90	-0.165489	0.622753
HMDB0244454	onset_age	108	0.215802	0.0277803
HMDB0244454	age	108	0.213185	0.0290696
HMDB0244454	Duration	108	0.099644	0.692525
HMDB0244454	ZnT8_level	108	-0.0236932	0.953192
HMDB0244454	IA2_level	108	-0.10561	0.930669
HMDB0244454	GAD_level	108	-0.0732138	0.994418
HMDB0244471	HbA1c	106	0.00946766	0.961701
HMDB0244471	GLU	103	0.0196924	0.985381
HMDB0244471	TPOAb	98	-0.0366921	0.854767
HMDB0244471	height	107	-0.352757	0.000332289
HMDB0244471	weight	107	-0.276804	0.00487301
HMDB0244471	BMI	107	-0.137788	0.175197
HMDB0244471	TG	103	0.107212	0.379556
HMDB0244471	CHOL	103	0.179264	0.321817
HMDB0244471	HDL	103	0.0955383	0.438892
HMDB0244471	LYM	103	0.0319548	0.863952
HMDB0244471	NEU	103	-0.204243	0.235304
HMDB0244471	MON	103	0.107459	0.744314
HMDB0244471	UACR	90	-0.144325	0.635705
HMDB0244471	onset_age	108	-0.366523	0.000192843
HMDB0244471	age	108	-0.372355	0.000148346
HMDB0244471	Duration	108	-0.0564084	0.832972
HMDB0244471	ZnT8_level	108	-0.104057	0.803773
HMDB0244471	IA2_level	108	-0.021907	0.992856
HMDB0244471	GAD_level	108	-0.0364116	0.994418
HMDB0244574	HbA1c	106	-0.0109397	0.961701
HMDB0244574	GLU	103	-0.0379626	0.957405
HMDB0244574	TPOAb	98	0.14234	0.51945
HMDB0244574	height	107	-0.201417	0.0384129
HMDB0244574	weight	107	-0.274692	0.00513695
HMDB0244574	BMI	107	-0.246692	0.0194417
HMDB0244574	TG	103	-0.0485113	0.731929
HMDB0244574	CHOL	103	0.0760757	0.718702
HMDB0244574	HDL	103	-0.0404923	0.755221
HMDB0244574	LYM	103	0.147967	0.38777
HMDB0244574	NEU	103	-0.199438	0.240296
HMDB0244574	MON	103	-0.0566497	0.850124
HMDB0244574	UACR	90	0.187879	0.622753
HMDB0244574	onset_age	108	-0.193249	0.0467476
HMDB0244574	age	108	-0.172457	0.0742983
HMDB0244574	Duration	108	0.0165422	0.973367
HMDB0244574	ZnT8_level	108	0.0324388	0.953192
HMDB0244574	IA2_level	108	0.111807	0.930669
HMDB0244574	GAD_level	108	-0.00907432	0.994418
HMDB0245270	HbA1c	106	-0.0653107	0.738509
HMDB0245270	GLU	103	-0.225727	0.34174
HMDB0245270	TPOAb	98	-0.270257	0.323297
HMDB0245270	height	107	-0.281526	0.00413484
HMDB0245270	weight	107	-0.266849	0.00644086
HMDB0245270	BMI	107	-0.206864	0.0467351
HMDB0245270	TG	103	0.0348346	0.811212
HMDB0245270	CHOL	103	0.291699	0.0498829
HMDB0245270	HDL	103	0.251516	0.0315418
HMDB0245270	LYM	103	0.0715262	0.653212
HMDB0245270	NEU	103	-0.208082	0.235304
HMDB0245270	MON	103	0.0375851	0.888357
HMDB0245270	UACR	90	-0.105694	0.676594
HMDB0245270	onset_age	108	-0.285305	0.00352422
HMDB0245270	age	108	-0.301896	0.00201174
HMDB0245270	Duration	108	-0.0663261	0.832972
HMDB0245270	ZnT8_level	108	0.0120276	0.964115
HMDB0245270	IA2_level	108	0.174522	0.632537
HMDB0245270	GAD_level	108	-0.132785	0.994418
HMDB0245688	HbA1c	106	-0.0116556	0.961701
HMDB0245688	GLU	103	0.145002	0.49442
HMDB0245688	TPOAb	98	-0.101748	0.724477
HMDB0245688	height	107	-0.476079	1.36554e-06
HMDB0245688	weight	107	-0.429523	1.39251e-05
HMDB0245688	BMI	107	-0.205228	0.0482338
HMDB0245688	TG	103	0.01767	0.911146
HMDB0245688	CHOL	103	0.146775	0.364373
HMDB0245688	HDL	103	0.126436	0.291876
HMDB0245688	LYM	103	0.0343436	0.863952
HMDB0245688	NEU	103	-0.0961633	0.533345
HMDB0245688	MON	103	0.0604131	0.850124
HMDB0245688	UACR	90	-0.0477764	0.875206
HMDB0245688	onset_age	108	-0.46834	2.2204e-06
HMDB0245688	age	108	-0.448742	5.14566e-06
HMDB0245688	Duration	108	-0.005719	0.973367
HMDB0245688	ZnT8_level	108	-0.174255	0.742537
HMDB0245688	IA2_level	108	-0.127098	0.930669
HMDB0245688	GAD_level	108	-0.128074	0.994418
HMDB0246480	HbA1c	106	-0.26153	0.0769217
HMDB0246480	GLU	103	-0.185359	0.42264
HMDB0246480	TPOAb	98	-0.170183	0.40459
HMDB0246480	height	107	-0.320874	0.00104502
HMDB0246480	weight	107	-0.263537	0.00705306
HMDB0246480	BMI	107	-0.123025	0.220932
HMDB0246480	TG	103	-0.211589	0.0633126
HMDB0246480	CHOL	103	0.0788929	0.704407
HMDB0246480	HDL	103	0.208942	0.0762669
HMDB0246480	LYM	103	0.127836	0.458678
HMDB0246480	NEU	103	-0.147328	0.382
HMDB0246480	MON	103	0.0715167	0.838911
HMDB0246480	UACR	90	-0.212961	0.612981
HMDB0246480	onset_age	108	-0.385956	8.79488e-05
HMDB0246480	age	108	-0.368663	0.000168766
HMDB0246480	Duration	108	0.053873	0.832972
HMDB0246480	ZnT8_level	108	0.00194824	0.989733
HMDB0246480	IA2_level	108	-0.0583043	0.930669
HMDB0246480	GAD_level	108	-0.0756289	0.994418
HMDB0246873	HbA1c	106	-0.0576126	0.782955
HMDB0246873	GLU	103	-0.00819877	0.987608
HMDB0246873	TPOAb	98	0.125394	0.621467
HMDB0246873	height	107	0.761167	3.7949e-20
HMDB0246873	weight	107	0.759266	5.44954e-20
HMDB0246873	BMI	107	0.53519	7.17151e-08
HMDB0246873	TG	103	0.193145	0.0944312
HMDB0246873	CHOL	103	-0.166166	0.324459
HMDB0246873	HDL	103	-0.304085	0.00722434
HMDB0246873	LYM	103	-0.261344	0.119761
HMDB0246873	NEU	103	0.166395	0.333033
HMDB0246873	MON	103	-0.132056	0.718727
HMDB0246873	UACR	90	-0.119433	0.635705
HMDB0246873	onset_age	108	0.705548	3.80437e-16
HMDB0246873	age	108	0.769703	5.45976e-21
HMDB0246873	Duration	108	0.230447	0.171063
HMDB0246873	ZnT8_level	108	-0.148595	0.79323
HMDB0246873	IA2_level	108	-0.197787	0.632537
HMDB0246873	GAD_level	108	0.0798636	0.994418
HMDB0246874	HbA1c	106	0.251977	0.0852482
HMDB0246874	GLU	103	0.176743	0.431828
HMDB0246874	TPOAb	98	-0.120767	0.621467
HMDB0246874	height	107	0.413578	2.58748e-05
HMDB0246874	weight	107	0.416232	2.51002e-05
HMDB0246874	BMI	107	0.267196	0.0116359
HMDB0246874	TG	103	0.210886	0.06347
HMDB0246874	CHOL	103	-0.101617	0.590543
HMDB0246874	HDL	103	-0.187655	0.116283
HMDB0246874	LYM	103	-0.100532	0.533833
HMDB0246874	NEU	103	0.156456	0.34914
HMDB0246874	MON	103	0.136127	0.718727
HMDB0246874	UACR	90	-0.113786	0.638491
HMDB0246874	onset_age	108	0.390848	7.21866e-05
HMDB0246874	age	108	0.414817	2.65167e-05
HMDB0246874	Duration	108	0.0912037	0.749701
HMDB0246874	ZnT8_level	108	0.103147	0.803773
HMDB0246874	IA2_level	108	-0.0865848	0.930669
HMDB0246874	GAD_level	108	-0.0401319	0.994418
HMDB0247586	HbA1c	106	0.0990525	0.611652
HMDB0247586	GLU	103	0.169357	0.431828
HMDB0247586	TPOAb	98	-0.117709	0.621467
HMDB0247586	height	107	0.41108	2.90088e-05
HMDB0247586	weight	107	0.38016	0.000115718
HMDB0247586	BMI	107	0.210337	0.0446717
HMDB0247586	TG	103	0.0816761	0.525657
HMDB0247586	CHOL	103	-0.123688	0.459523
HMDB0247586	HDL	103	-0.0929077	0.451806
HMDB0247586	LYM	103	-0.098028	0.533833
HMDB0247586	NEU	103	0.0918744	0.556263
HMDB0247586	MON	103	0.00410959	0.974937
HMDB0247586	UACR	90	-0.113679	0.638491
HMDB0247586	onset_age	108	0.437903	9.9204e-06
HMDB0247586	age	108	0.460313	2.80022e-06
HMDB0247586	Duration	108	0.176946	0.391474
HMDB0247586	ZnT8_level	108	-0.162942	0.76678
HMDB0247586	IA2_level	108	-0.174708	0.632537
HMDB0247586	GAD_level	108	0.000757384	0.994418
HMDB0249207	HbA1c	106	-0.149562	0.449887
HMDB0249207	GLU	103	-0.0359856	0.957405
HMDB0249207	TPOAb	98	0.0837849	0.727026
HMDB0249207	height	107	-0.364123	0.000218735
HMDB0249207	weight	107	-0.355855	0.000333771
HMDB0249207	BMI	107	-0.265433	0.0121283
HMDB0249207	TG	103	-0.0579368	0.674319
HMDB0249207	CHOL	103	0.0862352	0.672452
HMDB0249207	HDL	103	0.104155	0.396633
HMDB0249207	LYM	103	0.0323008	0.863952
HMDB0249207	NEU	103	-0.112748	0.494886
HMDB0249207	MON	103	0.0564299	0.850124
HMDB0249207	UACR	90	-0.0081164	0.992771
HMDB0249207	onset_age	108	-0.409466	3.46468e-05
HMDB0249207	age	108	-0.399139	4.51407e-05
HMDB0249207	Duration	108	-0.00797324	0.973367
HMDB0249207	ZnT8_level	108	-0.101451	0.803773
HMDB0249207	IA2_level	108	0.143622	0.908567
HMDB0249207	GAD_level	108	0.0515784	0.994418
HMDB0249541	HbA1c	106	-0.102687	0.611652
HMDB0249541	GLU	103	-0.00930805	0.987608
HMDB0249541	TPOAb	98	-0.0517718	0.83014
HMDB0249541	height	107	0.356603	0.000291357
HMDB0249541	weight	107	0.355581	0.000333771
HMDB0249541	BMI	107	0.238281	0.0236838
HMDB0249541	TG	103	0.156673	0.180393
HMDB0249541	CHOL	103	-0.0746918	0.718702
HMDB0249541	HDL	103	-0.15762	0.182069
HMDB0249541	LYM	103	-0.0174189	0.926129
HMDB0249541	NEU	103	-0.00511267	0.966857
HMDB0249541	MON	103	-0.0303219	0.888357
HMDB0249541	UACR	90	-0.130373	0.635705
HMDB0249541	onset_age	108	0.337634	0.000550383
HMDB0249541	age	108	0.299204	0.00218068
HMDB0249541	Duration	108	-0.099482	0.692525
HMDB0249541	ZnT8_level	108	0.191894	0.742537
HMDB0249541	IA2_level	108	0.0941967	0.930669
HMDB0249541	GAD_level	108	-0.0199159	0.994418
HMDB0251955	HbA1c	106	0.314061	0.0217429
HMDB0251955	GLU	103	0.208555	0.351677
HMDB0251955	TPOAb	98	-0.051051	0.83014
HMDB0251955	height	107	0.247149	0.011168
HMDB0251955	weight	107	0.252083	0.0100102
HMDB0251955	BMI	107	0.17429	0.0865205
HMDB0251955	TG	103	0.186614	0.104055
HMDB0251955	CHOL	103	0.0691342	0.745942
HMDB0251955	HDL	103	-0.23471	0.0425336
HMDB0251955	LYM	103	-0.0377593	0.858182
HMDB0251955	NEU	103	-0.0288803	0.839641
HMDB0251955	MON	103	-0.111349	0.744314
HMDB0251955	UACR	90	-0.0762826	0.804384
HMDB0251955	onset_age	108	0.352159	0.000331359
HMDB0251955	age	108	0.348135	0.000370802
HMDB0251955	Duration	108	0.0546736	0.832972
HMDB0251955	ZnT8_level	108	-0.0922387	0.812622
HMDB0251955	IA2_level	108	-0.116018	0.930669
HMDB0251955	GAD_level	108	0.0673691	0.994418
HMDB0252853	HbA1c	106	0.23287	0.107203
HMDB0252853	GLU	103	0.168006	0.431828
HMDB0252853	TPOAb	98	-0.0958783	0.724477
HMDB0252853	height	107	0.262086	0.00713224
HMDB0252853	weight	107	0.283662	0.00399492
HMDB0252853	BMI	107	0.261009	0.0134129
HMDB0252853	TG	103	0.397027	0.000152441
HMDB0252853	CHOL	103	0.0510503	0.819076
HMDB0252853	HDL	103	-0.163155	0.168279
HMDB0252853	LYM	103	-0.230438	0.175304
HMDB0252853	NEU	103	0.32575	0.0226325
HMDB0252853	MON	103	0.0775107	0.802279
HMDB0252853	UACR	90	-0.119984	0.635705
HMDB0252853	onset_age	108	0.301522	0.00204051
HMDB0252853	age	108	0.306383	0.00173098
HMDB0252853	Duration	108	0.0647772	0.832972
HMDB0252853	ZnT8_level	108	0.0523833	0.953192
HMDB0252853	IA2_level	108	-0.154968	0.803541
HMDB0252853	GAD_level	108	-0.0448429	0.994418
HMDB0256154	HbA1c	106	-0.0377295	0.840777
HMDB0256154	GLU	103	0.202476	0.351677
HMDB0256154	TPOAb	98	-0.0210782	0.90319
HMDB0256154	height	107	-0.230243	0.0179
HMDB0256154	weight	107	-0.229606	0.0185447
HMDB0256154	BMI	107	-0.17144	0.0904837
HMDB0256154	TG	103	-0.281884	0.0106485
HMDB0256154	CHOL	103	0.231549	0.13179
HMDB0256154	HDL	103	0.381395	0.000423164
HMDB0256154	LYM	103	0.0272212	0.883893
HMDB0256154	NEU	103	-0.0700892	0.65994
HMDB0256154	MON	103	-0.0411618	0.888357
HMDB0256154	UACR	90	0.0505011	0.875206
HMDB0256154	onset_age	108	-0.218794	0.0260325
HMDB0256154	age	108	-0.18451	0.0572999
HMDB0256154	Duration	108	0.106502	0.642974
HMDB0256154	ZnT8_level	108	-0.0487678	0.953192
HMDB0256154	IA2_level	108	-0.043895	0.948449
HMDB0256154	GAD_level	108	-0.0370356	0.994418
HMDB0257715	HbA1c	106	-0.132083	0.491997
HMDB0257715	GLU	103	-0.0708016	0.80622
HMDB0257715	TPOAb	98	0.0748387	0.763046
HMDB0257715	height	107	0.290608	0.00308341
HMDB0257715	weight	107	0.30804	0.00181296
HMDB0257715	BMI	107	0.19646	0.0583887
HMDB0257715	TG	103	-0.0538777	0.697485
HMDB0257715	CHOL	103	-0.0180181	0.924788
HMDB0257715	HDL	103	-0.0326662	0.794058
HMDB0257715	LYM	103	0.014492	0.926129
HMDB0257715	NEU	103	-0.157378	0.34914
HMDB0257715	MON	103	-0.124903	0.718727
HMDB0257715	UACR	90	-0.0772786	0.804384
HMDB0257715	onset_age	108	0.213787	0.0291013
HMDB0257715	age	108	0.247853	0.0111261
HMDB0257715	Duration	108	0.0366826	0.85709
HMDB0257715	ZnT8_level	108	0.116437	0.803773
HMDB0257715	IA2_level	108	0.0746667	0.930669
HMDB0257715	GAD_level	108	-0.00192442	0.994418
HMDB0258881	HbA1c	106	0.358516	0.00670376
HMDB0258881	GLU	103	0.227616	0.34174
HMDB0258881	TPOAb	98	-0.0925895	0.727026
HMDB0258881	height	107	0.321688	0.00102268
HMDB0258881	weight	107	0.296258	0.0026437
HMDB0258881	BMI	107	0.162069	0.10935
HMDB0258881	TG	103	0.0456991	0.741609
HMDB0258881	CHOL	103	0.0206705	0.924788
HMDB0258881	HDL	103	-0.0191944	0.868233
HMDB0258881	LYM	103	-0.0180998	0.926129
HMDB0258881	NEU	103	-0.0700563	0.65994
HMDB0258881	MON	103	0.0213391	0.91879
HMDB0258881	UACR	90	-0.0613586	0.870627
HMDB0258881	onset_age	108	0.346319	0.000401942
HMDB0258881	age	108	0.312219	0.00140933
HMDB0258881	Duration	108	-0.0544973	0.832972
HMDB0258881	ZnT8_level	108	0.169578	0.762889
HMDB0258881	IA2_level	108	-0.0774247	0.930669
HMDB0258881	GAD_level	108	-0.202912	0.881314
HMDB0259021	HbA1c	106	-0.154044	0.446314
HMDB0259021	GLU	103	-0.0450411	0.935972
HMDB0259021	TPOAb	98	0.0922097	0.727026
HMDB0259021	height	107	0.538326	1.98725e-08
HMDB0259021	weight	107	0.545435	1.19223e-08
HMDB0259021	BMI	107	0.401619	0.000190818
HMDB0259021	TG	103	0.139542	0.232728
HMDB0259021	CHOL	103	-0.158368	0.332032
HMDB0259021	HDL	103	-0.234996	0.0425336
HMDB0259021	LYM	103	-0.171614	0.299799
HMDB0259021	NEU	103	0.306354	0.0343367
HMDB0259021	MON	103	-0.110091	0.744314
HMDB0259021	UACR	90	-0.0175499	0.977325
HMDB0259021	onset_age	108	0.464439	2.57692e-06
HMDB0259021	age	108	0.539629	1.74725e-08
HMDB0259021	Duration	108	0.267783	0.090731
HMDB0259021	ZnT8_level	108	-0.130575	0.79323
HMDB0259021	IA2_level	108	-0.0965451	0.930669
HMDB0259021	GAD_level	108	0.168911	0.994418
LMFA01170047	HbA1c	106	-0.00251059	0.987523
LMFA01170047	GLU	103	0.0210598	0.985381
LMFA01170047	TPOAb	98	-0.0355722	0.854767
LMFA01170047	height	107	0.850833	2.56695e-29
LMFA01170047	weight	107	0.828725	2.80796e-26
LMFA01170047	BMI	107	0.572853	1.4212e-08
LMFA01170047	TG	103	0.274359	0.0128562
LMFA01170047	CHOL	103	-0.152706	0.343271
LMFA01170047	HDL	103	-0.236402	0.0422176
LMFA01170047	LYM	103	-0.191317	0.287404
LMFA01170047	NEU	103	0.129376	0.444176
LMFA01170047	MON	103	-0.1336	0.718727
LMFA01170047	UACR	90	-0.179096	0.622753
LMFA01170047	onset_age	108	0.739339	2.68109e-18
LMFA01170047	age	108	0.796091	2.28782e-23
LMFA01170047	Duration	108	0.219061	0.20302
LMFA01170047	ZnT8_level	108	0.00493013	0.989733
LMFA01170047	IA2_level	108	-0.0877994	0.930669
LMFA01170047	GAD_level	108	-0.0581185	0.994418
LMGL02010323	HbA1c	106	0.223695	0.132269
LMGL02010323	GLU	103	0.200587	0.351677
LMGL02010323	TPOAb	98	-0.101948	0.724477
LMGL02010323	height	107	0.374989	0.000143826
LMGL02010323	weight	107	0.291888	0.00303734
LMGL02010323	BMI	107	0.0803268	0.424385
LMGL02010323	TG	103	0.100994	0.412333
LMGL02010323	CHOL	103	-0.238194	0.13179
LMGL02010323	HDL	103	-0.169548	0.157373
LMGL02010323	LYM	103	-0.128357	0.458678
LMGL02010323	NEU	103	0.176719	0.318972
LMGL02010323	MON	103	0.160131	0.64899
LMGL02010323	UACR	90	-0.107258	0.676594
LMGL02010323	onset_age	108	0.405231	4.04389e-05
LMGL02010323	age	108	0.375247	0.000131101
LMGL02010323	Duration	108	0.0124102	0.973367
LMGL02010323	ZnT8_level	108	0.0417323	0.953192
LMGL02010323	IA2_level	108	0.076572	0.930669
LMGL02010323	GAD_level	108	0.0244888	0.994418
LMGL02010333	HbA1c	106	0.279472	0.0663661
LMGL02010333	GLU	103	0.176831	0.431828
LMGL02010333	TPOAb	98	-0.172442	0.40459
LMGL02010333	height	107	0.369663	0.000176669
LMGL02010333	weight	107	0.32987	0.000845591
LMGL02010333	BMI	107	0.179208	0.0793552
LMGL02010333	TG	103	0.164456	0.159398
LMGL02010333	CHOL	103	0.00176831	0.994914
LMGL02010333	HDL	103	-0.166775	0.161985
LMGL02010333	LYM	103	0.106737	0.524756
LMGL02010333	NEU	103	-0.175292	0.318972
LMGL02010333	MON	103	0.046568	0.888357
LMGL02010333	UACR	90	-0.0611775	0.870627
LMGL02010333	onset_age	108	0.377528	0.000121319
LMGL02010333	age	108	0.342523	0.00045669
LMGL02010333	Duration	108	-0.0667979	0.832972
LMGL02010333	ZnT8_level	108	0.239395	0.524361
LMGL02010333	IA2_level	108	0.103581	0.930669
LMGL02010333	GAD_level	108	-0.0133757	0.994418
LMGL02010334	HbA1c	106	0.430063	0.000525684
LMGL02010334	GLU	103	0.172624	0.431828
LMGL02010334	TPOAb	98	-0.109967	0.662898
LMGL02010334	height	107	0.44503	6.7452e-06
LMGL02010334	weight	107	0.446332	6.69638e-06
LMGL02010334	BMI	107	0.303933	0.0044496
LMGL02010334	TG	103	0.358156	0.000820874
LMGL02010334	CHOL	103	-0.00581015	0.994914
LMGL02010334	HDL	103	-0.301636	0.00765281
LMGL02010334	LYM	103	-0.0965838	0.537167
LMGL02010334	NEU	103	0.0747186	0.646341
LMGL02010334	MON	103	0.108475	0.744314
LMGL02010334	UACR	90	-0.156204	0.635705
LMGL02010334	onset_age	108	0.527434	5.10807e-08
LMGL02010334	age	108	0.504924	1.96183e-07
LMGL02010334	Duration	108	0.0157034	0.973367
LMGL02010334	ZnT8_level	108	0.0814496	0.904938
LMGL02010334	IA2_level	108	-0.0316577	0.971187
LMGL02010334	GAD_level	108	-0.0348111	0.994418
LMGL02010406	HbA1c	106	0.274043	0.0699126
LMGL02010406	GLU	103	0.256298	0.308162
LMGL02010406	TPOAb	98	0.0862049	0.727026
LMGL02010406	height	107	0.305433	0.00185278
LMGL02010406	weight	107	0.298546	0.00248244
LMGL02010406	BMI	107	0.222147	0.034397
LMGL02010406	TG	103	0.136455	0.243272
LMGL02010406	CHOL	103	0.167017	0.324459
LMGL02010406	HDL	103	-0.0371861	0.770877
LMGL02010406	LYM	103	-0.299317	0.0532632
LMGL02010406	NEU	103	0.196445	0.243354
LMGL02010406	MON	103	-0.067951	0.838911
LMGL02010406	UACR	90	0.00288931	0.994348
LMGL02010406	onset_age	108	0.335033	0.000607607
LMGL02010406	age	108	0.363771	0.000192393
LMGL02010406	Duration	108	0.131241	0.607378
LMGL02010406	ZnT8_level	108	0.0189536	0.953192
LMGL02010406	IA2_level	108	-0.0662592	0.930669
LMGL02010406	GAD_level	108	-0.0229931	0.994418
LMGP02030001	HbA1c	106	-0.140215	0.474546
LMGP02030001	GLU	103	-0.0794451	0.781566
LMGP02030001	TPOAb	98	0.0619923	0.813223
LMGP02030001	height	107	-0.323618	0.000967514
LMGP02030001	weight	107	-0.32579	0.000986972
LMGP02030001	BMI	107	-0.20777	0.0463941
LMGP02030001	TG	103	-0.330423	0.00220459
LMGP02030001	CHOL	103	0.171515	0.321817
LMGP02030001	HDL	103	0.198293	0.0930335
LMGP02030001	LYM	103	0.0333826	0.863952
LMGP02030001	NEU	103	-0.106087	0.496844
LMGP02030001	MON	103	0.00661489	0.970417
LMGP02030001	UACR	90	0.132373	0.635705
LMGP02030001	onset_age	108	-0.254972	0.00948867
LMGP02030001	age	108	-0.285574	0.0033771
LMGP02030001	Duration	108	-0.175721	0.391474
LMGP02030001	ZnT8_level	108	-0.112726	0.803773
LMGP02030001	IA2_level	108	-0.036283	0.962235
LMGP02030001	GAD_level	108	0.0338013	0.994418
LMGP02030048	HbA1c	106	-0.0975048	0.613491
LMGP02030048	GLU	103	0.0528335	0.89773
LMGP02030048	TPOAb	98	-0.0684348	0.779242
LMGP02030048	height	107	-0.389157	7.80044e-05
LMGP02030048	weight	107	-0.334476	0.000716026
LMGP02030048	BMI	107	-0.187388	0.0693579
LMGP02030048	TG	103	-0.259463	0.0200194
LMGP02030048	CHOL	103	0.156929	0.332032
LMGP02030048	HDL	103	0.284347	0.01287
LMGP02030048	LYM	103	0.118665	0.470675
LMGP02030048	NEU	103	-0.198697	0.240296
LMGP02030048	MON	103	0.00304373	0.975657
LMGP02030048	UACR	90	-0.0200523	0.977325
LMGP02030048	onset_age	108	-0.302127	0.00201577
LMGP02030048	age	108	-0.312253	0.00140933
LMGP02030048	Duration	108	0.00384126	0.973367
LMGP02030048	ZnT8_level	108	-0.0552604	0.953192
LMGP02030048	IA2_level	108	-0.00151953	0.995511
LMGP02030048	GAD_level	108	0.0867563	0.994418
LMGP02050066	HbA1c	106	-0.064983	0.738509
LMGP02050066	GLU	103	-0.253959	0.308162
LMGP02050066	TPOAb	98	-0.032116	0.855786
LMGP02050066	height	107	-0.341386	0.000499914
LMGP02050066	weight	107	-0.310945	0.00165868
LMGP02050066	BMI	107	-0.211782	0.0434975
LMGP02050066	TG	103	-0.140069	0.232728
LMGP02050066	CHOL	103	-0.0209781	0.924788
LMGP02050066	HDL	103	0.0399376	0.755221
LMGP02050066	LYM	103	0.18392	0.291333
LMGP02050066	NEU	103	-0.0682111	0.65994
LMGP02050066	MON	103	0.169361	0.64899
LMGP02050066	UACR	90	0.00575392	0.992771
LMGP02050066	onset_age	108	-0.344122	0.000426943
LMGP02050066	age	108	-0.399987	4.44042e-05
LMGP02050066	Duration	108	-0.194608	0.318931
LMGP02050066	ZnT8_level	108	0.0451333	0.953192
LMGP02050066	IA2_level	108	0.0748096	0.930669
LMGP02050066	GAD_level	108	0.0242792	0.994418
LMGP02060002	HbA1c	106	-0.0788468	0.683815
LMGP02060002	GLU	103	-0.00267984	0.987875
LMGP02060002	TPOAb	98	0.00955758	0.948343
LMGP02060002	height	107	-0.335601	0.000624508
LMGP02060002	weight	107	-0.334608	0.000716026
LMGP02060002	BMI	107	-0.219046	0.0365893
LMGP02060002	TG	103	-0.150208	0.200481
LMGP02060002	CHOL	103	0.0459156	0.831344
LMGP02060002	HDL	103	0.0536071	0.677426
LMGP02060002	LYM	103	0.215232	0.20145
LMGP02060002	NEU	103	0.0193524	0.896351
LMGP02060002	MON	103	0.123952	0.718727
LMGP02060002	UACR	90	0.0749491	0.804384
LMGP02060002	onset_age	108	-0.302403	0.00201577
LMGP02060002	age	108	-0.291872	0.0027768
LMGP02060002	Duration	108	0.0444366	0.834951
LMGP02060002	ZnT8_level	108	-0.0987217	0.803773
LMGP02060002	IA2_level	108	-0.0165005	0.992856
LMGP02060002	GAD_level	108	0.140473	0.994418
LMGP02060003	HbA1c	106	-0.125015	0.514411
LMGP02060003	GLU	103	-0.109659	0.662186
LMGP02060003	TPOAb	98	0.206675	0.331065
LMGP02060003	height	107	-0.457532	3.91992e-06
LMGP02060003	weight	107	-0.480405	1.1353e-06
LMGP02060003	BMI	107	-0.338446	0.00157579
LMGP02060003	TG	103	-0.157036	0.180393
LMGP02060003	CHOL	103	0.0229441	0.924788
LMGP02060003	HDL	103	-0.0195899	0.868233
LMGP02060003	LYM	103	0.181295	0.297669
LMGP02060003	NEU	103	0.0554431	0.722552
LMGP02060003	MON	103	0.137726	0.718727
LMGP02060003	UACR	90	0.210162	0.612981
LMGP02060003	onset_age	108	-0.429213	1.43913e-05
LMGP02060003	age	108	-0.43455	9.3337e-06
LMGP02060003	Duration	108	-0.0584434	0.832972
LMGP02060003	ZnT8_level	108	-0.111088	0.803773
LMGP02060003	IA2_level	108	-0.00299143	0.992856
LMGP02060003	GAD_level	108	0.162776	0.994418
LMGP04010850	HbA1c	106	-0.0429624	0.835741
LMGP04010850	GLU	103	0.0536078	0.89773
LMGP04010850	TPOAb	98	-0.0784944	0.747172
LMGP04010850	height	107	-0.280041	0.00426987
LMGP04010850	weight	107	-0.282158	0.00412651
LMGP04010850	BMI	107	-0.225943	0.0317112
LMGP04010850	TG	103	-0.285795	0.00952524
LMGP04010850	CHOL	103	0.239249	0.13179
LMGP04010850	HDL	103	0.381198	0.000423164
LMGP04010850	LYM	103	0.118434	0.470675
LMGP04010850	NEU	103	-0.116834	0.487133
LMGP04010850	MON	103	0.0249157	0.898041
LMGP04010850	UACR	90	-0.0320375	0.972901
LMGP04010850	onset_age	108	-0.193102	0.0467476
LMGP04010850	age	108	-0.205372	0.0348012
LMGP04010850	Duration	108	-0.071435	0.832972
LMGP04010850	ZnT8_level	108	-0.0463004	0.953192
LMGP04010850	IA2_level	108	0.0587807	0.930669
LMGP04010850	GAD_level	108	0.0284853	0.994418
LMGP06050025	HbA1c	106	0.0663744	0.738509
LMGP06050025	GLU	103	0.00250411	0.987875
LMGP06050025	TPOAb	98	0.0989676	0.724477
LMGP06050025	height	107	0.359327	0.000267531
LMGP06050025	weight	107	0.294102	0.00283135
LMGP06050025	BMI	107	0.169632	0.0933781
LMGP06050025	TG	103	0.113611	0.351642
LMGP06050025	CHOL	103	-0.153497	0.343271
LMGP06050025	HDL	103	-0.247397	0.0341676
LMGP06050025	LYM	103	-0.0701149	0.654314
LMGP06050025	NEU	103	0.0382105	0.801143
LMGP06050025	MON	103	-0.0152132	0.946957
LMGP06050025	UACR	90	0.0384006	0.936641
LMGP06050025	onset_age	108	0.350125	0.000348557
LMGP06050025	age	108	0.363694	0.000192393
LMGP06050025	Duration	108	0.0600066	0.832972
LMGP06050025	ZnT8_level	108	0.0119371	0.964115
LMGP06050025	IA2_level	108	0.0625152	0.930669
LMGP06050025	GAD_level	108	0.00540649	0.994418
LMSP02010075	HbA1c	106	0.179054	0.29592
LMSP02010075	GLU	103	0.0920591	0.736431
LMSP02010075	TPOAb	98	0.0551122	0.83014
LMSP02010075	height	107	0.33319	0.000682953
LMSP02010075	weight	107	0.256766	0.00870552
LMSP02010075	BMI	107	0.111225	0.264642
LMSP02010075	TG	103	0.167318	0.153814
LMSP02010075	CHOL	103	-0.176869	0.321817
LMSP02010075	HDL	103	-0.327212	0.00339802
LMSP02010075	LYM	103	-0.0881324	0.5732
LMSP02010075	NEU	103	0.112627	0.494886
LMSP02010075	MON	103	-0.0350194	0.888357
LMSP02010075	UACR	90	0.0663635	0.845402
LMSP02010075	onset_age	108	0.346952	0.000396097
LMSP02010075	age	108	0.386938	8.15538e-05
LMSP02010075	Duration	108	0.154799	0.442237
LMSP02010075	ZnT8_level	108	-0.00599237	0.989733
LMSP02010075	IA2_level	108	-0.0215307	0.992856
LMSP02010075	GAD_level	108	0.0882663	0.994418
LMSP02010088	HbA1c	106	0.211273	0.161441
LMSP02010088	GLU	103	0.08503	0.781566
LMSP02010088	TPOAb	98	-0.0574227	0.82716
LMSP02010088	height	107	0.289751	0.0031481
LMSP02010088	weight	107	0.285103	0.00383606
LMSP02010088	BMI	107	0.227432	0.0312124
LMSP02010088	TG	103	0.13428	0.250401
LMSP02010088	CHOL	103	-0.074549	0.718702
LMSP02010088	HDL	103	-0.328184	0.00339802
LMSP02010088	LYM	103	-0.0984673	0.533833
LMSP02010088	NEU	103	0.0691776	0.65994
LMSP02010088	MON	103	0.0782524	0.802279
LMSP02010088	UACR	90	-0.101504	0.686815
LMSP02010088	onset_age	108	0.324695	0.000903356
LMSP02010088	age	108	0.347268	0.000380305
LMSP02010088	Duration	108	0.13666	0.582525
LMSP02010088	ZnT8_level	108	-0.0685836	0.953192
LMSP02010088	IA2_level	108	-0.0633583	0.930669
LMSP02010088	GAD_level	108	0.0989935	0.994418
LMSP02030080	HbA1c	106	0.391985	0.00202904
LMSP02030080	GLU	103	0.204826	0.351677
LMSP02030080	TPOAb	98	-0.15361	0.460312
LMSP02030080	height	107	0.279017	0.00438193
LMSP02030080	weight	107	0.34059	0.000566985
LMSP02030080	BMI	107	0.315694	0.00350452
LMSP02030080	TG	103	0.258436	0.0201797
LMSP02030080	CHOL	103	0.110744	0.543917
LMSP02030080	HDL	103	-0.157471	0.182069
LMSP02030080	LYM	103	-0.00751781	0.955206
LMSP02030080	NEU	103	-0.0518132	0.746557
LMSP02030080	MON	103	0.109508	0.744314
LMSP02030080	UACR	90	-0.148375	0.635705
LMSP02030080	onset_age	108	0.34406	0.000426943
LMSP02030080	age	108	0.328469	0.000791461
LMSP02030080	Duration	108	0.0213176	0.973367
LMSP02030080	ZnT8_level	108	0.131137	0.79323
LMSP02030080	IA2_level	108	-0.062701	0.930669
LMSP02030080	GAD_level	108	-0.0666641	0.994418
LMST04020029	HbA1c	106	0.335588	0.0136558
LMST04020029	GLU	103	0.219791	0.351677
LMST04020029	TPOAb	98	-0.0199197	0.903462
LMST04020029	height	107	0.359111	0.000267531
LMST04020029	weight	107	0.341623	0.000549808
LMST04020029	BMI	107	0.219021	0.0365893
LMST04020029	TG	103	0.140025	0.232728
LMST04020029	CHOL	103	-0.0497542	0.819076
LMST04020029	HDL	103	-0.148849	0.211174
LMST04020029	LYM	103	-0.0860511	0.57447
LMST04020029	NEU	103	0.166263	0.333033
LMST04020029	MON	103	0.0959764	0.775111
LMST04020029	UACR	90	-0.128825	0.635705
LMST04020029	onset_age	108	0.41221	3.06104e-05
LMST04020029	age	108	0.404741	3.84692e-05
LMST04020029	Duration	108	0.0210602	0.973367
LMST04020029	ZnT8_level	108	0.113579	0.803773
LMST04020029	IA2_level	108	-0.0223357	0.992856
LMST04020029	GAD_level	108	-0.00409655	0.994418
LMST05050056	HbA1c	106	0.0290634	0.848925
LMST05050056	GLU	103	-0.151988	0.464758
LMST05050056	TPOAb	98	0.192503	0.342618
LMST05050056	height	107	-0.328296	0.000808077
LMST05050056	weight	107	-0.332859	0.000756301
LMST05050056	BMI	107	-0.244698	0.0200711
LMST05050056	TG	103	0.00609138	0.958978
LMST05050056	CHOL	103	0.0174305	0.924788
LMST05050056	HDL	103	-0.116298	0.339965
LMST05050056	LYM	103	0.161262	0.332267
LMST05050056	NEU	103	-0.0432518	0.776204
LMST05050056	MON	103	0.122623	0.718727
LMST05050056	UACR	90	0.137575	0.635705
LMST05050056	onset_age	108	-0.246411	0.0121968
LMST05050056	age	108	-0.291472	0.00278942
LMST05050056	Duration	108	-0.158917	0.442237
LMST05050056	ZnT8_level	108	-0.100741	0.803773
LMST05050056	IA2_level	108	0.0507924	0.930669
LMST05050056	GAD_level	108	0.245616	0.650079
0.86_595.289553591463	HbA1c	106	0.145246	0.474546
0.86_595.289553591463	GLU	103	0.214266	0.351677
0.86_595.289553591463	TPOAb	98	0.0836304	0.727026
0.86_595.289553591463	height	107	0.417296	2.2568e-05
0.86_595.289553591463	weight	107	0.388562	9.09828e-05
0.86_595.289553591463	BMI	107	0.200335	0.0535414
0.86_595.289553591463	TG	103	0.226189	0.0449907
0.86_595.289553591463	CHOL	103	-0.109267	0.548183
0.86_595.289553591463	HDL	103	-0.217142	0.0626818
0.86_595.289553591463	LYM	103	0.0261558	0.88459
0.86_595.289553591463	NEU	103	0.0677882	0.65994
0.86_595.289553591463	MON	103	-0.0509138	0.875762
0.86_595.289553591463	UACR	90	0.0854526	0.778019
0.86_595.289553591463	onset_age	108	0.391277	7.20591e-05
0.86_595.289553591463	age	108	0.467393	1.84895e-06
0.86_595.289553591463	Duration	108	0.313921	0.0528795
0.86_595.289553591463	ZnT8_level	108	-0.0445903	0.953192
0.86_595.289553591463	IA2_level	108	-0.0589474	0.930669
0.86_595.289553591463	GAD_level	108	-0.116089	0.994418
0.92_407.220488554878	HbA1c	106	-0.0750002	0.703814
0.92_407.220488554878	GLU	103	-0.122625	0.60366
0.92_407.220488554878	TPOAb	98	-0.0390284	0.854767
0.92_407.220488554878	height	107	-0.28036	0.00426446
0.92_407.220488554878	weight	107	-0.305395	0.0019609
0.92_407.220488554878	BMI	107	-0.23692	0.024322
0.92_407.220488554878	TG	103	-0.036768	0.802176
0.92_407.220488554878	CHOL	103	-0.0520333	0.819076
0.92_407.220488554878	HDL	103	0.0874157	0.474911
0.92_407.220488554878	LYM	103	0.184837	0.291333
0.92_407.220488554878	NEU	103	0.0637354	0.687411
0.92_407.220488554878	MON	103	0.223478	0.342367
0.92_407.220488554878	UACR	90	0.0586504	0.870627
0.92_407.220488554878	onset_age	108	-0.379515	0.000113951
0.92_407.220488554878	age	108	-0.384294	9.14721e-05
0.92_407.220488554878	Duration	108	-0.0517808	0.834951
0.92_407.220488554878	ZnT8_level	108	0.208899	0.742537
0.92_407.220488554878	IA2_level	108	0.166234	0.668241
0.92_407.220488554878	GAD_level	108	0.00068117	0.994418
10.02_870.754027341463	HbA1c	106	0.100005	0.611652
10.02_870.754027341463	GLU	103	0.0263096	0.980116
10.02_870.754027341463	TPOAb	98	0.00969917	0.948343
10.02_870.754027341463	height	107	0.478744	1.20277e-06
10.02_870.754027341463	weight	107	0.455689	4.62257e-06
10.02_870.754027341463	BMI	107	0.334773	0.00176778
10.02_870.754027341463	TG	103	0.645236	2.94135e-12
10.02_870.754027341463	CHOL	103	-0.156583	0.332032
10.02_870.754027341463	HDL	103	-0.514806	2.54546e-07
10.02_870.754027341463	LYM	103	-0.224892	0.175304
10.02_870.754027341463	NEU	103	0.348008	0.0183593
10.02_870.754027341463	MON	103	0.0432386	0.888357
10.02_870.754027341463	UACR	90	-0.0311732	0.972901
10.02_870.754027341463	onset_age	108	0.440895	8.61401e-06
10.02_870.754027341463	age	108	0.468341	1.81666e-06
10.02_870.754027341463	Duration	108	0.112883	0.635986
10.02_870.754027341463	ZnT8_level	108	0.00672594	0.989733
10.02_870.754027341463	IA2_level	108	-0.120472	0.930669
10.02_870.754027341463	GAD_level	108	-0.0227072	0.994418
10.11_858.753981743902	HbA1c	106	0.122994	0.522735
10.11_858.753981743902	GLU	103	0.01676	0.987608
10.11_858.753981743902	TPOAb	98	0.0610591	0.813223
10.11_858.753981743902	height	107	0.435016	1.01293e-05
10.11_858.753981743902	weight	107	0.431434	1.36431e-05
10.11_858.753981743902	BMI	107	0.33828	0.00157579
10.11_858.753981743902	TG	103	0.702124	4.43372e-15
10.11_858.753981743902	CHOL	103	-0.0396551	0.838411
10.11_858.753981743902	HDL	103	-0.497336	7.56831e-07
10.11_858.753981743902	LYM	103	-0.255842	0.126349
10.11_858.753981743902	NEU	103	0.340061	0.0183593
10.11_858.753981743902	MON	103	0.0484799	0.888357
10.11_858.753981743902	UACR	90	-0.000321034	0.997788
10.11_858.753981743902	onset_age	108	0.417127	2.46217e-05
10.11_858.753981743902	age	108	0.442801	6.88462e-06
10.11_858.753981743902	Duration	108	0.086395	0.754187
10.11_858.753981743902	ZnT8_level	108	-0.0507875	0.953192
10.11_858.753981743902	IA2_level	108	-0.110269	0.930669
10.11_858.753981743902	GAD_level	108	0.015686	0.994418
10.14_884.770173219512	HbA1c	106	0.107522	0.608511
10.14_884.770173219512	GLU	103	-0.0374793	0.957405
10.14_884.770173219512	TPOAb	98	0.0728307	0.765966
10.14_884.770173219512	height	107	0.398803	4.93702e-05
10.14_884.770173219512	weight	107	0.380958	0.000113222
10.14_884.770173219512	BMI	107	0.274161	0.00970115
10.14_884.770173219512	TG	103	0.653003	1.37842e-12
10.14_884.770173219512	CHOL	103	-0.0500783	0.819076
10.14_884.770173219512	HDL	103	-0.523302	1.47604e-07
10.14_884.770173219512	LYM	103	-0.224793	0.175304
10.14_884.770173219512	NEU	103	0.38244	0.00837734
10.14_884.770173219512	MON	103	0.057298	0.850124
10.14_884.770173219512	UACR	90	0.0233696	0.977325
10.14_884.770173219512	onset_age	108	0.402615	4.54198e-05
10.14_884.770173219512	age	108	0.39982	4.44042e-05
10.14_884.770173219512	Duration	108	-0.0116811	0.973367
10.14_884.770173219512	ZnT8_level	108	-0.0483629	0.953192
10.14_884.770173219512	IA2_level	108	-0.0305478	0.971187
10.14_884.770173219512	GAD_level	108	0.0655019	0.994418
10.16_922.785668030488	HbA1c	106	0.157653	0.429543
10.16_922.785668030488	GLU	103	0.0686873	0.806853
10.16_922.785668030488	TPOAb	98	-0.013799	0.937737
10.16_922.785668030488	height	107	0.331001	0.000730839
10.16_922.785668030488	weight	107	0.305762	0.00195581
10.16_922.785668030488	BMI	107	0.223641	0.0334097
10.16_922.785668030488	TG	103	0.561583	6.04943e-09
10.16_922.785668030488	CHOL	103	-0.0931876	0.625871
10.16_922.785668030488	HDL	103	-0.505245	4.6807e-07
10.16_922.785668030488	LYM	103	-0.1285	0.458678
10.16_922.785668030488	NEU	103	0.22359	0.190885
10.16_922.785668030488	MON	103	-0.0300198	0.888357
10.16_922.785668030488	UACR	90	0.0112856	0.979333
10.16_922.785668030488	onset_age	108	0.397022	5.58015e-05
10.16_922.785668030488	age	108	0.344152	0.000430744
10.16_922.785668030488	Duration	108	-0.0985479	0.692525
10.16_922.785668030488	ZnT8_level	108	-0.0380454	0.953192
10.16_922.785668030488	IA2_level	108	-0.091915	0.930669
10.16_922.785668030488	GAD_level	108	-0.00398699	0.994418
10.22_846.753458945122	HbA1c	106	0.104699	0.611652
10.22_846.753458945122	GLU	103	0.00129599	0.989634
10.22_846.753458945122	TPOAb	98	-0.0513342	0.83014
10.22_846.753458945122	height	107	0.428932	1.35279e-05
10.22_846.753458945122	weight	107	0.426613	1.55565e-05
10.22_846.753458945122	BMI	107	0.313191	0.0037538
10.22_846.753458945122	TG	103	0.751135	3.97636e-18
10.22_846.753458945122	CHOL	103	-0.00435487	0.994914
10.22_846.753458945122	HDL	103	-0.448667	1.39111e-05
10.22_846.753458945122	LYM	103	-0.248939	0.127958
10.22_846.753458945122	NEU	103	0.265096	0.0688656
10.22_846.753458945122	MON	103	0.0680994	0.838911
10.22_846.753458945122	UACR	90	-0.0537114	0.873737
10.22_846.753458945122	onset_age	108	0.386017	8.79488e-05
10.22_846.753458945122	age	108	0.401292	4.43944e-05
10.22_846.753458945122	Duration	108	0.0480539	0.834951
10.22_846.753458945122	ZnT8_level	108	0.0125802	0.964115
10.22_846.753458945122	IA2_level	108	-0.0231884	0.992856
10.22_846.753458945122	GAD_level	108	-0.0257463	0.994418
10.26_872.769546219512	HbA1c	106	0.071315	0.721545
10.26_872.769546219512	GLU	103	-0.00765511	0.987608
10.26_872.769546219512	TPOAb	98	0.0761131	0.760559
10.26_872.769546219512	height	107	0.487421	7.44593e-07
10.26_872.769546219512	weight	107	0.498233	3.94863e-07
10.26_872.769546219512	BMI	107	0.398715	0.000202203
10.26_872.769546219512	TG	103	0.578868	1.56831e-09
10.26_872.769546219512	CHOL	103	-0.234976	0.13179
10.26_872.769546219512	HDL	103	-0.550449	2.15951e-08
10.26_872.769546219512	LYM	103	-0.221514	0.180378
10.26_872.769546219512	NEU	103	0.280302	0.0570735
10.26_872.769546219512	MON	103	0.0301681	0.888357
10.26_872.769546219512	UACR	90	-0.0168172	0.977325
10.26_872.769546219512	onset_age	108	0.436688	1.02821e-05
10.26_872.769546219512	age	108	0.470527	1.75442e-06
10.26_872.769546219512	Duration	108	0.152011	0.454289
10.26_872.769546219512	ZnT8_level	108	-0.0273325	0.953192
10.26_872.769546219512	IA2_level	108	-0.166825	0.668241
10.26_872.769546219512	GAD_level	108	-0.04772	0.994418
10.26_898.785696213415	HbA1c	106	0.0957857	0.613491
10.26_898.785696213415	GLU	103	-0.00646896	0.987608
10.26_898.785696213415	TPOAb	98	0.130788	0.610364
10.26_898.785696213415	height	107	0.455822	4.03419e-06
10.26_898.785696213415	weight	107	0.44837	6.14375e-06
10.26_898.785696213415	BMI	107	0.356379	0.000928773
10.26_898.785696213415	TG	103	0.532208	5.64339e-08
10.26_898.785696213415	CHOL	103	-0.230841	0.13179
10.26_898.785696213415	HDL	103	-0.548428	2.28556e-08
10.26_898.785696213415	LYM	103	-0.195282	0.28508
10.26_898.785696213415	NEU	103	0.322142	0.0226325
10.26_898.785696213415	MON	103	0.00957072	0.970127
10.26_898.785696213415	UACR	90	0.0797975	0.804384
10.26_898.785696213415	onset_age	108	0.464872	2.57692e-06
10.26_898.785696213415	age	108	0.469784	1.75442e-06
10.26_898.785696213415	Duration	108	0.064434	0.832972
10.26_898.785696213415	ZnT8_level	108	-0.0658399	0.953192
10.26_898.785696213415	IA2_level	108	-0.194996	0.632537
10.26_898.785696213415	GAD_level	108	-0.0463624	0.994418
10.43_924.802228469512	HbA1c	106	0.137634	0.474546
10.43_924.802228469512	GLU	103	0.005475	0.987608
10.43_924.802228469512	TPOAb	98	-0.095859	0.724477
10.43_924.802228469512	height	107	0.437887	8.80982e-06
10.43_924.802228469512	weight	107	0.417745	2.36658e-05
10.43_924.802228469512	BMI	107	0.312348	0.00376885
10.43_924.802228469512	TG	103	0.628017	1.41322e-11
10.43_924.802228469512	CHOL	103	-0.0839287	0.683729
10.43_924.802228469512	HDL	103	-0.565942	8.94474e-09
10.43_924.802228469512	LYM	103	-0.0524105	0.771962
10.43_924.802228469512	NEU	103	0.160102	0.344759
10.43_924.802228469512	MON	103	0.0362171	0.888357
10.43_924.802228469512	UACR	90	-0.0185541	0.977325
10.43_924.802228469512	onset_age	108	0.472428	1.79512e-06
10.43_924.802228469512	age	108	0.439385	7.66186e-06
10.43_924.802228469512	Duration	108	-0.0430307	0.83557
10.43_924.802228469512	ZnT8_level	108	-0.0430231	0.953192
10.43_924.802228469512	IA2_level	108	-0.102347	0.930669
10.43_924.802228469512	GAD_level	108	-0.0535599	0.994418
10.75_876.801309317073	HbA1c	106	0.143346	0.474546
10.75_876.801309317073	GLU	103	0.0803457	0.781566
10.75_876.801309317073	TPOAb	98	-0.179386	0.40459
10.75_876.801309317073	height	107	0.439082	8.45775e-06
10.75_876.801309317073	weight	107	0.463023	3.36848e-06
10.75_876.801309317073	BMI	107	0.366577	0.000715161
10.75_876.801309317073	TG	103	0.638793	5.37326e-12
10.75_876.801309317073	CHOL	103	-0.139416	0.399283
10.75_876.801309317073	HDL	103	-0.565135	8.94474e-09
10.75_876.801309317073	LYM	103	-0.107056	0.524756
10.75_876.801309317073	NEU	103	0.110205	0.496844
10.75_876.801309317073	MON	103	0.0918668	0.787541
10.75_876.801309317073	UACR	90	-0.119268	0.635705
10.75_876.801309317073	onset_age	108	0.42503	1.71964e-05
10.75_876.801309317073	age	108	0.409029	3.21795e-05
10.75_876.801309317073	Duration	108	-0.0164659	0.973367
10.75_876.801309317073	ZnT8_level	108	-0.00125278	0.989733
10.75_876.801309317073	IA2_level	108	-0.00552557	0.992856
10.75_876.801309317073	GAD_level	108	-0.0605145	0.994418
10.76_918.848378652439	HbA1c	106	-0.0313975	0.848292
10.76_918.848378652439	GLU	103	-0.101477	0.69432
10.76_918.848378652439	TPOAb	98	-0.0947198	0.724477
10.76_918.848378652439	height	107	0.440493	8.02157e-06
10.76_918.848378652439	weight	107	0.445151	6.93511e-06
10.76_918.848378652439	BMI	107	0.330986	0.00200511
10.76_918.848378652439	TG	103	0.345654	0.00136243
10.76_918.848378652439	CHOL	103	-0.444279	0.000280422
10.76_918.848378652439	HDL	103	-0.623366	8.45877e-11
10.76_918.848378652439	LYM	103	-0.112817	0.509001
10.76_918.848378652439	NEU	103	0.107635	0.496844
10.76_918.848378652439	MON	103	0.153428	0.675604
10.76_918.848378652439	UACR	90	-0.175556	0.622753
10.76_918.848378652439	onset_age	108	0.406312	3.90869e-05
10.76_918.848378652439	age	108	0.369297	0.000166341
10.76_918.848378652439	Duration	108	-0.072312	0.832972
10.76_918.848378652439	ZnT8_level	108	0.0395173	0.953192
10.76_918.848378652439	IA2_level	108	0.0110845	0.992856
10.76_918.848378652439	GAD_level	108	0.0222261	0.994418
10.77_902.817024365854	HbA1c	106	0.138098	0.474546
10.77_902.817024365854	GLU	103	0.0322295	0.957405
10.77_902.817024365854	TPOAb	98	0.015762	0.929635
10.77_902.817024365854	height	107	0.459173	3.7147e-06
10.77_902.817024365854	weight	107	0.430895	1.36478e-05
10.77_902.817024365854	BMI	107	0.310668	0.00386336
10.77_902.817024365854	TG	103	0.634262	7.94577e-12
10.77_902.817024365854	CHOL	103	-0.180362	0.321817
10.77_902.817024365854	HDL	103	-0.63446	3.88819e-11
10.77_902.817024365854	LYM	103	-0.179867	0.297669
10.77_902.817024365854	NEU	103	0.18142	0.308587
10.77_902.817024365854	MON	103	-0.0677862	0.838911
10.77_902.817024365854	UACR	90	0.0479905	0.875206
10.77_902.817024365854	onset_age	108	0.503995	2.4007e-07
10.77_902.817024365854	age	108	0.486106	6.69816e-07
10.77_902.817024365854	Duration	108	-0.0112855	0.973367
10.77_902.817024365854	ZnT8_level	108	0.0247936	0.953192
10.77_902.817024365854	IA2_level	108	0.0196634	0.992856
10.77_902.817024365854	GAD_level	108	0.0288759	0.994418
11.01_904.833071286585	HbA1c	106	0.238995	0.106357
11.01_904.833071286585	GLU	103	0.156551	0.457366
11.01_904.833071286585	TPOAb	98	-0.198135	0.331065
11.01_904.833071286585	height	107	0.35769	0.00028132
11.01_904.833071286585	weight	107	0.353185	0.000358139
11.01_904.833071286585	BMI	107	0.274759	0.00968092
11.01_904.833071286585	TG	103	0.663691	4.51577e-13
11.01_904.833071286585	CHOL	103	0.032873	0.874612
11.01_904.833071286585	HDL	103	-0.461584	6.78553e-06
11.01_904.833071286585	LYM	103	-0.0899446	0.572257
11.01_904.833071286585	NEU	103	0.114791	0.492566
11.01_904.833071286585	MON	103	-0.0345139	0.888357
11.01_904.833071286585	UACR	90	-0.0472743	0.875206
11.01_904.833071286585	onset_age	108	0.402058	4.57218e-05
11.01_904.833071286585	age	108	0.376786	0.000123678
11.01_904.833071286585	Duration	108	-0.0379551	0.854361
11.01_904.833071286585	ZnT8_level	108	0.0202921	0.953192
11.01_904.833071286585	IA2_level	108	-0.0158955	0.992856
11.01_904.833071286585	GAD_level	108	-0.060929	0.994418
11.02_852.799998079268	HbA1c	106	0.102057	0.611652
11.02_852.799998079268	GLU	103	0.0632453	0.853316
11.02_852.799998079268	TPOAb	98	-0.0842226	0.727026
11.02_852.799998079268	height	107	0.265731	0.00638314
11.02_852.799998079268	weight	107	0.283354	0.00399709
11.02_852.799998079268	BMI	107	0.24413	0.0201312
11.02_852.799998079268	TG	103	0.307942	0.00473801
11.02_852.799998079268	CHOL	103	-0.0931711	0.625871
11.02_852.799998079268	HDL	103	-0.329167	0.00339802
11.02_852.799998079268	LYM	103	0.0374627	0.858182
11.02_852.799998079268	NEU	103	0.0153765	0.916037
11.02_852.799998079268	MON	103	0.0797413	0.802279
11.02_852.799998079268	UACR	90	0.0160599	0.977325
11.02_852.799998079268	onset_age	108	0.259965	0.00815099
11.02_852.799998079268	age	108	0.231374	0.0176796
11.02_852.799998079268	Duration	108	-0.0618653	0.832972
11.02_852.799998079268	ZnT8_level	108	0.129289	0.79323
11.02_852.799998079268	IA2_level	108	0.000266752	0.997814
11.02_852.799998079268	GAD_level	108	-0.135653	0.994418
11.02_878.816775103659	HbA1c	106	0.265276	0.0748998
11.02_878.816775103659	GLU	103	0.200384	0.351677
11.02_878.816775103659	TPOAb	98	-0.258145	0.323297
11.02_878.816775103659	height	107	0.305643	0.00185278
11.02_878.816775103659	weight	107	0.325496	0.000986972
11.02_878.816775103659	BMI	107	0.26437	0.0123522
11.02_878.816775103659	TG	103	0.524628	9.43652e-08
11.02_878.816775103659	CHOL	103	0.0622532	0.794266
11.02_878.816775103659	HDL	103	-0.328414	0.00339802
11.02_878.816775103659	LYM	103	-0.0210103	0.913551
11.02_878.816775103659	NEU	103	0.0596607	0.708012
11.02_878.816775103659	MON	103	0.086609	0.798083
11.02_878.816775103659	UACR	90	-0.0860782	0.778019
11.02_878.816775103659	onset_age	108	0.307363	0.00168509
11.02_878.816775103659	age	108	0.294669	0.0025567
11.02_878.816775103659	Duration	108	-0.0176336	0.973367
11.02_878.816775103659	ZnT8_level	108	0.039079	0.953192
11.02_878.816775103659	IA2_level	108	-0.0644539	0.930669
11.02_878.816775103659	GAD_level	108	-0.202846	0.881314
4.27_860.608605993902	HbA1c	106	-0.139827	0.474546
4.27_860.608605993902	GLU	103	-0.151576	0.464758
4.27_860.608605993902	TPOAb	98	0.205285	0.331065
4.27_860.608605993902	height	107	0.309479	0.00162072
4.27_860.608605993902	weight	107	0.212983	0.0290176
4.27_860.608605993902	BMI	107	0.0650491	0.51384
4.27_860.608605993902	TG	103	-0.181149	0.116442
4.27_860.608605993902	CHOL	103	-0.266465	0.0952853
4.27_860.608605993902	HDL	103	-0.0559028	0.671599
4.27_860.608605993902	LYM	103	0.0152443	0.926129
4.27_860.608605993902	NEU	103	0.0321313	0.8329
4.27_860.608605993902	MON	103	-0.114623	0.744314
4.27_860.608605993902	UACR	90	0.058066	0.870627
4.27_860.608605993902	onset_age	108	0.310645	0.00149931
4.27_860.608605993902	age	108	0.288237	0.00310721
4.27_860.608605993902	Duration	108	-0.0449752	0.834951
4.27_860.608605993902	ZnT8_level	108	0.0398221	0.953192
4.27_860.608605993902	IA2_level	108	-0.00621627	0.992856
4.27_860.608605993902	GAD_level	108	0.0672881	0.994418
6.59_748.529234109756	HbA1c	106	-0.0523948	0.798053
6.59_748.529234109756	GLU	103	0.173075	0.431828
6.59_748.529234109756	TPOAb	98	-0.0238006	0.894795
6.59_748.529234109756	height	107	-0.375513	0.000142612
6.59_748.529234109756	weight	107	-0.378019	0.000126297
6.59_748.529234109756	BMI	107	-0.292589	0.00647232
6.59_748.529234109756	TG	103	-0.337783	0.00177954
6.59_748.529234109756	CHOL	103	0.216947	0.168232
6.59_748.529234109756	HDL	103	0.326558	0.00339802
6.59_748.529234109756	LYM	103	0.118764	0.470675
6.59_748.529234109756	NEU	103	-0.211739	0.233714
6.59_748.529234109756	MON	103	-0.0433375	0.888357
6.59_748.529234109756	UACR	90	0.153166	0.635705
6.59_748.529234109756	onset_age	108	-0.364041	0.000209321
6.59_748.529234109756	age	108	-0.32301	0.000968015
6.59_748.529234109756	Duration	108	0.120861	0.628391
6.59_748.529234109756	ZnT8_level	108	-0.14506	0.79323
6.59_748.529234109756	IA2_level	108	-0.0767007	0.930669
6.59_748.529234109756	GAD_level	108	-0.0350445	0.994418
6.71_774.544342487805	HbA1c	106	-0.132507	0.491997
6.71_774.544342487805	GLU	103	0.0075343	0.987608
6.71_774.544342487805	TPOAb	98	-0.020898	0.90319
6.71_774.544342487805	height	107	-0.418213	2.19636e-05
6.71_774.544342487805	weight	107	-0.387993	9.09828e-05
6.71_774.544342487805	BMI	107	-0.278673	0.00878418
6.71_774.544342487805	TG	103	-0.208931	0.0657263
6.71_774.544342487805	CHOL	103	0.125918	0.457632
6.71_774.544342487805	HDL	103	0.221519	0.0578505
6.71_774.544342487805	LYM	103	0.275918	0.090863
6.71_774.544342487805	NEU	103	-0.271499	0.0629043
6.71_774.544342487805	MON	103	0.0897846	0.791167
6.71_774.544342487805	UACR	90	0.191517	0.622753
6.71_774.544342487805	onset_age	108	-0.418656	2.3252e-05
6.71_774.544342487805	age	108	-0.400582	4.43944e-05
6.71_774.544342487805	Duration	108	0.00803519	0.973367
6.71_774.544342487805	ZnT8_level	108	0.0404747	0.953192
6.71_774.544342487805	IA2_level	108	-0.043814	0.948449
6.71_774.544342487805	GAD_level	108	-0.0811068	0.994418
7.19_750.544534713415	HbA1c	106	-0.0992189	0.611652
7.19_750.544534713415	GLU	103	-0.0328061	0.957405
7.19_750.544534713415	TPOAb	98	-0.200265	0.331065
7.19_750.544534713415	height	107	-0.276249	0.00473042
7.19_750.544534713415	weight	107	-0.25077	0.0103376
7.19_750.544534713415	BMI	107	-0.173487	0.0871783
7.19_750.544534713415	TG	103	-0.306244	0.00492516
7.19_750.544534713415	CHOL	103	0.0437464	0.836399
7.19_750.544534713415	HDL	103	0.163238	0.168279
7.19_750.544534713415	LYM	103	0.14113	0.402836
7.19_750.544534713415	NEU	103	-0.161969	0.344759
7.19_750.544534713415	MON	103	0.0514467	0.875762
7.19_750.544534713415	UACR	90	-0.00522709	0.992771
7.19_750.544534713415	onset_age	108	-0.227941	0.0202565
7.19_750.544534713415	age	108	-0.259791	0.00773783
7.19_750.544534713415	Duration	108	-0.0724883	0.832972
7.19_750.544534713415	ZnT8_level	108	0.0449428	0.953192
7.19_750.544534713415	IA2_level	108	-0.00610195	0.992856
7.19_750.544534713415	GAD_level	108	0.0566752	0.994418
7.2_838.596983951219	HbA1c	106	-0.234695	0.107203
7.2_838.596983951219	GLU	103	-0.229873	0.34174
7.2_838.596983951219	TPOAb	98	-0.0520164	0.83014
7.2_838.596983951219	height	107	-0.347373	0.000405386
7.2_838.596983951219	weight	107	-0.32335	0.00106369
7.2_838.596983951219	BMI	107	-0.202343	0.051412
7.2_838.596983951219	TG	103	-0.457617	7.34236e-06
7.2_838.596983951219	CHOL	103	-0.136495	0.40671
7.2_838.596983951219	HDL	103	0.0414644	0.755221
7.2_838.596983951219	LYM	103	0.131735	0.452688
7.2_838.596983951219	NEU	103	-0.136581	0.406052
7.2_838.596983951219	MON	103	0.221335	0.342367
7.2_838.596983951219	UACR	90	0.0508304	0.875206
7.2_838.596983951219	onset_age	108	-0.34497	0.000420985
7.2_838.596983951219	age	108	-0.40536	3.83335e-05
7.2_838.596983951219	Duration	108	-0.205069	0.259784
7.2_838.596983951219	ZnT8_level	108	0.134295	0.79323
7.2_838.596983951219	IA2_level	108	0.0793253	0.930669
7.2_838.596983951219	GAD_level	108	0.0351969	0.994418
7.73_634.540404060976	HbA1c	106	0.129618	0.503839
7.73_634.540404060976	GLU	103	0.0316968	0.957405
7.73_634.540404060976	TPOAb	98	0.129127	0.610364
7.73_634.540404060976	height	107	0.401889	4.36558e-05
[truncated: 501 more rows]

## Sheet: envir_microbe_clinical
feature	clinical	n	rho	p_adj
k__Bacteria|p__Elusimicrobiota|c__Elusimicrobia|o__Elusimicrobiales|f__Elusimicrobiaceae|g__UBA1436|s__UBA1436_sp900541355	HbA1c	67	-0.0440926	0.929113
k__Bacteria|p__Elusimicrobiota|c__Elusimicrobia|o__Elusimicrobiales|f__Elusimicrobiaceae|g__UBA1436|s__UBA1436_sp900541355	GLU	64	0.00805898	0.955469
k__Bacteria|p__Elusimicrobiota|c__Elusimicrobia|o__Elusimicrobiales|f__Elusimicrobiaceae|g__UBA1436|s__UBA1436_sp900541355	TPOAb	62	0.078316	0.986422
k__Bacteria|p__Elusimicrobiota|c__Elusimicrobia|o__Elusimicrobiales|f__Elusimicrobiaceae|g__UBA1436|s__UBA1436_sp900541355	height	68	-0.15551	0.596073
k__Bacteria|p__Elusimicrobiota|c__Elusimicrobia|o__Elusimicrobiales|f__Elusimicrobiaceae|g__UBA1436|s__UBA1436_sp900541355	weight	68	-0.103133	0.759964
k__Bacteria|p__Elusimicrobiota|c__Elusimicrobia|o__Elusimicrobiales|f__Elusimicrobiaceae|g__UBA1436|s__UBA1436_sp900541355	BMI	68	0.00427534	0.972397
k__Bacteria|p__Elusimicrobiota|c__Elusimicrobia|o__Elusimicrobiales|f__Elusimicrobiaceae|g__UBA1436|s__UBA1436_sp900541355	TG	64	-0.180723	0.414319
k__Bacteria|p__Elusimicrobiota|c__Elusimicrobia|o__Elusimicrobiales|f__Elusimicrobiaceae|g__UBA1436|s__UBA1436_sp900541355	CHOL	64	0.161301	0.984349
k__Bacteria|p__Elusimicrobiota|c__Elusimicrobia|o__Elusimicrobiales|f__Elusimicrobiaceae|g__UBA1436|s__UBA1436_sp900541355	HDL	64	0.111023	0.985029
k__Bacteria|p__Elusimicrobiota|c__Elusimicrobia|o__Elusimicrobiales|f__Elusimicrobiaceae|g__UBA1436|s__UBA1436_sp900541355	LYM	64	-0.0165755	0.948594
k__Bacteria|p__Elusimicrobiota|c__Elusimicrobia|o__Elusimicrobiales|f__Elusimicrobiaceae|g__UBA1436|s__UBA1436_sp900541355	NEU	64	0.116513	0.828866
k__Bacteria|p__Elusimicrobiota|c__Elusimicrobia|o__Elusimicrobiales|f__Elusimicrobiaceae|g__UBA1436|s__UBA1436_sp900541355	MON	64	0.0315969	0.950473
k__Bacteria|p__Elusimicrobiota|c__Elusimicrobia|o__Elusimicrobiales|f__Elusimicrobiaceae|g__UBA1436|s__UBA1436_sp900541355	UACR	56	0.132741	0.66301
k__Bacteria|p__Elusimicrobiota|c__Elusimicrobia|o__Elusimicrobiales|f__Elusimicrobiaceae|g__UBA1436|s__UBA1436_sp900541355	onset_age	69	-0.151031	0.451719
k__Bacteria|p__Elusimicrobiota|c__Elusimicrobia|o__Elusimicrobiales|f__Elusimicrobiaceae|g__UBA1436|s__UBA1436_sp900541355	age	69	-0.0998018	0.538917
k__Bacteria|p__Elusimicrobiota|c__Elusimicrobia|o__Elusimicrobiales|f__Elusimicrobiaceae|g__UBA1436|s__UBA1436_sp900541355	Duration	69	0.0892041	0.946105
k__Bacteria|p__Elusimicrobiota|c__Elusimicrobia|o__Elusimicrobiales|f__Elusimicrobiaceae|g__UBA1436|s__UBA1436_sp900541355	ZnT8_level	69	-0.0209355	0.920153
k__Bacteria|p__Elusimicrobiota|c__Elusimicrobia|o__Elusimicrobiales|f__Elusimicrobiaceae|g__UBA1436|s__UBA1436_sp900541355	IA2_level	69	0.045707	0.976468
k__Bacteria|p__Elusimicrobiota|c__Elusimicrobia|o__Elusimicrobiales|f__Elusimicrobiaceae|g__UBA1436|s__UBA1436_sp900541355	GAD_level	69	-0.0359883	0.965743
k__Bacteria|p__Desulfobacterota|c__Desulfovibrionia|o__Desulfovibrionales|f__Desulfovibrionaceae|g__Bilophila|s__Bilophila_wadsworthia	HbA1c	67	0.0750053	0.929113
k__Bacteria|p__Desulfobacterota|c__Desulfovibrionia|o__Desulfovibrionales|f__Desulfovibrionaceae|g__Bilophila|s__Bilophila_wadsworthia	GLU	64	0.183273	0.638766
k__Bacteria|p__Desulfobacterota|c__Desulfovibrionia|o__Desulfovibrionales|f__Desulfovibrionaceae|g__Bilophila|s__Bilophila_wadsworthia	TPOAb	62	0.0267526	0.986422
k__Bacteria|p__Desulfobacterota|c__Desulfovibrionia|o__Desulfovibrionales|f__Desulfovibrionaceae|g__Bilophila|s__Bilophila_wadsworthia	height	68	0.0592373	0.774279
k__Bacteria|p__Desulfobacterota|c__Desulfovibrionia|o__Desulfovibrionales|f__Desulfovibrionaceae|g__Bilophila|s__Bilophila_wadsworthia	weight	68	0.025559	0.921121
k__Bacteria|p__Desulfobacterota|c__Desulfovibrionia|o__Desulfovibrionales|f__Desulfovibrionaceae|g__Bilophila|s__Bilophila_wadsworthia	BMI	68	-0.0887515	0.972397
k__Bacteria|p__Desulfobacterota|c__Desulfovibrionia|o__Desulfovibrionales|f__Desulfovibrionaceae|g__Bilophila|s__Bilophila_wadsworthia	TG	64	0.102603	0.779619
k__Bacteria|p__Desulfobacterota|c__Desulfovibrionia|o__Desulfovibrionales|f__Desulfovibrionaceae|g__Bilophila|s__Bilophila_wadsworthia	CHOL	64	-0.0366334	0.984349
k__Bacteria|p__Desulfobacterota|c__Desulfovibrionia|o__Desulfovibrionales|f__Desulfovibrionaceae|g__Bilophila|s__Bilophila_wadsworthia	HDL	64	0.058408	0.985029
k__Bacteria|p__Desulfobacterota|c__Desulfovibrionia|o__Desulfovibrionales|f__Desulfovibrionaceae|g__Bilophila|s__Bilophila_wadsworthia	LYM	64	-0.118455	0.862274
k__Bacteria|p__Desulfobacterota|c__Desulfovibrionia|o__Desulfovibrionales|f__Desulfovibrionaceae|g__Bilophila|s__Bilophila_wadsworthia	NEU	64	-0.0967317	0.828866
k__Bacteria|p__Desulfobacterota|c__Desulfovibrionia|o__Desulfovibrionales|f__Desulfovibrionaceae|g__Bilophila|s__Bilophila_wadsworthia	MON	64	-0.180646	0.422477
k__Bacteria|p__Desulfobacterota|c__Desulfovibrionia|o__Desulfovibrionales|f__Desulfovibrionaceae|g__Bilophila|s__Bilophila_wadsworthia	UACR	56	0.0413534	0.952734
k__Bacteria|p__Desulfobacterota|c__Desulfovibrionia|o__Desulfovibrionales|f__Desulfovibrionaceae|g__Bilophila|s__Bilophila_wadsworthia	onset_age	69	0.0642238	0.735953
k__Bacteria|p__Desulfobacterota|c__Desulfovibrionia|o__Desulfovibrionales|f__Desulfovibrionaceae|g__Bilophila|s__Bilophila_wadsworthia	age	69	0.102543	0.538917
k__Bacteria|p__Desulfobacterota|c__Desulfovibrionia|o__Desulfovibrionales|f__Desulfovibrionaceae|g__Bilophila|s__Bilophila_wadsworthia	Duration	69	0.0845063	0.946105
k__Bacteria|p__Desulfobacterota|c__Desulfovibrionia|o__Desulfovibrionales|f__Desulfovibrionaceae|g__Bilophila|s__Bilophila_wadsworthia	ZnT8_level	69	-0.00301428	0.980389
k__Bacteria|p__Desulfobacterota|c__Desulfovibrionia|o__Desulfovibrionales|f__Desulfovibrionaceae|g__Bilophila|s__Bilophila_wadsworthia	IA2_level	69	-0.202448	0.704339
k__Bacteria|p__Desulfobacterota|c__Desulfovibrionia|o__Desulfovibrionales|f__Desulfovibrionaceae|g__Bilophila|s__Bilophila_wadsworthia	GAD_level	69	-0.129704	0.907372
k__Bacteria|p__Verrucomicrobiota|c__Verrucomicrobiae|o__Verrucomicrobiales|f__Akkermansiaceae|g__Akkermansia|s__Akkermansia_muciniphila_B	HbA1c	67	0.0213873	0.929113
k__Bacteria|p__Verrucomicrobiota|c__Verrucomicrobiae|o__Verrucomicrobiales|f__Akkermansiaceae|g__Akkermansia|s__Akkermansia_muciniphila_B	GLU	64	-0.140895	0.788233
k__Bacteria|p__Verrucomicrobiota|c__Verrucomicrobiae|o__Verrucomicrobiales|f__Akkermansiaceae|g__Akkermansia|s__Akkermansia_muciniphila_B	TPOAb	62	-0.0855726	0.986422
k__Bacteria|p__Verrucomicrobiota|c__Verrucomicrobiae|o__Verrucomicrobiales|f__Akkermansiaceae|g__Akkermansia|s__Akkermansia_muciniphila_B	height	68	-0.223777	0.498933
k__Bacteria|p__Verrucomicrobiota|c__Verrucomicrobiae|o__Verrucomicrobiales|f__Akkermansiaceae|g__Akkermansia|s__Akkermansia_muciniphila_B	weight	68	-0.174905	0.713605
k__Bacteria|p__Verrucomicrobiota|c__Verrucomicrobiae|o__Verrucomicrobiales|f__Akkermansiaceae|g__Akkermansia|s__Akkermansia_muciniphila_B	BMI	68	0.0125588	0.972397
k__Bacteria|p__Verrucomicrobiota|c__Verrucomicrobiae|o__Verrucomicrobiales|f__Akkermansiaceae|g__Akkermansia|s__Akkermansia_muciniphila_B	TG	64	-0.0756238	0.876021
k__Bacteria|p__Verrucomicrobiota|c__Verrucomicrobiae|o__Verrucomicrobiales|f__Akkermansiaceae|g__Akkermansia|s__Akkermansia_muciniphila_B	CHOL	64	-0.0737247	0.984349
k__Bacteria|p__Verrucomicrobiota|c__Verrucomicrobiae|o__Verrucomicrobiales|f__Akkermansiaceae|g__Akkermansia|s__Akkermansia_muciniphila_B	HDL	64	-0.296596	0.985029
k__Bacteria|p__Verrucomicrobiota|c__Verrucomicrobiae|o__Verrucomicrobiales|f__Akkermansiaceae|g__Akkermansia|s__Akkermansia_muciniphila_B	LYM	64	-0.0795577	0.905763
k__Bacteria|p__Verrucomicrobiota|c__Verrucomicrobiae|o__Verrucomicrobiales|f__Akkermansiaceae|g__Akkermansia|s__Akkermansia_muciniphila_B	NEU	64	0.0146757	0.967932
k__Bacteria|p__Verrucomicrobiota|c__Verrucomicrobiae|o__Verrucomicrobiales|f__Akkermansiaceae|g__Akkermansia|s__Akkermansia_muciniphila_B	MON	64	0.00932556	0.994982
k__Bacteria|p__Verrucomicrobiota|c__Verrucomicrobiae|o__Verrucomicrobiales|f__Akkermansiaceae|g__Akkermansia|s__Akkermansia_muciniphila_B	UACR	56	0.281271	0.220846
k__Bacteria|p__Verrucomicrobiota|c__Verrucomicrobiae|o__Verrucomicrobiales|f__Akkermansiaceae|g__Akkermansia|s__Akkermansia_muciniphila_B	onset_age	69	-0.214579	0.311333
k__Bacteria|p__Verrucomicrobiota|c__Verrucomicrobiae|o__Verrucomicrobiales|f__Akkermansiaceae|g__Akkermansia|s__Akkermansia_muciniphila_B	age	69	-0.238578	0.314349
k__Bacteria|p__Verrucomicrobiota|c__Verrucomicrobiae|o__Verrucomicrobiales|f__Akkermansiaceae|g__Akkermansia|s__Akkermansia_muciniphila_B	Duration	69	-0.0475633	0.946105
k__Bacteria|p__Verrucomicrobiota|c__Verrucomicrobiae|o__Verrucomicrobiales|f__Akkermansiaceae|g__Akkermansia|s__Akkermansia_muciniphila_B	ZnT8_level	69	-0.0245892	0.920153
k__Bacteria|p__Verrucomicrobiota|c__Verrucomicrobiae|o__Verrucomicrobiales|f__Akkermansiaceae|g__Akkermansia|s__Akkermansia_muciniphila_B	IA2_level	69	0.0036171	0.976468
k__Bacteria|p__Verrucomicrobiota|c__Verrucomicrobiae|o__Verrucomicrobiales|f__Akkermansiaceae|g__Akkermansia|s__Akkermansia_muciniphila_B	GAD_level	69	-0.025612	0.965743
k__Bacteria|p__Actinobacteriota|c__Coriobacteriia|o__Coriobacteriales|f__Coriobacteriaceae|g__Collinsella|s__Collinsella_sp002232035	HbA1c	67	0.278135	0.463631
k__Bacteria|p__Actinobacteriota|c__Coriobacteriia|o__Coriobacteriales|f__Coriobacteriaceae|g__Collinsella|s__Collinsella_sp002232035	GLU	64	0.117702	0.826325
k__Bacteria|p__Actinobacteriota|c__Coriobacteriia|o__Coriobacteriales|f__Coriobacteriaceae|g__Collinsella|s__Collinsella_sp002232035	TPOAb	62	-0.0934937	0.986422
k__Bacteria|p__Actinobacteriota|c__Coriobacteriia|o__Coriobacteriales|f__Coriobacteriaceae|g__Collinsella|s__Collinsella_sp002232035	height	68	0.205202	0.520517
k__Bacteria|p__Actinobacteriota|c__Coriobacteriia|o__Coriobacteriales|f__Coriobacteriaceae|g__Collinsella|s__Collinsella_sp002232035	weight	68	0.155053	0.746059
k__Bacteria|p__Actinobacteriota|c__Coriobacteriia|o__Coriobacteriales|f__Coriobacteriaceae|g__Collinsella|s__Collinsella_sp002232035	BMI	68	-0.0188191	0.972397
k__Bacteria|p__Actinobacteriota|c__Coriobacteriia|o__Coriobacteriales|f__Coriobacteriaceae|g__Collinsella|s__Collinsella_sp002232035	TG	64	0.303572	0.161605
k__Bacteria|p__Actinobacteriota|c__Coriobacteriia|o__Coriobacteriales|f__Coriobacteriaceae|g__Collinsella|s__Collinsella_sp002232035	CHOL	64	0.00228959	0.985674
k__Bacteria|p__Actinobacteriota|c__Coriobacteriia|o__Coriobacteriales|f__Coriobacteriaceae|g__Collinsella|s__Collinsella_sp002232035	HDL	64	-0.0895697	0.985029
k__Bacteria|p__Actinobacteriota|c__Coriobacteriia|o__Coriobacteriales|f__Coriobacteriaceae|g__Collinsella|s__Collinsella_sp002232035	LYM	64	-0.0475057	0.948594
k__Bacteria|p__Actinobacteriota|c__Coriobacteriia|o__Coriobacteriales|f__Coriobacteriaceae|g__Collinsella|s__Collinsella_sp002232035	NEU	64	-0.141423	0.828866
k__Bacteria|p__Actinobacteriota|c__Coriobacteriia|o__Coriobacteriales|f__Coriobacteriaceae|g__Collinsella|s__Collinsella_sp002232035	MON	64	0.0496294	0.881854
k__Bacteria|p__Actinobacteriota|c__Coriobacteriia|o__Coriobacteriales|f__Coriobacteriaceae|g__Collinsella|s__Collinsella_sp002232035	UACR	56	-0.187833	0.448661
k__Bacteria|p__Actinobacteriota|c__Coriobacteriia|o__Coriobacteriales|f__Coriobacteriaceae|g__Collinsella|s__Collinsella_sp002232035	onset_age	69	0.23961	0.219293
k__Bacteria|p__Actinobacteriota|c__Coriobacteriia|o__Coriobacteriales|f__Coriobacteriaceae|g__Collinsella|s__Collinsella_sp002232035	age	69	0.206839	0.357545
k__Bacteria|p__Actinobacteriota|c__Coriobacteriia|o__Coriobacteriales|f__Coriobacteriaceae|g__Collinsella|s__Collinsella_sp002232035	Duration	69	-0.0523343	0.946105
k__Bacteria|p__Actinobacteriota|c__Coriobacteriia|o__Coriobacteriales|f__Coriobacteriaceae|g__Collinsella|s__Collinsella_sp002232035	ZnT8_level	69	0.021173	0.920153
k__Bacteria|p__Actinobacteriota|c__Coriobacteriia|o__Coriobacteriales|f__Coriobacteriaceae|g__Collinsella|s__Collinsella_sp002232035	IA2_level	69	-0.0261966	0.976468
k__Bacteria|p__Actinobacteriota|c__Coriobacteriia|o__Coriobacteriales|f__Coriobacteriaceae|g__Collinsella|s__Collinsella_sp002232035	GAD_level	69	-0.0757033	0.965743
k__Bacteria|p__Actinobacteriota|c__Actinomycetia|o__Actinomycetales|f__Bifidobacteriaceae|g__Bifidobacterium|s__Bifidobacterium_pseudocatenulatum	HbA1c	67	-0.0200693	0.929113
k__Bacteria|p__Actinobacteriota|c__Actinomycetia|o__Actinomycetales|f__Bifidobacteriaceae|g__Bifidobacterium|s__Bifidobacterium_pseudocatenulatum	GLU	64	-0.1963	0.638766
k__Bacteria|p__Actinobacteriota|c__Actinomycetia|o__Actinomycetales|f__Bifidobacteriaceae|g__Bifidobacterium|s__Bifidobacterium_pseudocatenulatum	TPOAb	62	0.161998	0.926539
k__Bacteria|p__Actinobacteriota|c__Actinomycetia|o__Actinomycetales|f__Bifidobacteriaceae|g__Bifidobacterium|s__Bifidobacterium_pseudocatenulatum	height	68	-0.138443	0.610758
k__Bacteria|p__Actinobacteriota|c__Actinomycetia|o__Actinomycetales|f__Bifidobacteriaceae|g__Bifidobacterium|s__Bifidobacterium_pseudocatenulatum	weight	68	-0.0992012	0.759964
k__Bacteria|p__Actinobacteriota|c__Actinomycetia|o__Actinomycetales|f__Bifidobacteriaceae|g__Bifidobacterium|s__Bifidobacterium_pseudocatenulatum	BMI	68	-0.0867474	0.972397
k__Bacteria|p__Actinobacteriota|c__Actinomycetia|o__Actinomycetales|f__Bifidobacteriaceae|g__Bifidobacterium|s__Bifidobacterium_pseudocatenulatum	TG	64	-0.0488967	0.904084
k__Bacteria|p__Actinobacteriota|c__Actinomycetia|o__Actinomycetales|f__Bifidobacteriaceae|g__Bifidobacterium|s__Bifidobacterium_pseudocatenulatum	CHOL	64	-0.120066	0.984349
k__Bacteria|p__Actinobacteriota|c__Actinomycetia|o__Actinomycetales|f__Bifidobacteriaceae|g__Bifidobacterium|s__Bifidobacterium_pseudocatenulatum	HDL	64	-0.066124	0.985029
k__Bacteria|p__Actinobacteriota|c__Actinomycetia|o__Actinomycetales|f__Bifidobacteriaceae|g__Bifidobacterium|s__Bifidobacterium_pseudocatenulatum	LYM	64	-0.0403626	0.948594
k__Bacteria|p__Actinobacteriota|c__Actinomycetia|o__Actinomycetales|f__Bifidobacteriaceae|g__Bifidobacterium|s__Bifidobacterium_pseudocatenulatum	NEU	64	-0.0878484	0.828866
k__Bacteria|p__Actinobacteriota|c__Actinomycetia|o__Actinomycetales|f__Bifidobacteriaceae|g__Bifidobacterium|s__Bifidobacterium_pseudocatenulatum	MON	64	-0.0535246	0.881854
k__Bacteria|p__Actinobacteriota|c__Actinomycetia|o__Actinomycetales|f__Bifidobacteriaceae|g__Bifidobacterium|s__Bifidobacterium_pseudocatenulatum	UACR	56	0.269651	0.220846
k__Bacteria|p__Actinobacteriota|c__Actinomycetia|o__Actinomycetales|f__Bifidobacteriaceae|g__Bifidobacterium|s__Bifidobacterium_pseudocatenulatum	onset_age	69	-0.0948831	0.647101
k__Bacteria|p__Actinobacteriota|c__Actinomycetia|o__Actinomycetales|f__Bifidobacteriaceae|g__Bifidobacterium|s__Bifidobacterium_pseudocatenulatum	age	69	-0.12922	0.538917
k__Bacteria|p__Actinobacteriota|c__Actinomycetia|o__Actinomycetales|f__Bifidobacteriaceae|g__Bifidobacterium|s__Bifidobacterium_pseudocatenulatum	Duration	69	-0.00274193	0.985015
k__Bacteria|p__Actinobacteriota|c__Actinomycetia|o__Actinomycetales|f__Bifidobacteriaceae|g__Bifidobacterium|s__Bifidobacterium_pseudocatenulatum	ZnT8_level	69	-0.174043	0.623879
k__Bacteria|p__Actinobacteriota|c__Actinomycetia|o__Actinomycetales|f__Bifidobacteriaceae|g__Bifidobacterium|s__Bifidobacterium_pseudocatenulatum	IA2_level	69	-0.246145	0.704339
k__Bacteria|p__Actinobacteriota|c__Actinomycetia|o__Actinomycetales|f__Bifidobacteriaceae|g__Bifidobacterium|s__Bifidobacterium_pseudocatenulatum	GAD_level	69	0.129119	0.907372
k__Bacteria|p__Firmicutes_C|c__Negativicutes|o__Veillonellales|f__Dialisteraceae|g__Dialister|s__Dialister_invisus	HbA1c	67	-0.266153	0.463631
k__Bacteria|p__Firmicutes_C|c__Negativicutes|o__Veillonellales|f__Dialisteraceae|g__Dialister|s__Dialister_invisus	GLU	64	-0.0476212	0.885809
k__Bacteria|p__Firmicutes_C|c__Negativicutes|o__Veillonellales|f__Dialisteraceae|g__Dialister|s__Dialister_invisus	TPOAb	62	0.0655401	0.986422
k__Bacteria|p__Firmicutes_C|c__Negativicutes|o__Veillonellales|f__Dialisteraceae|g__Dialister|s__Dialister_invisus	height	68	-0.168663	0.596073
k__Bacteria|p__Firmicutes_C|c__Negativicutes|o__Veillonellales|f__Dialisteraceae|g__Dialister|s__Dialister_invisus	weight	68	-0.0766008	0.771487
k__Bacteria|p__Firmicutes_C|c__Negativicutes|o__Veillonellales|f__Dialisteraceae|g__Dialister|s__Dialister_invisus	BMI	68	0.100184	0.972397
k__Bacteria|p__Firmicutes_C|c__Negativicutes|o__Veillonellales|f__Dialisteraceae|g__Dialister|s__Dialister_invisus	TG	64	-0.19435	0.386584
k__Bacteria|p__Firmicutes_C|c__Negativicutes|o__Veillonellales|f__Dialisteraceae|g__Dialister|s__Dialister_invisus	CHOL	64	-0.0148823	0.984349
k__Bacteria|p__Firmicutes_C|c__Negativicutes|o__Veillonellales|f__Dialisteraceae|g__Dialister|s__Dialister_invisus	HDL	64	-0.0350769	0.985029
k__Bacteria|p__Firmicutes_C|c__Negativicutes|o__Veillonellales|f__Dialisteraceae|g__Dialister|s__Dialister_invisus	LYM	64	-0.141464	0.862274
k__Bacteria|p__Firmicutes_C|c__Negativicutes|o__Veillonellales|f__Dialisteraceae|g__Dialister|s__Dialister_invisus	NEU	64	0.235499	0.828866
k__Bacteria|p__Firmicutes_C|c__Negativicutes|o__Veillonellales|f__Dialisteraceae|g__Dialister|s__Dialister_invisus	MON	64	0.312693	0.260408
k__Bacteria|p__Firmicutes_C|c__Negativicutes|o__Veillonellales|f__Dialisteraceae|g__Dialister|s__Dialister_invisus	UACR	56	0.00539986	0.986836
k__Bacteria|p__Firmicutes_C|c__Negativicutes|o__Veillonellales|f__Dialisteraceae|g__Dialister|s__Dialister_invisus	onset_age	69	-0.306429	0.11313
k__Bacteria|p__Firmicutes_C|c__Negativicutes|o__Veillonellales|f__Dialisteraceae|g__Dialister|s__Dialister_invisus	age	69	-0.172396	0.442647
k__Bacteria|p__Firmicutes_C|c__Negativicutes|o__Veillonellales|f__Dialisteraceae|g__Dialister|s__Dialister_invisus	Duration	69	0.272859	0.382673
k__Bacteria|p__Firmicutes_C|c__Negativicutes|o__Veillonellales|f__Dialisteraceae|g__Dialister|s__Dialister_invisus	ZnT8_level	69	0.0604499	0.920153
k__Bacteria|p__Firmicutes_C|c__Negativicutes|o__Veillonellales|f__Dialisteraceae|g__Dialister|s__Dialister_invisus	IA2_level	69	0.018122	0.976468
k__Bacteria|p__Firmicutes_C|c__Negativicutes|o__Veillonellales|f__Dialisteraceae|g__Dialister|s__Dialister_invisus	GAD_level	69	0.0250639	0.965743
k__Bacteria|p__Firmicutes|c__Bacilli|o__RF39|f__UBA660|g__CAG-302|s__CAG-302_sp001916775	HbA1c	67	0.0531387	0.929113
k__Bacteria|p__Firmicutes|c__Bacilli|o__RF39|f__UBA660|g__CAG-302|s__CAG-302_sp001916775	GLU	64	0.150488	0.72815
k__Bacteria|p__Firmicutes|c__Bacilli|o__RF39|f__UBA660|g__CAG-302|s__CAG-302_sp001916775	TPOAb	62	-0.000178862	0.998899
k__Bacteria|p__Firmicutes|c__Bacilli|o__RF39|f__UBA660|g__CAG-302|s__CAG-302_sp001916775	height	68	-0.0903737	0.695033
k__Bacteria|p__Firmicutes|c__Bacilli|o__RF39|f__UBA660|g__CAG-302|s__CAG-302_sp001916775	weight	68	-0.115254	0.759964
k__Bacteria|p__Firmicutes|c__Bacilli|o__RF39|f__UBA660|g__CAG-302|s__CAG-302_sp001916775	BMI	68	-0.0938284	0.972397
k__Bacteria|p__Firmicutes|c__Bacilli|o__RF39|f__UBA660|g__CAG-302|s__CAG-302_sp001916775	TG	64	-0.0882889	0.810523
k__Bacteria|p__Firmicutes|c__Bacilli|o__RF39|f__UBA660|g__CAG-302|s__CAG-302_sp001916775	CHOL	64	-0.15441	0.984349
k__Bacteria|p__Firmicutes|c__Bacilli|o__RF39|f__UBA660|g__CAG-302|s__CAG-302_sp001916775	HDL	64	-0.00121349	0.998997
k__Bacteria|p__Firmicutes|c__Bacilli|o__RF39|f__UBA660|g__CAG-302|s__CAG-302_sp001916775	LYM	64	-0.00995902	0.952398
k__Bacteria|p__Firmicutes|c__Bacilli|o__RF39|f__UBA660|g__CAG-302|s__CAG-302_sp001916775	NEU	64	0.255853	0.828866
k__Bacteria|p__Firmicutes|c__Bacilli|o__RF39|f__UBA660|g__CAG-302|s__CAG-302_sp001916775	MON	64	0.00932556	0.994982
k__Bacteria|p__Firmicutes|c__Bacilli|o__RF39|f__UBA660|g__CAG-302|s__CAG-302_sp001916775	UACR	56	-0.197198	0.425377
k__Bacteria|p__Firmicutes|c__Bacilli|o__RF39|f__UBA660|g__CAG-302|s__CAG-302_sp001916775	onset_age	69	-0.104311	0.647101
k__Bacteria|p__Firmicutes|c__Bacilli|o__RF39|f__UBA660|g__CAG-302|s__CAG-302_sp001916775	age	69	-0.140256	0.52496
k__Bacteria|p__Firmicutes|c__Bacilli|o__RF39|f__UBA660|g__CAG-302|s__CAG-302_sp001916775	Duration	69	-0.106862	0.946105
k__Bacteria|p__Firmicutes|c__Bacilli|o__RF39|f__UBA660|g__CAG-302|s__CAG-302_sp001916775	ZnT8_level	69	0.11246	0.920153
k__Bacteria|p__Firmicutes|c__Bacilli|o__RF39|f__UBA660|g__CAG-302|s__CAG-302_sp001916775	IA2_level	69	0.155243	0.941391
k__Bacteria|p__Firmicutes|c__Bacilli|o__RF39|f__UBA660|g__CAG-302|s__CAG-302_sp001916775	GAD_level	69	0.297662	0.844506
k__Bacteria|p__Firmicutes|c__Bacilli|o__RF39|f__UBA660|g__CAG-417|s__CAG-417_sp000432835	HbA1c	67	-0.0243428	0.929113
k__Bacteria|p__Firmicutes|c__Bacilli|o__RF39|f__UBA660|g__CAG-417|s__CAG-417_sp000432835	GLU	64	0.245181	0.638766
k__Bacteria|p__Firmicutes|c__Bacilli|o__RF39|f__UBA660|g__CAG-417|s__CAG-417_sp000432835	TPOAb	62	0.0224855	0.986422
k__Bacteria|p__Firmicutes|c__Bacilli|o__RF39|f__UBA660|g__CAG-417|s__CAG-417_sp000432835	height	68	0.0829476	0.695033
k__Bacteria|p__Firmicutes|c__Bacilli|o__RF39|f__UBA660|g__CAG-417|s__CAG-417_sp000432835	weight	68	0.0745011	0.771487
k__Bacteria|p__Firmicutes|c__Bacilli|o__RF39|f__UBA660|g__CAG-417|s__CAG-417_sp000432835	BMI	68	0.102379	0.972397
k__Bacteria|p__Firmicutes|c__Bacilli|o__RF39|f__UBA660|g__CAG-417|s__CAG-417_sp000432835	TG	64	-0.219795	0.328923
k__Bacteria|p__Firmicutes|c__Bacilli|o__RF39|f__UBA660|g__CAG-417|s__CAG-417_sp000432835	CHOL	64	-0.119768	0.984349
k__Bacteria|p__Firmicutes|c__Bacilli|o__RF39|f__UBA660|g__CAG-417|s__CAG-417_sp000432835	HDL	64	0.127051	0.985029
k__Bacteria|p__Firmicutes|c__Bacilli|o__RF39|f__UBA660|g__CAG-417|s__CAG-417_sp000432835	LYM	64	0.161473	0.862274
k__Bacteria|p__Firmicutes|c__Bacilli|o__RF39|f__UBA660|g__CAG-417|s__CAG-417_sp000432835	NEU	64	0.0638773	0.889847
k__Bacteria|p__Firmicutes|c__Bacilli|o__RF39|f__UBA660|g__CAG-417|s__CAG-417_sp000432835	MON	64	0.0553347	0.881854
k__Bacteria|p__Firmicutes|c__Bacilli|o__RF39|f__UBA660|g__CAG-417|s__CAG-417_sp000432835	UACR	56	-0.26596	0.220846
k__Bacteria|p__Firmicutes|c__Bacilli|o__RF39|f__UBA660|g__CAG-417|s__CAG-417_sp000432835	onset_age	69	-0.0176867	0.924594
k__Bacteria|p__Firmicutes|c__Bacilli|o__RF39|f__UBA660|g__CAG-417|s__CAG-417_sp000432835	age	69	-0.0120595	0.936057
k__Bacteria|p__Firmicutes|c__Bacilli|o__RF39|f__UBA660|g__CAG-417|s__CAG-417_sp000432835	Duration	69	0.0482214	0.946105
k__Bacteria|p__Firmicutes|c__Bacilli|o__RF39|f__UBA660|g__CAG-417|s__CAG-417_sp000432835	ZnT8_level	69	0.181149	0.623879
k__Bacteria|p__Firmicutes|c__Bacilli|o__RF39|f__UBA660|g__CAG-417|s__CAG-417_sp000432835	IA2_level	69	-0.0786262	0.967408
k__Bacteria|p__Firmicutes|c__Bacilli|o__RF39|f__UBA660|g__CAG-417|s__CAG-417_sp000432835	GAD_level	69	0.139204	0.907372
k__Bacteria|p__Proteobacteria|c__Alphaproteobacteria|o__RF32|f__CAG-239|g__51-20|s__51-20_sp001917175	HbA1c	67	-0.083053	0.929113
k__Bacteria|p__Proteobacteria|c__Alphaproteobacteria|o__RF32|f__CAG-239|g__51-20|s__51-20_sp001917175	GLU	64	-0.188562	0.638766
k__Bacteria|p__Proteobacteria|c__Alphaproteobacteria|o__RF32|f__CAG-239|g__51-20|s__51-20_sp001917175	TPOAb	62	0.217343	0.712907
k__Bacteria|p__Proteobacteria|c__Alphaproteobacteria|o__RF32|f__CAG-239|g__51-20|s__51-20_sp001917175	height	68	-0.165475	0.596073
k__Bacteria|p__Proteobacteria|c__Alphaproteobacteria|o__RF32|f__CAG-239|g__51-20|s__51-20_sp001917175	weight	68	-0.142741	0.746059
k__Bacteria|p__Proteobacteria|c__Alphaproteobacteria|o__RF32|f__CAG-239|g__51-20|s__51-20_sp001917175	BMI	68	-0.0754674	0.972397
k__Bacteria|p__Proteobacteria|c__Alphaproteobacteria|o__RF32|f__CAG-239|g__51-20|s__51-20_sp001917175	TG	64	-0.0100542	0.997707
k__Bacteria|p__Proteobacteria|c__Alphaproteobacteria|o__RF32|f__CAG-239|g__51-20|s__51-20_sp001917175	CHOL	64	0.00803645	0.984349
k__Bacteria|p__Proteobacteria|c__Alphaproteobacteria|o__RF32|f__CAG-239|g__51-20|s__51-20_sp001917175	HDL	64	-0.0342755	0.985029
k__Bacteria|p__Proteobacteria|c__Alphaproteobacteria|o__RF32|f__CAG-239|g__51-20|s__51-20_sp001917175	LYM	64	0.131207	0.862274
k__Bacteria|p__Proteobacteria|c__Alphaproteobacteria|o__RF32|f__CAG-239|g__51-20|s__51-20_sp001917175	NEU	64	-0.00368611	0.976938
k__Bacteria|p__Proteobacteria|c__Alphaproteobacteria|o__RF32|f__CAG-239|g__51-20|s__51-20_sp001917175	MON	64	-0.0345069	0.946864
k__Bacteria|p__Proteobacteria|c__Alphaproteobacteria|o__RF32|f__CAG-239|g__51-20|s__51-20_sp001917175	UACR	56	0.246275	0.257316
k__Bacteria|p__Proteobacteria|c__Alphaproteobacteria|o__RF32|f__CAG-239|g__51-20|s__51-20_sp001917175	onset_age	69	-0.171367	0.421961
k__Bacteria|p__Proteobacteria|c__Alphaproteobacteria|o__RF32|f__CAG-239|g__51-20|s__51-20_sp001917175	age	69	-0.14254	0.52496
k__Bacteria|p__Proteobacteria|c__Alphaproteobacteria|o__RF32|f__CAG-239|g__51-20|s__51-20_sp001917175	Duration	69	0.0142215	0.985015
k__Bacteria|p__Proteobacteria|c__Alphaproteobacteria|o__RF32|f__CAG-239|g__51-20|s__51-20_sp001917175	ZnT8_level	69	-0.0490688	0.920153
k__Bacteria|p__Proteobacteria|c__Alphaproteobacteria|o__RF32|f__CAG-239|g__51-20|s__51-20_sp001917175	IA2_level	69	-0.0865181	0.967408
k__Bacteria|p__Proteobacteria|c__Alphaproteobacteria|o__RF32|f__CAG-239|g__51-20|s__51-20_sp001917175	GAD_level	69	0.0805261	0.965743
k__Bacteria|p__Firmicutes_A|c__Clostridia_A|o__Christensenellales|f__CAG-138|g__PeH17|s__PeH17_sp000435055	HbA1c	67	0.0291754	0.929113
k__Bacteria|p__Firmicutes_A|c__Clostridia_A|o__Christensenellales|f__CAG-138|g__PeH17|s__PeH17_sp000435055	GLU	64	0.0668758	0.867277
k__Bacteria|p__Firmicutes_A|c__Clostridia_A|o__Christensenellales|f__CAG-138|g__PeH17|s__PeH17_sp000435055	TPOAb	62	-0.126634	0.986422
k__Bacteria|p__Firmicutes_A|c__Clostridia_A|o__Christensenellales|f__CAG-138|g__PeH17|s__PeH17_sp000435055	height	68	0.0529566	0.789453
k__Bacteria|p__Firmicutes_A|c__Clostridia_A|o__Christensenellales|f__CAG-138|g__PeH17|s__PeH17_sp000435055	weight	68	0.0308083	0.899971
k__Bacteria|p__Firmicutes_A|c__Clostridia_A|o__Christensenellales|f__CAG-138|g__PeH17|s__PeH17_sp000435055	BMI	68	-0.0208232	0.972397
k__Bacteria|p__Firmicutes_A|c__Clostridia_A|o__Christensenellales|f__CAG-138|g__PeH17|s__PeH17_sp000435055	TG	64	-0.219886	0.328923
k__Bacteria|p__Firmicutes_A|c__Clostridia_A|o__Christensenellales|f__CAG-138|g__PeH17|s__PeH17_sp000435055	CHOL	64	-0.157798	0.984349
k__Bacteria|p__Firmicutes_A|c__Clostridia_A|o__Christensenellales|f__CAG-138|g__PeH17|s__PeH17_sp000435055	HDL	64	0.00425868	0.998997
k__Bacteria|p__Firmicutes_A|c__Clostridia_A|o__Christensenellales|f__CAG-138|g__PeH17|s__PeH17_sp000435055	LYM	64	0.0632112	0.948594
k__Bacteria|p__Firmicutes_A|c__Clostridia_A|o__Christensenellales|f__CAG-138|g__PeH17|s__PeH17_sp000435055	NEU	64	-0.00629615	0.976938
k__Bacteria|p__Firmicutes_A|c__Clostridia_A|o__Christensenellales|f__CAG-138|g__PeH17|s__PeH17_sp000435055	MON	64	0.0162682	0.994982
k__Bacteria|p__Firmicutes_A|c__Clostridia_A|o__Christensenellales|f__CAG-138|g__PeH17|s__PeH17_sp000435055	UACR	56	-0.184484	0.451029
k__Bacteria|p__Firmicutes_A|c__Clostridia_A|o__Christensenellales|f__CAG-138|g__PeH17|s__PeH17_sp000435055	onset_age	69	0.0793342	0.672095
k__Bacteria|p__Firmicutes_A|c__Clostridia_A|o__Christensenellales|f__CAG-138|g__PeH17|s__PeH17_sp000435055	age	69	0.0232968	0.904995
k__Bacteria|p__Firmicutes_A|c__Clostridia_A|o__Christensenellales|f__CAG-138|g__PeH17|s__PeH17_sp000435055	Duration	69	-0.038058	0.946105
k__Bacteria|p__Firmicutes_A|c__Clostridia_A|o__Christensenellales|f__CAG-138|g__PeH17|s__PeH17_sp000435055	ZnT8_level	69	0.083395	0.920153
k__Bacteria|p__Firmicutes_A|c__Clostridia_A|o__Christensenellales|f__CAG-138|g__PeH17|s__PeH17_sp000435055	IA2_level	69	0.0440628	0.976468
k__Bacteria|p__Firmicutes_A|c__Clostridia_A|o__Christensenellales|f__CAG-138|g__PeH17|s__PeH17_sp000435055	GAD_level	69	0.1616	0.907372
k__Bacteria|p__Firmicutes_A|c__Clostridia|o__TANB77|f__CAG-508|g__CAG-492|s__CAG-492_sp000434335	HbA1c	67	-0.170499	0.778858
k__Bacteria|p__Firmicutes_A|c__Clostridia|o__TANB77|f__CAG-508|g__CAG-492|s__CAG-492_sp000434335	GLU	64	-0.110399	0.826325
k__Bacteria|p__Firmicutes_A|c__Clostridia|o__TANB77|f__CAG-508|g__CAG-492|s__CAG-492_sp000434335	TPOAb	62	0.0502857	0.986422
k__Bacteria|p__Firmicutes_A|c__Clostridia|o__TANB77|f__CAG-508|g__CAG-492|s__CAG-492_sp000434335	height	68	0.0366916	0.873991
k__Bacteria|p__Firmicutes_A|c__Clostridia|o__TANB77|f__CAG-508|g__CAG-492|s__CAG-492_sp000434335	weight	68	0.00261508	0.983114
k__Bacteria|p__Firmicutes_A|c__Clostridia|o__TANB77|f__CAG-508|g__CAG-492|s__CAG-492_sp000434335	BMI	68	0.0370657	0.972397
k__Bacteria|p__Firmicutes_A|c__Clostridia|o__TANB77|f__CAG-508|g__CAG-492|s__CAG-492_sp000434335	TG	64	-0.374042	0.0756939
k__Bacteria|p__Firmicutes_A|c__Clostridia|o__TANB77|f__CAG-508|g__CAG-492|s__CAG-492_sp000434335	CHOL	64	-0.198072	0.984349
k__Bacteria|p__Firmicutes_A|c__Clostridia|o__TANB77|f__CAG-508|g__CAG-492|s__CAG-492_sp000434335	HDL	64	0.0740003	0.985029
k__Bacteria|p__Firmicutes_A|c__Clostridia|o__TANB77|f__CAG-508|g__CAG-492|s__CAG-492_sp000434335	LYM	64	0.0319375	0.948594
k__Bacteria|p__Firmicutes_A|c__Clostridia|o__TANB77|f__CAG-508|g__CAG-492|s__CAG-492_sp000434335	NEU	64	0.182291	0.828866
k__Bacteria|p__Firmicutes_A|c__Clostridia|o__TANB77|f__CAG-508|g__CAG-492|s__CAG-492_sp000434335	MON	64	0.0223172	0.981897
k__Bacteria|p__Firmicutes_A|c__Clostridia|o__TANB77|f__CAG-508|g__CAG-492|s__CAG-492_sp000434335	UACR	56	-0.0790157	0.807487
k__Bacteria|p__Firmicutes_A|c__Clostridia|o__TANB77|f__CAG-508|g__CAG-492|s__CAG-492_sp000434335	onset_age	69	0.00666904	0.971575
k__Bacteria|p__Firmicutes_A|c__Clostridia|o__TANB77|f__CAG-508|g__CAG-492|s__CAG-492_sp000434335	age	69	-0.0180528	0.910981
k__Bacteria|p__Firmicutes_A|c__Clostridia|o__TANB77|f__CAG-508|g__CAG-492|s__CAG-492_sp000434335	Duration	69	-0.0632655	0.946105
k__Bacteria|p__Firmicutes_A|c__Clostridia|o__TANB77|f__CAG-508|g__CAG-492|s__CAG-492_sp000434335	ZnT8_level	69	0.0877063	0.920153
k__Bacteria|p__Firmicutes_A|c__Clostridia|o__TANB77|f__CAG-508|g__CAG-492|s__CAG-492_sp000434335	IA2_level	69	0.00960906	0.976468
k__Bacteria|p__Firmicutes_A|c__Clostridia|o__TANB77|f__CAG-508|g__CAG-492|s__CAG-492_sp000434335	GAD_level	69	0.15053	0.907372
k__Bacteria|p__Firmicutes_A|c__Clostridia|o__Oscillospirales|f__Acutalibacteraceae|g__CAG-177|s__CAG-177_sp003514385	HbA1c	67	0.0895031	0.929113
k__Bacteria|p__Firmicutes_A|c__Clostridia|o__Oscillospirales|f__Acutalibacteraceae|g__CAG-177|s__CAG-177_sp003514385	GLU	64	-0.0560923	0.867277
k__Bacteria|p__Firmicutes_A|c__Clostridia|o__Oscillospirales|f__Acutalibacteraceae|g__CAG-177|s__CAG-177_sp003514385	TPOAb	62	-0.0540674	0.986422
k__Bacteria|p__Firmicutes_A|c__Clostridia|o__Oscillospirales|f__Acutalibacteraceae|g__CAG-177|s__CAG-177_sp003514385	height	68	-0.0279674	0.904376
k__Bacteria|p__Firmicutes_A|c__Clostridia|o__Oscillospirales|f__Acutalibacteraceae|g__CAG-177|s__CAG-177_sp003514385	weight	68	-0.0694236	0.776944
k__Bacteria|p__Firmicutes_A|c__Clostridia|o__Oscillospirales|f__Acutalibacteraceae|g__CAG-177|s__CAG-177_sp003514385	BMI	68	-0.105662	0.972397
k__Bacteria|p__Firmicutes_A|c__Clostridia|o__Oscillospirales|f__Acutalibacteraceae|g__CAG-177|s__CAG-177_sp003514385	TG	64	-0.149003	0.557033
k__Bacteria|p__Firmicutes_A|c__Clostridia|o__Oscillospirales|f__Acutalibacteraceae|g__CAG-177|s__CAG-177_sp003514385	CHOL	64	-0.144542	0.984349
k__Bacteria|p__Firmicutes_A|c__Clostridia|o__Oscillospirales|f__Acutalibacteraceae|g__CAG-177|s__CAG-177_sp003514385	HDL	64	-0.0250484	0.987275
k__Bacteria|p__Firmicutes_A|c__Clostridia|o__Oscillospirales|f__Acutalibacteraceae|g__CAG-177|s__CAG-177_sp003514385	LYM	64	0.216695	0.862274
k__Bacteria|p__Firmicutes_A|c__Clostridia|o__Oscillospirales|f__Acutalibacteraceae|g__CAG-177|s__CAG-177_sp003514385	NEU	64	-0.18268	0.828866
k__Bacteria|p__Firmicutes_A|c__Clostridia|o__Oscillospirales|f__Acutalibacteraceae|g__CAG-177|s__CAG-177_sp003514385	MON	64	0.196914	0.422477
k__Bacteria|p__Firmicutes_A|c__Clostridia|o__Oscillospirales|f__Acutalibacteraceae|g__CAG-177|s__CAG-177_sp003514385	UACR	56	-0.209774	0.413018
k__Bacteria|p__Firmicutes_A|c__Clostridia|o__Oscillospirales|f__Acutalibacteraceae|g__CAG-177|s__CAG-177_sp003514385	onset_age	69	0.0209755	0.920834
k__Bacteria|p__Firmicutes_A|c__Clostridia|o__Oscillospirales|f__Acutalibacteraceae|g__CAG-177|s__CAG-177_sp003514385	age	69	-0.0523493	0.763165
k__Bacteria|p__Firmicutes_A|c__Clostridia|o__Oscillospirales|f__Acutalibacteraceae|g__CAG-177|s__CAG-177_sp003514385	Duration	69	-0.100994	0.946105
k__Bacteria|p__Firmicutes_A|c__Clostridia|o__Oscillospirales|f__Acutalibacteraceae|g__CAG-177|s__CAG-177_sp003514385	ZnT8_level	69	0.0845459	0.920153
k__Bacteria|p__Firmicutes_A|c__Clostridia|o__Oscillospirales|f__Acutalibacteraceae|g__CAG-177|s__CAG-177_sp003514385	IA2_level	69	0.127439	0.967408
k__Bacteria|p__Firmicutes_A|c__Clostridia|o__Oscillospirales|f__Acutalibacteraceae|g__CAG-177|s__CAG-177_sp003514385	GAD_level	69	0.0317136	0.965743
k__Bacteria|p__Firmicutes_A|c__Clostridia|o__Oscillospirales|f__Acutalibacteraceae|g__CAG-180|s__CAG-180_sp000432435	HbA1c	67	0.0848502	0.929113
k__Bacteria|p__Firmicutes_A|c__Clostridia|o__Oscillospirales|f__Acutalibacteraceae|g__CAG-180|s__CAG-180_sp000432435	GLU	64	-0.0109208	0.955469
k__Bacteria|p__Firmicutes_A|c__Clostridia|o__Oscillospirales|f__Acutalibacteraceae|g__CAG-180|s__CAG-180_sp000432435	TPOAb	62	0.0255772	0.986422
k__Bacteria|p__Firmicutes_A|c__Clostridia|o__Oscillospirales|f__Acutalibacteraceae|g__CAG-180|s__CAG-180_sp000432435	height	68	-0.0696989	0.743888
k__Bacteria|p__Firmicutes_A|c__Clostridia|o__Oscillospirales|f__Acutalibacteraceae|g__CAG-180|s__CAG-180_sp000432435	weight	68	-0.0657778	0.787476
k__Bacteria|p__Firmicutes_A|c__Clostridia|o__Oscillospirales|f__Acutalibacteraceae|g__CAG-180|s__CAG-180_sp000432435	BMI	68	0.00746276	0.972397
k__Bacteria|p__Firmicutes_A|c__Clostridia|o__Oscillospirales|f__Acutalibacteraceae|g__CAG-180|s__CAG-180_sp000432435	TG	64	-0.140186	0.564504
k__Bacteria|p__Firmicutes_A|c__Clostridia|o__Oscillospirales|f__Acutalibacteraceae|g__CAG-180|s__CAG-180_sp000432435	CHOL	64	-0.116723	0.984349
k__Bacteria|p__Firmicutes_A|c__Clostridia|o__Oscillospirales|f__Acutalibacteraceae|g__CAG-180|s__CAG-180_sp000432435	HDL	64	0.0195075	0.998997
k__Bacteria|p__Firmicutes_A|c__Clostridia|o__Oscillospirales|f__Acutalibacteraceae|g__CAG-180|s__CAG-180_sp000432435	LYM	64	0.122988	0.862274
k__Bacteria|p__Firmicutes_A|c__Clostridia|o__Oscillospirales|f__Acutalibacteraceae|g__CAG-180|s__CAG-180_sp000432435	NEU	64	-0.0112186	0.974885
k__Bacteria|p__Firmicutes_A|c__Clostridia|o__Oscillospirales|f__Acutalibacteraceae|g__CAG-180|s__CAG-180_sp000432435	MON	64	0.312212	0.260408
k__Bacteria|p__Firmicutes_A|c__Clostridia|o__Oscillospirales|f__Acutalibacteraceae|g__CAG-180|s__CAG-180_sp000432435	UACR	56	-0.195557	0.425377
k__Bacteria|p__Firmicutes_A|c__Clostridia|o__Oscillospirales|f__Acutalibacteraceae|g__CAG-180|s__CAG-180_sp000432435	onset_age	69	-0.0737432	0.69722
k__Bacteria|p__Firmicutes_A|c__Clostridia|o__Oscillospirales|f__Acutalibacteraceae|g__CAG-180|s__CAG-180_sp000432435	age	69	-0.122021	0.538917
k__Bacteria|p__Firmicutes_A|c__Clostridia|o__Oscillospirales|f__Acutalibacteraceae|g__CAG-180|s__CAG-180_sp000432435	Duration	69	-0.12229	0.946105
k__Bacteria|p__Firmicutes_A|c__Clostridia|o__Oscillospirales|f__Acutalibacteraceae|g__CAG-180|s__CAG-180_sp000432435	ZnT8_level	69	0.318472	0.331441
k__Bacteria|p__Firmicutes_A|c__Clostridia|o__Oscillospirales|f__Acutalibacteraceae|g__CAG-180|s__CAG-180_sp000432435	IA2_level	69	0.135659	0.967408
k__Bacteria|p__Firmicutes_A|c__Clostridia|o__Oscillospirales|f__Acutalibacteraceae|g__CAG-180|s__CAG-180_sp000432435	GAD_level	69	0.139313	0.907372
k__Bacteria|p__Firmicutes_A|c__Clostridia|o__Oscillospirales|f__Acutalibacteraceae|g__Pseudoruminococcus|s__Pseudoruminococcus_massiliensis	HbA1c	67	0.035985	0.929113
k__Bacteria|p__Firmicutes_A|c__Clostridia|o__Oscillospirales|f__Acutalibacteraceae|g__Pseudoruminococcus|s__Pseudoruminococcus_massiliensis	GLU	64	-0.0257796	0.955469
k__Bacteria|p__Firmicutes_A|c__Clostridia|o__Oscillospirales|f__Acutalibacteraceae|g__Pseudoruminococcus|s__Pseudoruminococcus_massiliensis	TPOAb	62	-0.0183206	0.986422
k__Bacteria|p__Firmicutes_A|c__Clostridia|o__Oscillospirales|f__Acutalibacteraceae|g__Pseudoruminococcus|s__Pseudoruminococcus_massiliensis	height	68	-0.144972	0.596073
k__Bacteria|p__Firmicutes_A|c__Clostridia|o__Oscillospirales|f__Acutalibacteraceae|g__Pseudoruminococcus|s__Pseudoruminococcus_massiliensis	weight	68	-0.208195	0.59893
k__Bacteria|p__Firmicutes_A|c__Clostridia|o__Oscillospirales|f__Acutalibacteraceae|g__Pseudoruminococcus|s__Pseudoruminococcus_massiliensis	BMI	68	-0.248733	0.972397
k__Bacteria|p__Firmicutes_A|c__Clostridia|o__Oscillospirales|f__Acutalibacteraceae|g__Pseudoruminococcus|s__Pseudoruminococcus_massiliensis	TG	64	-0.182624	0.414319
k__Bacteria|p__Firmicutes_A|c__Clostridia|o__Oscillospirales|f__Acutalibacteraceae|g__Pseudoruminococcus|s__Pseudoruminococcus_massiliensis	CHOL	64	0.103466	0.984349
k__Bacteria|p__Firmicutes_A|c__Clostridia|o__Oscillospirales|f__Acutalibacteraceae|g__Pseudoruminococcus|s__Pseudoruminococcus_massiliensis	HDL	64	0.26152	0.985029
k__Bacteria|p__Firmicutes_A|c__Clostridia|o__Oscillospirales|f__Acutalibacteraceae|g__Pseudoruminococcus|s__Pseudoruminococcus_massiliensis	LYM	64	0.184597	0.862274
k__Bacteria|p__Firmicutes_A|c__Clostridia|o__Oscillospirales|f__Acutalibacteraceae|g__Pseudoruminococcus|s__Pseudoruminococcus_massiliensis	NEU	64	-0.201706	0.828866
k__Bacteria|p__Firmicutes_A|c__Clostridia|o__Oscillospirales|f__Acutalibacteraceae|g__Pseudoruminococcus|s__Pseudoruminococcus_massiliensis	MON	64	-0.00430763	0.994982
k__Bacteria|p__Firmicutes_A|c__Clostridia|o__Oscillospirales|f__Acutalibacteraceae|g__Pseudoruminococcus|s__Pseudoruminococcus_massiliensis	UACR	56	-0.0214627	0.983626
k__Bacteria|p__Firmicutes_A|c__Clostridia|o__Oscillospirales|f__Acutalibacteraceae|g__Pseudoruminococcus|s__Pseudoruminococcus_massiliensis	onset_age	69	-0.182439	0.409889
k__Bacteria|p__Firmicutes_A|c__Clostridia|o__Oscillospirales|f__Acutalibacteraceae|g__Pseudoruminococcus|s__Pseudoruminococcus_massiliensis	age	69	-0.20028	0.357545
k__Bacteria|p__Firmicutes_A|c__Clostridia|o__Oscillospirales|f__Acutalibacteraceae|g__Pseudoruminococcus|s__Pseudoruminococcus_massiliensis	Duration	69	-0.0669031	0.946105
k__Bacteria|p__Firmicutes_A|c__Clostridia|o__Oscillospirales|f__Acutalibacteraceae|g__Pseudoruminococcus|s__Pseudoruminococcus_massiliensis	ZnT8_level	69	0.0993981	0.920153
k__Bacteria|p__Firmicutes_A|c__Clostridia|o__Oscillospirales|f__Acutalibacteraceae|g__Pseudoruminococcus|s__Pseudoruminococcus_massiliensis	IA2_level	69	0.199927	0.704339
k__Bacteria|p__Firmicutes_A|c__Clostridia|o__Oscillospirales|f__Acutalibacteraceae|g__Pseudoruminococcus|s__Pseudoruminococcus_massiliensis	GAD_level	69	-0.057289	0.965743
k__Bacteria|p__Firmicutes_A|c__Clostridia|o__Oscillospirales|f__Acutalibacteraceae|g__HGM12814|s__HGM12814_sp900770165	HbA1c	67	-0.0741266	0.929113
k__Bacteria|p__Firmicutes_A|c__Clostridia|o__Oscillospirales|f__Acutalibacteraceae|g__HGM12814|s__HGM12814_sp900770165	GLU	64	-0.230917	0.638766
k__Bacteria|p__Firmicutes_A|c__Clostridia|o__Oscillospirales|f__Acutalibacteraceae|g__HGM12814|s__HGM12814_sp900770165	TPOAb	62	-0.0694751	0.986422
k__Bacteria|p__Firmicutes_A|c__Clostridia|o__Oscillospirales|f__Acutalibacteraceae|g__HGM12814|s__HGM12814_sp900770165	height	68	-0.28227	0.335357
k__Bacteria|p__Firmicutes_A|c__Clostridia|o__Oscillospirales|f__Acutalibacteraceae|g__HGM12814|s__HGM12814_sp900770165	weight	68	-0.294721	0.338098
k__Bacteria|p__Firmicutes_A|c__Clostridia|o__Oscillospirales|f__Acutalibacteraceae|g__HGM12814|s__HGM12814_sp900770165	BMI	68	-0.209625	0.972397
k__Bacteria|p__Firmicutes_A|c__Clostridia|o__Oscillospirales|f__Acutalibacteraceae|g__HGM12814|s__HGM12814_sp900770165	TG	64	-0.200602	0.386584
k__Bacteria|p__Firmicutes_A|c__Clostridia|o__Oscillospirales|f__Acutalibacteraceae|g__HGM12814|s__HGM12814_sp900770165	CHOL	64	0.0254831	0.984349
k__Bacteria|p__Firmicutes_A|c__Clostridia|o__Oscillospirales|f__Acutalibacteraceae|g__HGM12814|s__HGM12814_sp900770165	HDL	64	0.137194	0.985029
k__Bacteria|p__Firmicutes_A|c__Clostridia|o__Oscillospirales|f__Acutalibacteraceae|g__HGM12814|s__HGM12814_sp900770165	LYM	64	-0.0883262	0.862274
k__Bacteria|p__Firmicutes_A|c__Clostridia|o__Oscillospirales|f__Acutalibacteraceae|g__HGM12814|s__HGM12814_sp900770165	NEU	64	0.0924046	0.828866
k__Bacteria|p__Firmicutes_A|c__Clostridia|o__Oscillospirales|f__Acutalibacteraceae|g__HGM12814|s__HGM12814_sp900770165	MON	64	0.174092	0.422477
k__Bacteria|p__Firmicutes_A|c__Clostridia|o__Oscillospirales|f__Acutalibacteraceae|g__HGM12814|s__HGM12814_sp900770165	UACR	56	0.0105947	0.983626
k__Bacteria|p__Firmicutes_A|c__Clostridia|o__Oscillospirales|f__Acutalibacteraceae|g__HGM12814|s__HGM12814_sp900770165	onset_age	69	-0.277688	0.150801
k__Bacteria|p__Firmicutes_A|c__Clostridia|o__Oscillospirales|f__Acutalibacteraceae|g__HGM12814|s__HGM12814_sp900770165	age	69	-0.34556	0.0787712
k__Bacteria|p__Firmicutes_A|c__Clostridia|o__Oscillospirales|f__Acutalibacteraceae|g__HGM12814|s__HGM12814_sp900770165	Duration	69	-0.195737	0.695471
k__Bacteria|p__Firmicutes_A|c__Clostridia|o__Oscillospirales|f__Acutalibacteraceae|g__HGM12814|s__HGM12814_sp900770165	ZnT8_level	69	0.0383087	0.920153
k__Bacteria|p__Firmicutes_A|c__Clostridia|o__Oscillospirales|f__Acutalibacteraceae|g__HGM12814|s__HGM12814_sp900770165	IA2_level	69	0.0157106	0.976468
k__Bacteria|p__Firmicutes_A|c__Clostridia|o__Oscillospirales|f__Acutalibacteraceae|g__HGM12814|s__HGM12814_sp900770165	GAD_level	69	-0.0465473	0.965743
k__Bacteria|p__Firmicutes_A|c__Clostridia|o__Oscillospirales|f__Acutalibacteraceae|g__Eubacterium_R|s__Eubacterium_R_sp000434995	HbA1c	67	-0.0462493	0.929113
k__Bacteria|p__Firmicutes_A|c__Clostridia|o__Oscillospirales|f__Acutalibacteraceae|g__Eubacterium_R|s__Eubacterium_R_sp000434995	GLU	64	-0.0420349	0.909452
k__Bacteria|p__Firmicutes_A|c__Clostridia|o__Oscillospirales|f__Acutalibacteraceae|g__Eubacterium_R|s__Eubacterium_R_sp000434995	TPOAb	62	0.015331	0.986422
k__Bacteria|p__Firmicutes_A|c__Clostridia|o__Oscillospirales|f__Acutalibacteraceae|g__Eubacterium_R|s__Eubacterium_R_sp000434995	height	68	-0.128535	0.610758
k__Bacteria|p__Firmicutes_A|c__Clostridia|o__Oscillospirales|f__Acutalibacteraceae|g__Eubacterium_R|s__Eubacterium_R_sp000434995	weight	68	-0.184067	0.713605
k__Bacteria|p__Firmicutes_A|c__Clostridia|o__Oscillospirales|f__Acutalibacteraceae|g__Eubacterium_R|s__Eubacterium_R_sp000434995	BMI	68	-0.201838	0.972397
k__Bacteria|p__Firmicutes_A|c__Clostridia|o__Oscillospirales|f__Acutalibacteraceae|g__Eubacterium_R|s__Eubacterium_R_sp000434995	TG	64	-0.150446	0.557033
k__Bacteria|p__Firmicutes_A|c__Clostridia|o__Oscillospirales|f__Acutalibacteraceae|g__Eubacterium_R|s__Eubacterium_R_sp000434995	CHOL	64	-0.228569	0.984349
k__Bacteria|p__Firmicutes_A|c__Clostridia|o__Oscillospirales|f__Acutalibacteraceae|g__Eubacterium_R|s__Eubacterium_R_sp000434995	HDL	64	0.000160273	0.998997
k__Bacteria|p__Firmicutes_A|c__Clostridia|o__Oscillospirales|f__Acutalibacteraceae|g__Eubacterium_R|s__Eubacterium_R_sp000434995	LYM	64	0.0711784	0.936359
k__Bacteria|p__Firmicutes_A|c__Clostridia|o__Oscillospirales|f__Acutalibacteraceae|g__Eubacterium_R|s__Eubacterium_R_sp000434995	NEU	64	0.0799954	0.828866
k__Bacteria|p__Firmicutes_A|c__Clostridia|o__Oscillospirales|f__Acutalibacteraceae|g__Eubacterium_R|s__Eubacterium_R_sp000434995	MON	64	0.246085	0.422477
k__Bacteria|p__Firmicutes_A|c__Clostridia|o__Oscillospirales|f__Acutalibacteraceae|g__Eubacterium_R|s__Eubacterium_R_sp000434995	UACR	56	-0.118934	0.672199
k__Bacteria|p__Firmicutes_A|c__Clostridia|o__Oscillospirales|f__Acutalibacteraceae|g__Eubacterium_R|s__Eubacterium_R_sp000434995	onset_age	69	-0.166781	0.426958
k__Bacteria|p__Firmicutes_A|c__Clostridia|o__Oscillospirales|f__Acutalibacteraceae|g__Eubacterium_R|s__Eubacterium_R_sp000434995	age	69	-0.195328	0.357545
k__Bacteria|p__Firmicutes_A|c__Clostridia|o__Oscillospirales|f__Acutalibacteraceae|g__Eubacterium_R|s__Eubacterium_R_sp000434995	Duration	69	-0.0968998	0.946105
k__Bacteria|p__Firmicutes_A|c__Clostridia|o__Oscillospirales|f__Acutalibacteraceae|g__Eubacterium_R|s__Eubacterium_R_sp000434995	ZnT8_level	69	0.162789	0.647314
k__Bacteria|p__Firmicutes_A|c__Clostridia|o__Oscillospirales|f__Acutalibacteraceae|g__Eubacterium_R|s__Eubacterium_R_sp000434995	IA2_level	69	0.143186	0.967408
k__Bacteria|p__Firmicutes_A|c__Clostridia|o__Oscillospirales|f__Acutalibacteraceae|g__Eubacterium_R|s__Eubacterium_R_sp000434995	GAD_level	69	0.184728	0.907372
k__Bacteria|p__Firmicutes_A|c__Clostridia|o__Oscillospirales|f__Acutalibacteraceae|g__Ruminococcus_E|s__Ruminococcus_E_bromii_B	HbA1c	67	-0.0785798	0.929113
k__Bacteria|p__Firmicutes_A|c__Clostridia|o__Oscillospirales|f__Acutalibacteraceae|g__Ruminococcus_E|s__Ruminococcus_E_bromii_B	GLU	64	0.0660287	0.867277
k__Bacteria|p__Firmicutes_A|c__Clostridia|o__Oscillospirales|f__Acutalibacteraceae|g__Ruminococcus_E|s__Ruminococcus_E_bromii_B	TPOAb	62	0.150474	0.926539
k__Bacteria|p__Firmicutes_A|c__Clostridia|o__Oscillospirales|f__Acutalibacteraceae|g__Ruminococcus_E|s__Ruminococcus_E_bromii_B	height	68	-0.0213239	0.911859
k__Bacteria|p__Firmicutes_A|c__Clostridia|o__Oscillospirales|f__Acutalibacteraceae|g__Ruminococcus_E|s__Ruminococcus_E_bromii_B	weight	68	-0.020348	0.938973
k__Bacteria|p__Firmicutes_A|c__Clostridia|o__Oscillospirales|f__Acutalibacteraceae|g__Ruminococcus_E|s__Ruminococcus_E_bromii_B	BMI	68	-0.0477158	0.972397
k__Bacteria|p__Firmicutes_A|c__Clostridia|o__Oscillospirales|f__Acutalibacteraceae|g__Ruminococcus_E|s__Ruminococcus_E_bromii_B	TG	64	-0.030758	0.956499
k__Bacteria|p__Firmicutes_A|c__Clostridia|o__Oscillospirales|f__Acutalibacteraceae|g__Ruminococcus_E|s__Ruminococcus_E_bromii_B	CHOL	64	-0.150334	0.984349
k__Bacteria|p__Firmicutes_A|c__Clostridia|o__Oscillospirales|f__Acutalibacteraceae|g__Ruminococcus_E|s__Ruminococcus_E_bromii_B	HDL	64	-0.0502112	0.985029
k__Bacteria|p__Firmicutes_A|c__Clostridia|o__Oscillospirales|f__Acutalibacteraceae|g__Ruminococcus_E|s__Ruminococcus_E_bromii_B	LYM	64	0.300076	0.862274
k__Bacteria|p__Firmicutes_A|c__Clostridia|o__Oscillospirales|f__Acutalibacteraceae|g__Ruminococcus_E|s__Ruminococcus_E_bromii_B	NEU	64	-0.176452	0.828866
k__Bacteria|p__Firmicutes_A|c__Clostridia|o__Oscillospirales|f__Acutalibacteraceae|g__Ruminococcus_E|s__Ruminococcus_E_bromii_B	MON	64	0.157435	0.470101
k__Bacteria|p__Firmicutes_A|c__Clostridia|o__Oscillospirales|f__Acutalibacteraceae|g__Ruminococcus_E|s__Ruminococcus_E_bromii_B	UACR	56	0.018797	0.983626
k__Bacteria|p__Firmicutes_A|c__Clostridia|o__Oscillospirales|f__Acutalibacteraceae|g__Ruminococcus_E|s__Ruminococcus_E_bromii_B	onset_age	69	-0.101004	0.647101
k__Bacteria|p__Firmicutes_A|c__Clostridia|o__Oscillospirales|f__Acutalibacteraceae|g__Ruminococcus_E|s__Ruminococcus_E_bromii_B	age	69	-0.106234	0.538917
k__Bacteria|p__Firmicutes_A|c__Clostridia|o__Oscillospirales|f__Acutalibacteraceae|g__Ruminococcus_E|s__Ruminococcus_E_bromii_B	Duration	69	-0.0420429	0.946105
k__Bacteria|p__Firmicutes_A|c__Clostridia|o__Oscillospirales|f__Acutalibacteraceae|g__Ruminococcus_E|s__Ruminococcus_E_bromii_B	ZnT8_level	69	0.11942	0.920153
k__Bacteria|p__Firmicutes_A|c__Clostridia|o__Oscillospirales|f__Acutalibacteraceae|g__Ruminococcus_E|s__Ruminococcus_E_bromii_B	IA2_level	69	0.179247	0.761374
k__Bacteria|p__Firmicutes_A|c__Clostridia|o__Oscillospirales|f__Acutalibacteraceae|g__Ruminococcus_E|s__Ruminococcus_E_bromii_B	GAD_level	69	0.099525	0.965743
k__Bacteria|p__Firmicutes_A|c__Clostridia|o__Oscillospirales|f__Oscillospiraceae|g__CAG-103|s__CAG-103_sp900757655	HbA1c	67	-0.0345272	0.929113
k__Bacteria|p__Firmicutes_A|c__Clostridia|o__Oscillospirales|f__Oscillospiraceae|g__CAG-103|s__CAG-103_sp900757655	GLU	64	-0.0226888	0.955469
k__Bacteria|p__Firmicutes_A|c__Clostridia|o__Oscillospirales|f__Oscillospiraceae|g__CAG-103|s__CAG-103_sp900757655	TPOAb	62	-0.260091	0.712907
k__Bacteria|p__Firmicutes_A|c__Clostridia|o__Oscillospirales|f__Oscillospiraceae|g__CAG-103|s__CAG-103_sp900757655	height	68	-0.0951272	0.695033
k__Bacteria|p__Firmicutes_A|c__Clostridia|o__Oscillospirales|f__Oscillospiraceae|g__CAG-103|s__CAG-103_sp900757655	weight	68	-0.0635445	0.787476
k__Bacteria|p__Firmicutes_A|c__Clostridia|o__Oscillospirales|f__Oscillospiraceae|g__CAG-103|s__CAG-103_sp900757655	BMI	68	0.0401577	0.972397
k__Bacteria|p__Firmicutes_A|c__Clostridia|o__Oscillospirales|f__Oscillospiraceae|g__CAG-103|s__CAG-103_sp900757655	TG	64	0.0531336	0.904084
k__Bacteria|p__Firmicutes_A|c__Clostridia|o__Oscillospirales|f__Oscillospiraceae|g__CAG-103|s__CAG-103_sp900757655	CHOL	64	-0.0728547	0.984349
k__Bacteria|p__Firmicutes_A|c__Clostridia|o__Oscillospirales|f__Oscillospiraceae|g__CAG-103|s__CAG-103_sp900757655	HDL	64	-0.0919051	0.985029
k__Bacteria|p__Firmicutes_A|c__Clostridia|o__Oscillospirales|f__Oscillospiraceae|g__CAG-103|s__CAG-103_sp900757655	LYM	64	0.103368	0.862274
k__Bacteria|p__Firmicutes_A|c__Clostridia|o__Oscillospirales|f__Oscillospiraceae|g__CAG-103|s__CAG-103_sp900757655	NEU	64	-0.112735	0.828866
[truncated: 966 more rows]

## Sheet: envir_metabolite_clinical
feature	clinical	n	rho	p_adj
B100153	HbA1c	106	-0.113103	0.708063
[truncated: 2,679 more rows]

## Sheet: envir_gene_clinical
feature	clinical	n	rho	p_adj
[truncated: 13,060 more rows]
