# Supplementary material for: Multi-omics reveals microbiota, metabolite, and immunological heterogeneity of age-related endotypes in type 1 diabetes
Source: Signal Transduct Target Ther. 2026 Jun 15;11:233. doi: 10.1038/s41392-026-02724-2 (PMC13269897; doi:10.1038/s41392-026-02724-2)
Supplement: Supplementary file 5 — Supplementary Table 9 [file 41392_2026_2724_MOESM5_ESM.csv]

ClassificationID	Name	DataSet	Name2
k__Bacteria	k__Bacteria	Metagenomics	k__Bacteria
k__Bacteria|p__Elusimicrobiota	p__Elusimicrobiota	Metagenomics	k__Bacteria|p__Elusimicrobiota
k__Bacteria|p__Elusimicrobiota|c__Elusimicrobia	c__Elusimicrobia	Metagenomics	k__Bacteria|p__Elusimicrobiota|c__Elusimicrobia
k__Bacteria|p__Elusimicrobiota|c__Elusimicrobia|o__Elusimicrobiales	o__Elusimicrobiales	Metagenomics	k__Bacteria|p__Elusimicrobiota|c__Elusimicrobia|o__Elusimicrobiales
k__Bacteria|p__Elusimicrobiota|c__Elusimicrobia|o__Elusimicrobiales|f__Elusimicrobiaceae	f__Elusimicrobiaceae	Metagenomics	k__Bacteria|p__Elusimicrobiota|c__Elusimicrobia|o__Elusimicrobiales|f__Elusimicrobiaceae
k__Bacteria|p__Elusimicrobiota|c__Elusimicrobia|o__Elusimicrobiales|f__Elusimicrobiaceae|g__CADBRU01	g__CADBRU01	Metagenomics	k__Bacteria|p__Elusimicrobiota|c__Elusimicrobia|o__Elusimicrobiales|f__Elusimicrobiaceae|g__CADBRU01
k__Bacteria|p__Elusimicrobiota|c__Elusimicrobia|o__Elusimicrobiales|f__Elusimicrobiaceae|g__CADBRU01|s__CADBRU01_sp900762815	s__CADBRU01_sp900762815	Metagenomics	k__Bacteria|p__Elusimicrobiota|c__Elusimicrobia|o__Elusimicrobiales|f__Elusimicrobiaceae|g__CADBRU01|s__CADBRU01_sp900762815
k__Bacteria|p__Elusimicrobiota|c__Elusimicrobia|o__Elusimicrobiales|f__Elusimicrobiaceae|g__UBA1436	g__UBA1436	Metagenomics	k__Bacteria|p__Elusimicrobiota|c__Elusimicrobia|o__Elusimicrobiales|f__Elusimicrobiaceae|g__UBA1436
k__Bacteria|p__Elusimicrobiota|c__Elusimicrobia|o__Elusimicrobiales|f__Elusimicrobiaceae|g__UBA1436|s__UBA1436_sp900540405	s__UBA1436_sp900540405	Metagenomics	k__Bacteria|p__Elusimicrobiota|c__Elusimicrobia|o__Elusimicrobiales|f__Elusimicrobiaceae|g__UBA1436|s__UBA1436_sp900540405
k__Bacteria|p__Elusimicrobiota|c__Elusimicrobia|o__Elusimicrobiales|f__Elusimicrobiaceae|g__UBA1436|s__UBA1436_sp900541355	s__UBA1436_sp900541355	Metagenomics	k__Bacteria|p__Elusimicrobiota|c__Elusimicrobia|o__Elusimicrobiales|f__Elusimicrobiaceae|g__UBA1436|s__UBA1436_sp900541355
k__Bacteria|p__Elusimicrobiota|c__Elusimicrobia|o__Elusimicrobiales|f__Elusimicrobiaceae|g__UBA1436|s__UBA1436_sp002329395	s__UBA1436_sp002329395	Metagenomics	k__Bacteria|p__Elusimicrobiota|c__Elusimicrobia|o__Elusimicrobiales|f__Elusimicrobiaceae|g__UBA1436|s__UBA1436_sp002329395
k__Bacteria|p__Elusimicrobiota|c__Elusimicrobia|o__Elusimicrobiales|f__Elusimicrobiaceae|g__UBA1174	g__UBA1174	Metagenomics	k__Bacteria|p__Elusimicrobiota|c__Elusimicrobia|o__Elusimicrobiales|f__Elusimicrobiaceae|g__UBA1174
k__Bacteria|p__Elusimicrobiota|c__Elusimicrobia|o__Elusimicrobiales|f__Elusimicrobiaceae|g__UBA1174|s__UBA1174_sp900556855	s__UBA1174_sp900556855	Metagenomics	k__Bacteria|p__Elusimicrobiota|c__Elusimicrobia|o__Elusimicrobiales|f__Elusimicrobiaceae|g__UBA1174|s__UBA1174_sp900556855
k__Bacteria|p__Fibrobacterota	p__Fibrobacterota	Metagenomics	k__Bacteria|p__Fibrobacterota
k__Bacteria|p__Fibrobacterota|c__Fibrobacteria	c__Fibrobacteria	Metagenomics	k__Bacteria|p__Fibrobacterota|c__Fibrobacteria
k__Bacteria|p__Fibrobacterota|c__Fibrobacteria|o__Fibrobacterales	o__Fibrobacterales	Metagenomics	k__Bacteria|p__Fibrobacterota|c__Fibrobacteria|o__Fibrobacterales
k__Bacteria|p__Fibrobacterota|c__Fibrobacteria|o__Fibrobacterales|f__Fibrobacteraceae	f__Fibrobacteraceae	Metagenomics	k__Bacteria|p__Fibrobacterota|c__Fibrobacteria|o__Fibrobacterales|f__Fibrobacteraceae
k__Bacteria|p__Fibrobacterota|c__Fibrobacteria|o__Fibrobacterales|f__Fibrobacteraceae|g__Fibrobacter_A	g__Fibrobacter_A	Metagenomics	k__Bacteria|p__Fibrobacterota|c__Fibrobacteria|o__Fibrobacterales|f__Fibrobacteraceae|g__Fibrobacter_A
k__Bacteria|p__Fibrobacterota|c__Fibrobacteria|o__Fibrobacterales|f__Fibrobacteraceae|g__Fibrobacter_A|s__Fibrobacter_A_intestinalis	s__Fibrobacter_A_intestinalis	Metagenomics	k__Bacteria|p__Fibrobacterota|c__Fibrobacteria|o__Fibrobacterales|f__Fibrobacteraceae|g__Fibrobacter_A|s__Fibrobacter_A_intestinalis
k__Bacteria|p__Synergistota	p__Synergistota	Metagenomics	k__Bacteria|p__Synergistota
k__Bacteria|p__Synergistota|c__Synergistia	c__Synergistia	Metagenomics	k__Bacteria|p__Synergistota|c__Synergistia
k__Bacteria|p__Synergistota|c__Synergistia|o__Synergistales	o__Synergistales	Metagenomics	k__Bacteria|p__Synergistota|c__Synergistia|o__Synergistales
k__Bacteria|p__Synergistota|c__Synergistia|o__Synergistales|f__Dethiosulfovibrionaceae	f__Dethiosulfovibrionaceae	Metagenomics	k__Bacteria|p__Synergistota|c__Synergistia|o__Synergistales|f__Dethiosulfovibrionaceae
k__Bacteria|p__Synergistota|c__Synergistia|o__Synergistales|f__Dethiosulfovibrionaceae|g__Jonquetella	g__Jonquetella	Metagenomics	k__Bacteria|p__Synergistota|c__Synergistia|o__Synergistales|f__Dethiosulfovibrionaceae|g__Jonquetella
k__Bacteria|p__Synergistota|c__Synergistia|o__Synergistales|f__Dethiosulfovibrionaceae|g__Jonquetella|s__Jonquetella_anthropi	s__Jonquetella_anthropi	Metagenomics	k__Bacteria|p__Synergistota|c__Synergistia|o__Synergistales|f__Dethiosulfovibrionaceae|g__Jonquetella|s__Jonquetella_anthropi
k__Bacteria|p__Synergistota|c__Synergistia|o__Synergistales|f__Dethiosulfovibrionaceae|g__Pyramidobacter	g__Pyramidobacter	Metagenomics	k__Bacteria|p__Synergistota|c__Synergistia|o__Synergistales|f__Dethiosulfovibrionaceae|g__Pyramidobacter
k__Bacteria|p__Synergistota|c__Synergistia|o__Synergistales|f__Dethiosulfovibrionaceae|g__Pyramidobacter|s__Pyramidobacter_piscolens	s__Pyramidobacter_piscolens	Metagenomics	k__Bacteria|p__Synergistota|c__Synergistia|o__Synergistales|f__Dethiosulfovibrionaceae|g__Pyramidobacter|s__Pyramidobacter_piscolens
k__Bacteria|p__Synergistota|c__Synergistia|o__Synergistales|f__Acetomicrobiaceae	f__Acetomicrobiaceae	Metagenomics	k__Bacteria|p__Synergistota|c__Synergistia|o__Synergistales|f__Acetomicrobiaceae
k__Bacteria|p__Synergistota|c__Synergistia|o__Synergistales|f__Acetomicrobiaceae|g__Acetomicrobium	g__Acetomicrobium	Metagenomics	k__Bacteria|p__Synergistota|c__Synergistia|o__Synergistales|f__Acetomicrobiaceae|g__Acetomicrobium
k__Bacteria|p__Synergistota|c__Synergistia|o__Synergistales|f__Acetomicrobiaceae|g__Acetomicrobium|s__Acetomicrobium_hydrogeniformans	s__Acetomicrobium_hydrogeniformans	Metagenomics	k__Bacteria|p__Synergistota|c__Synergistia|o__Synergistales|f__Acetomicrobiaceae|g__Acetomicrobium|s__Acetomicrobium_hydrogeniformans
k__Bacteria|p__Synergistota|c__Synergistia|o__Synergistales|f__Synergistaceae	f__Synergistaceae	Metagenomics	k__Bacteria|p__Synergistota|c__Synergistia|o__Synergistales|f__Synergistaceae
k__Bacteria|p__Synergistota|c__Synergistia|o__Synergistales|f__Synergistaceae|g__Cloacibacillus	g__Cloacibacillus	Metagenomics	k__Bacteria|p__Synergistota|c__Synergistia|o__Synergistales|f__Synergistaceae|g__Cloacibacillus
k__Bacteria|p__Synergistota|c__Synergistia|o__Synergistales|f__Synergistaceae|g__Cloacibacillus|s__Cloacibacillus_porcorum	s__Cloacibacillus_porcorum	Metagenomics	k__Bacteria|p__Synergistota|c__Synergistia|o__Synergistales|f__Synergistaceae|g__Cloacibacillus|s__Cloacibacillus_porcorum
k__Bacteria|p__Synergistota|c__Synergistia|o__Synergistales|f__Synergistaceae|g__Cloacibacillus|s__Cloacibacillus_evryensis	s__Cloacibacillus_evryensis	Metagenomics	k__Bacteria|p__Synergistota|c__Synergistia|o__Synergistales|f__Synergistaceae|g__Cloacibacillus|s__Cloacibacillus_evryensis
k__Bacteria|p__Synergistota|c__Synergistia|o__Synergistales|f__Synergistaceae|g__An23	g__An23	Metagenomics	k__Bacteria|p__Synergistota|c__Synergistia|o__Synergistales|f__Synergistaceae|g__An23
k__Bacteria|p__Synergistota|c__Synergistia|o__Synergistales|f__Synergistaceae|g__An23|s__An23_sp900545755	s__An23_sp900545755	Metagenomics	k__Bacteria|p__Synergistota|c__Synergistia|o__Synergistales|f__Synergistaceae|g__An23|s__An23_sp900545755
k__Bacteria|p__Synergistota|c__Synergistia|o__Synergistales|f__Synergistaceae|g__An23|s__An23_sp900544635	s__An23_sp900544635	Metagenomics	k__Bacteria|p__Synergistota|c__Synergistia|o__Synergistales|f__Synergistaceae|g__An23|s__An23_sp900544635
k__Bacteria|p__Firmicutes_G	p__Firmicutes_G	Metagenomics	k__Bacteria|p__Firmicutes_G
k__Bacteria|p__Firmicutes_G|c__SHA-98	c__SHA-98	Metagenomics	k__Bacteria|p__Firmicutes_G|c__SHA-98
k__Bacteria|p__Firmicutes_G|c__SHA-98|o__DTUO25	o__DTUO25	Metagenomics	k__Bacteria|p__Firmicutes_G|c__SHA-98|o__DTUO25
k__Bacteria|p__Firmicutes_G|c__SHA-98|o__DTUO25|f__HGM14224	f__HGM14224	Metagenomics	k__Bacteria|p__Firmicutes_G|c__SHA-98|o__DTUO25|f__HGM14224
k__Bacteria|p__Firmicutes_G|c__SHA-98|o__DTUO25|f__HGM14224|g__HGM14224	g__HGM14224	Metagenomics	k__Bacteria|p__Firmicutes_G|c__SHA-98|o__DTUO25|f__HGM14224|g__HGM14224
k__Bacteria|p__Firmicutes_G|c__SHA-98|o__DTUO25|f__HGM14224|g__HGM14224|s__HGM14224_sp900761905	s__HGM14224_sp900761905	Metagenomics	k__Bacteria|p__Firmicutes_G|c__SHA-98|o__DTUO25|f__HGM14224|g__HGM14224|s__HGM14224_sp900761905
k__Bacteria|p__Myxococcota	p__Myxococcota	Metagenomics	k__Bacteria|p__Myxococcota
k__Bacteria|p__Myxococcota|c__Bradymonadia	c__Bradymonadia	Metagenomics	k__Bacteria|p__Myxococcota|c__Bradymonadia
k__Bacteria|p__Myxococcota|c__Bradymonadia|o__UBA4248	o__UBA4248	Metagenomics	k__Bacteria|p__Myxococcota|c__Bradymonadia|o__UBA4248
k__Bacteria|p__Myxococcota|c__Bradymonadia|o__UBA4248|f__UBA4248	f__UBA4248	Metagenomics	k__Bacteria|p__Myxococcota|c__Bradymonadia|o__UBA4248|f__UBA4248
k__Bacteria|p__Myxococcota|c__Bradymonadia|o__UBA4248|f__UBA4248|g__UBA4248	g__UBA4248	Metagenomics	k__Bacteria|p__Myxococcota|c__Bradymonadia|o__UBA4248|f__UBA4248|g__UBA4248
k__Bacteria|p__Myxococcota|c__Bradymonadia|o__UBA4248|f__UBA4248|g__UBA4248|s__UBA4248_sp004554395	s__UBA4248_sp004554395	Metagenomics	k__Bacteria|p__Myxococcota|c__Bradymonadia|o__UBA4248|f__UBA4248|g__UBA4248|s__UBA4248_sp004554395
k__Bacteria|p__Patescibacteria	p__Patescibacteria	Metagenomics	k__Bacteria|p__Patescibacteria
k__Bacteria|p__Patescibacteria|c__Saccharimonadia	c__Saccharimonadia	Metagenomics	k__Bacteria|p__Patescibacteria|c__Saccharimonadia
k__Bacteria|p__Patescibacteria|c__Saccharimonadia|o__Saccharimonadales	o__Saccharimonadales	Metagenomics	k__Bacteria|p__Patescibacteria|c__Saccharimonadia|o__Saccharimonadales
k__Bacteria|p__Patescibacteria|c__Saccharimonadia|o__Saccharimonadales|f__Saccharimonadaceae	f__Saccharimonadaceae	Metagenomics	k__Bacteria|p__Patescibacteria|c__Saccharimonadia|o__Saccharimonadales|f__Saccharimonadaceae
k__Bacteria|p__Patescibacteria|c__Saccharimonadia|o__Saccharimonadales|f__Saccharimonadaceae|g__UBA2834	g__UBA2834	Metagenomics	k__Bacteria|p__Patescibacteria|c__Saccharimonadia|o__Saccharimonadales|f__Saccharimonadaceae|g__UBA2834
k__Bacteria|p__Patescibacteria|c__Saccharimonadia|o__Saccharimonadales|f__Saccharimonadaceae|g__UBA2834|s__UBA2834_sp004561445	s__UBA2834_sp004561445	Metagenomics	k__Bacteria|p__Patescibacteria|c__Saccharimonadia|o__Saccharimonadales|f__Saccharimonadaceae|g__UBA2834|s__UBA2834_sp004561445
k__Bacteria|p__Patescibacteria|c__Saccharimonadia|o__Saccharimonadales|f__Saccharimonadaceae|g__UMGS1907	g__UMGS1907	Metagenomics	k__Bacteria|p__Patescibacteria|c__Saccharimonadia|o__Saccharimonadales|f__Saccharimonadaceae|g__UMGS1907
k__Bacteria|p__Patescibacteria|c__Saccharimonadia|o__Saccharimonadales|f__Saccharimonadaceae|g__UMGS1907|s__UMGS1907_sp900556165	s__UMGS1907_sp900556165	Metagenomics	k__Bacteria|p__Patescibacteria|c__Saccharimonadia|o__Saccharimonadales|f__Saccharimonadaceae|g__UMGS1907|s__UMGS1907_sp900556165
k__Bacteria|p__Patescibacteria|c__Saccharimonadia|o__Saccharimonadales|f__Saccharimonadaceae|g__UMGS1907|s__UMGS1907_sp900555945	s__UMGS1907_sp900555945	Metagenomics	k__Bacteria|p__Patescibacteria|c__Saccharimonadia|o__Saccharimonadales|f__Saccharimonadaceae|g__UMGS1907|s__UMGS1907_sp900555945
k__Bacteria|p__Patescibacteria|c__Saccharimonadia|o__Saccharimonadales|f__Saccharimonadaceae|g__TM7x	g__TM7x	Metagenomics	k__Bacteria|p__Patescibacteria|c__Saccharimonadia|o__Saccharimonadales|f__Saccharimonadaceae|g__TM7x
k__Bacteria|p__Patescibacteria|c__Saccharimonadia|o__Saccharimonadales|f__Saccharimonadaceae|g__TM7x|s__TM7x_sp900556885	s__TM7x_sp900556885	Metagenomics	k__Bacteria|p__Patescibacteria|c__Saccharimonadia|o__Saccharimonadales|f__Saccharimonadaceae|g__TM7x|s__TM7x_sp900556885
k__Bacteria|p__Patescibacteria|c__Saccharimonadia|o__Saccharimonadales|f__Saccharimonadaceae|g__TM7x|s__TM7x_sp900555675	s__TM7x_sp900555675	Metagenomics	k__Bacteria|p__Patescibacteria|c__Saccharimonadia|o__Saccharimonadales|f__Saccharimonadaceae|g__TM7x|s__TM7x_sp900555675
k__Bacteria|p__Patescibacteria|c__Saccharimonadia|o__Saccharimonadales|f__Saccharimonadaceae|g__TM7x|s__TM7x_sp900557595	s__TM7x_sp900557595	Metagenomics	k__Bacteria|p__Patescibacteria|c__Saccharimonadia|o__Saccharimonadales|f__Saccharimonadaceae|g__TM7x|s__TM7x_sp900557595
k__Bacteria|p__Patescibacteria|c__Saccharimonadia|o__Saccharimonadales|f__Saccharimonadaceae|g__TM7x|s__TM7x_sp900555265	s__TM7x_sp900555265	Metagenomics	k__Bacteria|p__Patescibacteria|c__Saccharimonadia|o__Saccharimonadales|f__Saccharimonadaceae|g__TM7x|s__TM7x_sp900555265
k__Bacteria|p__Patescibacteria|c__Saccharimonadia|o__Saccharimonadales|f__Saccharimonadaceae|g__TM7x|s__TM7x_sp900555425	s__TM7x_sp900555425	Metagenomics	k__Bacteria|p__Patescibacteria|c__Saccharimonadia|o__Saccharimonadales|f__Saccharimonadaceae|g__TM7x|s__TM7x_sp900555425
k__Bacteria|p__Patescibacteria|c__Saccharimonadia|o__Saccharimonadales|f__Saccharimonadaceae|g__TM7x|s__TM7x_sp900556355	s__TM7x_sp900556355	Metagenomics	k__Bacteria|p__Patescibacteria|c__Saccharimonadia|o__Saccharimonadales|f__Saccharimonadaceae|g__TM7x|s__TM7x_sp900556355
k__Bacteria|p__Patescibacteria|c__Saccharimonadia|o__Saccharimonadales|f__Saccharimonadaceae|g__TM7x|s__TM7x_sp900555885	s__TM7x_sp900555885	Metagenomics	k__Bacteria|p__Patescibacteria|c__Saccharimonadia|o__Saccharimonadales|f__Saccharimonadaceae|g__TM7x|s__TM7x_sp900555885
k__Bacteria|p__Desulfobacterota	p__Desulfobacterota	Metagenomics	k__Bacteria|p__Desulfobacterota
k__Bacteria|p__Desulfobacterota|c__Desulfovibrionia	c__Desulfovibrionia	Metagenomics	k__Bacteria|p__Desulfobacterota|c__Desulfovibrionia
k__Bacteria|p__Desulfobacterota|c__Desulfovibrionia|o__Desulfovibrionales	o__Desulfovibrionales	Metagenomics	k__Bacteria|p__Desulfobacterota|c__Desulfovibrionia|o__Desulfovibrionales
k__Bacteria|p__Desulfobacterota|c__Desulfovibrionia|o__Desulfovibrionales|f__Desulfovibrionaceae	f__Desulfovibrionaceae	Metagenomics	k__Bacteria|p__Desulfobacterota|c__Desulfovibrionia|o__Desulfovibrionales|f__Desulfovibrionaceae
k__Bacteria|p__Desulfobacterota|c__Desulfovibrionia|o__Desulfovibrionales|f__Desulfovibrionaceae|g__Mailhella	g__Mailhella	Metagenomics	k__Bacteria|p__Desulfobacterota|c__Desulfovibrionia|o__Desulfovibrionales|f__Desulfovibrionaceae|g__Mailhella
k__Bacteria|p__Desulfobacterota|c__Desulfovibrionia|o__Desulfovibrionales|f__Desulfovibrionaceae|g__Mailhella|s__Mailhella_sp900555975	s__Mailhella_sp900555975	Metagenomics	k__Bacteria|p__Desulfobacterota|c__Desulfovibrionia|o__Desulfovibrionales|f__Desulfovibrionaceae|g__Mailhella|s__Mailhella_sp900555975
k__Bacteria|p__Desulfobacterota|c__Desulfovibrionia|o__Desulfovibrionales|f__Desulfovibrionaceae|g__Mailhella|s__Mailhella_sp900553065	s__Mailhella_sp900553065	Metagenomics	k__Bacteria|p__Desulfobacterota|c__Desulfovibrionia|o__Desulfovibrionales|f__Desulfovibrionaceae|g__Mailhella|s__Mailhella_sp900553065
k__Bacteria|p__Desulfobacterota|c__Desulfovibrionia|o__Desulfovibrionales|f__Desulfovibrionaceae|g__Mailhella|s__Mailhella_sp900541395	s__Mailhella_sp900541395	Metagenomics	k__Bacteria|p__Desulfobacterota|c__Desulfovibrionia|o__Desulfovibrionales|f__Desulfovibrionaceae|g__Mailhella|s__Mailhella_sp900541395
k__Bacteria|p__Desulfobacterota|c__Desulfovibrionia|o__Desulfovibrionales|f__Desulfovibrionaceae|g__Mailhella|s__Mailhella_sp003150275	s__Mailhella_sp003150275	Metagenomics	k__Bacteria|p__Desulfobacterota|c__Desulfovibrionia|o__Desulfovibrionales|f__Desulfovibrionaceae|g__Mailhella|s__Mailhella_sp003150275
k__Bacteria|p__Desulfobacterota|c__Desulfovibrionia|o__Desulfovibrionales|f__Desulfovibrionaceae|g__Desulfovibrio	g__Desulfovibrio	Metagenomics	k__Bacteria|p__Desulfobacterota|c__Desulfovibrionia|o__Desulfovibrionales|f__Desulfovibrionaceae|g__Desulfovibrio
k__Bacteria|p__Desulfobacterota|c__Desulfovibrionia|o__Desulfovibrionales|f__Desulfovibrionaceae|g__Desulfovibrio|s__Desulfovibrio_sp900319575	s__Desulfovibrio_sp900319575	Metagenomics	k__Bacteria|p__Desulfobacterota|c__Desulfovibrionia|o__Desulfovibrionales|f__Desulfovibrionaceae|g__Desulfovibrio|s__Desulfovibrio_sp900319575
k__Bacteria|p__Desulfobacterota|c__Desulfovibrionia|o__Desulfovibrionales|f__Desulfovibrionaceae|g__Desulfovibrio|s__Desulfovibrio_legallii	s__Desulfovibrio_legallii	Metagenomics	k__Bacteria|p__Desulfobacterota|c__Desulfovibrionia|o__Desulfovibrionales|f__Desulfovibrionaceae|g__Desulfovibrio|s__Desulfovibrio_legallii
k__Bacteria|p__Desulfobacterota|c__Desulfovibrionia|o__Desulfovibrionales|f__Desulfovibrionaceae|g__Desulfovibrio|s__Desulfovibrio_sp900546145	s__Desulfovibrio_sp900546145	Metagenomics	k__Bacteria|p__Desulfobacterota|c__Desulfovibrionia|o__Desulfovibrionales|f__Desulfovibrionaceae|g__Desulfovibrio|s__Desulfovibrio_sp900546145
k__Bacteria|p__Desulfobacterota|c__Desulfovibrionia|o__Desulfovibrionales|f__Desulfovibrionaceae|g__Desulfovibrio|s__Desulfovibrio_fairfieldensis	s__Desulfovibrio_fairfieldensis	Metagenomics	k__Bacteria|p__Desulfobacterota|c__Desulfovibrionia|o__Desulfovibrionales|f__Desulfovibrionaceae|g__Desulfovibrio|s__Desulfovibrio_fairfieldensis
k__Bacteria|p__Desulfobacterota|c__Desulfovibrionia|o__Desulfovibrionales|f__Desulfovibrionaceae|g__Desulfovibrio|s__Desulfovibrio_desulfuricans	s__Desulfovibrio_desulfuricans	Metagenomics	k__Bacteria|p__Desulfobacterota|c__Desulfovibrionia|o__Desulfovibrionales|f__Desulfovibrionaceae|g__Desulfovibrio|s__Desulfovibrio_desulfuricans
k__Bacteria|p__Desulfobacterota|c__Desulfovibrionia|o__Desulfovibrionales|f__Desulfovibrionaceae|g__Desulfovibrio|s__Desulfovibrio_piger_A	s__Desulfovibrio_piger_A	Metagenomics	k__Bacteria|p__Desulfobacterota|c__Desulfovibrionia|o__Desulfovibrionales|f__Desulfovibrionaceae|g__Desulfovibrio|s__Desulfovibrio_piger_A
k__Bacteria|p__Desulfobacterota|c__Desulfovibrionia|o__Desulfovibrionales|f__Desulfovibrionaceae|g__Desulfovibrio|s__Desulfovibrio_desulfuricans_A	s__Desulfovibrio_desulfuricans_A	Metagenomics	k__Bacteria|p__Desulfobacterota|c__Desulfovibrionia|o__Desulfovibrionales|f__Desulfovibrionaceae|g__Desulfovibrio|s__Desulfovibrio_desulfuricans_A
k__Bacteria|p__Desulfobacterota|c__Desulfovibrionia|o__Desulfovibrionales|f__Desulfovibrionaceae|g__Desulfovibrio|s__Desulfovibrio_piger	s__Desulfovibrio_piger	Metagenomics	k__Bacteria|p__Desulfobacterota|c__Desulfovibrionia|o__Desulfovibrionales|f__Desulfovibrionaceae|g__Desulfovibrio|s__Desulfovibrio_piger
k__Bacteria|p__Desulfobacterota|c__Desulfovibrionia|o__Desulfovibrionales|f__Desulfovibrionaceae|g__Desulfovibrio|s__Desulfovibrio_sp900547595	s__Desulfovibrio_sp900547595	Metagenomics	k__Bacteria|p__Desulfobacterota|c__Desulfovibrionia|o__Desulfovibrionales|f__Desulfovibrionaceae|g__Desulfovibrio|s__Desulfovibrio_sp900547595
k__Bacteria|p__Desulfobacterota|c__Desulfovibrionia|o__Desulfovibrionales|f__Desulfovibrionaceae|g__Desulfovibrio|s__Desulfovibrio_sp002159665	s__Desulfovibrio_sp002159665	Metagenomics	k__Bacteria|p__Desulfobacterota|c__Desulfovibrionia|o__Desulfovibrionales|f__Desulfovibrionaceae|g__Desulfovibrio|s__Desulfovibrio_sp002159665
k__Bacteria|p__Desulfobacterota|c__Desulfovibrionia|o__Desulfovibrionales|f__Desulfovibrionaceae|g__Desulfovibrio|s__Desulfovibrio_sp900540515	s__Desulfovibrio_sp900540515	Metagenomics	k__Bacteria|p__Desulfobacterota|c__Desulfovibrionia|o__Desulfovibrionales|f__Desulfovibrionaceae|g__Desulfovibrio|s__Desulfovibrio_sp900540515
k__Bacteria|p__Desulfobacterota|c__Desulfovibrionia|o__Desulfovibrionales|f__Desulfovibrionaceae|g__Nitratidesulfovibrio	g__Nitratidesulfovibrio	Metagenomics	k__Bacteria|p__Desulfobacterota|c__Desulfovibrionia|o__Desulfovibrionales|f__Desulfovibrionaceae|g__Nitratidesulfovibrio
k__Bacteria|p__Desulfobacterota|c__Desulfovibrionia|o__Desulfovibrionales|f__Desulfovibrionaceae|g__Nitratidesulfovibrio|s__Nitratidesulfovibrio_vulgaris	s__Nitratidesulfovibrio_vulgaris	Metagenomics	k__Bacteria|p__Desulfobacterota|c__Desulfovibrionia|o__Desulfovibrionales|f__Desulfovibrionaceae|g__Nitratidesulfovibrio|s__Nitratidesulfovibrio_vulgaris
k__Bacteria|p__Desulfobacterota|c__Desulfovibrionia|o__Desulfovibrionales|f__Desulfovibrionaceae|g__Bilophila	g__Bilophila	Metagenomics	k__Bacteria|p__Desulfobacterota|c__Desulfovibrionia|o__Desulfovibrionales|f__Desulfovibrionaceae|g__Bilophila
k__Bacteria|p__Desulfobacterota|c__Desulfovibrionia|o__Desulfovibrionales|f__Desulfovibrionaceae|g__Bilophila|s__Bilophila_sp902373525	s__Bilophila_sp902373525	Metagenomics	k__Bacteria|p__Desulfobacterota|c__Desulfovibrionia|o__Desulfovibrionales|f__Desulfovibrionaceae|g__Bilophila|s__Bilophila_sp902373525
k__Bacteria|p__Desulfobacterota|c__Desulfovibrionia|o__Desulfovibrionales|f__Desulfovibrionaceae|g__Bilophila|s__Bilophila_sp900553145	s__Bilophila_sp900553145	Metagenomics	k__Bacteria|p__Desulfobacterota|c__Desulfovibrionia|o__Desulfovibrionales|f__Desulfovibrionaceae|g__Bilophila|s__Bilophila_sp900553145
k__Bacteria|p__Desulfobacterota|c__Desulfovibrionia|o__Desulfovibrionales|f__Desulfovibrionaceae|g__Bilophila|s__Bilophila_sp900550745	s__Bilophila_sp900550745	Metagenomics	k__Bacteria|p__Desulfobacterota|c__Desulfovibrionia|o__Desulfovibrionales|f__Desulfovibrionaceae|g__Bilophila|s__Bilophila_sp900550745
k__Bacteria|p__Desulfobacterota|c__Desulfovibrionia|o__Desulfovibrionales|f__Desulfovibrionaceae|g__Bilophila|s__Bilophila_wadsworthia	s__Bilophila_wadsworthia	Metagenomics	k__Bacteria|p__Desulfobacterota|c__Desulfovibrionia|o__Desulfovibrionales|f__Desulfovibrionaceae|g__Bilophila|s__Bilophila_wadsworthia
k__Bacteria|p__Spirochaetota	p__Spirochaetota	Metagenomics	k__Bacteria|p__Spirochaetota
k__Bacteria|p__Spirochaetota|c__Brachyspirae	c__Brachyspirae	Metagenomics	k__Bacteria|p__Spirochaetota|c__Brachyspirae
k__Bacteria|p__Spirochaetota|c__Brachyspirae|o__Brachyspirales	o__Brachyspirales	Metagenomics	k__Bacteria|p__Spirochaetota|c__Brachyspirae|o__Brachyspirales
k__Bacteria|p__Spirochaetota|c__Brachyspirae|o__Brachyspirales|f__Brachyspiraceae	f__Brachyspiraceae	Metagenomics	k__Bacteria|p__Spirochaetota|c__Brachyspirae|o__Brachyspirales|f__Brachyspiraceae
k__Bacteria|p__Spirochaetota|c__Brachyspirae|o__Brachyspirales|f__Brachyspiraceae|g__Brachyspira	g__Brachyspira	Metagenomics	k__Bacteria|p__Spirochaetota|c__Brachyspirae|o__Brachyspirales|f__Brachyspiraceae|g__Brachyspira
k__Bacteria|p__Spirochaetota|c__Brachyspirae|o__Brachyspirales|f__Brachyspiraceae|g__Brachyspira|s__Brachyspira_aalborgi	s__Brachyspira_aalborgi	Metagenomics	k__Bacteria|p__Spirochaetota|c__Brachyspirae|o__Brachyspirales|f__Brachyspiraceae|g__Brachyspira|s__Brachyspira_aalborgi
k__Bacteria|p__Spirochaetota|c__Brachyspirae|o__Brachyspirales|f__Brachyspiraceae|g__Brachyspira|s__Brachyspira_pilosicoli	s__Brachyspira_pilosicoli	Metagenomics	k__Bacteria|p__Spirochaetota|c__Brachyspirae|o__Brachyspirales|f__Brachyspiraceae|g__Brachyspira|s__Brachyspira_pilosicoli
k__Bacteria|p__Spirochaetota|c__Spirochaetia	c__Spirochaetia	Metagenomics	k__Bacteria|p__Spirochaetota|c__Spirochaetia
k__Bacteria|p__Spirochaetota|c__Spirochaetia|o__Treponematales	o__Treponematales	Metagenomics	k__Bacteria|p__Spirochaetota|c__Spirochaetia|o__Treponematales
k__Bacteria|p__Spirochaetota|c__Spirochaetia|o__Treponematales|f__Treponemataceae	f__Treponemataceae	Metagenomics	k__Bacteria|p__Spirochaetota|c__Spirochaetia|o__Treponematales|f__Treponemataceae
k__Bacteria|p__Spirochaetota|c__Spirochaetia|o__Treponematales|f__Treponemataceae|g__Treponema_D	g__Treponema_D	Metagenomics	k__Bacteria|p__Spirochaetota|c__Spirochaetia|o__Treponematales|f__Treponemataceae|g__Treponema_D
k__Bacteria|p__Spirochaetota|c__Spirochaetia|o__Treponematales|f__Treponemataceae|g__Treponema_D|s__Treponema_D_sp900770075	s__Treponema_D_sp900770075	Metagenomics	k__Bacteria|p__Spirochaetota|c__Spirochaetia|o__Treponematales|f__Treponemataceae|g__Treponema_D|s__Treponema_D_sp900770075
k__Bacteria|p__Spirochaetota|c__Spirochaetia|o__Treponematales|f__Treponemataceae|g__Treponema_D|s__Treponema_D_sp900769325	s__Treponema_D_sp900769325	Metagenomics	k__Bacteria|p__Spirochaetota|c__Spirochaetia|o__Treponematales|f__Treponemataceae|g__Treponema_D|s__Treponema_D_sp900769325
k__Bacteria|p__Spirochaetota|c__Spirochaetia|o__Treponematales|f__Treponemataceae|g__Treponema_D|s__Treponema_D_succinifaciens	s__Treponema_D_succinifaciens	Metagenomics	k__Bacteria|p__Spirochaetota|c__Spirochaetia|o__Treponematales|f__Treponemataceae|g__Treponema_D|s__Treponema_D_succinifaciens
k__Bacteria|p__Spirochaetota|c__Spirochaetia|o__Treponematales|f__Treponemataceae|g__Treponema_D|s__Treponema_D_sp002478955	s__Treponema_D_sp002478955	Metagenomics	k__Bacteria|p__Spirochaetota|c__Spirochaetia|o__Treponematales|f__Treponemataceae|g__Treponema_D|s__Treponema_D_sp002478955
k__Bacteria|p__Spirochaetota|c__Spirochaetia|o__Treponematales|f__Treponemataceae|g__Treponema_D|s__Treponema_D_sp900767955	s__Treponema_D_sp900767955	Metagenomics	k__Bacteria|p__Spirochaetota|c__Spirochaetia|o__Treponematales|f__Treponemataceae|g__Treponema_D|s__Treponema_D_sp900767955
k__Bacteria|p__Spirochaetota|c__Spirochaetia|o__Treponematales|f__Treponemataceae|g__Treponema_D|s__Treponema_D_sp002449305	s__Treponema_D_sp002449305	Metagenomics	k__Bacteria|p__Spirochaetota|c__Spirochaetia|o__Treponematales|f__Treponemataceae|g__Treponema_D|s__Treponema_D_sp002449305
k__Bacteria|p__Spirochaetota|c__Spirochaetia|o__Treponematales|f__Treponemataceae|g__Treponema_D|s__Treponema_D_sp900541945	s__Treponema_D_sp900541945	Metagenomics	k__Bacteria|p__Spirochaetota|c__Spirochaetia|o__Treponematales|f__Treponemataceae|g__Treponema_D|s__Treponema_D_sp900541945
k__Bacteria|p__Spirochaetota|c__Spirochaetia|o__Treponematales|f__Treponemataceae|g__Treponema_D|s__Treponema_D_berlinense	s__Treponema_D_berlinense	Metagenomics	k__Bacteria|p__Spirochaetota|c__Spirochaetia|o__Treponematales|f__Treponemataceae|g__Treponema_D|s__Treponema_D_berlinense
k__Bacteria|p__Spirochaetota|c__Spirochaetia|o__Treponematales|f__Treponemataceae|g__Treponema_D|s__Treponema_D_sp900769985	s__Treponema_D_sp900769985	Metagenomics	k__Bacteria|p__Spirochaetota|c__Spirochaetia|o__Treponematales|f__Treponemataceae|g__Treponema_D|s__Treponema_D_sp900769985
k__Bacteria|p__Spirochaetota|c__Spirochaetia|o__Treponematales|f__Treponemataceae|g__Treponema_D|s__Treponema_D_sp900769975	s__Treponema_D_sp900769975	Metagenomics	k__Bacteria|p__Spirochaetota|c__Spirochaetia|o__Treponematales|f__Treponemataceae|g__Treponema_D|s__Treponema_D_sp900769975
k__Bacteria|p__Spirochaetota|c__Spirochaetia|o__Treponematales|f__Treponemataceae|g__Treponema_D|s__Treponema_D_sp900541995	s__Treponema_D_sp900541995	Metagenomics	k__Bacteria|p__Spirochaetota|c__Spirochaetia|o__Treponematales|f__Treponemataceae|g__Treponema_D|s__Treponema_D_sp900541995
k__Bacteria|p__Spirochaetota|c__Spirochaetia|o__Sphaerochaetales	o__Sphaerochaetales	Metagenomics	k__Bacteria|p__Spirochaetota|c__Spirochaetia|o__Sphaerochaetales
k__Bacteria|p__Spirochaetota|c__Spirochaetia|o__Sphaerochaetales|f__Sphaerochaetaceae	f__Sphaerochaetaceae	Metagenomics	k__Bacteria|p__Spirochaetota|c__Spirochaetia|o__Sphaerochaetales|f__Sphaerochaetaceae
k__Bacteria|p__Spirochaetota|c__Spirochaetia|o__Sphaerochaetales|f__Sphaerochaetaceae|g__UBA9732	g__UBA9732	Metagenomics	k__Bacteria|p__Spirochaetota|c__Spirochaetia|o__Sphaerochaetales|f__Sphaerochaetaceae|g__UBA9732
k__Bacteria|p__Spirochaetota|c__Spirochaetia|o__Sphaerochaetales|f__Sphaerochaetaceae|g__UBA9732|s__UBA9732_sp001940825	s__UBA9732_sp001940825	Metagenomics	k__Bacteria|p__Spirochaetota|c__Spirochaetia|o__Sphaerochaetales|f__Sphaerochaetaceae|g__UBA9732|s__UBA9732_sp001940825
k__Bacteria|p__Spirochaetota|c__Spirochaetia|o__Sphaerochaetales|f__Sphaerochaetaceae|g__Spiro-01	g__Spiro-01	Metagenomics	k__Bacteria|p__Spirochaetota|c__Spirochaetia|o__Sphaerochaetales|f__Sphaerochaetaceae|g__Spiro-01
k__Bacteria|p__Spirochaetota|c__Spirochaetia|o__Sphaerochaetales|f__Sphaerochaetaceae|g__Spiro-01|s__Spiro-01_sp900769955	s__Spiro-01_sp900769955	Metagenomics	k__Bacteria|p__Spirochaetota|c__Spirochaetia|o__Sphaerochaetales|f__Sphaerochaetaceae|g__Spiro-01|s__Spiro-01_sp900769955
k__Bacteria|p__Spirochaetota|c__Spirochaetia|o__Sphaerochaetales|f__Sphaerochaetaceae|g__RUG023	g__RUG023	Metagenomics	k__Bacteria|p__Spirochaetota|c__Spirochaetia|o__Sphaerochaetales|f__Sphaerochaetaceae|g__RUG023
k__Bacteria|p__Spirochaetota|c__Spirochaetia|o__Sphaerochaetales|f__Sphaerochaetaceae|g__RUG023|s__RUG023_sp900315435	s__RUG023_sp900315435	Metagenomics	k__Bacteria|p__Spirochaetota|c__Spirochaetia|o__Sphaerochaetales|f__Sphaerochaetaceae|g__RUG023|s__RUG023_sp900315435
k__Bacteria|p__Eremiobacterota	p__Eremiobacterota	Metagenomics	k__Bacteria|p__Eremiobacterota
k__Bacteria|p__Eremiobacterota|c__Xenobia	c__Xenobia	Metagenomics	k__Bacteria|p__Eremiobacterota|c__Xenobia
k__Bacteria|p__Eremiobacterota|c__Xenobia|o__Xenobiales	o__Xenobiales	Metagenomics	k__Bacteria|p__Eremiobacterota|c__Xenobia|o__Xenobiales
k__Bacteria|p__Eremiobacterota|c__Xenobia|o__Xenobiales|f__Xenobiaceae	f__Xenobiaceae	Metagenomics	k__Bacteria|p__Eremiobacterota|c__Xenobia|o__Xenobiales|f__Xenobiaceae
k__Bacteria|p__Eremiobacterota|c__Xenobia|o__Xenobiales|f__Xenobiaceae|g__Bruticola	g__Bruticola	Metagenomics	k__Bacteria|p__Eremiobacterota|c__Xenobia|o__Xenobiales|f__Xenobiaceae|g__Bruticola
k__Bacteria|p__Eremiobacterota|c__Xenobia|o__Xenobiales|f__Xenobiaceae|g__Bruticola|s__Bruticola_sp900772775	s__Bruticola_sp900772775	Metagenomics	k__Bacteria|p__Eremiobacterota|c__Xenobia|o__Xenobiales|f__Xenobiaceae|g__Bruticola|s__Bruticola_sp900772775
k__Bacteria|p__Eremiobacterota|c__Xenobia|o__Xenobiales|f__Xenobiaceae|g__Bruticola|s__Bruticola_sp004554425	s__Bruticola_sp004554425	Metagenomics	k__Bacteria|p__Eremiobacterota|c__Xenobia|o__Xenobiales|f__Xenobiaceae|g__Bruticola|s__Bruticola_sp004554425
k__Bacteria|p__Verrucomicrobiota	p__Verrucomicrobiota	Metagenomics	k__Bacteria|p__Verrucomicrobiota
k__Bacteria|p__Verrucomicrobiota|c__Kiritimatiellae	c__Kiritimatiellae	Metagenomics	k__Bacteria|p__Verrucomicrobiota|c__Kiritimatiellae
k__Bacteria|p__Verrucomicrobiota|c__Kiritimatiellae|o__RFP12	o__RFP12	Metagenomics	k__Bacteria|p__Verrucomicrobiota|c__Kiritimatiellae|o__RFP12
k__Bacteria|p__Verrucomicrobiota|c__Kiritimatiellae|o__RFP12|f__UBA1067	f__UBA1067	Metagenomics	k__Bacteria|p__Verrucomicrobiota|c__Kiritimatiellae|o__RFP12|f__UBA1067
k__Bacteria|p__Verrucomicrobiota|c__Kiritimatiellae|o__RFP12|f__UBA1067|g__UBA1067	g__UBA1067	Metagenomics	k__Bacteria|p__Verrucomicrobiota|c__Kiritimatiellae|o__RFP12|f__UBA1067|g__UBA1067
k__Bacteria|p__Verrucomicrobiota|c__Kiritimatiellae|o__RFP12|f__UBA1067|g__UBA1067|s__UBA1067_sp900767325	s__UBA1067_sp900767325	Metagenomics	k__Bacteria|p__Verrucomicrobiota|c__Kiritimatiellae|o__RFP12|f__UBA1067|g__UBA1067|s__UBA1067_sp900767325
k__Bacteria|p__Verrucomicrobiota|c__Kiritimatiellae|o__RFP12|f__UBA1067|g__W1P29-020	g__W1P29-020	Metagenomics	k__Bacteria|p__Verrucomicrobiota|c__Kiritimatiellae|o__RFP12|f__UBA1067|g__W1P29-020
k__Bacteria|p__Verrucomicrobiota|c__Kiritimatiellae|o__RFP12|f__UBA1067|g__W1P29-020|s__W1P29-020_sp900771325	s__W1P29-020_sp900771325	Metagenomics	k__Bacteria|p__Verrucomicrobiota|c__Kiritimatiellae|o__RFP12|f__UBA1067|g__W1P29-020|s__W1P29-020_sp900771325
k__Bacteria|p__Verrucomicrobiota|c__Kiritimatiellae|o__RFP12|f__UBA1067|g__RUG572	g__RUG572	Metagenomics	k__Bacteria|p__Verrucomicrobiota|c__Kiritimatiellae|o__RFP12|f__UBA1067|g__RUG572
k__Bacteria|p__Verrucomicrobiota|c__Kiritimatiellae|o__RFP12|f__UBA1067|g__RUG572|s__RUG572_sp900547945	s__RUG572_sp900547945	Metagenomics	k__Bacteria|p__Verrucomicrobiota|c__Kiritimatiellae|o__RFP12|f__UBA1067|g__RUG572|s__RUG572_sp900547945
k__Bacteria|p__Verrucomicrobiota|c__Kiritimatiellae|o__RFP12|f__UBA1067|g__RUG572|s__RUG572_sp900771305	s__RUG572_sp900771305	Metagenomics	k__Bacteria|p__Verrucomicrobiota|c__Kiritimatiellae|o__RFP12|f__UBA1067|g__RUG572|s__RUG572_sp900771305
k__Bacteria|p__Verrucomicrobiota|c__Lentisphaeria	c__Lentisphaeria	Metagenomics	k__Bacteria|p__Verrucomicrobiota|c__Lentisphaeria
k__Bacteria|p__Verrucomicrobiota|c__Lentisphaeria|o__UBA1407	o__UBA1407	Metagenomics	k__Bacteria|p__Verrucomicrobiota|c__Lentisphaeria|o__UBA1407
k__Bacteria|p__Verrucomicrobiota|c__Lentisphaeria|o__UBA1407|f__UBA1407	f__UBA1407	Metagenomics	k__Bacteria|p__Verrucomicrobiota|c__Lentisphaeria|o__UBA1407|f__UBA1407
k__Bacteria|p__Verrucomicrobiota|c__Lentisphaeria|o__UBA1407|f__UBA1407|g__UBA1724	g__UBA1724	Metagenomics	k__Bacteria|p__Verrucomicrobiota|c__Lentisphaeria|o__UBA1407|f__UBA1407|g__UBA1724
k__Bacteria|p__Verrucomicrobiota|c__Lentisphaeria|o__UBA1407|f__UBA1407|g__UBA1724|s__UBA1724_sp900548225	s__UBA1724_sp900548225	Metagenomics	k__Bacteria|p__Verrucomicrobiota|c__Lentisphaeria|o__UBA1407|f__UBA1407|g__UBA1724|s__UBA1724_sp900548225
k__Bacteria|p__Verrucomicrobiota|c__Lentisphaeria|o__UBA1407|f__UBA1407|g__UBA1724|s__UBA1724_sp900771165	s__UBA1724_sp900771165	Metagenomics	k__Bacteria|p__Verrucomicrobiota|c__Lentisphaeria|o__UBA1407|f__UBA1407|g__UBA1724|s__UBA1724_sp900771165
k__Bacteria|p__Verrucomicrobiota|c__Lentisphaeria|o__UBA1407|f__UBA1407|g__CAAGGB01	g__CAAGGB01	Metagenomics	k__Bacteria|p__Verrucomicrobiota|c__Lentisphaeria|o__UBA1407|f__UBA1407|g__CAAGGB01
k__Bacteria|p__Verrucomicrobiota|c__Lentisphaeria|o__UBA1407|f__UBA1407|g__CAAGGB01|s__CAAGGB01_sp900769285	s__CAAGGB01_sp900769285	Metagenomics	k__Bacteria|p__Verrucomicrobiota|c__Lentisphaeria|o__UBA1407|f__UBA1407|g__CAAGGB01|s__CAAGGB01_sp900769285
k__Bacteria|p__Verrucomicrobiota|c__Lentisphaeria|o__Victivallales	o__Victivallales	Metagenomics	k__Bacteria|p__Verrucomicrobiota|c__Lentisphaeria|o__Victivallales
k__Bacteria|p__Verrucomicrobiota|c__Lentisphaeria|o__Victivallales|f__Victivallaceae	f__Victivallaceae	Metagenomics	k__Bacteria|p__Verrucomicrobiota|c__Lentisphaeria|o__Victivallales|f__Victivallaceae
k__Bacteria|p__Verrucomicrobiota|c__Lentisphaeria|o__Victivallales|f__Victivallaceae|g__UMGS1518	g__UMGS1518	Metagenomics	k__Bacteria|p__Verrucomicrobiota|c__Lentisphaeria|o__Victivallales|f__Victivallaceae|g__UMGS1518
k__Bacteria|p__Verrucomicrobiota|c__Lentisphaeria|o__Victivallales|f__Victivallaceae|g__UMGS1518|s__UMGS1518_sp900552575	s__UMGS1518_sp900552575	Metagenomics	k__Bacteria|p__Verrucomicrobiota|c__Lentisphaeria|o__Victivallales|f__Victivallaceae|g__UMGS1518|s__UMGS1518_sp900552575
k__Bacteria|p__Verrucomicrobiota|c__Lentisphaeria|o__Victivallales|f__Victivallaceae|g__CAAGED01	g__CAAGED01	Metagenomics	k__Bacteria|p__Verrucomicrobiota|c__Lentisphaeria|o__Victivallales|f__Victivallaceae|g__CAAGED01
k__Bacteria|p__Verrucomicrobiota|c__Lentisphaeria|o__Victivallales|f__Victivallaceae|g__CAAGED01|s__CAAGED01_sp900768505	s__CAAGED01_sp900768505	Metagenomics	k__Bacteria|p__Verrucomicrobiota|c__Lentisphaeria|o__Victivallales|f__Victivallaceae|g__CAAGED01|s__CAAGED01_sp900768505
k__Bacteria|p__Verrucomicrobiota|c__Lentisphaeria|o__Victivallales|f__Victivallaceae|g__Victivallis	g__Victivallis	Metagenomics	k__Bacteria|p__Verrucomicrobiota|c__Lentisphaeria|o__Victivallales|f__Victivallaceae|g__Victivallis
k__Bacteria|p__Verrucomicrobiota|c__Lentisphaeria|o__Victivallales|f__Victivallaceae|g__Victivallis|s__Victivallis_sp900550905	s__Victivallis_sp900550905	Metagenomics	k__Bacteria|p__Verrucomicrobiota|c__Lentisphaeria|o__Victivallales|f__Victivallaceae|g__Victivallis|s__Victivallis_sp900550905
k__Bacteria|p__Verrucomicrobiota|c__Lentisphaeria|o__Victivallales|f__Victivallaceae|g__Victivallis|s__Victivallis_sp002998355	s__Victivallis_sp002998355	Metagenomics	k__Bacteria|p__Verrucomicrobiota|c__Lentisphaeria|o__Victivallales|f__Victivallaceae|g__Victivallis|s__Victivallis_sp002998355
k__Bacteria|p__Verrucomicrobiota|c__Lentisphaeria|o__Victivallales|f__Victivallaceae|g__Victivallis|s__Victivallis_sp900761715	s__Victivallis_sp900761715	Metagenomics	k__Bacteria|p__Verrucomicrobiota|c__Lentisphaeria|o__Victivallales|f__Victivallaceae|g__Victivallis|s__Victivallis_sp900761715
k__Bacteria|p__Verrucomicrobiota|c__Lentisphaeria|o__Victivallales|f__Victivallaceae|g__Victivallis|s__Victivallis_sp900768515	s__Victivallis_sp900768515	Metagenomics	k__Bacteria|p__Verrucomicrobiota|c__Lentisphaeria|o__Victivallales|f__Victivallaceae|g__Victivallis|s__Victivallis_sp900768515
k__Bacteria|p__Verrucomicrobiota|c__Lentisphaeria|o__Victivallales|f__Victivallaceae|g__Victivallis|s__Victivallis_vadensis	s__Victivallis_vadensis	Metagenomics	k__Bacteria|p__Verrucomicrobiota|c__Lentisphaeria|o__Victivallales|f__Victivallaceae|g__Victivallis|s__Victivallis_vadensis
k__Bacteria|p__Verrucomicrobiota|c__Lentisphaeria|o__Victivallales|f__Victivallaceae|g__Victivallis|s__Victivallis_sp900551245	s__Victivallis_sp900551245	Metagenomics	k__Bacteria|p__Verrucomicrobiota|c__Lentisphaeria|o__Victivallales|f__Victivallaceae|g__Victivallis|s__Victivallis_sp900551245
k__Bacteria|p__Verrucomicrobiota|c__Lentisphaeria|o__Victivallales|f__UBA1829	f__UBA1829	Metagenomics	k__Bacteria|p__Verrucomicrobiota|c__Lentisphaeria|o__Victivallales|f__UBA1829
k__Bacteria|p__Verrucomicrobiota|c__Lentisphaeria|o__Victivallales|f__UBA1829|g__UBA11452	g__UBA11452	Metagenomics	k__Bacteria|p__Verrucomicrobiota|c__Lentisphaeria|o__Victivallales|f__UBA1829|g__UBA11452
k__Bacteria|p__Verrucomicrobiota|c__Lentisphaeria|o__Victivallales|f__UBA1829|g__UBA11452|s__UBA11452_sp003526375	s__UBA11452_sp003526375	Metagenomics	k__Bacteria|p__Verrucomicrobiota|c__Lentisphaeria|o__Victivallales|f__UBA1829|g__UBA11452|s__UBA11452_sp003526375
k__Bacteria|p__Verrucomicrobiota|c__Lentisphaeria|o__Victivallales|f__UBA1829|g__UBA1829	g__UBA1829	Metagenomics	k__Bacteria|p__Verrucomicrobiota|c__Lentisphaeria|o__Victivallales|f__UBA1829|g__UBA1829
k__Bacteria|p__Verrucomicrobiota|c__Lentisphaeria|o__Victivallales|f__UBA1829|g__UBA1829|s__UBA1829_sp900548385	s__UBA1829_sp900548385	Metagenomics	k__Bacteria|p__Verrucomicrobiota|c__Lentisphaeria|o__Victivallales|f__UBA1829|g__UBA1829|s__UBA1829_sp900548385
k__Bacteria|p__Verrucomicrobiota|c__Lentisphaeria|o__Victivallales|f__UBA1829|g__UBA1829|s__UBA1829_sp002338895	s__UBA1829_sp002338895	Metagenomics	k__Bacteria|p__Verrucomicrobiota|c__Lentisphaeria|o__Victivallales|f__UBA1829|g__UBA1829|s__UBA1829_sp002338895
k__Bacteria|p__Verrucomicrobiota|c__Lentisphaeria|o__Victivallales|f__UBA1829|g__UBA1829|s__UBA1829_sp900549045	s__UBA1829_sp900549045	Metagenomics	k__Bacteria|p__Verrucomicrobiota|c__Lentisphaeria|o__Victivallales|f__UBA1829|g__UBA1829|s__UBA1829_sp900549045
k__Bacteria|p__Verrucomicrobiota|c__Lentisphaeria|o__Victivallales|f__UBA1829|g__UBA1829|s__UBA1829_sp900549415	s__UBA1829_sp900549415	Metagenomics	k__Bacteria|p__Verrucomicrobiota|c__Lentisphaeria|o__Victivallales|f__UBA1829|g__UBA1829|s__UBA1829_sp900549415
k__Bacteria|p__Verrucomicrobiota|c__Lentisphaeria|o__Victivallales|f__UBA1829|g__UBA1829|s__UBA1829_sp900760615	s__UBA1829_sp900760615	Metagenomics	k__Bacteria|p__Verrucomicrobiota|c__Lentisphaeria|o__Victivallales|f__UBA1829|g__UBA1829|s__UBA1829_sp900760615
k__Bacteria|p__Verrucomicrobiota|c__Verrucomicrobiae	c__Verrucomicrobiae	Metagenomics	k__Bacteria|p__Verrucomicrobiota|c__Verrucomicrobiae
k__Bacteria|p__Verrucomicrobiota|c__Verrucomicrobiae|o__Opitutales	o__Opitutales	Metagenomics	k__Bacteria|p__Verrucomicrobiota|c__Verrucomicrobiae|o__Opitutales
k__Bacteria|p__Verrucomicrobiota|c__Verrucomicrobiae|o__Opitutales|f__UBA953	f__UBA953	Metagenomics	k__Bacteria|p__Verrucomicrobiota|c__Verrucomicrobiae|o__Opitutales|f__UBA953
k__Bacteria|p__Verrucomicrobiota|c__Verrucomicrobiae|o__Opitutales|f__UBA953|g__W0P29-029	g__W0P29-029	Metagenomics	k__Bacteria|p__Verrucomicrobiota|c__Verrucomicrobiae|o__Opitutales|f__UBA953|g__W0P29-029
k__Bacteria|p__Verrucomicrobiota|c__Verrucomicrobiae|o__Opitutales|f__UBA953|g__W0P29-029|s__W0P29-029_sp004558035	s__W0P29-029_sp004558035	Metagenomics	k__Bacteria|p__Verrucomicrobiota|c__Verrucomicrobiae|o__Opitutales|f__UBA953|g__W0P29-029|s__W0P29-029_sp004558035
k__Bacteria|p__Verrucomicrobiota|c__Verrucomicrobiae|o__Opitutales|f__CAG-312	f__CAG-312	Metagenomics	k__Bacteria|p__Verrucomicrobiota|c__Verrucomicrobiae|o__Opitutales|f__CAG-312
k__Bacteria|p__Verrucomicrobiota|c__Verrucomicrobiae|o__Opitutales|f__CAG-312|g__CAG-312	g__CAG-312	Metagenomics	k__Bacteria|p__Verrucomicrobiota|c__Verrucomicrobiae|o__Opitutales|f__CAG-312|g__CAG-312
k__Bacteria|p__Verrucomicrobiota|c__Verrucomicrobiae|o__Opitutales|f__CAG-312|g__CAG-312|s__CAG-312_sp001917305	s__CAG-312_sp001917305	Metagenomics	k__Bacteria|p__Verrucomicrobiota|c__Verrucomicrobiae|o__Opitutales|f__CAG-312|g__CAG-312|s__CAG-312_sp001917305
k__Bacteria|p__Verrucomicrobiota|c__Verrucomicrobiae|o__Opitutales|f__CAG-312|g__CAG-312|s__CAG-312_sp900545705	s__CAG-312_sp900545705	Metagenomics	k__Bacteria|p__Verrucomicrobiota|c__Verrucomicrobiae|o__Opitutales|f__CAG-312|g__CAG-312|s__CAG-312_sp900545705
k__Bacteria|p__Verrucomicrobiota|c__Verrucomicrobiae|o__Opitutales|f__CAG-312|g__CAG-312|s__CAG-312_sp900545715	s__CAG-312_sp900545715	Metagenomics	k__Bacteria|p__Verrucomicrobiota|c__Verrucomicrobiae|o__Opitutales|f__CAG-312|g__CAG-312|s__CAG-312_sp900545715
k__Bacteria|p__Verrucomicrobiota|c__Verrucomicrobiae|o__Opitutales|f__CAG-312|g__CAG-312|s__CAG-312_sp900548275	s__CAG-312_sp900548275	Metagenomics	k__Bacteria|p__Verrucomicrobiota|c__Verrucomicrobiae|o__Opitutales|f__CAG-312|g__CAG-312|s__CAG-312_sp900548275
k__Bacteria|p__Verrucomicrobiota|c__Verrucomicrobiae|o__Opitutales|f__CAG-312|g__CAG-312|s__CAG-312_sp000438015	s__CAG-312_sp000438015	Metagenomics	k__Bacteria|p__Verrucomicrobiota|c__Verrucomicrobiae|o__Opitutales|f__CAG-312|g__CAG-312|s__CAG-312_sp000438015
k__Bacteria|p__Verrucomicrobiota|c__Verrucomicrobiae|o__Opitutales|f__CAG-312|g__CAG-312|s__CAG-312_sp002405555	s__CAG-312_sp002405555	Metagenomics	k__Bacteria|p__Verrucomicrobiota|c__Verrucomicrobiae|o__Opitutales|f__CAG-312|g__CAG-312|s__CAG-312_sp002405555
k__Bacteria|p__Verrucomicrobiota|c__Verrucomicrobiae|o__Opitutales|f__CAG-312|g__CAG-312|s__CAG-312_sp900760665	s__CAG-312_sp900760665	Metagenomics	k__Bacteria|p__Verrucomicrobiota|c__Verrucomicrobiae|o__Opitutales|f__CAG-312|g__CAG-312|s__CAG-312_sp900760665
k__Bacteria|p__Verrucomicrobiota|c__Verrucomicrobiae|o__Opitutales|f__CAG-312|g__CAG-312|s__CAG-312_sp900760055	s__CAG-312_sp900760055	Metagenomics	k__Bacteria|p__Verrucomicrobiota|c__Verrucomicrobiae|o__Opitutales|f__CAG-312|g__CAG-312|s__CAG-312_sp900760055
k__Bacteria|p__Verrucomicrobiota|c__Verrucomicrobiae|o__Opitutales|f__CAG-312|g__CAG-312|s__CAG-312_sp900546565	s__CAG-312_sp900546565	Metagenomics	k__Bacteria|p__Verrucomicrobiota|c__Verrucomicrobiae|o__Opitutales|f__CAG-312|g__CAG-312|s__CAG-312_sp900546565
k__Bacteria|p__Verrucomicrobiota|c__Verrucomicrobiae|o__Opitutales|f__CAG-312|g__CAG-312|s__CAG-312_sp002437405	s__CAG-312_sp002437405	Metagenomics	k__Bacteria|p__Verrucomicrobiota|c__Verrucomicrobiae|o__Opitutales|f__CAG-312|g__CAG-312|s__CAG-312_sp002437405
k__Bacteria|p__Verrucomicrobiota|c__Verrucomicrobiae|o__Opitutales|f__CAG-312|g__UMGS1490	g__UMGS1490	Metagenomics	k__Bacteria|p__Verrucomicrobiota|c__Verrucomicrobiae|o__Opitutales|f__CAG-312|g__UMGS1490
k__Bacteria|p__Verrucomicrobiota|c__Verrucomicrobiae|o__Opitutales|f__CAG-312|g__UMGS1490|s__UMGS1490_sp900548185	s__UMGS1490_sp900548185	Metagenomics	k__Bacteria|p__Verrucomicrobiota|c__Verrucomicrobiae|o__Opitutales|f__CAG-312|g__UMGS1490|s__UMGS1490_sp900548185
k__Bacteria|p__Verrucomicrobiota|c__Verrucomicrobiae|o__Opitutales|f__CAG-312|g__UMGS1490|s__UMGS1490_sp900552245	s__UMGS1490_sp900552245	Metagenomics	k__Bacteria|p__Verrucomicrobiota|c__Verrucomicrobiae|o__Opitutales|f__CAG-312|g__UMGS1490|s__UMGS1490_sp900552245
k__Bacteria|p__Verrucomicrobiota|c__Verrucomicrobiae|o__Opitutales|f__CAG-312|g__UMGS1490|s__UMGS1490_sp900547395	s__UMGS1490_sp900547395	Metagenomics	k__Bacteria|p__Verrucomicrobiota|c__Verrucomicrobiae|o__Opitutales|f__CAG-312|g__UMGS1490|s__UMGS1490_sp900547395
k__Bacteria|p__Verrucomicrobiota|c__Verrucomicrobiae|o__Verrucomicrobiales	o__Verrucomicrobiales	Metagenomics	k__Bacteria|p__Verrucomicrobiota|c__Verrucomicrobiae|o__Verrucomicrobiales
k__Bacteria|p__Verrucomicrobiota|c__Verrucomicrobiae|o__Verrucomicrobiales|f__Akkermansiaceae	f__Akkermansiaceae	Metagenomics	k__Bacteria|p__Verrucomicrobiota|c__Verrucomicrobiae|o__Verrucomicrobiales|f__Akkermansiaceae
k__Bacteria|p__Verrucomicrobiota|c__Verrucomicrobiae|o__Verrucomicrobiales|f__Akkermansiaceae|g__Akkermansia	g__Akkermansia	Metagenomics	k__Bacteria|p__Verrucomicrobiota|c__Verrucomicrobiae|o__Verrucomicrobiales|f__Akkermansiaceae|g__Akkermansia
k__Bacteria|p__Verrucomicrobiota|c__Verrucomicrobiae|o__Verrucomicrobiales|f__Akkermansiaceae|g__Akkermansia|s__Akkermansia_sp900548895	s__Akkermansia_sp900548895	Metagenomics	k__Bacteria|p__Verrucomicrobiota|c__Verrucomicrobiae|o__Verrucomicrobiales|f__Akkermansiaceae|g__Akkermansia|s__Akkermansia_sp900548895
k__Bacteria|p__Verrucomicrobiota|c__Verrucomicrobiae|o__Verrucomicrobiales|f__Akkermansiaceae|g__Akkermansia|s__Akkermansia_muciniphila_C	s__Akkermansia_muciniphila_C	Metagenomics	k__Bacteria|p__Verrucomicrobiota|c__Verrucomicrobiae|o__Verrucomicrobiales|f__Akkermansiaceae|g__Akkermansia|s__Akkermansia_muciniphila_C
k__Bacteria|p__Verrucomicrobiota|c__Verrucomicrobiae|o__Verrucomicrobiales|f__Akkermansiaceae|g__Akkermansia|s__Akkermansia_muciniphila_B	s__Akkermansia_muciniphila_B	Metagenomics	k__Bacteria|p__Verrucomicrobiota|c__Verrucomicrobiae|o__Verrucomicrobiales|f__Akkermansiaceae|g__Akkermansia|s__Akkermansia_muciniphila_B
k__Bacteria|p__Verrucomicrobiota|c__Verrucomicrobiae|o__Verrucomicrobiales|f__Akkermansiaceae|g__Akkermansia|s__Akkermansia_sp001580195	s__Akkermansia_sp001580195	Metagenomics	k__Bacteria|p__Verrucomicrobiota|c__Verrucomicrobiae|o__Verrucomicrobiales|f__Akkermansiaceae|g__Akkermansia|s__Akkermansia_sp001580195
k__Bacteria|p__Verrucomicrobiota|c__Verrucomicrobiae|o__Verrucomicrobiales|f__Akkermansiaceae|g__Akkermansia|s__Akkermansia_sp900766865	s__Akkermansia_sp900766865	Metagenomics	k__Bacteria|p__Verrucomicrobiota|c__Verrucomicrobiae|o__Verrucomicrobiales|f__Akkermansiaceae|g__Akkermansia|s__Akkermansia_sp900766865
k__Bacteria|p__Verrucomicrobiota|c__Verrucomicrobiae|o__Verrucomicrobiales|f__Akkermansiaceae|g__Akkermansia|s__Akkermansia_muciniphila_A	s__Akkermansia_muciniphila_A	Metagenomics	k__Bacteria|p__Verrucomicrobiota|c__Verrucomicrobiae|o__Verrucomicrobiales|f__Akkermansiaceae|g__Akkermansia|s__Akkermansia_muciniphila_A
k__Bacteria|p__Verrucomicrobiota|c__Verrucomicrobiae|o__Verrucomicrobiales|f__Akkermansiaceae|g__Akkermansia|s__Akkermansia_muciniphila	s__Akkermansia_muciniphila	Metagenomics	k__Bacteria|p__Verrucomicrobiota|c__Verrucomicrobiae|o__Verrucomicrobiales|f__Akkermansiaceae|g__Akkermansia|s__Akkermansia_muciniphila
k__Bacteria|p__Verrucomicrobiota|c__Verrucomicrobiae|o__Verrucomicrobiales|f__Akkermansiaceae|g__Akkermansia|s__Akkermansia_sp004167605	s__Akkermansia_sp004167605	Metagenomics	k__Bacteria|p__Verrucomicrobiota|c__Verrucomicrobiae|o__Verrucomicrobiales|f__Akkermansiaceae|g__Akkermansia|s__Akkermansia_sp004167605
k__Bacteria|p__Verrucomicrobiota|c__Verrucomicrobiae|o__Verrucomicrobiales|f__Akkermansiaceae|g__Akkermansia|s__Akkermansia_sp900545155	s__Akkermansia_sp900545155	Metagenomics	k__Bacteria|p__Verrucomicrobiota|c__Verrucomicrobiae|o__Verrucomicrobiales|f__Akkermansiaceae|g__Akkermansia|s__Akkermansia_sp900545155
k__Bacteria|p__Campylobacterota	p__Campylobacterota	Metagenomics	k__Bacteria|p__Campylobacterota
k__Bacteria|p__Campylobacterota|c__Campylobacteria	c__Campylobacteria	Metagenomics	k__Bacteria|p__Campylobacterota|c__Campylobacteria
k__Bacteria|p__Campylobacterota|c__Campylobacteria|o__Campylobacterales	o__Campylobacterales	Metagenomics	k__Bacteria|p__Campylobacterota|c__Campylobacteria|o__Campylobacterales
k__Bacteria|p__Campylobacterota|c__Campylobacteria|o__Campylobacterales|f__Helicobacteraceae	f__Helicobacteraceae	Metagenomics	k__Bacteria|p__Campylobacterota|c__Campylobacteria|o__Campylobacterales|f__Helicobacteraceae
k__Bacteria|p__Campylobacterota|c__Campylobacteria|o__Campylobacterales|f__Helicobacteraceae|g__Helicobacter	g__Helicobacter	Metagenomics	k__Bacteria|p__Campylobacterota|c__Campylobacteria|o__Campylobacterales|f__Helicobacteraceae|g__Helicobacter
k__Bacteria|p__Campylobacterota|c__Campylobacteria|o__Campylobacterales|f__Helicobacteraceae|g__Helicobacter|s__Helicobacter_pylori_BU	s__Helicobacter_pylori_BU	Metagenomics	k__Bacteria|p__Campylobacterota|c__Campylobacteria|o__Campylobacterales|f__Helicobacteraceae|g__Helicobacter|s__Helicobacter_pylori_BU
k__Bacteria|p__Campylobacterota|c__Campylobacteria|o__Campylobacterales|f__Helicobacteraceae|g__Helicobacter|s__Helicobacter_pylori_C	s__Helicobacter_pylori_C	Metagenomics	k__Bacteria|p__Campylobacterota|c__Campylobacteria|o__Campylobacterales|f__Helicobacteraceae|g__Helicobacter|s__Helicobacter_pylori_C
k__Bacteria|p__Campylobacterota|c__Campylobacteria|o__Campylobacterales|f__Helicobacteraceae|g__Helicobacter_C	g__Helicobacter_C	Metagenomics	k__Bacteria|p__Campylobacterota|c__Campylobacteria|o__Campylobacterales|f__Helicobacteraceae|g__Helicobacter_C
k__Bacteria|p__Campylobacterota|c__Campylobacteria|o__Campylobacterales|f__Helicobacteraceae|g__Helicobacter_C|s__Helicobacter_C_cinaedi	s__Helicobacter_C_cinaedi	Metagenomics	k__Bacteria|p__Campylobacterota|c__Campylobacteria|o__Campylobacterales|f__Helicobacteraceae|g__Helicobacter_C|s__Helicobacter_C_cinaedi
k__Bacteria|p__Campylobacterota|c__Campylobacteria|o__Campylobacterales|f__Helicobacteraceae|g__HGM08974	g__HGM08974	Metagenomics	k__Bacteria|p__Campylobacterota|c__Campylobacteria|o__Campylobacterales|f__Helicobacteraceae|g__HGM08974
k__Bacteria|p__Campylobacterota|c__Campylobacteria|o__Campylobacterales|f__Helicobacteraceae|g__HGM08974|s__HGM08974_sp900766555	s__HGM08974_sp900766555	Metagenomics	k__Bacteria|p__Campylobacterota|c__Campylobacteria|o__Campylobacterales|f__Helicobacteraceae|g__HGM08974|s__HGM08974_sp900766555
k__Bacteria|p__Campylobacterota|c__Campylobacteria|o__Campylobacterales|f__Helicobacteraceae|g__Helicobacter_F	g__Helicobacter_F	Metagenomics	k__Bacteria|p__Campylobacterota|c__Campylobacteria|o__Campylobacterales|f__Helicobacteraceae|g__Helicobacter_F
k__Bacteria|p__Campylobacterota|c__Campylobacteria|o__Campylobacterales|f__Helicobacteraceae|g__Helicobacter_F|s__Helicobacter_F_sp002287135	s__Helicobacter_F_sp002287135	Metagenomics	k__Bacteria|p__Campylobacterota|c__Campylobacteria|o__Campylobacterales|f__Helicobacteraceae|g__Helicobacter_F|s__Helicobacter_F_sp002287135
k__Bacteria|p__Campylobacterota|c__Campylobacteria|o__Campylobacterales|f__Helicobacteraceae|g__Helicobacter_B	g__Helicobacter_B	Metagenomics	k__Bacteria|p__Campylobacterota|c__Campylobacteria|o__Campylobacterales|f__Helicobacteraceae|g__Helicobacter_B
k__Bacteria|p__Campylobacterota|c__Campylobacteria|o__Campylobacterales|f__Helicobacteraceae|g__Helicobacter_B|s__Helicobacter_B_fennelliae	s__Helicobacter_B_fennelliae	Metagenomics	k__Bacteria|p__Campylobacterota|c__Campylobacteria|o__Campylobacterales|f__Helicobacteraceae|g__Helicobacter_B|s__Helicobacter_B_fennelliae
k__Bacteria|p__Campylobacterota|c__Campylobacteria|o__Campylobacterales|f__Helicobacteraceae|g__Helicobacter_B|s__Helicobacter_B_macacae	s__Helicobacter_B_macacae	Metagenomics	k__Bacteria|p__Campylobacterota|c__Campylobacteria|o__Campylobacterales|f__Helicobacteraceae|g__Helicobacter_B|s__Helicobacter_B_macacae
k__Bacteria|p__Campylobacterota|c__Campylobacteria|o__Campylobacterales|f__Helicobacteraceae|g__Helicobacter_B|s__Helicobacter_B_canis	s__Helicobacter_B_canis	Metagenomics	k__Bacteria|p__Campylobacterota|c__Campylobacteria|o__Campylobacterales|f__Helicobacteraceae|g__Helicobacter_B|s__Helicobacter_B_canis
k__Bacteria|p__Campylobacterota|c__Campylobacteria|o__Campylobacterales|f__Helicobacteraceae|g__Helicobacter_B|s__Helicobacter_B_sp001854545	s__Helicobacter_B_sp001854545	Metagenomics	k__Bacteria|p__Campylobacterota|c__Campylobacteria|o__Campylobacterales|f__Helicobacteraceae|g__Helicobacter_B|s__Helicobacter_B_sp001854545
k__Bacteria|p__Campylobacterota|c__Campylobacteria|o__Campylobacterales|f__Helicobacteraceae|g__Helicobacter_A	g__Helicobacter_A	Metagenomics	k__Bacteria|p__Campylobacterota|c__Campylobacteria|o__Campylobacterales|f__Helicobacteraceae|g__Helicobacter_A
k__Bacteria|p__Campylobacterota|c__Campylobacteria|o__Campylobacterales|f__Helicobacteraceae|g__Helicobacter_A|s__Helicobacter_A_rappini	s__Helicobacter_A_rappini	Metagenomics	k__Bacteria|p__Campylobacterota|c__Campylobacteria|o__Campylobacterales|f__Helicobacteraceae|g__Helicobacter_A|s__Helicobacter_A_rappini
k__Bacteria|p__Campylobacterota|c__Campylobacteria|o__Campylobacterales|f__Helicobacteraceae|g__Helicobacter_D	g__Helicobacter_D	Metagenomics	k__Bacteria|p__Campylobacterota|c__Campylobacteria|o__Campylobacterales|f__Helicobacteraceae|g__Helicobacter_D
k__Bacteria|p__Campylobacterota|c__Campylobacteria|o__Campylobacterales|f__Helicobacteraceae|g__Helicobacter_D|s__Helicobacter_D_winghamensis	s__Helicobacter_D_winghamensis	Metagenomics	k__Bacteria|p__Campylobacterota|c__Campylobacteria|o__Campylobacterales|f__Helicobacteraceae|g__Helicobacter_D|s__Helicobacter_D_winghamensis
k__Bacteria|p__Campylobacterota|c__Campylobacteria|o__Campylobacterales|f__Helicobacteraceae|g__Helicobacter_D|s__Helicobacter_D_sp900770765	s__Helicobacter_D_sp900770765	Metagenomics	k__Bacteria|p__Campylobacterota|c__Campylobacteria|o__Campylobacterales|f__Helicobacteraceae|g__Helicobacter_D|s__Helicobacter_D_sp900770765
k__Bacteria|p__Campylobacterota|c__Campylobacteria|o__Campylobacterales|f__Helicobacteraceae|g__Helicobacter_D|s__Helicobacter_D_pullorum	s__Helicobacter_D_pullorum	Metagenomics	k__Bacteria|p__Campylobacterota|c__Campylobacteria|o__Campylobacterales|f__Helicobacteraceae|g__Helicobacter_D|s__Helicobacter_D_pullorum
k__Bacteria|p__Campylobacterota|c__Campylobacteria|o__Campylobacterales|f__Helicobacteraceae|g__Helicobacter_D|s__Helicobacter_D_canadensis	s__Helicobacter_D_canadensis	Metagenomics	k__Bacteria|p__Campylobacterota|c__Campylobacteria|o__Campylobacterales|f__Helicobacteraceae|g__Helicobacter_D|s__Helicobacter_D_canadensis
k__Bacteria|p__Campylobacterota|c__Campylobacteria|o__Campylobacterales|f__Arcobacteraceae	f__Arcobacteraceae	Metagenomics	k__Bacteria|p__Campylobacterota|c__Campylobacteria|o__Campylobacterales|f__Arcobacteraceae
k__Bacteria|p__Campylobacterota|c__Campylobacteria|o__Campylobacterales|f__Arcobacteraceae|g__Aliarcobacter	g__Aliarcobacter	Metagenomics	k__Bacteria|p__Campylobacterota|c__Campylobacteria|o__Campylobacterales|f__Arcobacteraceae|g__Aliarcobacter
k__Bacteria|p__Campylobacterota|c__Campylobacteria|o__Campylobacterales|f__Arcobacteraceae|g__Aliarcobacter|s__Aliarcobacter_butzleri	s__Aliarcobacter_butzleri	Metagenomics	k__Bacteria|p__Campylobacterota|c__Campylobacteria|o__Campylobacterales|f__Arcobacteraceae|g__Aliarcobacter|s__Aliarcobacter_butzleri
k__Bacteria|p__Campylobacterota|c__Campylobacteria|o__Campylobacterales|f__Campylobacteraceae	f__Campylobacteraceae	Metagenomics	k__Bacteria|p__Campylobacterota|c__Campylobacteria|o__Campylobacterales|f__Campylobacteraceae
k__Bacteria|p__Campylobacterota|c__Campylobacteria|o__Campylobacterales|f__Campylobacteraceae|g__Campylobacter	g__Campylobacter	Metagenomics	k__Bacteria|p__Campylobacterota|c__Campylobacteria|o__Campylobacterales|f__Campylobacteraceae|g__Campylobacter
k__Bacteria|p__Campylobacterota|c__Campylobacteria|o__Campylobacterales|f__Campylobacteraceae|g__Campylobacter|s__Campylobacter_lanienae	s__Campylobacter_lanienae	Metagenomics	k__Bacteria|p__Campylobacterota|c__Campylobacteria|o__Campylobacterales|f__Campylobacteraceae|g__Campylobacter|s__Campylobacter_lanienae
k__Bacteria|p__Campylobacterota|c__Campylobacteria|o__Campylobacterales|f__Campylobacteraceae|g__Campylobacter|s__Campylobacter_fetus	s__Campylobacter_fetus	Metagenomics	k__Bacteria|p__Campylobacterota|c__Campylobacteria|o__Campylobacterales|f__Campylobacteraceae|g__Campylobacter|s__Campylobacter_fetus
k__Bacteria|p__Campylobacterota|c__Campylobacteria|o__Campylobacterales|f__Campylobacteraceae|g__Campylobacter|s__Campylobacter_testudinum	s__Campylobacter_testudinum	Metagenomics	k__Bacteria|p__Campylobacterota|c__Campylobacteria|o__Campylobacterales|f__Campylobacteraceae|g__Campylobacter|s__Campylobacter_testudinum
k__Bacteria|p__Campylobacterota|c__Campylobacteria|o__Campylobacterales|f__Campylobacteraceae|g__Campylobacter|s__Campylobacter_sp013416015	s__Campylobacter_sp013416015	Metagenomics	k__Bacteria|p__Campylobacterota|c__Campylobacteria|o__Campylobacterales|f__Campylobacteraceae|g__Campylobacter|s__Campylobacter_sp013416015
k__Bacteria|p__Campylobacterota|c__Campylobacteria|o__Campylobacterales|f__Campylobacteraceae|g__Campylobacter|s__Campylobacter_hyointestinalis	s__Campylobacter_hyointestinalis	Metagenomics	k__Bacteria|p__Campylobacterota|c__Campylobacteria|o__Campylobacterales|f__Campylobacteraceae|g__Campylobacter|s__Campylobacter_hyointestinalis
k__Bacteria|p__Campylobacterota|c__Campylobacteria|o__Campylobacterales|f__Campylobacteraceae|g__Campylobacter|s__Campylobacter_sp900753405	s__Campylobacter_sp900753405	Metagenomics	k__Bacteria|p__Campylobacterota|c__Campylobacteria|o__Campylobacterales|f__Campylobacteraceae|g__Campylobacter|s__Campylobacter_sp900753405
k__Bacteria|p__Campylobacterota|c__Campylobacteria|o__Campylobacterales|f__Campylobacteraceae|g__Campylobacter_D	g__Campylobacter_D	Metagenomics	k__Bacteria|p__Campylobacterota|c__Campylobacteria|o__Campylobacterales|f__Campylobacteraceae|g__Campylobacter_D
k__Bacteria|p__Campylobacterota|c__Campylobacteria|o__Campylobacterales|f__Campylobacteraceae|g__Campylobacter_D|s__Campylobacter_D_coli_B	s__Campylobacter_D_coli_B	Metagenomics	k__Bacteria|p__Campylobacterota|c__Campylobacteria|o__Campylobacterales|f__Campylobacteraceae|g__Campylobacter_D|s__Campylobacter_D_coli_B
k__Bacteria|p__Campylobacterota|c__Campylobacteria|o__Campylobacterales|f__Campylobacteraceae|g__Campylobacter_D|s__Campylobacter_D_sp900539255	s__Campylobacter_D_sp900539255	Metagenomics	k__Bacteria|p__Campylobacterota|c__Campylobacteria|o__Campylobacterales|f__Campylobacteraceae|g__Campylobacter_D|s__Campylobacter_D_sp900539255
k__Bacteria|p__Campylobacterota|c__Campylobacteria|o__Campylobacterales|f__Campylobacteraceae|g__Campylobacter_D|s__Campylobacter_D_jejuni	s__Campylobacter_D_jejuni	Metagenomics	k__Bacteria|p__Campylobacterota|c__Campylobacteria|o__Campylobacterales|f__Campylobacteraceae|g__Campylobacter_D|s__Campylobacter_D_jejuni
k__Bacteria|p__Campylobacterota|c__Campylobacteria|o__Campylobacterales|f__Campylobacteraceae|g__Campylobacter_D|s__Campylobacter_D_upsaliensis	s__Campylobacter_D_upsaliensis	Metagenomics	k__Bacteria|p__Campylobacterota|c__Campylobacteria|o__Campylobacterales|f__Campylobacteraceae|g__Campylobacter_D|s__Campylobacter_D_upsaliensis
k__Bacteria|p__Campylobacterota|c__Campylobacteria|o__Campylobacterales|f__Campylobacteraceae|g__Campylobacter_D|s__Campylobacter_D_coli_A	s__Campylobacter_D_coli_A	Metagenomics	k__Bacteria|p__Campylobacterota|c__Campylobacteria|o__Campylobacterales|f__Campylobacteraceae|g__Campylobacter_D|s__Campylobacter_D_coli_A
k__Bacteria|p__Campylobacterota|c__Campylobacteria|o__Campylobacterales|f__Campylobacteraceae|g__Campylobacter_D|s__Campylobacter_D_coli	s__Campylobacter_D_coli	Metagenomics	k__Bacteria|p__Campylobacterota|c__Campylobacteria|o__Campylobacterales|f__Campylobacteraceae|g__Campylobacter_D|s__Campylobacter_D_coli
k__Bacteria|p__Campylobacterota|c__Campylobacteria|o__Campylobacterales|f__Campylobacteraceae|g__Campylobacter_B	g__Campylobacter_B	Metagenomics	k__Bacteria|p__Campylobacterota|c__Campylobacteria|o__Campylobacterales|f__Campylobacteraceae|g__Campylobacter_B
k__Bacteria|p__Campylobacterota|c__Campylobacteria|o__Campylobacterales|f__Campylobacteraceae|g__Campylobacter_B|s__Campylobacter_B_ureolyticus	s__Campylobacter_B_ureolyticus	Metagenomics	k__Bacteria|p__Campylobacterota|c__Campylobacteria|o__Campylobacterales|f__Campylobacteraceae|g__Campylobacter_B|s__Campylobacter_B_ureolyticus
k__Bacteria|p__Campylobacterota|c__Campylobacteria|o__Campylobacterales|f__Campylobacteraceae|g__Campylobacter_B|s__Campylobacter_B_sp900539505	s__Campylobacter_B_sp900539505	Metagenomics	k__Bacteria|p__Campylobacterota|c__Campylobacteria|o__Campylobacterales|f__Campylobacteraceae|g__Campylobacter_B|s__Campylobacter_B_sp900539505
k__Bacteria|p__Campylobacterota|c__Campylobacteria|o__Campylobacterales|f__Campylobacteraceae|g__Campylobacter_B|s__Campylobacter_B_hominis	s__Campylobacter_B_hominis	Metagenomics	k__Bacteria|p__Campylobacterota|c__Campylobacteria|o__Campylobacterales|f__Campylobacteraceae|g__Campylobacter_B|s__Campylobacter_B_hominis
k__Bacteria|p__Campylobacterota|c__Campylobacteria|o__Campylobacterales|f__Campylobacteraceae|g__Campylobacter_A	g__Campylobacter_A	Metagenomics	k__Bacteria|p__Campylobacterota|c__Campylobacteria|o__Campylobacterales|f__Campylobacteraceae|g__Campylobacter_A
k__Bacteria|p__Campylobacterota|c__Campylobacteria|o__Campylobacterales|f__Campylobacteraceae|g__Campylobacter_A|s__Campylobacter_A_curvus	s__Campylobacter_A_curvus	Metagenomics	k__Bacteria|p__Campylobacterota|c__Campylobacteria|o__Campylobacterales|f__Campylobacteraceae|g__Campylobacter_A|s__Campylobacter_A_curvus
k__Bacteria|p__Campylobacterota|c__Campylobacteria|o__Campylobacterales|f__Campylobacteraceae|g__Campylobacter_A|s__Campylobacter_A_concisus_L	s__Campylobacter_A_concisus_L	Metagenomics	k__Bacteria|p__Campylobacterota|c__Campylobacteria|o__Campylobacterales|f__Campylobacteraceae|g__Campylobacter_A|s__Campylobacter_A_concisus_L
k__Bacteria|p__Campylobacterota|c__Campylobacteria|o__Campylobacterales|f__Campylobacteraceae|g__Campylobacter_A|s__Campylobacter_A_concisus_Q	s__Campylobacter_A_concisus_Q	Metagenomics	k__Bacteria|p__Campylobacterota|c__Campylobacteria|o__Campylobacterales|f__Campylobacteraceae|g__Campylobacter_A|s__Campylobacter_A_concisus_Q
k__Bacteria|p__Campylobacterota|c__Campylobacteria|o__Campylobacterales|f__Campylobacteraceae|g__Campylobacter_A|s__Campylobacter_A_concisus	s__Campylobacter_A_concisus	Metagenomics	k__Bacteria|p__Campylobacterota|c__Campylobacteria|o__Campylobacterales|f__Campylobacteraceae|g__Campylobacter_A|s__Campylobacter_A_concisus
k__Bacteria|p__Campylobacterota|c__Campylobacteria|o__Campylobacterales|f__Campylobacteraceae|g__Campylobacter_A|s__Campylobacter_A_concisus_G	s__Campylobacter_A_concisus_G	Metagenomics	k__Bacteria|p__Campylobacterota|c__Campylobacteria|o__Campylobacterales|f__Campylobacteraceae|g__Campylobacter_A|s__Campylobacter_A_concisus_G
k__Bacteria|p__Campylobacterota|c__Campylobacteria|o__Campylobacterales|f__Campylobacteraceae|g__Campylobacter_A|s__Campylobacter_A_concisus_P	s__Campylobacter_A_concisus_P	Metagenomics	k__Bacteria|p__Campylobacterota|c__Campylobacteria|o__Campylobacterales|f__Campylobacteraceae|g__Campylobacter_A|s__Campylobacter_A_concisus_P
k__Bacteria|p__Campylobacterota|c__Campylobacteria|o__Campylobacterales|f__Campylobacteraceae|g__Campylobacter_A|s__Campylobacter_A_concisus_E	s__Campylobacter_A_concisus_E	Metagenomics	k__Bacteria|p__Campylobacterota|c__Campylobacteria|o__Campylobacterales|f__Campylobacteraceae|g__Campylobacter_A|s__Campylobacter_A_concisus_E
k__Bacteria|p__Campylobacterota|c__Campylobacteria|o__Campylobacterales|f__Campylobacteraceae|g__Campylobacter_A|s__Campylobacter_A_concisus_K	s__Campylobacter_A_concisus_K	Metagenomics	k__Bacteria|p__Campylobacterota|c__Campylobacteria|o__Campylobacterales|f__Campylobacteraceae|g__Campylobacter_A|s__Campylobacter_A_concisus_K
k__Bacteria|p__Campylobacterota|c__Campylobacteria|o__Campylobacterales|f__Campylobacteraceae|g__Campylobacter_A|s__Campylobacter_A_concisus_B	s__Campylobacter_A_concisus_B	Metagenomics	k__Bacteria|p__Campylobacterota|c__Campylobacteria|o__Campylobacterales|f__Campylobacteraceae|g__Campylobacter_A|s__Campylobacter_A_concisus_B
k__Bacteria|p__Campylobacterota|c__Campylobacteria|o__Campylobacterales|f__Campylobacteraceae|g__Campylobacter_A|s__Campylobacter_A_concisus_W	s__Campylobacter_A_concisus_W	Metagenomics	k__Bacteria|p__Campylobacterota|c__Campylobacteria|o__Campylobacterales|f__Campylobacteraceae|g__Campylobacter_A|s__Campylobacter_A_concisus_W
k__Bacteria|p__Campylobacterota|c__Campylobacteria|o__Campylobacterales|f__Campylobacteraceae|g__Campylobacter_A|s__Campylobacter_A_concisus_F	s__Campylobacter_A_concisus_F	Metagenomics	k__Bacteria|p__Campylobacterota|c__Campylobacteria|o__Campylobacterales|f__Campylobacteraceae|g__Campylobacter_A|s__Campylobacter_A_concisus_F
k__Bacteria|p__Campylobacterota|c__Campylobacteria|o__Campylobacterales|f__Campylobacteraceae|g__Campylobacter_A|s__Campylobacter_A_concisus_R	s__Campylobacter_A_concisus_R	Metagenomics	k__Bacteria|p__Campylobacterota|c__Campylobacteria|o__Campylobacterales|f__Campylobacteraceae|g__Campylobacter_A|s__Campylobacter_A_concisus_R
k__Bacteria|p__Campylobacterota|c__Campylobacteria|o__Campylobacterales|f__Campylobacteraceae|g__Campylobacter_A|s__Campylobacter_A_concisus_I	s__Campylobacter_A_concisus_I	Metagenomics	k__Bacteria|p__Campylobacterota|c__Campylobacteria|o__Campylobacterales|f__Campylobacteraceae|g__Campylobacter_A|s__Campylobacter_A_concisus_I
k__Bacteria|p__Firmicutes_B	p__Firmicutes_B	Metagenomics	k__Bacteria|p__Firmicutes_B
k__Bacteria|p__Firmicutes_B|c__Desulfitobacteriia	c__Desulfitobacteriia	Metagenomics	k__Bacteria|p__Firmicutes_B|c__Desulfitobacteriia
k__Bacteria|p__Firmicutes_B|c__Desulfitobacteriia|o__Desulfitobacteriales	o__Desulfitobacteriales	Metagenomics	k__Bacteria|p__Firmicutes_B|c__Desulfitobacteriia|o__Desulfitobacteriales
k__Bacteria|p__Firmicutes_B|c__Desulfitobacteriia|o__Desulfitobacteriales|f__Desulfitobacteriaceae	f__Desulfitobacteriaceae	Metagenomics	k__Bacteria|p__Firmicutes_B|c__Desulfitobacteriia|o__Desulfitobacteriales|f__Desulfitobacteriaceae
k__Bacteria|p__Firmicutes_B|c__Desulfitobacteriia|o__Desulfitobacteriales|f__Desulfitobacteriaceae|g__Desulfitobacterium	g__Desulfitobacterium	Metagenomics	k__Bacteria|p__Firmicutes_B|c__Desulfitobacteriia|o__Desulfitobacteriales|f__Desulfitobacteriaceae|g__Desulfitobacterium
k__Bacteria|p__Firmicutes_B|c__Desulfitobacteriia|o__Desulfitobacteriales|f__Desulfitobacteriaceae|g__Desulfitobacterium|s__Desulfitobacterium_hafniense	s__Desulfitobacterium_hafniense	Metagenomics	k__Bacteria|p__Firmicutes_B|c__Desulfitobacteriia|o__Desulfitobacteriales|f__Desulfitobacteriaceae|g__Desulfitobacterium|s__Desulfitobacterium_hafniense
k__Bacteria|p__Firmicutes_B|c__Dehalobacteriia	c__Dehalobacteriia	Metagenomics	k__Bacteria|p__Firmicutes_B|c__Dehalobacteriia
k__Bacteria|p__Firmicutes_B|c__Dehalobacteriia|o__UBA4068	o__UBA4068	Metagenomics	k__Bacteria|p__Firmicutes_B|c__Dehalobacteriia|o__UBA4068
k__Bacteria|p__Firmicutes_B|c__Dehalobacteriia|o__UBA4068|f__UBA4068	f__UBA4068	Metagenomics	k__Bacteria|p__Firmicutes_B|c__Dehalobacteriia|o__UBA4068|f__UBA4068
k__Bacteria|p__Firmicutes_B|c__Dehalobacteriia|o__UBA4068|f__UBA4068|g__HGM13862	g__HGM13862	Metagenomics	k__Bacteria|p__Firmicutes_B|c__Dehalobacteriia|o__UBA4068|f__UBA4068|g__HGM13862
k__Bacteria|p__Firmicutes_B|c__Dehalobacteriia|o__UBA4068|f__UBA4068|g__HGM13862|s__HGM13862_sp900760825	s__HGM13862_sp900760825	Metagenomics	k__Bacteria|p__Firmicutes_B|c__Dehalobacteriia|o__UBA4068|f__UBA4068|g__HGM13862|s__HGM13862_sp900760825
k__Bacteria|p__Firmicutes_B|c__Peptococcia	c__Peptococcia	Metagenomics	k__Bacteria|p__Firmicutes_B|c__Peptococcia
k__Bacteria|p__Firmicutes_B|c__Peptococcia|o__Peptococcales	o__Peptococcales	Metagenomics	k__Bacteria|p__Firmicutes_B|c__Peptococcia|o__Peptococcales
k__Bacteria|p__Firmicutes_B|c__Peptococcia|o__Peptococcales|f__Peptococcaceae	f__Peptococcaceae	Metagenomics	k__Bacteria|p__Firmicutes_B|c__Peptococcia|o__Peptococcales|f__Peptococcaceae
k__Bacteria|p__Firmicutes_B|c__Peptococcia|o__Peptococcales|f__Peptococcaceae|g__Peptococcus	g__Peptococcus	Metagenomics	k__Bacteria|p__Firmicutes_B|c__Peptococcia|o__Peptococcales|f__Peptococcaceae|g__Peptococcus
k__Bacteria|p__Firmicutes_B|c__Peptococcia|o__Peptococcales|f__Peptococcaceae|g__Peptococcus|s__Peptococcus_niger	s__Peptococcus_niger	Metagenomics	k__Bacteria|p__Firmicutes_B|c__Peptococcia|o__Peptococcales|f__Peptococcaceae|g__Peptococcus|s__Peptococcus_niger
k__Bacteria|p__Firmicutes_B|c__Peptococcia|o__Peptococcales|f__Peptococcaceae|g__UBA7185	g__UBA7185	Metagenomics	k__Bacteria|p__Firmicutes_B|c__Peptococcia|o__Peptococcales|f__Peptococcaceae|g__UBA7185
k__Bacteria|p__Firmicutes_B|c__Peptococcia|o__Peptococcales|f__Peptococcaceae|g__UBA7185|s__UBA7185_sp900756555	s__UBA7185_sp900756555	Metagenomics	k__Bacteria|p__Firmicutes_B|c__Peptococcia|o__Peptococcales|f__Peptococcaceae|g__UBA7185|s__UBA7185_sp900756555
k__Bacteria|p__Firmicutes_B|c__Peptococcia|o__Peptococcales|f__Peptococcaceae|g__UBA7185|s__UBA7185_sp900556545	s__UBA7185_sp900556545	Metagenomics	k__Bacteria|p__Firmicutes_B|c__Peptococcia|o__Peptococcales|f__Peptococcaceae|g__UBA7185|s__UBA7185_sp900556545
k__Bacteria|p__Firmicutes_B|c__Peptococcia|o__Peptococcales|f__Peptococcaceae|g__UMGS1590	g__UMGS1590	Metagenomics	k__Bacteria|p__Firmicutes_B|c__Peptococcia|o__Peptococcales|f__Peptococcaceae|g__UMGS1590
k__Bacteria|p__Firmicutes_B|c__Peptococcia|o__Peptococcales|f__Peptococcaceae|g__UMGS1590|s__UMGS1590_sp900553245	s__UMGS1590_sp900553245	Metagenomics	k__Bacteria|p__Firmicutes_B|c__Peptococcia|o__Peptococcales|f__Peptococcaceae|g__UMGS1590|s__UMGS1590_sp900553245
k__Bacteria|p__Firmicutes_B|c__Peptococcia|o__Peptococcales|f__Peptococcaceae|g__UMGS1590|s__UMGS1590_sp900552455	s__UMGS1590_sp900552455	Metagenomics	k__Bacteria|p__Firmicutes_B|c__Peptococcia|o__Peptococcales|f__Peptococcaceae|g__UMGS1590|s__UMGS1590_sp900552455
k__Bacteria|p__Firmicutes_B|c__Peptococcia|o__Peptococcales|f__Peptococcaceae|g__UMGS1590|s__UMGS1590_sp900759105	s__UMGS1590_sp900759105	Metagenomics	k__Bacteria|p__Firmicutes_B|c__Peptococcia|o__Peptococcales|f__Peptococcaceae|g__UMGS1590|s__UMGS1590_sp900759105
k__Bacteria|p__Cyanobacteria	p__Cyanobacteria	Metagenomics	k__Bacteria|p__Cyanobacteria
k__Bacteria|p__Cyanobacteria|c__Vampirovibrionia	c__Vampirovibrionia	Metagenomics	k__Bacteria|p__Cyanobacteria|c__Vampirovibrionia
k__Bacteria|p__Cyanobacteria|c__Vampirovibrionia|o__Gastranaerophilales	o__Gastranaerophilales	Metagenomics	k__Bacteria|p__Cyanobacteria|c__Vampirovibrionia|o__Gastranaerophilales
k__Bacteria|p__Cyanobacteria|c__Vampirovibrionia|o__Gastranaerophilales|f__Gastranaerophilaceae	f__Gastranaerophilaceae	Metagenomics	k__Bacteria|p__Cyanobacteria|c__Vampirovibrionia|o__Gastranaerophilales|f__Gastranaerophilaceae
k__Bacteria|p__Cyanobacteria|c__Vampirovibrionia|o__Gastranaerophilales|f__Gastranaerophilaceae|g__CAG-306	g__CAG-306	Metagenomics	k__Bacteria|p__Cyanobacteria|c__Vampirovibrionia|o__Gastranaerophilales|f__Gastranaerophilaceae|g__CAG-306
k__Bacteria|p__Cyanobacteria|c__Vampirovibrionia|o__Gastranaerophilales|f__Gastranaerophilaceae|g__CAG-306|s__CAG-306_sp000980375	s__CAG-306_sp000980375	Metagenomics	k__Bacteria|p__Cyanobacteria|c__Vampirovibrionia|o__Gastranaerophilales|f__Gastranaerophilaceae|g__CAG-306|s__CAG-306_sp000980375
k__Bacteria|p__Cyanobacteria|c__Vampirovibrionia|o__Gastranaerophilales|f__Gastranaerophilaceae|g__UBA6984	g__UBA6984	Metagenomics	k__Bacteria|p__Cyanobacteria|c__Vampirovibrionia|o__Gastranaerophilales|f__Gastranaerophilaceae|g__UBA6984
k__Bacteria|p__Cyanobacteria|c__Vampirovibrionia|o__Gastranaerophilales|f__Gastranaerophilaceae|g__UBA6984|s__UBA6984_sp900550295	s__UBA6984_sp900550295	Metagenomics	k__Bacteria|p__Cyanobacteria|c__Vampirovibrionia|o__Gastranaerophilales|f__Gastranaerophilaceae|g__UBA6984|s__UBA6984_sp900550295
k__Bacteria|p__Cyanobacteria|c__Vampirovibrionia|o__Gastranaerophilales|f__Gastranaerophilaceae|g__UBA6984|s__UBA6984_sp003258725	s__UBA6984_sp003258725	Metagenomics	k__Bacteria|p__Cyanobacteria|c__Vampirovibrionia|o__Gastranaerophilales|f__Gastranaerophilaceae|g__UBA6984|s__UBA6984_sp003258725
k__Bacteria|p__Cyanobacteria|c__Vampirovibrionia|o__Gastranaerophilales|f__Gastranaerophilaceae|g__UMGS1585	g__UMGS1585	Metagenomics	k__Bacteria|p__Cyanobacteria|c__Vampirovibrionia|o__Gastranaerophilales|f__Gastranaerophilaceae|g__UMGS1585
k__Bacteria|p__Cyanobacteria|c__Vampirovibrionia|o__Gastranaerophilales|f__Gastranaerophilaceae|g__UMGS1585|s__UMGS1585_sp900766355	s__UMGS1585_sp900766355	Metagenomics	k__Bacteria|p__Cyanobacteria|c__Vampirovibrionia|o__Gastranaerophilales|f__Gastranaerophilaceae|g__UMGS1585|s__UMGS1585_sp900766355
k__Bacteria|p__Cyanobacteria|c__Vampirovibrionia|o__Gastranaerophilales|f__Gastranaerophilaceae|g__UMGS1585|s__UMGS1585_sp900553205	s__UMGS1585_sp900553205	Metagenomics	k__Bacteria|p__Cyanobacteria|c__Vampirovibrionia|o__Gastranaerophilales|f__Gastranaerophilaceae|g__UMGS1585|s__UMGS1585_sp900553205
k__Bacteria|p__Cyanobacteria|c__Vampirovibrionia|o__Gastranaerophilales|f__Gastranaerophilaceae|g__UMGS951	g__UMGS951	Metagenomics	k__Bacteria|p__Cyanobacteria|c__Vampirovibrionia|o__Gastranaerophilales|f__Gastranaerophilaceae|g__UMGS951
k__Bacteria|p__Cyanobacteria|c__Vampirovibrionia|o__Gastranaerophilales|f__Gastranaerophilaceae|g__UMGS951|s__UMGS951_sp900547155	s__UMGS951_sp900547155	Metagenomics	k__Bacteria|p__Cyanobacteria|c__Vampirovibrionia|o__Gastranaerophilales|f__Gastranaerophilaceae|g__UMGS951|s__UMGS951_sp900547155
k__Bacteria|p__Cyanobacteria|c__Vampirovibrionia|o__Gastranaerophilales|f__Gastranaerophilaceae|g__UMGS951|s__UMGS951_sp900547585	s__UMGS951_sp900547585	Metagenomics	k__Bacteria|p__Cyanobacteria|c__Vampirovibrionia|o__Gastranaerophilales|f__Gastranaerophilaceae|g__UMGS951|s__UMGS951_sp900547585
k__Bacteria|p__Cyanobacteria|c__Vampirovibrionia|o__Gastranaerophilales|f__Gastranaerophilaceae|g__RUG841	g__RUG841	Metagenomics	k__Bacteria|p__Cyanobacteria|c__Vampirovibrionia|o__Gastranaerophilales|f__Gastranaerophilaceae|g__RUG841
k__Bacteria|p__Cyanobacteria|c__Vampirovibrionia|o__Gastranaerophilales|f__Gastranaerophilaceae|g__RUG841|s__RUG841_sp900772035	s__RUG841_sp900772035	Metagenomics	k__Bacteria|p__Cyanobacteria|c__Vampirovibrionia|o__Gastranaerophilales|f__Gastranaerophilaceae|g__RUG841|s__RUG841_sp900772035
k__Bacteria|p__Cyanobacteria|c__Vampirovibrionia|o__Gastranaerophilales|f__Gastranaerophilaceae|g__RUG841|s__RUG841_sp900313795	s__RUG841_sp900313795	Metagenomics	k__Bacteria|p__Cyanobacteria|c__Vampirovibrionia|o__Gastranaerophilales|f__Gastranaerophilaceae|g__RUG841|s__RUG841_sp900313795
k__Bacteria|p__Cyanobacteria|c__Vampirovibrionia|o__Gastranaerophilales|f__Gastranaerophilaceae|g__Gastranaerophilus	g__Gastranaerophilus	Metagenomics	k__Bacteria|p__Cyanobacteria|c__Vampirovibrionia|o__Gastranaerophilales|f__Gastranaerophilaceae|g__Gastranaerophilus
k__Bacteria|p__Cyanobacteria|c__Vampirovibrionia|o__Gastranaerophilales|f__Gastranaerophilaceae|g__Gastranaerophilus|s__Gastranaerophilus_phascolarctosicola	s__Gastranaerophilus_phascolarctosicola	Metagenomics	k__Bacteria|p__Cyanobacteria|c__Vampirovibrionia|o__Gastranaerophilales|f__Gastranaerophilaceae|g__Gastranaerophilus|s__Gastranaerophilus_phascolarctosicola
k__Bacteria|p__Cyanobacteria|c__Vampirovibrionia|o__Gastranaerophilales|f__Gastranaerophilaceae|g__UBA2883	g__UBA2883	Metagenomics	k__Bacteria|p__Cyanobacteria|c__Vampirovibrionia|o__Gastranaerophilales|f__Gastranaerophilaceae|g__UBA2883
k__Bacteria|p__Cyanobacteria|c__Vampirovibrionia|o__Gastranaerophilales|f__Gastranaerophilaceae|g__UBA2883|s__UBA2883_sp900768915	s__UBA2883_sp900768915	Metagenomics	k__Bacteria|p__Cyanobacteria|c__Vampirovibrionia|o__Gastranaerophilales|f__Gastranaerophilaceae|g__UBA2883|s__UBA2883_sp900768915
k__Bacteria|p__Cyanobacteria|c__Vampirovibrionia|o__Gastranaerophilales|f__Gastranaerophilaceae|g__UBA2883|s__UBA2883_sp002103075	s__UBA2883_sp002103075	Metagenomics	k__Bacteria|p__Cyanobacteria|c__Vampirovibrionia|o__Gastranaerophilales|f__Gastranaerophilaceae|g__UBA2883|s__UBA2883_sp002103075
k__Bacteria|p__Cyanobacteria|c__Vampirovibrionia|o__Gastranaerophilales|f__Gastranaerophilaceae|g__QHMH01	g__QHMH01	Metagenomics	k__Bacteria|p__Cyanobacteria|c__Vampirovibrionia|o__Gastranaerophilales|f__Gastranaerophilaceae|g__QHMH01
k__Bacteria|p__Cyanobacteria|c__Vampirovibrionia|o__Gastranaerophilales|f__Gastranaerophilaceae|g__QHMH01|s__QHMH01_sp003258795	s__QHMH01_sp003258795	Metagenomics	k__Bacteria|p__Cyanobacteria|c__Vampirovibrionia|o__Gastranaerophilales|f__Gastranaerophilaceae|g__QHMH01|s__QHMH01_sp003258795
k__Bacteria|p__Cyanobacteria|c__Vampirovibrionia|o__Gastranaerophilales|f__Gastranaerophilaceae|g__Zag111	g__Zag111	Metagenomics	k__Bacteria|p__Cyanobacteria|c__Vampirovibrionia|o__Gastranaerophilales|f__Gastranaerophilaceae|g__Zag111
k__Bacteria|p__Cyanobacteria|c__Vampirovibrionia|o__Gastranaerophilales|f__Gastranaerophilaceae|g__Zag111|s__Zag111_sp900555325	s__Zag111_sp900555325	Metagenomics	k__Bacteria|p__Cyanobacteria|c__Vampirovibrionia|o__Gastranaerophilales|f__Gastranaerophilaceae|g__Zag111|s__Zag111_sp900555325
k__Bacteria|p__Cyanobacteria|c__Vampirovibrionia|o__Gastranaerophilales|f__Gastranaerophilaceae|g__Zag111|s__Zag111_sp002103105	s__Zag111_sp002103105	Metagenomics	k__Bacteria|p__Cyanobacteria|c__Vampirovibrionia|o__Gastranaerophilales|f__Gastranaerophilaceae|g__Zag111|s__Zag111_sp002103105
k__Bacteria|p__Cyanobacteria|c__Vampirovibrionia|o__Gastranaerophilales|f__Gastranaerophilaceae|g__Zag111|s__Zag111_sp004558955	s__Zag111_sp004558955	Metagenomics	k__Bacteria|p__Cyanobacteria|c__Vampirovibrionia|o__Gastranaerophilales|f__Gastranaerophilaceae|g__Zag111|s__Zag111_sp004558955
k__Bacteria|p__Cyanobacteria|c__Vampirovibrionia|o__Gastranaerophilales|f__Gastranaerophilaceae|g__Zag111|s__Zag111_sp003258735	s__Zag111_sp003258735	Metagenomics	k__Bacteria|p__Cyanobacteria|c__Vampirovibrionia|o__Gastranaerophilales|f__Gastranaerophilaceae|g__Zag111|s__Zag111_sp003258735
k__Bacteria|p__Cyanobacteria|c__Vampirovibrionia|o__Gastranaerophilales|f__Gastranaerophilaceae|g__Zag111|s__Zag111_sp900551965	s__Zag111_sp900551965	Metagenomics	k__Bacteria|p__Cyanobacteria|c__Vampirovibrionia|o__Gastranaerophilales|f__Gastranaerophilaceae|g__Zag111|s__Zag111_sp900551965
k__Bacteria|p__Cyanobacteria|c__Vampirovibrionia|o__Gastranaerophilales|f__Gastranaerophilaceae|g__Zag111|s__Zag111_sp002102825	s__Zag111_sp002102825	Metagenomics	k__Bacteria|p__Cyanobacteria|c__Vampirovibrionia|o__Gastranaerophilales|f__Gastranaerophilaceae|g__Zag111|s__Zag111_sp002102825
k__Bacteria|p__Cyanobacteria|c__Vampirovibrionia|o__Gastranaerophilales|f__Gastranaerophilaceae|g__UBA1221	g__UBA1221	Metagenomics	k__Bacteria|p__Cyanobacteria|c__Vampirovibrionia|o__Gastranaerophilales|f__Gastranaerophilaceae|g__UBA1221
k__Bacteria|p__Cyanobacteria|c__Vampirovibrionia|o__Gastranaerophilales|f__Gastranaerophilaceae|g__UBA1221|s__UBA1221_sp900770525	s__UBA1221_sp900770525	Metagenomics	k__Bacteria|p__Cyanobacteria|c__Vampirovibrionia|o__Gastranaerophilales|f__Gastranaerophilaceae|g__UBA1221|s__UBA1221_sp900770525
k__Bacteria|p__Cyanobacteria|c__Vampirovibrionia|o__Gastranaerophilales|f__Gastranaerophilaceae|g__QAMI01	g__QAMI01	Metagenomics	k__Bacteria|p__Cyanobacteria|c__Vampirovibrionia|o__Gastranaerophilales|f__Gastranaerophilaceae|g__QAMI01
k__Bacteria|p__Cyanobacteria|c__Vampirovibrionia|o__Gastranaerophilales|f__Gastranaerophilaceae|g__QAMI01|s__QAMI01_sp900554095	s__QAMI01_sp900554095	Metagenomics	k__Bacteria|p__Cyanobacteria|c__Vampirovibrionia|o__Gastranaerophilales|f__Gastranaerophilaceae|g__QAMI01|s__QAMI01_sp900554095
k__Bacteria|p__Cyanobacteria|c__Vampirovibrionia|o__Gastranaerophilales|f__Gastranaerophilaceae|g__QAMI01|s__QAMI01_sp900551915	s__QAMI01_sp900551915	Metagenomics	k__Bacteria|p__Cyanobacteria|c__Vampirovibrionia|o__Gastranaerophilales|f__Gastranaerophilaceae|g__QAMI01|s__QAMI01_sp900551915
k__Bacteria|p__Cyanobacteria|c__Vampirovibrionia|o__Gastranaerophilales|f__Gastranaerophilaceae|g__UMGS1477	g__UMGS1477	Metagenomics	k__Bacteria|p__Cyanobacteria|c__Vampirovibrionia|o__Gastranaerophilales|f__Gastranaerophilaceae|g__UMGS1477
k__Bacteria|p__Cyanobacteria|c__Vampirovibrionia|o__Gastranaerophilales|f__Gastranaerophilaceae|g__UMGS1477|s__UMGS1477_sp900552205	s__UMGS1477_sp900552205	Metagenomics	k__Bacteria|p__Cyanobacteria|c__Vampirovibrionia|o__Gastranaerophilales|f__Gastranaerophilaceae|g__UMGS1477|s__UMGS1477_sp900552205
k__Bacteria|p__Cyanobacteria|c__Vampirovibrionia|o__Gastranaerophilales|f__Gastranaerophilaceae|g__UMGS1477|s__UMGS1477_sp900761525	s__UMGS1477_sp900761525	Metagenomics	k__Bacteria|p__Cyanobacteria|c__Vampirovibrionia|o__Gastranaerophilales|f__Gastranaerophilaceae|g__UMGS1477|s__UMGS1477_sp900761525
k__Bacteria|p__Cyanobacteria|c__Vampirovibrionia|o__Gastranaerophilales|f__Gastranaerophilaceae|g__UMGS1477|s__UMGS1477_sp900553845	s__UMGS1477_sp900553845	Metagenomics	k__Bacteria|p__Cyanobacteria|c__Vampirovibrionia|o__Gastranaerophilales|f__Gastranaerophilaceae|g__UMGS1477|s__UMGS1477_sp900553845
k__Bacteria|p__Cyanobacteria|c__Vampirovibrionia|o__Gastranaerophilales|f__Gastranaerophilaceae|g__CAG-484	g__CAG-484	Metagenomics	k__Bacteria|p__Cyanobacteria|c__Vampirovibrionia|o__Gastranaerophilales|f__Gastranaerophilaceae|g__CAG-484
k__Bacteria|p__Cyanobacteria|c__Vampirovibrionia|o__Gastranaerophilales|f__Gastranaerophilaceae|g__CAG-484|s__CAG-484_sp900321895	s__CAG-484_sp900321895	Metagenomics	k__Bacteria|p__Cyanobacteria|c__Vampirovibrionia|o__Gastranaerophilales|f__Gastranaerophilaceae|g__CAG-484|s__CAG-484_sp900321895
k__Bacteria|p__Cyanobacteria|c__Vampirovibrionia|o__Gastranaerophilales|f__Gastranaerophilaceae|g__CAG-484|s__CAG-484_sp000431315	s__CAG-484_sp000431315	Metagenomics	k__Bacteria|p__Cyanobacteria|c__Vampirovibrionia|o__Gastranaerophilales|f__Gastranaerophilaceae|g__CAG-484|s__CAG-484_sp000431315
k__Bacteria|p__Cyanobacteria|c__Vampirovibrionia|o__Gastranaerophilales|f__Gastranaerophilaceae|g__CAG-484|s__CAG-484_sp900554385	s__CAG-484_sp900554385	Metagenomics	k__Bacteria|p__Cyanobacteria|c__Vampirovibrionia|o__Gastranaerophilales|f__Gastranaerophilaceae|g__CAG-484|s__CAG-484_sp900554385
k__Bacteria|p__Cyanobacteria|c__Vampirovibrionia|o__Gastranaerophilales|f__Gastranaerophilaceae|g__CAG-196	g__CAG-196	Metagenomics	k__Bacteria|p__Cyanobacteria|c__Vampirovibrionia|o__Gastranaerophilales|f__Gastranaerophilaceae|g__CAG-196
k__Bacteria|p__Cyanobacteria|c__Vampirovibrionia|o__Gastranaerophilales|f__Gastranaerophilaceae|g__CAG-196|s__CAG-196_sp900553895	s__CAG-196_sp900553895	Metagenomics	k__Bacteria|p__Cyanobacteria|c__Vampirovibrionia|o__Gastranaerophilales|f__Gastranaerophilaceae|g__CAG-196|s__CAG-196_sp900553895
k__Bacteria|p__Cyanobacteria|c__Vampirovibrionia|o__Gastranaerophilales|f__Gastranaerophilaceae|g__CAG-196|s__CAG-196_sp900549855	s__CAG-196_sp900549855	Metagenomics	k__Bacteria|p__Cyanobacteria|c__Vampirovibrionia|o__Gastranaerophilales|f__Gastranaerophilaceae|g__CAG-196|s__CAG-196_sp900549855
k__Bacteria|p__Cyanobacteria|c__Vampirovibrionia|o__Gastranaerophilales|f__Gastranaerophilaceae|g__CAG-196|s__CAG-196_sp002102975	s__CAG-196_sp002102975	Metagenomics	k__Bacteria|p__Cyanobacteria|c__Vampirovibrionia|o__Gastranaerophilales|f__Gastranaerophilaceae|g__CAG-196|s__CAG-196_sp002102975
k__Bacteria|p__Cyanobacteria|c__Vampirovibrionia|o__Gastranaerophilales|f__Gastranaerophilaceae|g__Zag1	g__Zag1	Metagenomics	k__Bacteria|p__Cyanobacteria|c__Vampirovibrionia|o__Gastranaerophilales|f__Gastranaerophilaceae|g__Zag1
k__Bacteria|p__Cyanobacteria|c__Vampirovibrionia|o__Gastranaerophilales|f__Gastranaerophilaceae|g__Zag1|s__Zag1_sp900556295	s__Zag1_sp900556295	Metagenomics	k__Bacteria|p__Cyanobacteria|c__Vampirovibrionia|o__Gastranaerophilales|f__Gastranaerophilaceae|g__Zag1|s__Zag1_sp900556295
k__Bacteria|p__Cyanobacteria|c__Vampirovibrionia|o__Gastranaerophilales|f__Gastranaerophilaceae|g__Zag1|s__Zag1_sp900551675	s__Zag1_sp900551675	Metagenomics	k__Bacteria|p__Cyanobacteria|c__Vampirovibrionia|o__Gastranaerophilales|f__Gastranaerophilaceae|g__Zag1|s__Zag1_sp900551675
k__Bacteria|p__Cyanobacteria|c__Vampirovibrionia|o__Gastranaerophilales|f__Gastranaerophilaceae|g__Zag1|s__Zag1_sp900752845	s__Zag1_sp900752845	Metagenomics	k__Bacteria|p__Cyanobacteria|c__Vampirovibrionia|o__Gastranaerophilales|f__Gastranaerophilaceae|g__Zag1|s__Zag1_sp900752845
k__Bacteria|p__Cyanobacteria|c__Vampirovibrionia|o__Gastranaerophilales|f__Gastranaerophilaceae|g__Zag1|s__Zag1_sp001917115	s__Zag1_sp001917115	Metagenomics	k__Bacteria|p__Cyanobacteria|c__Vampirovibrionia|o__Gastranaerophilales|f__Gastranaerophilaceae|g__Zag1|s__Zag1_sp001917115
k__Bacteria|p__Cyanobacteria|c__Vampirovibrionia|o__Gastranaerophilales|f__Gastranaerophilaceae|g__Zag1|s__Zag1_sp001765415	s__Zag1_sp001765415	Metagenomics	k__Bacteria|p__Cyanobacteria|c__Vampirovibrionia|o__Gastranaerophilales|f__Gastranaerophilaceae|g__Zag1|s__Zag1_sp001765415
k__Bacteria|p__Cyanobacteria|c__Vampirovibrionia|o__Gastranaerophilales|f__Gastranaerophilaceae|g__Zag1|s__Zag1_sp900555175	s__Zag1_sp900555175	Metagenomics	k__Bacteria|p__Cyanobacteria|c__Vampirovibrionia|o__Gastranaerophilales|f__Gastranaerophilaceae|g__Zag1|s__Zag1_sp900555175
k__Bacteria|p__Cyanobacteria|c__Vampirovibrionia|o__Gastranaerophilales|f__Gastranaerophilaceae|g__Zag1|s__Zag1_sp900769355	s__Zag1_sp900769355	Metagenomics	k__Bacteria|p__Cyanobacteria|c__Vampirovibrionia|o__Gastranaerophilales|f__Gastranaerophilaceae|g__Zag1|s__Zag1_sp900769355
k__Bacteria|p__Cyanobacteria|c__Vampirovibrionia|o__Gastranaerophilales|f__Gastranaerophilaceae|g__Zag1|s__Zag1_sp900769645	s__Zag1_sp900769645	Metagenomics	k__Bacteria|p__Cyanobacteria|c__Vampirovibrionia|o__Gastranaerophilales|f__Gastranaerophilaceae|g__Zag1|s__Zag1_sp900769645
k__Bacteria|p__Cyanobacteria|c__Vampirovibrionia|o__Gastranaerophilales|f__Gastranaerophilaceae|g__Zag1|s__Zag1_sp000437435	s__Zag1_sp000437435	Metagenomics	k__Bacteria|p__Cyanobacteria|c__Vampirovibrionia|o__Gastranaerophilales|f__Gastranaerophilaceae|g__Zag1|s__Zag1_sp000437435
k__Bacteria|p__Cyanobacteria|c__Vampirovibrionia|o__Gastranaerophilales|f__Gastranaerophilaceae|g__Zag1|s__Zag1_sp000433095	s__Zag1_sp000433095	Metagenomics	k__Bacteria|p__Cyanobacteria|c__Vampirovibrionia|o__Gastranaerophilales|f__Gastranaerophilaceae|g__Zag1|s__Zag1_sp000433095
k__Bacteria|p__Cyanobacteria|c__Vampirovibrionia|o__Gastranaerophilales|f__Gastranaerophilaceae|g__Zag1|s__Zag1_sp900767135	s__Zag1_sp900767135	Metagenomics	k__Bacteria|p__Cyanobacteria|c__Vampirovibrionia|o__Gastranaerophilales|f__Gastranaerophilaceae|g__Zag1|s__Zag1_sp900767135
k__Bacteria|p__Cyanobacteria|c__Vampirovibrionia|o__Gastranaerophilales|f__Gastranaerophilaceae|g__Zag1|s__Zag1_sp000438175	s__Zag1_sp000438175	Metagenomics	k__Bacteria|p__Cyanobacteria|c__Vampirovibrionia|o__Gastranaerophilales|f__Gastranaerophilaceae|g__Zag1|s__Zag1_sp000438175
k__Bacteria|p__Actinobacteriota	p__Actinobacteriota	Metagenomics	k__Bacteria|p__Actinobacteriota
k__Bacteria|p__Actinobacteriota|c__Coriobacteriia	c__Coriobacteriia	Metagenomics	k__Bacteria|p__Actinobacteriota|c__Coriobacteriia
k__Bacteria|p__Actinobacteriota|c__Coriobacteriia|o__Coriobacteriales	o__Coriobacteriales	Metagenomics	k__Bacteria|p__Actinobacteriota|c__Coriobacteriia|o__Coriobacteriales
k__Bacteria|p__Actinobacteriota|c__Coriobacteriia|o__Coriobacteriales|f__QAMH01	f__QAMH01	Metagenomics	k__Bacteria|p__Actinobacteriota|c__Coriobacteriia|o__Coriobacteriales|f__QAMH01
k__Bacteria|p__Actinobacteriota|c__Coriobacteriia|o__Coriobacteriales|f__QAMH01|g__QAMH01	g__QAMH01	Metagenomics	k__Bacteria|p__Actinobacteriota|c__Coriobacteriia|o__Coriobacteriales|f__QAMH01|g__QAMH01
k__Bacteria|p__Actinobacteriota|c__Coriobacteriia|o__Coriobacteriales|f__QAMH01|g__QAMH01|s__QAMH01_sp900556425	s__QAMH01_sp900556425	Metagenomics	k__Bacteria|p__Actinobacteriota|c__Coriobacteriia|o__Coriobacteriales|f__QAMH01|g__QAMH01|s__QAMH01_sp900556425
k__Bacteria|p__Actinobacteriota|c__Coriobacteriia|o__Coriobacteriales|f__QAMH01|g__QAMH01|s__QAMH01_sp003149935	s__QAMH01_sp003149935	Metagenomics	k__Bacteria|p__Actinobacteriota|c__Coriobacteriia|o__Coriobacteriales|f__QAMH01|g__QAMH01|s__QAMH01_sp003149935
k__Bacteria|p__Actinobacteriota|c__Coriobacteriia|o__Coriobacteriales|f__QAMH01|g__QAMH01|s__QAMH01_sp900544245	s__QAMH01_sp900544245	Metagenomics	k__Bacteria|p__Actinobacteriota|c__Coriobacteriia|o__Coriobacteriales|f__QAMH01|g__QAMH01|s__QAMH01_sp900544245
k__Bacteria|p__Actinobacteriota|c__Coriobacteriia|o__Coriobacteriales|f__QAMH01|g__CACZQA01	g__CACZQA01	Metagenomics	k__Bacteria|p__Actinobacteriota|c__Coriobacteriia|o__Coriobacteriales|f__QAMH01|g__CACZQA01
k__Bacteria|p__Actinobacteriota|c__Coriobacteriia|o__Coriobacteriales|f__QAMH01|g__CACZQA01|s__CACZQA01_sp902783175	s__CACZQA01_sp902783175	Metagenomics	k__Bacteria|p__Actinobacteriota|c__Coriobacteriia|o__Coriobacteriales|f__QAMH01|g__CACZQA01|s__CACZQA01_sp902783175
k__Bacteria|p__Actinobacteriota|c__Coriobacteriia|o__Coriobacteriales|f__QAMH01|g__CACZQA01|s__CACZQA01_sp900758075	s__CACZQA01_sp900758075	Metagenomics	k__Bacteria|p__Actinobacteriota|c__Coriobacteriia|o__Coriobacteriales|f__QAMH01|g__CACZQA01|s__CACZQA01_sp900758075
k__Bacteria|p__Actinobacteriota|c__Coriobacteriia|o__Coriobacteriales|f__UMGS124	f__UMGS124	Metagenomics	k__Bacteria|p__Actinobacteriota|c__Coriobacteriia|o__Coriobacteriales|f__UMGS124
k__Bacteria|p__Actinobacteriota|c__Coriobacteriia|o__Coriobacteriales|f__UMGS124|g__UMGS124	g__UMGS124	Metagenomics	k__Bacteria|p__Actinobacteriota|c__Coriobacteriia|o__Coriobacteriales|f__UMGS124|g__UMGS124
k__Bacteria|p__Actinobacteriota|c__Coriobacteriia|o__Coriobacteriales|f__UMGS124|g__UMGS124|s__UMGS124_sp900539345	s__UMGS124_sp900539345	Metagenomics	k__Bacteria|p__Actinobacteriota|c__Coriobacteriia|o__Coriobacteriales|f__UMGS124|g__UMGS124|s__UMGS124_sp900539345
k__Bacteria|p__Actinobacteriota|c__Coriobacteriia|o__Coriobacteriales|f__Atopobiaceae	f__Atopobiaceae	Metagenomics	k__Bacteria|p__Actinobacteriota|c__Coriobacteriia|o__Coriobacteriales|f__Atopobiaceae
k__Bacteria|p__Actinobacteriota|c__Coriobacteriia|o__Coriobacteriales|f__Atopobiaceae|g__UBA7748	g__UBA7748	Metagenomics	k__Bacteria|p__Actinobacteriota|c__Coriobacteriia|o__Coriobacteriales|f__Atopobiaceae|g__UBA7748
k__Bacteria|p__Actinobacteriota|c__Coriobacteriia|o__Coriobacteriales|f__Atopobiaceae|g__UBA7748|s__UBA7748_sp900314535	s__UBA7748_sp900314535	Metagenomics	k__Bacteria|p__Actinobacteriota|c__Coriobacteriia|o__Coriobacteriales|f__Atopobiaceae|g__UBA7748|s__UBA7748_sp900314535
k__Bacteria|p__Actinobacteriota|c__Coriobacteriia|o__Coriobacteriales|f__Atopobiaceae|g__Atopobium	g__Atopobium	Metagenomics	k__Bacteria|p__Actinobacteriota|c__Coriobacteriia|o__Coriobacteriales|f__Atopobiaceae|g__Atopobium
k__Bacteria|p__Actinobacteriota|c__Coriobacteriia|o__Coriobacteriales|f__Atopobiaceae|g__Atopobium|s__Atopobium_minutum	s__Atopobium_minutum	Metagenomics	k__Bacteria|p__Actinobacteriota|c__Coriobacteriia|o__Coriobacteriales|f__Atopobiaceae|g__Atopobium|s__Atopobium_minutum
k__Bacteria|p__Actinobacteriota|c__Coriobacteriia|o__Coriobacteriales|f__Atopobiaceae|g__Fannyhessea	g__Fannyhessea	Metagenomics	k__Bacteria|p__Actinobacteriota|c__Coriobacteriia|o__Coriobacteriales|f__Atopobiaceae|g__Fannyhessea
k__Bacteria|p__Actinobacteriota|c__Coriobacteriia|o__Coriobacteriales|f__Atopobiaceae|g__Fannyhessea|s__Fannyhessea_vaginae	s__Fannyhessea_vaginae	Metagenomics	k__Bacteria|p__Actinobacteriota|c__Coriobacteriia|o__Coriobacteriales|f__Atopobiaceae|g__Fannyhessea|s__Fannyhessea_vaginae
k__Bacteria|p__Actinobacteriota|c__Coriobacteriia|o__Coriobacteriales|f__Atopobiaceae|g__Olsenella	g__Olsenella	Metagenomics	k__Bacteria|p__Actinobacteriota|c__Coriobacteriia|o__Coriobacteriales|f__Atopobiaceae|g__Olsenella
k__Bacteria|p__Actinobacteriota|c__Coriobacteriia|o__Coriobacteriales|f__Atopobiaceae|g__Olsenella|s__Olsenella_sp900538935	s__Olsenella_sp900538935	Metagenomics	k__Bacteria|p__Actinobacteriota|c__Coriobacteriia|o__Coriobacteriales|f__Atopobiaceae|g__Olsenella|s__Olsenella_sp900538935
k__Bacteria|p__Actinobacteriota|c__Coriobacteriia|o__Coriobacteriales|f__Atopobiaceae|g__Olsenella|s__Olsenella_sp003862195	s__Olsenella_sp003862195	Metagenomics	k__Bacteria|p__Actinobacteriota|c__Coriobacteriia|o__Coriobacteriales|f__Atopobiaceae|g__Olsenella|s__Olsenella_sp003862195
k__Bacteria|p__Actinobacteriota|c__Coriobacteriia|o__Coriobacteriales|f__Atopobiaceae|g__Olsenella|s__Olsenella_sp900555995	s__Olsenella_sp900555995	Metagenomics	k__Bacteria|p__Actinobacteriota|c__Coriobacteriia|o__Coriobacteriales|f__Atopobiaceae|g__Olsenella|s__Olsenella_sp900555995
k__Bacteria|p__Actinobacteriota|c__Coriobacteriia|o__Coriobacteriales|f__Atopobiaceae|g__Olsenella|s__Olsenella_sp001457795	s__Olsenella_sp001457795	Metagenomics	k__Bacteria|p__Actinobacteriota|c__Coriobacteriia|o__Coriobacteriales|f__Atopobiaceae|g__Olsenella|s__Olsenella_sp001457795
k__Bacteria|p__Actinobacteriota|c__Coriobacteriia|o__Coriobacteriales|f__Atopobiaceae|g__Olegusella	g__Olegusella	Metagenomics	k__Bacteria|p__Actinobacteriota|c__Coriobacteriia|o__Coriobacteriales|f__Atopobiaceae|g__Olegusella
k__Bacteria|p__Actinobacteriota|c__Coriobacteriia|o__Coriobacteriales|f__Atopobiaceae|g__Olegusella|s__Olegusella_massiliensis	s__Olegusella_massiliensis	Metagenomics	k__Bacteria|p__Actinobacteriota|c__Coriobacteriia|o__Coriobacteriales|f__Atopobiaceae|g__Olegusella|s__Olegusella_massiliensis
k__Bacteria|p__Actinobacteriota|c__Coriobacteriia|o__Coriobacteriales|f__Atopobiaceae|g__Olsenella_B	g__Olsenella_B	Metagenomics	k__Bacteria|p__Actinobacteriota|c__Coriobacteriia|o__Coriobacteriales|f__Atopobiaceae|g__Olsenella_B
k__Bacteria|p__Actinobacteriota|c__Coriobacteriia|o__Coriobacteriales|f__Atopobiaceae|g__Olsenella_B|s__Olsenella_B_sp900768455	s__Olsenella_B_sp900768455	Metagenomics	k__Bacteria|p__Actinobacteriota|c__Coriobacteriia|o__Coriobacteriales|f__Atopobiaceae|g__Olsenella_B|s__Olsenella_B_sp900768455
k__Bacteria|p__Actinobacteriota|c__Coriobacteriia|o__Coriobacteriales|f__Atopobiaceae|g__Olsenella_B|s__Olsenella_B_sp000752675	s__Olsenella_B_sp000752675	Metagenomics	k__Bacteria|p__Actinobacteriota|c__Coriobacteriia|o__Coriobacteriales|f__Atopobiaceae|g__Olsenella_B|s__Olsenella_B_sp000752675
k__Bacteria|p__Actinobacteriota|c__Coriobacteriia|o__Coriobacteriales|f__Atopobiaceae|g__Olsenella_B|s__Olsenella_B_sp900770865	s__Olsenella_B_sp900770865	Metagenomics	k__Bacteria|p__Actinobacteriota|c__Coriobacteriia|o__Coriobacteriales|f__Atopobiaceae|g__Olsenella_B|s__Olsenella_B_sp900770865
k__Bacteria|p__Actinobacteriota|c__Coriobacteriia|o__Coriobacteriales|f__Atopobiaceae|g__Olsenella_B|s__Olsenella_B_sp900548775	s__Olsenella_B_sp900548775	Metagenomics	k__Bacteria|p__Actinobacteriota|c__Coriobacteriia|o__Coriobacteriales|f__Atopobiaceae|g__Olsenella_B|s__Olsenella_B_sp900548775
k__Bacteria|p__Actinobacteriota|c__Coriobacteriia|o__Coriobacteriales|f__Atopobiaceae|g__Olsenella_E	g__Olsenella_E	Metagenomics	k__Bacteria|p__Actinobacteriota|c__Coriobacteriia|o__Coriobacteriales|f__Atopobiaceae|g__Olsenella_E
k__Bacteria|p__Actinobacteriota|c__Coriobacteriia|o__Coriobacteriales|f__Atopobiaceae|g__Olsenella_E|s__Olsenella_E_sp002159735	s__Olsenella_E_sp002159735	Metagenomics	k__Bacteria|p__Actinobacteriota|c__Coriobacteriia|o__Coriobacteriales|f__Atopobiaceae|g__Olsenella_E|s__Olsenella_E_sp002159735
k__Bacteria|p__Actinobacteriota|c__Coriobacteriia|o__Coriobacteriales|f__Atopobiaceae|g__Olsenella_E|s__Olsenella_E_sp002160255	s__Olsenella_E_sp002160255	Metagenomics	k__Bacteria|p__Actinobacteriota|c__Coriobacteriia|o__Coriobacteriales|f__Atopobiaceae|g__Olsenella_E|s__Olsenella_E_sp002160255
k__Bacteria|p__Actinobacteriota|c__Coriobacteriia|o__Coriobacteriales|f__Atopobiaceae|g__Olsenella_E|s__Olsenella_E_timonensis	s__Olsenella_E_timonensis	Metagenomics	k__Bacteria|p__Actinobacteriota|c__Coriobacteriia|o__Coriobacteriales|f__Atopobiaceae|g__Olsenella_E|s__Olsenella_E_timonensis
k__Bacteria|p__Actinobacteriota|c__Coriobacteriia|o__Coriobacteriales|f__Atopobiaceae|g__Olsenella_E|s__Olsenella_E_sp003150175	s__Olsenella_E_sp003150175	Metagenomics	k__Bacteria|p__Actinobacteriota|c__Coriobacteriia|o__Coriobacteriales|f__Atopobiaceae|g__Olsenella_E|s__Olsenella_E_sp003150175
k__Bacteria|p__Actinobacteriota|c__Coriobacteriia|o__Coriobacteriales|f__Atopobiaceae|g__Olsenella_E|s__Olsenella_E_provencensis	s__Olsenella_E_provencensis	Metagenomics	k__Bacteria|p__Actinobacteriota|c__Coriobacteriia|o__Coriobacteriales|f__Atopobiaceae|g__Olsenella_E|s__Olsenella_E_provencensis
k__Bacteria|p__Actinobacteriota|c__Coriobacteriia|o__Coriobacteriales|f__Atopobiaceae|g__Olsenella_E|s__Olsenella_E_sp003609875	s__Olsenella_E_sp003609875	Metagenomics	k__Bacteria|p__Actinobacteriota|c__Coriobacteriia|o__Coriobacteriales|f__Atopobiaceae|g__Olsenella_E|s__Olsenella_E_sp003609875
k__Bacteria|p__Actinobacteriota|c__Coriobacteriia|o__Coriobacteriales|f__Atopobiaceae|g__Olsenella_E|s__Olsenella_E_sp900540955	s__Olsenella_E_sp900540955	Metagenomics	k__Bacteria|p__Actinobacteriota|c__Coriobacteriia|o__Coriobacteriales|f__Atopobiaceae|g__Olsenella_E|s__Olsenella_E_sp900540955
k__Bacteria|p__Actinobacteriota|c__Coriobacteriia|o__Coriobacteriales|f__Atopobiaceae|g__Parolsenella	g__Parolsenella	Metagenomics	k__Bacteria|p__Actinobacteriota|c__Coriobacteriia|o__Coriobacteriales|f__Atopobiaceae|g__Parolsenella
k__Bacteria|p__Actinobacteriota|c__Coriobacteriia|o__Coriobacteriales|f__Atopobiaceae|g__Parolsenella|s__Parolsenella_sp900549525	s__Parolsenella_sp900549525	Metagenomics	k__Bacteria|p__Actinobacteriota|c__Coriobacteriia|o__Coriobacteriales|f__Atopobiaceae|g__Parolsenella|s__Parolsenella_sp900549525
k__Bacteria|p__Actinobacteriota|c__Coriobacteriia|o__Coriobacteriales|f__Atopobiaceae|g__Parolsenella|s__Parolsenella_massiliensis	s__Parolsenella_massiliensis	Metagenomics	k__Bacteria|p__Actinobacteriota|c__Coriobacteriia|o__Coriobacteriales|f__Atopobiaceae|g__Parolsenella|s__Parolsenella_massiliensis
k__Bacteria|p__Actinobacteriota|c__Coriobacteriia|o__Coriobacteriales|f__Atopobiaceae|g__Parolsenella|s__Parolsenella_uli_B	s__Parolsenella_uli_B	Metagenomics	k__Bacteria|p__Actinobacteriota|c__Coriobacteriia|o__Coriobacteriales|f__Atopobiaceae|g__Parolsenella|s__Parolsenella_uli_B
k__Bacteria|p__Actinobacteriota|c__Coriobacteriia|o__Coriobacteriales|f__Atopobiaceae|g__Parolsenella|s__Parolsenella_sp900544655	s__Parolsenella_sp900544655	Metagenomics	k__Bacteria|p__Actinobacteriota|c__Coriobacteriia|o__Coriobacteriales|f__Atopobiaceae|g__Parolsenella|s__Parolsenella_sp900544655
k__Bacteria|p__Actinobacteriota|c__Coriobacteriia|o__Coriobacteriales|f__Atopobiaceae|g__Parolsenella|s__Parolsenella_catena	s__Parolsenella_catena	Metagenomics	k__Bacteria|p__Actinobacteriota|c__Coriobacteriia|o__Coriobacteriales|f__Atopobiaceae|g__Parolsenella|s__Parolsenella_catena
k__Bacteria|p__Actinobacteriota|c__Coriobacteriia|o__Coriobacteriales|f__Atopobiaceae|g__Parolsenella|s__Parolsenella_sp900543875	s__Parolsenella_sp900543875	Metagenomics	k__Bacteria|p__Actinobacteriota|c__Coriobacteriia|o__Coriobacteriales|f__Atopobiaceae|g__Parolsenella|s__Parolsenella_sp900543875
k__Bacteria|p__Actinobacteriota|c__Coriobacteriia|o__Coriobacteriales|f__Atopobiaceae|g__Parolsenella|s__Parolsenella_sp900552935	s__Parolsenella_sp900552935	Metagenomics	k__Bacteria|p__Actinobacteriota|c__Coriobacteriia|o__Coriobacteriales|f__Atopobiaceae|g__Parolsenella|s__Parolsenella_sp900552935
k__Bacteria|p__Actinobacteriota|c__Coriobacteriia|o__Coriobacteriales|f__Atopobiaceae|g__UBA7741	g__UBA7741	Metagenomics	k__Bacteria|p__Actinobacteriota|c__Coriobacteriia|o__Coriobacteriales|f__Atopobiaceae|g__UBA7741
k__Bacteria|p__Actinobacteriota|c__Coriobacteriia|o__Coriobacteriales|f__Atopobiaceae|g__UBA7741|s__UBA7741_sp900314575	s__UBA7741_sp900314575	Metagenomics	k__Bacteria|p__Actinobacteriota|c__Coriobacteriia|o__Coriobacteriales|f__Atopobiaceae|g__UBA7741|s__UBA7741_sp900314575
k__Bacteria|p__Actinobacteriota|c__Coriobacteriia|o__Coriobacteriales|f__Atopobiaceae|g__Lancefieldella	g__Lancefieldella	Metagenomics	k__Bacteria|p__Actinobacteriota|c__Coriobacteriia|o__Coriobacteriales|f__Atopobiaceae|g__Lancefieldella
k__Bacteria|p__Actinobacteriota|c__Coriobacteriia|o__Coriobacteriales|f__Atopobiaceae|g__Lancefieldella|s__Lancefieldella_sp902373375	s__Lancefieldella_sp902373375	Metagenomics	k__Bacteria|p__Actinobacteriota|c__Coriobacteriia|o__Coriobacteriales|f__Atopobiaceae|g__Lancefieldella|s__Lancefieldella_sp902373375
k__Bacteria|p__Actinobacteriota|c__Coriobacteriia|o__Coriobacteriales|f__Atopobiaceae|g__Lancefieldella|s__Lancefieldella_sp900555335	s__Lancefieldella_sp900555335	Metagenomics	k__Bacteria|p__Actinobacteriota|c__Coriobacteriia|o__Coriobacteriales|f__Atopobiaceae|g__Lancefieldella|s__Lancefieldella_sp900555335
k__Bacteria|p__Actinobacteriota|c__Coriobacteriia|o__Coriobacteriales|f__Atopobiaceae|g__Lancefieldella|s__Lancefieldella_parvula	s__Lancefieldella_parvula	Metagenomics	k__Bacteria|p__Actinobacteriota|c__Coriobacteriia|o__Coriobacteriales|f__Atopobiaceae|g__Lancefieldella|s__Lancefieldella_parvula
k__Bacteria|p__Actinobacteriota|c__Coriobacteriia|o__Coriobacteriales|f__Atopobiaceae|g__Lancefieldella|s__Lancefieldella_sp000564995	s__Lancefieldella_sp000564995	Metagenomics	k__Bacteria|p__Actinobacteriota|c__Coriobacteriia|o__Coriobacteriales|f__Atopobiaceae|g__Lancefieldella|s__Lancefieldella_sp000564995
k__Bacteria|p__Actinobacteriota|c__Coriobacteriia|o__Coriobacteriales|f__Atopobiaceae|g__Lancefieldella|s__Lancefieldella_rimae	s__Lancefieldella_rimae	Metagenomics	k__Bacteria|p__Actinobacteriota|c__Coriobacteriia|o__Coriobacteriales|f__Atopobiaceae|g__Lancefieldella|s__Lancefieldella_rimae
k__Bacteria|p__Actinobacteriota|c__Coriobacteriia|o__Coriobacteriales|f__Atopobiaceae|g__UMGS1418	g__UMGS1418	Metagenomics	k__Bacteria|p__Actinobacteriota|c__Coriobacteriia|o__Coriobacteriales|f__Atopobiaceae|g__UMGS1418
k__Bacteria|p__Actinobacteriota|c__Coriobacteriia|o__Coriobacteriales|f__Atopobiaceae|g__UMGS1418|s__UMGS1418_sp900551595	s__UMGS1418_sp900551595	Metagenomics	k__Bacteria|p__Actinobacteriota|c__Coriobacteriia|o__Coriobacteriales|f__Atopobiaceae|g__UMGS1418|s__UMGS1418_sp900551595
k__Bacteria|p__Actinobacteriota|c__Coriobacteriia|o__Coriobacteriales|f__Eggerthellaceae	f__Eggerthellaceae	Metagenomics	k__Bacteria|p__Actinobacteriota|c__Coriobacteriia|o__Coriobacteriales|f__Eggerthellaceae
k__Bacteria|p__Actinobacteriota|c__Coriobacteriia|o__Coriobacteriales|f__Eggerthellaceae|g__DNF00809	g__DNF00809	Metagenomics	k__Bacteria|p__Actinobacteriota|c__Coriobacteriia|o__Coriobacteriales|f__Eggerthellaceae|g__DNF00809
k__Bacteria|p__Actinobacteriota|c__Coriobacteriia|o__Coriobacteriales|f__Eggerthellaceae|g__DNF00809|s__DNF00809_sp900604965	s__DNF00809_sp900604965	Metagenomics	k__Bacteria|p__Actinobacteriota|c__Coriobacteriia|o__Coriobacteriales|f__Eggerthellaceae|g__DNF00809|s__DNF00809_sp900604965
k__Bacteria|p__Actinobacteriota|c__Coriobacteriia|o__Coriobacteriales|f__Eggerthellaceae|g__DNF00809|s__DNF00809_sp001552935	s__DNF00809_sp001552935	Metagenomics	k__Bacteria|p__Actinobacteriota|c__Coriobacteriia|o__Coriobacteriales|f__Eggerthellaceae|g__DNF00809|s__DNF00809_sp001552935
k__Bacteria|p__Actinobacteriota|c__Coriobacteriia|o__Coriobacteriales|f__Eggerthellaceae|g__UMGS1519	g__UMGS1519	Metagenomics	k__Bacteria|p__Actinobacteriota|c__Coriobacteriia|o__Coriobacteriales|f__Eggerthellaceae|g__UMGS1519
k__Bacteria|p__Actinobacteriota|c__Coriobacteriia|o__Coriobacteriales|f__Eggerthellaceae|g__UMGS1519|s__UMGS1519_sp900552585	s__UMGS1519_sp900552585	Metagenomics	k__Bacteria|p__Actinobacteriota|c__Coriobacteriia|o__Coriobacteriales|f__Eggerthellaceae|g__UMGS1519|s__UMGS1519_sp900552585
k__Bacteria|p__Actinobacteriota|c__Coriobacteriia|o__Coriobacteriales|f__Eggerthellaceae|g__RUG013	g__RUG013	Metagenomics	k__Bacteria|p__Actinobacteriota|c__Coriobacteriia|o__Coriobacteriales|f__Eggerthellaceae|g__RUG013
k__Bacteria|p__Actinobacteriota|c__Coriobacteriia|o__Coriobacteriales|f__Eggerthellaceae|g__RUG013|s__RUG013_sp001486445	s__RUG013_sp001486445	Metagenomics	k__Bacteria|p__Actinobacteriota|c__Coriobacteriia|o__Coriobacteriales|f__Eggerthellaceae|g__RUG013|s__RUG013_sp001486445
k__Bacteria|p__Actinobacteriota|c__Coriobacteriia|o__Coriobacteriales|f__Eggerthellaceae|g__UMGS1293	g__UMGS1293	Metagenomics	k__Bacteria|p__Actinobacteriota|c__Coriobacteriia|o__Coriobacteriales|f__Eggerthellaceae|g__UMGS1293
k__Bacteria|p__Actinobacteriota|c__Coriobacteriia|o__Coriobacteriales|f__Eggerthellaceae|g__UMGS1293|s__UMGS1293_sp900754495	s__UMGS1293_sp900754495	Metagenomics	k__Bacteria|p__Actinobacteriota|c__Coriobacteriia|o__Coriobacteriales|f__Eggerthellaceae|g__UMGS1293|s__UMGS1293_sp900754495
k__Bacteria|p__Actinobacteriota|c__Coriobacteriia|o__Coriobacteriales|f__Eggerthellaceae|g__UMGS1293|s__UMGS1293_sp900550385	s__UMGS1293_sp900550385	Metagenomics	k__Bacteria|p__Actinobacteriota|c__Coriobacteriia|o__Coriobacteriales|f__Eggerthellaceae|g__UMGS1293|s__UMGS1293_sp900550385
k__Bacteria|p__Actinobacteriota|c__Coriobacteriia|o__Coriobacteriales|f__Eggerthellaceae|g__UMGS1502	g__UMGS1502	Metagenomics	k__Bacteria|p__Actinobacteriota|c__Coriobacteriia|o__Coriobacteriales|f__Eggerthellaceae|g__UMGS1502
k__Bacteria|p__Actinobacteriota|c__Coriobacteriia|o__Coriobacteriales|f__Eggerthellaceae|g__UMGS1502|s__UMGS1502_sp900552365	s__UMGS1502_sp900552365	Metagenomics	k__Bacteria|p__Actinobacteriota|c__Coriobacteriia|o__Coriobacteriales|f__Eggerthellaceae|g__UMGS1502|s__UMGS1502_sp900552365
k__Bacteria|p__Actinobacteriota|c__Coriobacteriia|o__Coriobacteriales|f__Eggerthellaceae|g__Slackia	g__Slackia	Metagenomics	k__Bacteria|p__Actinobacteriota|c__Coriobacteriia|o__Coriobacteriales|f__Eggerthellaceae|g__Slackia
k__Bacteria|p__Actinobacteriota|c__Coriobacteriia|o__Coriobacteriales|f__Eggerthellaceae|g__Slackia|s__Slackia_exigua	s__Slackia_exigua	Metagenomics	k__Bacteria|p__Actinobacteriota|c__Coriobacteriia|o__Coriobacteriales|f__Eggerthellaceae|g__Slackia|s__Slackia_exigua
k__Bacteria|p__Actinobacteriota|c__Coriobacteriia|o__Coriobacteriales|f__Eggerthellaceae|g__CAAEEV01	g__CAAEEV01	Metagenomics	k__Bacteria|p__Actinobacteriota|c__Coriobacteriia|o__Coriobacteriales|f__Eggerthellaceae|g__CAAEEV01
k__Bacteria|p__Actinobacteriota|c__Coriobacteriia|o__Coriobacteriales|f__Eggerthellaceae|g__CAAEEV01|s__CAAEEV01_sp900754955	s__CAAEEV01_sp900754955	Metagenomics	k__Bacteria|p__Actinobacteriota|c__Coriobacteriia|o__Coriobacteriales|f__Eggerthellaceae|g__CAAEEV01|s__CAAEEV01_sp900754955
k__Bacteria|p__Actinobacteriota|c__Coriobacteriia|o__Coriobacteriales|f__Eggerthellaceae|g__Adlercreutzia	g__Adlercreutzia	Metagenomics	k__Bacteria|p__Actinobacteriota|c__Coriobacteriia|o__Coriobacteriales|f__Eggerthellaceae|g__Adlercreutzia
k__Bacteria|p__Actinobacteriota|c__Coriobacteriia|o__Coriobacteriales|f__Eggerthellaceae|g__Adlercreutzia|s__Adlercreutzia_celatus_A	s__Adlercreutzia_celatus_A	Metagenomics	k__Bacteria|p__Actinobacteriota|c__Coriobacteriia|o__Coriobacteriales|f__Eggerthellaceae|g__Adlercreutzia|s__Adlercreutzia_celatus_A
k__Bacteria|p__Actinobacteriota|c__Coriobacteriia|o__Coriobacteriales|f__Eggerthellaceae|g__Rubneribacter	g__Rubneribacter	Metagenomics	k__Bacteria|p__Actinobacteriota|c__Coriobacteriia|o__Coriobacteriales|f__Eggerthellaceae|g__Rubneribacter
k__Bacteria|p__Actinobacteriota|c__Coriobacteriia|o__Coriobacteriales|f__Eggerthellaceae|g__Rubneribacter|s__Rubneribacter_badeniensis	s__Rubneribacter_badeniensis	Metagenomics	k__Bacteria|p__Actinobacteriota|c__Coriobacteriia|o__Coriobacteriales|f__Eggerthellaceae|g__Rubneribacter|s__Rubneribacter_badeniensis
k__Bacteria|p__Actinobacteriota|c__Coriobacteriia|o__Coriobacteriales|f__Eggerthellaceae|g__Raoultibacter	g__Raoultibacter	Metagenomics	k__Bacteria|p__Actinobacteriota|c__Coriobacteriia|o__Coriobacteriales|f__Eggerthellaceae|g__Raoultibacter
k__Bacteria|p__Actinobacteriota|c__Coriobacteriia|o__Coriobacteriales|f__Eggerthellaceae|g__Raoultibacter|s__Raoultibacter_timonensis	s__Raoultibacter_timonensis	Metagenomics	k__Bacteria|p__Actinobacteriota|c__Coriobacteriia|o__Coriobacteriales|f__Eggerthellaceae|g__Raoultibacter|s__Raoultibacter_timonensis
k__Bacteria|p__Actinobacteriota|c__Coriobacteriia|o__Coriobacteriales|f__Eggerthellaceae|g__Arabia	g__Arabia	Metagenomics	k__Bacteria|p__Actinobacteriota|c__Coriobacteriia|o__Coriobacteriales|f__Eggerthellaceae|g__Arabia
k__Bacteria|p__Actinobacteriota|c__Coriobacteriia|o__Coriobacteriales|f__Eggerthellaceae|g__Arabia|s__Arabia_massiliensis	s__Arabia_massiliensis	Metagenomics	k__Bacteria|p__Actinobacteriota|c__Coriobacteriia|o__Coriobacteriales|f__Eggerthellaceae|g__Arabia|s__Arabia_massiliensis
k__Bacteria|p__Actinobacteriota|c__Coriobacteriia|o__Coriobacteriales|f__Eggerthellaceae|g__Enteroscipio	g__Enteroscipio	Metagenomics	k__Bacteria|p__Actinobacteriota|c__Coriobacteriia|o__Coriobacteriales|f__Eggerthellaceae|g__Enteroscipio
k__Bacteria|p__Actinobacteriota|c__Coriobacteriia|o__Coriobacteriales|f__Eggerthellaceae|g__Enteroscipio|s__Enteroscipio_rubneri	s__Enteroscipio_rubneri	Metagenomics	k__Bacteria|p__Actinobacteriota|c__Coriobacteriia|o__Coriobacteriales|f__Eggerthellaceae|g__Enteroscipio|s__Enteroscipio_rubneri
k__Bacteria|p__Actinobacteriota|c__Coriobacteriia|o__Coriobacteriales|f__Eggerthellaceae|g__Phoenicibacter	g__Phoenicibacter	Metagenomics	k__Bacteria|p__Actinobacteriota|c__Coriobacteriia|o__Coriobacteriales|f__Eggerthellaceae|g__Phoenicibacter
k__Bacteria|p__Actinobacteriota|c__Coriobacteriia|o__Coriobacteriales|f__Eggerthellaceae|g__Phoenicibacter|s__Phoenicibacter_congonensis	s__Phoenicibacter_congonensis	Metagenomics	k__Bacteria|p__Actinobacteriota|c__Coriobacteriia|o__Coriobacteriales|f__Eggerthellaceae|g__Phoenicibacter|s__Phoenicibacter_congonensis
k__Bacteria|p__Actinobacteriota|c__Coriobacteriia|o__Coriobacteriales|f__Eggerthellaceae|g__Paraeggerthella	g__Paraeggerthella	Metagenomics	k__Bacteria|p__Actinobacteriota|c__Coriobacteriia|o__Coriobacteriales|f__Eggerthellaceae|g__Paraeggerthella
k__Bacteria|p__Actinobacteriota|c__Coriobacteriia|o__Coriobacteriales|f__Eggerthellaceae|g__Paraeggerthella|s__Paraeggerthella_hongkongensis	s__Paraeggerthella_hongkongensis	Metagenomics	k__Bacteria|p__Actinobacteriota|c__Coriobacteriia|o__Coriobacteriales|f__Eggerthellaceae|g__Paraeggerthella|s__Paraeggerthella_hongkongensis
k__Bacteria|p__Actinobacteriota|c__Coriobacteriia|o__Coriobacteriales|f__Eggerthellaceae|g__Paraeggerthella|s__Paraeggerthella_hongkongensis_A	s__Paraeggerthella_hongkongensis_A	Metagenomics	k__Bacteria|p__Actinobacteriota|c__Coriobacteriia|o__Coriobacteriales|f__Eggerthellaceae|g__Paraeggerthella|s__Paraeggerthella_hongkongensis_A
k__Bacteria|p__Actinobacteriota|c__Coriobacteriia|o__Coriobacteriales|f__Eggerthellaceae|g__Gordonibacter	g__Gordonibacter	Metagenomics	k__Bacteria|p__Actinobacteriota|c__Coriobacteriia|o__Coriobacteriales|f__Eggerthellaceae|g__Gordonibacter
k__Bacteria|p__Actinobacteriota|c__Coriobacteriia|o__Coriobacteriales|f__Eggerthellaceae|g__Gordonibacter|s__Gordonibacter_urolithinfaciens	s__Gordonibacter_urolithinfaciens	Metagenomics	k__Bacteria|p__Actinobacteriota|c__Coriobacteriia|o__Coriobacteriales|f__Eggerthellaceae|g__Gordonibacter|s__Gordonibacter_urolithinfaciens
k__Bacteria|p__Actinobacteriota|c__Coriobacteriia|o__Coriobacteriales|f__Eggerthellaceae|g__Gordonibacter|s__Gordonibacter_pamelaeae	s__Gordonibacter_pamelaeae	Metagenomics	k__Bacteria|p__Actinobacteriota|c__Coriobacteriia|o__Coriobacteriales|f__Eggerthellaceae|g__Gordonibacter|s__Gordonibacter_pamelaeae
k__Bacteria|p__Actinobacteriota|c__Coriobacteriia|o__Coriobacteriales|f__Eggerthellaceae|g__Gordonibacter|s__Gordonibacter_sp003339845	s__Gordonibacter_sp003339845	Metagenomics	k__Bacteria|p__Actinobacteriota|c__Coriobacteriia|o__Coriobacteriales|f__Eggerthellaceae|g__Gordonibacter|s__Gordonibacter_sp003339845
k__Bacteria|p__Actinobacteriota|c__Coriobacteriia|o__Coriobacteriales|f__Eggerthellaceae|g__Gordonibacter|s__Gordonibacter_massiliensis	s__Gordonibacter_massiliensis	Metagenomics	k__Bacteria|p__Actinobacteriota|c__Coriobacteriia|o__Coriobacteriales|f__Eggerthellaceae|g__Gordonibacter|s__Gordonibacter_massiliensis
k__Bacteria|p__Actinobacteriota|c__Coriobacteriia|o__Coriobacteriales|f__Eggerthellaceae|g__Senegalimassilia	g__Senegalimassilia	Metagenomics	k__Bacteria|p__Actinobacteriota|c__Coriobacteriia|o__Coriobacteriales|f__Eggerthellaceae|g__Senegalimassilia
k__Bacteria|p__Actinobacteriota|c__Coriobacteriia|o__Coriobacteriales|f__Eggerthellaceae|g__Senegalimassilia|s__Senegalimassilia_faecalis	s__Senegalimassilia_faecalis	Metagenomics	k__Bacteria|p__Actinobacteriota|c__Coriobacteriia|o__Coriobacteriales|f__Eggerthellaceae|g__Senegalimassilia|s__Senegalimassilia_faecalis
k__Bacteria|p__Actinobacteriota|c__Coriobacteriia|o__Coriobacteriales|f__Eggerthellaceae|g__Senegalimassilia|s__Senegalimassilia_anaerobia	s__Senegalimassilia_anaerobia	Metagenomics	k__Bacteria|p__Actinobacteriota|c__Coriobacteriia|o__Coriobacteriales|f__Eggerthellaceae|g__Senegalimassilia|s__Senegalimassilia_anaerobia
k__Bacteria|p__Actinobacteriota|c__Coriobacteriia|o__Coriobacteriales|f__Eggerthellaceae|g__Senegalimassilia|s__Senegalimassilia_sp900550055	s__Senegalimassilia_sp900550055	Metagenomics	k__Bacteria|p__Actinobacteriota|c__Coriobacteriia|o__Coriobacteriales|f__Eggerthellaceae|g__Senegalimassilia|s__Senegalimassilia_sp900550055
k__Bacteria|p__Actinobacteriota|c__Coriobacteriia|o__Coriobacteriales|f__Eggerthellaceae|g__Ellagibacter	g__Ellagibacter	Metagenomics	k__Bacteria|p__Actinobacteriota|c__Coriobacteriia|o__Coriobacteriales|f__Eggerthellaceae|g__Ellagibacter
k__Bacteria|p__Actinobacteriota|c__Coriobacteriia|o__Coriobacteriales|f__Eggerthellaceae|g__Ellagibacter|s__Ellagibacter_isourolithinifaciens	s__Ellagibacter_isourolithinifaciens	Metagenomics	k__Bacteria|p__Actinobacteriota|c__Coriobacteriia|o__Coriobacteriales|f__Eggerthellaceae|g__Ellagibacter|s__Ellagibacter_isourolithinifaciens
k__Bacteria|p__Actinobacteriota|c__Coriobacteriia|o__Coriobacteriales|f__Eggerthellaceae|g__Ellagibacter|s__Ellagibacter_sp900554945	s__Ellagibacter_sp900554945	Metagenomics	k__Bacteria|p__Actinobacteriota|c__Coriobacteriia|o__Coriobacteriales|f__Eggerthellaceae|g__Ellagibacter|s__Ellagibacter_sp900554945
k__Bacteria|p__Actinobacteriota|c__Coriobacteriia|o__Coriobacteriales|f__Eggerthellaceae|g__Slackia_A	g__Slackia_A	Metagenomics	k__Bacteria|p__Actinobacteriota|c__Coriobacteriia|o__Coriobacteriales|f__Eggerthellaceae|g__Slackia_A
k__Bacteria|p__Actinobacteriota|c__Coriobacteriia|o__Coriobacteriales|f__Eggerthellaceae|g__Slackia_A|s__Slackia_A_piriformis	s__Slackia_A_piriformis	Metagenomics	k__Bacteria|p__Actinobacteriota|c__Coriobacteriia|o__Coriobacteriales|f__Eggerthellaceae|g__Slackia_A|s__Slackia_A_piriformis
k__Bacteria|p__Actinobacteriota|c__Coriobacteriia|o__Coriobacteriales|f__Eggerthellaceae|g__Slackia_A|s__Slackia_A_sp900555495	s__Slackia_A_sp900555495	Metagenomics	k__Bacteria|p__Actinobacteriota|c__Coriobacteriia|o__Coriobacteriales|f__Eggerthellaceae|g__Slackia_A|s__Slackia_A_sp900555495
k__Bacteria|p__Actinobacteriota|c__Coriobacteriia|o__Coriobacteriales|f__Eggerthellaceae|g__Slackia_A|s__Slackia_A_isoflavoniconvertens	s__Slackia_A_isoflavoniconvertens	Metagenomics	k__Bacteria|p__Actinobacteriota|c__Coriobacteriia|o__Coriobacteriales|f__Eggerthellaceae|g__Slackia_A|s__Slackia_A_isoflavoniconvertens
k__Bacteria|p__Actinobacteriota|c__Coriobacteriia|o__Coriobacteriales|f__Eggerthellaceae|g__Slackia_A|s__Slackia_A_sp900553655	s__Slackia_A_sp900553655	Metagenomics	k__Bacteria|p__Actinobacteriota|c__Coriobacteriia|o__Coriobacteriales|f__Eggerthellaceae|g__Slackia_A|s__Slackia_A_sp900553655
k__Bacteria|p__Actinobacteriota|c__Coriobacteriia|o__Coriobacteriales|f__Eggerthellaceae|g__Slackia_A|s__Slackia_A_sp900553775	s__Slackia_A_sp900553775	Metagenomics	k__Bacteria|p__Actinobacteriota|c__Coriobacteriia|o__Coriobacteriales|f__Eggerthellaceae|g__Slackia_A|s__Slackia_A_sp900553775
k__Bacteria|p__Actinobacteriota|c__Coriobacteriia|o__Coriobacteriales|f__Eggerthellaceae|g__CAG-1427	g__CAG-1427	Metagenomics	k__Bacteria|p__Actinobacteriota|c__Coriobacteriia|o__Coriobacteriales|f__Eggerthellaceae|g__CAG-1427
k__Bacteria|p__Actinobacteriota|c__Coriobacteriia|o__Coriobacteriales|f__Eggerthellaceae|g__CAG-1427|s__CAG-1427_sp900540345	s__CAG-1427_sp900540345	Metagenomics	k__Bacteria|p__Actinobacteriota|c__Coriobacteriia|o__Coriobacteriales|f__Eggerthellaceae|g__CAG-1427|s__CAG-1427_sp900540345
k__Bacteria|p__Actinobacteriota|c__Coriobacteriia|o__Coriobacteriales|f__Eggerthellaceae|g__CAG-1427|s__CAG-1427_sp900753095	s__CAG-1427_sp900753095	Metagenomics	k__Bacteria|p__Actinobacteriota|c__Coriobacteriia|o__Coriobacteriales|f__Eggerthellaceae|g__CAG-1427|s__CAG-1427_sp900753095
k__Bacteria|p__Actinobacteriota|c__Coriobacteriia|o__Coriobacteriales|f__Eggerthellaceae|g__CAG-1427|s__CAG-1427_sp900555755	s__CAG-1427_sp900555755	Metagenomics	k__Bacteria|p__Actinobacteriota|c__Coriobacteriia|o__Coriobacteriales|f__Eggerthellaceae|g__CAG-1427|s__CAG-1427_sp900555755
k__Bacteria|p__Actinobacteriota|c__Coriobacteriia|o__Coriobacteriales|f__Eggerthellaceae|g__CAG-1427|s__CAG-1427_sp900542265	s__CAG-1427_sp900542265	Metagenomics	k__Bacteria|p__Actinobacteriota|c__Coriobacteriia|o__Coriobacteriales|f__Eggerthellaceae|g__CAG-1427|s__CAG-1427_sp900542265
k__Bacteria|p__Actinobacteriota|c__Coriobacteriia|o__Coriobacteriales|f__Eggerthellaceae|g__CAG-1427|s__CAG-1427_sp900551155	s__CAG-1427_sp900551155	Metagenomics	k__Bacteria|p__Actinobacteriota|c__Coriobacteriia|o__Coriobacteriales|f__Eggerthellaceae|g__CAG-1427|s__CAG-1427_sp900551155
k__Bacteria|p__Actinobacteriota|c__Coriobacteriia|o__Coriobacteriales|f__Eggerthellaceae|g__CAG-1427|s__CAG-1427_sp900554685	s__CAG-1427_sp900554685	Metagenomics	k__Bacteria|p__Actinobacteriota|c__Coriobacteriia|o__Coriobacteriales|f__Eggerthellaceae|g__CAG-1427|s__CAG-1427_sp900554685
k__Bacteria|p__Actinobacteriota|c__Coriobacteriia|o__Coriobacteriales|f__Eggerthellaceae|g__CAG-1427|s__CAG-1427_sp000435475	s__CAG-1427_sp000435475	Metagenomics	k__Bacteria|p__Actinobacteriota|c__Coriobacteriia|o__Coriobacteriales|f__Eggerthellaceae|g__CAG-1427|s__CAG-1427_sp000435475
k__Bacteria|p__Actinobacteriota|c__Coriobacteriia|o__Coriobacteriales|f__Eggerthellaceae|g__CAG-1427|s__CAG-1427_sp000436075	s__CAG-1427_sp000436075	Metagenomics	k__Bacteria|p__Actinobacteriota|c__Coriobacteriia|o__Coriobacteriales|f__Eggerthellaceae|g__CAG-1427|s__CAG-1427_sp000436075
k__Bacteria|p__Actinobacteriota|c__Coriobacteriia|o__Coriobacteriales|f__Eggerthellaceae|g__CAG-1427|s__CAG-1427_sp900542525	s__CAG-1427_sp900542525	Metagenomics	k__Bacteria|p__Actinobacteriota|c__Coriobacteriia|o__Coriobacteriales|f__Eggerthellaceae|g__CAG-1427|s__CAG-1427_sp900542525
k__Bacteria|p__Actinobacteriota|c__Coriobacteriia|o__Coriobacteriales|f__Eggerthellaceae|g__CAG-1427|s__CAG-1427_sp000431675	s__CAG-1427_sp000431675	Metagenomics	k__Bacteria|p__Actinobacteriota|c__Coriobacteriia|o__Coriobacteriales|f__Eggerthellaceae|g__CAG-1427|s__CAG-1427_sp000431675
k__Bacteria|p__Actinobacteriota|c__Coriobacteriia|o__Coriobacteriales|f__Eggerthellaceae|g__CAG-1427|s__CAG-1427_sp900538545	s__CAG-1427_sp900538545	Metagenomics	k__Bacteria|p__Actinobacteriota|c__Coriobacteriia|o__Coriobacteriales|f__Eggerthellaceae|g__CAG-1427|s__CAG-1427_sp900538545
k__Bacteria|p__Actinobacteriota|c__Coriobacteriia|o__Coriobacteriales|f__Eggerthellaceae|g__CAG-1427|s__CAG-1427_sp000435675	s__CAG-1427_sp000435675	Metagenomics	k__Bacteria|p__Actinobacteriota|c__Coriobacteriia|o__Coriobacteriales|f__Eggerthellaceae|g__CAG-1427|s__CAG-1427_sp000435675
k__Bacteria|p__Actinobacteriota|c__Coriobacteriia|o__Coriobacteriales|f__Eggerthellaceae|g__CAG-1427|s__CAG-1427_sp900547965	s__CAG-1427_sp900547965	Metagenomics	k__Bacteria|p__Actinobacteriota|c__Coriobacteriia|o__Coriobacteriales|f__Eggerthellaceae|g__CAG-1427|s__CAG-1427_sp900547965
k__Bacteria|p__Actinobacteriota|c__Coriobacteriia|o__Coriobacteriales|f__Eggerthellaceae|g__CAG-1427|s__CAG-1427_sp900553605	s__CAG-1427_sp900553605	Metagenomics	k__Bacteria|p__Actinobacteriota|c__Coriobacteriia|o__Coriobacteriales|f__Eggerthellaceae|g__CAG-1427|s__CAG-1427_sp900553605
k__Bacteria|p__Actinobacteriota|c__Coriobacteriia|o__Coriobacteriales|f__Eggerthellaceae|g__CAG-1427|s__CAG-1427_sp000434775	s__CAG-1427_sp000434775	Metagenomics	k__Bacteria|p__Actinobacteriota|c__Coriobacteriia|o__Coriobacteriales|f__Eggerthellaceae|g__CAG-1427|s__CAG-1427_sp000434775
k__Bacteria|p__Actinobacteriota|c__Coriobacteriia|o__Coriobacteriales|f__Eggerthellaceae|g__CAG-1427|s__CAG-1427_sp900544455	s__CAG-1427_sp900544455	Metagenomics	k__Bacteria|p__Actinobacteriota|c__Coriobacteriia|o__Coriobacteriales|f__Eggerthellaceae|g__CAG-1427|s__CAG-1427_sp900544455
k__Bacteria|p__Actinobacteriota|c__Coriobacteriia|o__Coriobacteriales|f__Eggerthellaceae|g__CAG-1427|s__CAG-1427_sp900539675	s__CAG-1427_sp900539675	Metagenomics	k__Bacteria|p__Actinobacteriota|c__Coriobacteriia|o__Coriobacteriales|f__Eggerthellaceae|g__CAG-1427|s__CAG-1427_sp900539675
k__Bacteria|p__Actinobacteriota|c__Coriobacteriia|o__Coriobacteriales|f__Eggerthellaceae|g__CAG-1427|s__CAG-1427_sp900556585	s__CAG-1427_sp900556585	Metagenomics	k__Bacteria|p__Actinobacteriota|c__Coriobacteriia|o__Coriobacteriales|f__Eggerthellaceae|g__CAG-1427|s__CAG-1427_sp900556585
k__Bacteria|p__Actinobacteriota|c__Coriobacteriia|o__Coriobacteriales|f__Eggerthellaceae|g__CAG-1427|s__CAG-1427_sp900546175	s__CAG-1427_sp900546175	Metagenomics	k__Bacteria|p__Actinobacteriota|c__Coriobacteriia|o__Coriobacteriales|f__Eggerthellaceae|g__CAG-1427|s__CAG-1427_sp900546175
k__Bacteria|p__Actinobacteriota|c__Coriobacteriia|o__Coriobacteriales|f__Eggerthellaceae|g__CAG-1427|s__CAG-1427_sp900548955	s__CAG-1427_sp900548955	Metagenomics	k__Bacteria|p__Actinobacteriota|c__Coriobacteriia|o__Coriobacteriales|f__Eggerthellaceae|g__CAG-1427|s__CAG-1427_sp900548955
k__Bacteria|p__Actinobacteriota|c__Coriobacteriia|o__Coriobacteriales|f__Eggerthellaceae|g__Eggerthella	g__Eggerthella	Metagenomics	k__Bacteria|p__Actinobacteriota|c__Coriobacteriia|o__Coriobacteriales|f__Eggerthellaceae|g__Eggerthella
k__Bacteria|p__Actinobacteriota|c__Coriobacteriia|o__Coriobacteriales|f__Eggerthellaceae|g__Eggerthella|s__Eggerthella_sinensis	s__Eggerthella_sinensis	Metagenomics	k__Bacteria|p__Actinobacteriota|c__Coriobacteriia|o__Coriobacteriales|f__Eggerthellaceae|g__Eggerthella|s__Eggerthella_sinensis
k__Bacteria|p__Actinobacteriota|c__Coriobacteriia|o__Coriobacteriales|f__Eggerthellaceae|g__Eggerthella|s__Eggerthella_sp014287365	s__Eggerthella_sp014287365	Metagenomics	k__Bacteria|p__Actinobacteriota|c__Coriobacteriia|o__Coriobacteriales|f__Eggerthellaceae|g__Eggerthella|s__Eggerthella_sp014287365
k__Bacteria|p__Actinobacteriota|c__Coriobacteriia|o__Coriobacteriales|f__Eggerthellaceae|g__Eggerthella|s__Eggerthella_lenta	s__Eggerthella_lenta	Metagenomics	k__Bacteria|p__Actinobacteriota|c__Coriobacteriia|o__Coriobacteriales|f__Eggerthellaceae|g__Eggerthella|s__Eggerthella_lenta
k__Bacteria|p__Actinobacteriota|c__Coriobacteriia|o__Coriobacteriales|f__Coriobacteriaceae	f__Coriobacteriaceae	Metagenomics	k__Bacteria|p__Actinobacteriota|c__Coriobacteriia|o__Coriobacteriales|f__Coriobacteriaceae
k__Bacteria|p__Actinobacteriota|c__Coriobacteriia|o__Coriobacteriales|f__Coriobacteriaceae|g__Enorma	g__Enorma	Metagenomics	k__Bacteria|p__Actinobacteriota|c__Coriobacteriia|o__Coriobacteriales|f__Coriobacteriaceae|g__Enorma
k__Bacteria|p__Actinobacteriota|c__Coriobacteriia|o__Coriobacteriales|f__Coriobacteriaceae|g__Enorma|s__Enorma_sp900538305	s__Enorma_sp900538305	Metagenomics	k__Bacteria|p__Actinobacteriota|c__Coriobacteriia|o__Coriobacteriales|f__Coriobacteriaceae|g__Enorma|s__Enorma_sp900538305
k__Bacteria|p__Actinobacteriota|c__Coriobacteriia|o__Coriobacteriales|f__Coriobacteriaceae|g__Enorma|s__Enorma_timonensis	s__Enorma_timonensis	Metagenomics	k__Bacteria|p__Actinobacteriota|c__Coriobacteriia|o__Coriobacteriales|f__Coriobacteriaceae|g__Enorma|s__Enorma_timonensis
k__Bacteria|p__Actinobacteriota|c__Coriobacteriia|o__Coriobacteriales|f__Coriobacteriaceae|g__Enorma|s__Enorma_sp900751795	s__Enorma_sp900751795	Metagenomics	k__Bacteria|p__Actinobacteriota|c__Coriobacteriia|o__Coriobacteriales|f__Coriobacteriaceae|g__Enorma|s__Enorma_sp900751795
k__Bacteria|p__Actinobacteriota|c__Coriobacteriia|o__Coriobacteriales|f__Coriobacteriaceae|g__Enorma|s__Enorma_massiliensis	s__Enorma_massiliensis	Metagenomics	k__Bacteria|p__Actinobacteriota|c__Coriobacteriia|o__Coriobacteriales|f__Coriobacteriaceae|g__Enorma|s__Enorma_massiliensis
k__Bacteria|p__Actinobacteriota|c__Coriobacteriia|o__Coriobacteriales|f__Coriobacteriaceae|g__Collinsella	g__Collinsella	Metagenomics	k__Bacteria|p__Actinobacteriota|c__Coriobacteriia|o__Coriobacteriales|f__Coriobacteriaceae|g__Collinsella
k__Bacteria|p__Actinobacteriota|c__Coriobacteriia|o__Coriobacteriales|f__Coriobacteriaceae|g__Collinsella|s__Collinsella_sp900543025	s__Collinsella_sp900543025	Metagenomics	k__Bacteria|p__Actinobacteriota|c__Coriobacteriia|o__Coriobacteriales|f__Coriobacteriaceae|g__Collinsella|s__Collinsella_sp900543025
k__Bacteria|p__Actinobacteriota|c__Coriobacteriia|o__Coriobacteriales|f__Coriobacteriaceae|g__Collinsella|s__Collinsella_sp900557455	s__Collinsella_sp900557455	Metagenomics	k__Bacteria|p__Actinobacteriota|c__Coriobacteriia|o__Coriobacteriales|f__Coriobacteriaceae|g__Collinsella|s__Collinsella_sp900557455
k__Bacteria|p__Actinobacteriota|c__Coriobacteriia|o__Coriobacteriales|f__Coriobacteriaceae|g__Collinsella|s__Collinsella_sp900551365	s__Collinsella_sp900551365	Metagenomics	k__Bacteria|p__Actinobacteriota|c__Coriobacteriia|o__Coriobacteriales|f__Coriobacteriaceae|g__Collinsella|s__Collinsella_sp900551365
k__Bacteria|p__Actinobacteriota|c__Coriobacteriia|o__Coriobacteriales|f__Coriobacteriaceae|g__Collinsella|s__Collinsella_sp900542165	s__Collinsella_sp900542165	Metagenomics	k__Bacteria|p__Actinobacteriota|c__Coriobacteriia|o__Coriobacteriales|f__Coriobacteriaceae|g__Collinsella|s__Collinsella_sp900542165
k__Bacteria|p__Actinobacteriota|c__Coriobacteriia|o__Coriobacteriales|f__Coriobacteriaceae|g__Collinsella|s__Collinsella_sp900556705	s__Collinsella_sp900556705	Metagenomics	k__Bacteria|p__Actinobacteriota|c__Coriobacteriia|o__Coriobacteriales|f__Coriobacteriaceae|g__Collinsella|s__Collinsella_sp900556705
k__Bacteria|p__Actinobacteriota|c__Coriobacteriia|o__Coriobacteriales|f__Coriobacteriaceae|g__Collinsella|s__Collinsella_sp900542635	s__Collinsella_sp900542635	Metagenomics	k__Bacteria|p__Actinobacteriota|c__Coriobacteriia|o__Coriobacteriales|f__Coriobacteriaceae|g__Collinsella|s__Collinsella_sp900542635
k__Bacteria|p__Actinobacteriota|c__Coriobacteriia|o__Coriobacteriales|f__Coriobacteriaceae|g__Collinsella|s__Collinsella_sp900555555	s__Collinsella_sp900555555	Metagenomics	k__Bacteria|p__Actinobacteriota|c__Coriobacteriia|o__Coriobacteriales|f__Coriobacteriaceae|g__Collinsella|s__Collinsella_sp900555555
k__Bacteria|p__Actinobacteriota|c__Coriobacteriia|o__Coriobacteriales|f__Coriobacteriaceae|g__Collinsella|s__Collinsella_sp900758375	s__Collinsella_sp900758375	Metagenomics	k__Bacteria|p__Actinobacteriota|c__Coriobacteriia|o__Coriobacteriales|f__Coriobacteriaceae|g__Collinsella|s__Collinsella_sp900758375
k__Bacteria|p__Actinobacteriota|c__Coriobacteriia|o__Coriobacteriales|f__Coriobacteriaceae|g__Collinsella|s__Collinsella_sp900545605	s__Collinsella_sp900545605	Metagenomics	k__Bacteria|p__Actinobacteriota|c__Coriobacteriia|o__Coriobacteriales|f__Coriobacteriaceae|g__Collinsella|s__Collinsella_sp900545605
k__Bacteria|p__Actinobacteriota|c__Coriobacteriia|o__Coriobacteriales|f__Coriobacteriaceae|g__Collinsella|s__Collinsella_sp900545745	s__Collinsella_sp900545745	Metagenomics	k__Bacteria|p__Actinobacteriota|c__Coriobacteriia|o__Coriobacteriales|f__Coriobacteriaceae|g__Collinsella|s__Collinsella_sp900545745
k__Bacteria|p__Actinobacteriota|c__Coriobacteriia|o__Coriobacteriales|f__Coriobacteriaceae|g__Collinsella|s__Collinsella_sp003438495	s__Collinsella_sp003438495	Metagenomics	k__Bacteria|p__Actinobacteriota|c__Coriobacteriia|o__Coriobacteriales|f__Coriobacteriaceae|g__Collinsella|s__Collinsella_sp003438495
k__Bacteria|p__Actinobacteriota|c__Coriobacteriia|o__Coriobacteriales|f__Coriobacteriaceae|g__Collinsella|s__Collinsella_sp900760215	s__Collinsella_sp900760215	Metagenomics	k__Bacteria|p__Actinobacteriota|c__Coriobacteriia|o__Coriobacteriales|f__Coriobacteriaceae|g__Collinsella|s__Collinsella_sp900760215
k__Bacteria|p__Actinobacteriota|c__Coriobacteriia|o__Coriobacteriales|f__Coriobacteriaceae|g__Collinsella|s__Collinsella_sp900540935	s__Collinsella_sp900540935	Metagenomics	k__Bacteria|p__Actinobacteriota|c__Coriobacteriia|o__Coriobacteriales|f__Coriobacteriaceae|g__Collinsella|s__Collinsella_sp900540935
k__Bacteria|p__Actinobacteriota|c__Coriobacteriia|o__Coriobacteriales|f__Coriobacteriaceae|g__Collinsella|s__Collinsella_sp900544845	s__Collinsella_sp900544845	Metagenomics	k__Bacteria|p__Actinobacteriota|c__Coriobacteriia|o__Coriobacteriales|f__Coriobacteriaceae|g__Collinsella|s__Collinsella_sp900544845
k__Bacteria|p__Actinobacteriota|c__Coriobacteriia|o__Coriobacteriales|f__Coriobacteriaceae|g__Collinsella|s__Collinsella_sp900544995	s__Collinsella_sp900544995	Metagenomics	k__Bacteria|p__Actinobacteriota|c__Coriobacteriia|o__Coriobacteriales|f__Coriobacteriaceae|g__Collinsella|s__Collinsella_sp900544995
k__Bacteria|p__Actinobacteriota|c__Coriobacteriia|o__Coriobacteriales|f__Coriobacteriaceae|g__Collinsella|s__Collinsella_sp900553165	s__Collinsella_sp900553165	Metagenomics	k__Bacteria|p__Actinobacteriota|c__Coriobacteriia|o__Coriobacteriales|f__Coriobacteriaceae|g__Collinsella|s__Collinsella_sp900553165
k__Bacteria|p__Actinobacteriota|c__Coriobacteriia|o__Coriobacteriales|f__Coriobacteriaceae|g__Collinsella|s__Collinsella_sp900751695	s__Collinsella_sp900751695	Metagenomics	k__Bacteria|p__Actinobacteriota|c__Coriobacteriia|o__Coriobacteriales|f__Coriobacteriaceae|g__Collinsella|s__Collinsella_sp900751695
k__Bacteria|p__Actinobacteriota|c__Coriobacteriia|o__Coriobacteriales|f__Coriobacteriaceae|g__Collinsella|s__Collinsella_sp900541235	s__Collinsella_sp900541235	Metagenomics	k__Bacteria|p__Actinobacteriota|c__Coriobacteriia|o__Coriobacteriales|f__Coriobacteriaceae|g__Collinsella|s__Collinsella_sp900541235
k__Bacteria|p__Actinobacteriota|c__Coriobacteriia|o__Coriobacteriales|f__Coriobacteriaceae|g__Collinsella|s__Collinsella_sp900552385	s__Collinsella_sp900552385	Metagenomics	k__Bacteria|p__Actinobacteriota|c__Coriobacteriia|o__Coriobacteriales|f__Coriobacteriaceae|g__Collinsella|s__Collinsella_sp900552385
k__Bacteria|p__Actinobacteriota|c__Coriobacteriia|o__Coriobacteriales|f__Coriobacteriaceae|g__Collinsella|s__Collinsella_sp900541055	s__Collinsella_sp900541055	Metagenomics	k__Bacteria|p__Actinobacteriota|c__Coriobacteriia|o__Coriobacteriales|f__Coriobacteriaceae|g__Collinsella|s__Collinsella_sp900541055
k__Bacteria|p__Actinobacteriota|c__Coriobacteriia|o__Coriobacteriales|f__Coriobacteriaceae|g__Collinsella|s__Collinsella_sp900548265	s__Collinsella_sp900548265	Metagenomics	k__Bacteria|p__Actinobacteriota|c__Coriobacteriia|o__Coriobacteriales|f__Coriobacteriaceae|g__Collinsella|s__Collinsella_sp900548265
k__Bacteria|p__Actinobacteriota|c__Coriobacteriia|o__Coriobacteriales|f__Coriobacteriaceae|g__Collinsella|s__Collinsella_sp900541025	s__Collinsella_sp900541025	Metagenomics	k__Bacteria|p__Actinobacteriota|c__Coriobacteriia|o__Coriobacteriales|f__Coriobacteriaceae|g__Collinsella|s__Collinsella_sp900541025
k__Bacteria|p__Actinobacteriota|c__Coriobacteriia|o__Coriobacteriales|f__Coriobacteriaceae|g__Collinsella|s__Collinsella_sp900545905	s__Collinsella_sp900545905	Metagenomics	k__Bacteria|p__Actinobacteriota|c__Coriobacteriia|o__Coriobacteriales|f__Coriobacteriaceae|g__Collinsella|s__Collinsella_sp900545905
k__Bacteria|p__Actinobacteriota|c__Coriobacteriia|o__Coriobacteriales|f__Coriobacteriaceae|g__Collinsella|s__Collinsella_sp900752545	s__Collinsella_sp900752545	Metagenomics	k__Bacteria|p__Actinobacteriota|c__Coriobacteriia|o__Coriobacteriales|f__Coriobacteriaceae|g__Collinsella|s__Collinsella_sp900752545
k__Bacteria|p__Actinobacteriota|c__Coriobacteriia|o__Coriobacteriales|f__Coriobacteriaceae|g__Collinsella|s__Collinsella_sp900752475	s__Collinsella_sp900752475	Metagenomics	k__Bacteria|p__Actinobacteriota|c__Coriobacteriia|o__Coriobacteriales|f__Coriobacteriaceae|g__Collinsella|s__Collinsella_sp900752475
k__Bacteria|p__Actinobacteriota|c__Coriobacteriia|o__Coriobacteriales|f__Coriobacteriaceae|g__Collinsella|s__Collinsella_sp900757235	s__Collinsella_sp900757235	Metagenomics	k__Bacteria|p__Actinobacteriota|c__Coriobacteriia|o__Coriobacteriales|f__Coriobacteriaceae|g__Collinsella|s__Collinsella_sp900757235
k__Bacteria|p__Actinobacteriota|c__Coriobacteriia|o__Coriobacteriales|f__Coriobacteriaceae|g__Collinsella|s__Collinsella_sp900552145	s__Collinsella_sp900552145	Metagenomics	k__Bacteria|p__Actinobacteriota|c__Coriobacteriia|o__Coriobacteriales|f__Coriobacteriaceae|g__Collinsella|s__Collinsella_sp900552145
k__Bacteria|p__Actinobacteriota|c__Coriobacteriia|o__Coriobacteriales|f__Coriobacteriaceae|g__Collinsella|s__Collinsella_sp900542965	s__Collinsella_sp900542965	Metagenomics	k__Bacteria|p__Actinobacteriota|c__Coriobacteriia|o__Coriobacteriales|f__Coriobacteriaceae|g__Collinsella|s__Collinsella_sp900542965
k__Bacteria|p__Actinobacteriota|c__Coriobacteriia|o__Coriobacteriales|f__Coriobacteriaceae|g__Collinsella|s__Collinsella_sp900547855	s__Collinsella_sp900547855	Metagenomics	k__Bacteria|p__Actinobacteriota|c__Coriobacteriia|o__Coriobacteriales|f__Coriobacteriaceae|g__Collinsella|s__Collinsella_sp900547855
k__Bacteria|p__Actinobacteriota|c__Coriobacteriia|o__Coriobacteriales|f__Coriobacteriaceae|g__Collinsella|s__Collinsella_sp900555355	s__Collinsella_sp900555355	Metagenomics	k__Bacteria|p__Actinobacteriota|c__Coriobacteriia|o__Coriobacteriales|f__Coriobacteriaceae|g__Collinsella|s__Collinsella_sp900555355
k__Bacteria|p__Actinobacteriota|c__Coriobacteriia|o__Coriobacteriales|f__Coriobacteriaceae|g__Collinsella|s__Collinsella_sp900548365	s__Collinsella_sp900548365	Metagenomics	k__Bacteria|p__Actinobacteriota|c__Coriobacteriia|o__Coriobacteriales|f__Coriobacteriaceae|g__Collinsella|s__Collinsella_sp900548365
k__Bacteria|p__Actinobacteriota|c__Coriobacteriia|o__Coriobacteriales|f__Coriobacteriaceae|g__Collinsella|s__Collinsella_sp900761155	s__Collinsella_sp900761155	Metagenomics	k__Bacteria|p__Actinobacteriota|c__Coriobacteriia|o__Coriobacteriales|f__Coriobacteriaceae|g__Collinsella|s__Collinsella_sp900761155
k__Bacteria|p__Actinobacteriota|c__Coriobacteriia|o__Coriobacteriales|f__Coriobacteriaceae|g__Collinsella|s__Collinsella_sp900759435	s__Collinsella_sp900759435	Metagenomics	k__Bacteria|p__Actinobacteriota|c__Coriobacteriia|o__Coriobacteriales|f__Coriobacteriaceae|g__Collinsella|s__Collinsella_sp900759435
k__Bacteria|p__Actinobacteriota|c__Coriobacteriia|o__Coriobacteriales|f__Coriobacteriaceae|g__Collinsella|s__Collinsella_sp900554495	s__Collinsella_sp900554495	Metagenomics	k__Bacteria|p__Actinobacteriota|c__Coriobacteriia|o__Coriobacteriales|f__Coriobacteriaceae|g__Collinsella|s__Collinsella_sp900554495
k__Bacteria|p__Actinobacteriota|c__Coriobacteriia|o__Coriobacteriales|f__Coriobacteriaceae|g__Collinsella|s__Collinsella_sp900549195	s__Collinsella_sp900549195	Metagenomics	k__Bacteria|p__Actinobacteriota|c__Coriobacteriia|o__Coriobacteriales|f__Coriobacteriaceae|g__Collinsella|s__Collinsella_sp900549195
k__Bacteria|p__Actinobacteriota|c__Coriobacteriia|o__Coriobacteriales|f__Coriobacteriaceae|g__Collinsella|s__Collinsella_sp900543605	s__Collinsella_sp900543605	Metagenomics	k__Bacteria|p__Actinobacteriota|c__Coriobacteriia|o__Coriobacteriales|f__Coriobacteriaceae|g__Collinsella|s__Collinsella_sp900543605
k__Bacteria|p__Actinobacteriota|c__Coriobacteriia|o__Coriobacteriales|f__Coriobacteriaceae|g__Collinsella|s__Collinsella_intestinalis	s__Collinsella_intestinalis	Metagenomics	k__Bacteria|p__Actinobacteriota|c__Coriobacteriia|o__Coriobacteriales|f__Coriobacteriaceae|g__Collinsella|s__Collinsella_intestinalis
k__Bacteria|p__Actinobacteriota|c__Coriobacteriia|o__Coriobacteriales|f__Coriobacteriaceae|g__Collinsella|s__Collinsella_provencensis	s__Collinsella_provencensis	Metagenomics	k__Bacteria|p__Actinobacteriota|c__Coriobacteriia|o__Coriobacteriales|f__Coriobacteriaceae|g__Collinsella|s__Collinsella_provencensis
k__Bacteria|p__Actinobacteriota|c__Coriobacteriia|o__Coriobacteriales|f__Coriobacteriaceae|g__Collinsella|s__Collinsella_sp900752015	s__Collinsella_sp900752015	Metagenomics	k__Bacteria|p__Actinobacteriota|c__Coriobacteriia|o__Coriobacteriales|f__Coriobacteriaceae|g__Collinsella|s__Collinsella_sp900752015
k__Bacteria|p__Actinobacteriota|c__Coriobacteriia|o__Coriobacteriales|f__Coriobacteriaceae|g__Collinsella|s__Collinsella_sp900544225	s__Collinsella_sp900544225	Metagenomics	k__Bacteria|p__Actinobacteriota|c__Coriobacteriia|o__Coriobacteriales|f__Coriobacteriaceae|g__Collinsella|s__Collinsella_sp900544225
k__Bacteria|p__Actinobacteriota|c__Coriobacteriia|o__Coriobacteriales|f__Coriobacteriaceae|g__Collinsella|s__Collinsella_sp900754445	s__Collinsella_sp900754445	Metagenomics	k__Bacteria|p__Actinobacteriota|c__Coriobacteriia|o__Coriobacteriales|f__Coriobacteriaceae|g__Collinsella|s__Collinsella_sp900754445
k__Bacteria|p__Actinobacteriota|c__Coriobacteriia|o__Coriobacteriales|f__Coriobacteriaceae|g__Collinsella|s__Collinsella_sp900751755	s__Collinsella_sp900751755	Metagenomics	k__Bacteria|p__Actinobacteriota|c__Coriobacteriia|o__Coriobacteriales|f__Coriobacteriaceae|g__Collinsella|s__Collinsella_sp900751755
k__Bacteria|p__Actinobacteriota|c__Coriobacteriia|o__Coriobacteriales|f__Coriobacteriaceae|g__Collinsella|s__Collinsella_sp900766165	s__Collinsella_sp900766165	Metagenomics	k__Bacteria|p__Actinobacteriota|c__Coriobacteriia|o__Coriobacteriales|f__Coriobacteriaceae|g__Collinsella|s__Collinsella_sp900766165
k__Bacteria|p__Actinobacteriota|c__Coriobacteriia|o__Coriobacteriales|f__Coriobacteriaceae|g__Collinsella|s__Collinsella_sp900554665	s__Collinsella_sp900554665	Metagenomics	k__Bacteria|p__Actinobacteriota|c__Coriobacteriia|o__Coriobacteriales|f__Coriobacteriaceae|g__Collinsella|s__Collinsella_sp900554665
k__Bacteria|p__Actinobacteriota|c__Coriobacteriia|o__Coriobacteriales|f__Coriobacteriaceae|g__Collinsella|s__Collinsella_sp900552685	s__Collinsella_sp900552685	Metagenomics	k__Bacteria|p__Actinobacteriota|c__Coriobacteriia|o__Coriobacteriales|f__Coriobacteriaceae|g__Collinsella|s__Collinsella_sp900552685
k__Bacteria|p__Actinobacteriota|c__Coriobacteriia|o__Coriobacteriales|f__Coriobacteriaceae|g__Collinsella|s__Collinsella_sp900549655	s__Collinsella_sp900549655	Metagenomics	k__Bacteria|p__Actinobacteriota|c__Coriobacteriia|o__Coriobacteriales|f__Coriobacteriaceae|g__Collinsella|s__Collinsella_sp900549655
k__Bacteria|p__Actinobacteriota|c__Coriobacteriia|o__Coriobacteriales|f__Coriobacteriaceae|g__Collinsella|s__Collinsella_sp900551815	s__Collinsella_sp900551815	Metagenomics	k__Bacteria|p__Actinobacteriota|c__Coriobacteriia|o__Coriobacteriales|f__Coriobacteriaceae|g__Collinsella|s__Collinsella_sp900551815
k__Bacteria|p__Actinobacteriota|c__Coriobacteriia|o__Coriobacteriales|f__Coriobacteriaceae|g__Collinsella|s__Collinsella_sp900542315	s__Collinsella_sp900542315	Metagenomics	k__Bacteria|p__Actinobacteriota|c__Coriobacteriia|o__Coriobacteriales|f__Coriobacteriaceae|g__Collinsella|s__Collinsella_sp900542315
k__Bacteria|p__Actinobacteriota|c__Coriobacteriia|o__Coriobacteriales|f__Coriobacteriaceae|g__Collinsella|s__Collinsella_sp900541035	s__Collinsella_sp900541035	Metagenomics	k__Bacteria|p__Actinobacteriota|c__Coriobacteriia|o__Coriobacteriales|f__Coriobacteriaceae|g__Collinsella|s__Collinsella_sp900541035
k__Bacteria|p__Actinobacteriota|c__Coriobacteriia|o__Coriobacteriales|f__Coriobacteriaceae|g__Collinsella|s__Collinsella_sp900542555	s__Collinsella_sp900542555	Metagenomics	k__Bacteria|p__Actinobacteriota|c__Coriobacteriia|o__Coriobacteriales|f__Coriobacteriaceae|g__Collinsella|s__Collinsella_sp900542555
k__Bacteria|p__Actinobacteriota|c__Coriobacteriia|o__Coriobacteriales|f__Coriobacteriaceae|g__Collinsella|s__Collinsella_sp900541795	s__Collinsella_sp900541795	Metagenomics	k__Bacteria|p__Actinobacteriota|c__Coriobacteriia|o__Coriobacteriales|f__Coriobacteriaceae|g__Collinsella|s__Collinsella_sp900541795
k__Bacteria|p__Actinobacteriota|c__Coriobacteriia|o__Coriobacteriales|f__Coriobacteriaceae|g__Collinsella|s__Collinsella_sp900757615	s__Collinsella_sp900757615	Metagenomics	k__Bacteria|p__Actinobacteriota|c__Coriobacteriia|o__Coriobacteriales|f__Coriobacteriaceae|g__Collinsella|s__Collinsella_sp900757615
k__Bacteria|p__Actinobacteriota|c__Coriobacteriia|o__Coriobacteriales|f__Coriobacteriaceae|g__Collinsella|s__Collinsella_sp000434535	s__Collinsella_sp000434535	Metagenomics	k__Bacteria|p__Actinobacteriota|c__Coriobacteriia|o__Coriobacteriales|f__Coriobacteriaceae|g__Collinsella|s__Collinsella_sp000434535
k__Bacteria|p__Actinobacteriota|c__Coriobacteriia|o__Coriobacteriales|f__Coriobacteriaceae|g__Collinsella|s__Collinsella_sp900541695	s__Collinsella_sp900541695	Metagenomics	k__Bacteria|p__Actinobacteriota|c__Coriobacteriia|o__Coriobacteriales|f__Coriobacteriaceae|g__Collinsella|s__Collinsella_sp900541695
k__Bacteria|p__Actinobacteriota|c__Coriobacteriia|o__Coriobacteriales|f__Coriobacteriaceae|g__Collinsella|s__Collinsella_aerofaciens_K	s__Collinsella_aerofaciens_K	Metagenomics	k__Bacteria|p__Actinobacteriota|c__Coriobacteriia|o__Coriobacteriales|f__Coriobacteriaceae|g__Collinsella|s__Collinsella_aerofaciens_K
k__Bacteria|p__Actinobacteriota|c__Coriobacteriia|o__Coriobacteriales|f__Coriobacteriaceae|g__Collinsella|s__Collinsella_sp900539735	s__Collinsella_sp900539735	Metagenomics	k__Bacteria|p__Actinobacteriota|c__Coriobacteriia|o__Coriobacteriales|f__Coriobacteriaceae|g__Collinsella|s__Collinsella_sp900539735
k__Bacteria|p__Actinobacteriota|c__Coriobacteriia|o__Coriobacteriales|f__Coriobacteriaceae|g__Collinsella|s__Collinsella_sp900545165	s__Collinsella_sp900545165	Metagenomics	k__Bacteria|p__Actinobacteriota|c__Coriobacteriia|o__Coriobacteriales|f__Coriobacteriaceae|g__Collinsella|s__Collinsella_sp900545165
k__Bacteria|p__Actinobacteriota|c__Coriobacteriia|o__Coriobacteriales|f__Coriobacteriaceae|g__Collinsella|s__Collinsella_sp900543615	s__Collinsella_sp900543615	Metagenomics	k__Bacteria|p__Actinobacteriota|c__Coriobacteriia|o__Coriobacteriales|f__Coriobacteriaceae|g__Collinsella|s__Collinsella_sp900543615
k__Bacteria|p__Actinobacteriota|c__Coriobacteriia|o__Coriobacteriales|f__Coriobacteriaceae|g__Collinsella|s__Collinsella_sp900544205	s__Collinsella_sp900544205	Metagenomics	k__Bacteria|p__Actinobacteriota|c__Coriobacteriia|o__Coriobacteriales|f__Coriobacteriaceae|g__Collinsella|s__Collinsella_sp900544205
k__Bacteria|p__Actinobacteriota|c__Coriobacteriia|o__Coriobacteriales|f__Coriobacteriaceae|g__Collinsella|s__Collinsella_sp900761615	s__Collinsella_sp900761615	Metagenomics	k__Bacteria|p__Actinobacteriota|c__Coriobacteriia|o__Coriobacteriales|f__Coriobacteriaceae|g__Collinsella|s__Collinsella_sp900761615
k__Bacteria|p__Actinobacteriota|c__Coriobacteriia|o__Coriobacteriales|f__Coriobacteriaceae|g__Collinsella|s__Collinsella_sp900761085	s__Collinsella_sp900761085	Metagenomics	k__Bacteria|p__Actinobacteriota|c__Coriobacteriia|o__Coriobacteriales|f__Coriobacteriaceae|g__Collinsella|s__Collinsella_sp900761085
k__Bacteria|p__Actinobacteriota|c__Coriobacteriia|o__Coriobacteriales|f__Coriobacteriaceae|g__Collinsella|s__Collinsella_stercoris	s__Collinsella_stercoris	Metagenomics	k__Bacteria|p__Actinobacteriota|c__Coriobacteriia|o__Coriobacteriales|f__Coriobacteriaceae|g__Collinsella|s__Collinsella_stercoris
k__Bacteria|p__Actinobacteriota|c__Coriobacteriia|o__Coriobacteriales|f__Coriobacteriaceae|g__Collinsella|s__Collinsella_phocaeensis	s__Collinsella_phocaeensis	Metagenomics	k__Bacteria|p__Actinobacteriota|c__Coriobacteriia|o__Coriobacteriales|f__Coriobacteriaceae|g__Collinsella|s__Collinsella_phocaeensis
k__Bacteria|p__Actinobacteriota|c__Coriobacteriia|o__Coriobacteriales|f__Coriobacteriaceae|g__Collinsella|s__Collinsella_sp900545615	s__Collinsella_sp900545615	Metagenomics	k__Bacteria|p__Actinobacteriota|c__Coriobacteriia|o__Coriobacteriales|f__Coriobacteriaceae|g__Collinsella|s__Collinsella_sp900545615
k__Bacteria|p__Actinobacteriota|c__Coriobacteriia|o__Coriobacteriales|f__Coriobacteriaceae|g__Collinsella|s__Collinsella_sp900549555	s__Collinsella_sp900549555	Metagenomics	k__Bacteria|p__Actinobacteriota|c__Coriobacteriia|o__Coriobacteriales|f__Coriobacteriaceae|g__Collinsella|s__Collinsella_sp900549555
k__Bacteria|p__Actinobacteriota|c__Coriobacteriia|o__Coriobacteriales|f__Coriobacteriaceae|g__Collinsella|s__Collinsella_sp900757465	s__Collinsella_sp900757465	Metagenomics	k__Bacteria|p__Actinobacteriota|c__Coriobacteriia|o__Coriobacteriales|f__Coriobacteriaceae|g__Collinsella|s__Collinsella_sp900757465
k__Bacteria|p__Actinobacteriota|c__Coriobacteriia|o__Coriobacteriales|f__Coriobacteriaceae|g__Collinsella|s__Collinsella_sp003458415	s__Collinsella_sp003458415	Metagenomics	k__Bacteria|p__Actinobacteriota|c__Coriobacteriia|o__Coriobacteriales|f__Coriobacteriaceae|g__Collinsella|s__Collinsella_sp003458415
k__Bacteria|p__Actinobacteriota|c__Coriobacteriia|o__Coriobacteriales|f__Coriobacteriaceae|g__Collinsella|s__Collinsella_sp900540905	s__Collinsella_sp900540905	Metagenomics	k__Bacteria|p__Actinobacteriota|c__Coriobacteriia|o__Coriobacteriales|f__Coriobacteriaceae|g__Collinsella|s__Collinsella_sp900540905
k__Bacteria|p__Actinobacteriota|c__Coriobacteriia|o__Coriobacteriales|f__Coriobacteriaceae|g__Collinsella|s__Collinsella_sp900751665	s__Collinsella_sp900751665	Metagenomics	k__Bacteria|p__Actinobacteriota|c__Coriobacteriia|o__Coriobacteriales|f__Coriobacteriaceae|g__Collinsella|s__Collinsella_sp900751665
k__Bacteria|p__Actinobacteriota|c__Coriobacteriia|o__Coriobacteriales|f__Coriobacteriaceae|g__Collinsella|s__Collinsella_sp900552295	s__Collinsella_sp900552295	Metagenomics	k__Bacteria|p__Actinobacteriota|c__Coriobacteriia|o__Coriobacteriales|f__Coriobacteriaceae|g__Collinsella|s__Collinsella_sp900552295
k__Bacteria|p__Actinobacteriota|c__Coriobacteriia|o__Coriobacteriales|f__Coriobacteriaceae|g__Collinsella|s__Collinsella_sp900541185	s__Collinsella_sp900541185	Metagenomics	k__Bacteria|p__Actinobacteriota|c__Coriobacteriia|o__Coriobacteriales|f__Coriobacteriaceae|g__Collinsella|s__Collinsella_sp900541185
k__Bacteria|p__Actinobacteriota|c__Coriobacteriia|o__Coriobacteriales|f__Coriobacteriaceae|g__Collinsella|s__Collinsella_sp900542125	s__Collinsella_sp900542125	Metagenomics	k__Bacteria|p__Actinobacteriota|c__Coriobacteriia|o__Coriobacteriales|f__Coriobacteriaceae|g__Collinsella|s__Collinsella_sp900542125
k__Bacteria|p__Actinobacteriota|c__Coriobacteriia|o__Coriobacteriales|f__Coriobacteriaceae|g__Collinsella|s__Collinsella_sp900547805	s__Collinsella_sp900547805	Metagenomics	k__Bacteria|p__Actinobacteriota|c__Coriobacteriia|o__Coriobacteriales|f__Coriobacteriaceae|g__Collinsella|s__Collinsella_sp900547805
k__Bacteria|p__Actinobacteriota|c__Coriobacteriia|o__Coriobacteriales|f__Coriobacteriaceae|g__Collinsella|s__Collinsella_sp900761945	s__Collinsella_sp900761945	Metagenomics	k__Bacteria|p__Actinobacteriota|c__Coriobacteriia|o__Coriobacteriales|f__Coriobacteriaceae|g__Collinsella|s__Collinsella_sp900761945
k__Bacteria|p__Actinobacteriota|c__Coriobacteriia|o__Coriobacteriales|f__Coriobacteriaceae|g__Collinsella|s__Collinsella_ihuae	s__Collinsella_ihuae	Metagenomics	k__Bacteria|p__Actinobacteriota|c__Coriobacteriia|o__Coriobacteriales|f__Coriobacteriaceae|g__Collinsella|s__Collinsella_ihuae
k__Bacteria|p__Actinobacteriota|c__Coriobacteriia|o__Coriobacteriales|f__Coriobacteriaceae|g__Collinsella|s__Collinsella_sp900541885	s__Collinsella_sp900541885	Metagenomics	k__Bacteria|p__Actinobacteriota|c__Coriobacteriia|o__Coriobacteriales|f__Coriobacteriaceae|g__Collinsella|s__Collinsella_sp900541885
k__Bacteria|p__Actinobacteriota|c__Coriobacteriia|o__Coriobacteriales|f__Coriobacteriaceae|g__Collinsella|s__Collinsella_sp900541135	s__Collinsella_sp900541135	Metagenomics	k__Bacteria|p__Actinobacteriota|c__Coriobacteriia|o__Coriobacteriales|f__Coriobacteriaceae|g__Collinsella|s__Collinsella_sp900541135
k__Bacteria|p__Actinobacteriota|c__Coriobacteriia|o__Coriobacteriales|f__Coriobacteriaceae|g__Collinsella|s__Collinsella_sp900544465	s__Collinsella_sp900544465	Metagenomics	k__Bacteria|p__Actinobacteriota|c__Coriobacteriia|o__Coriobacteriales|f__Coriobacteriaceae|g__Collinsella|s__Collinsella_sp900544465
k__Bacteria|p__Actinobacteriota|c__Coriobacteriia|o__Coriobacteriales|f__Coriobacteriaceae|g__Collinsella|s__Collinsella_sp900543845	s__Collinsella_sp900543845	Metagenomics	k__Bacteria|p__Actinobacteriota|c__Coriobacteriia|o__Coriobacteriales|f__Coriobacteriaceae|g__Collinsella|s__Collinsella_sp900543845
k__Bacteria|p__Actinobacteriota|c__Coriobacteriia|o__Coriobacteriales|f__Coriobacteriaceae|g__Collinsella|s__Collinsella_sp900549355	s__Collinsella_sp900549355	Metagenomics	k__Bacteria|p__Actinobacteriota|c__Coriobacteriia|o__Coriobacteriales|f__Coriobacteriaceae|g__Collinsella|s__Collinsella_sp900549355
k__Bacteria|p__Actinobacteriota|c__Coriobacteriia|o__Coriobacteriales|f__Coriobacteriaceae|g__Collinsella|s__Collinsella_sp900768795	s__Collinsella_sp900768795	Metagenomics	k__Bacteria|p__Actinobacteriota|c__Coriobacteriia|o__Coriobacteriales|f__Coriobacteriaceae|g__Collinsella|s__Collinsella_sp900768795
k__Bacteria|p__Actinobacteriota|c__Coriobacteriia|o__Coriobacteriales|f__Coriobacteriaceae|g__Collinsella|s__Collinsella_sp900541875	s__Collinsella_sp900541875	Metagenomics	k__Bacteria|p__Actinobacteriota|c__Coriobacteriia|o__Coriobacteriales|f__Coriobacteriaceae|g__Collinsella|s__Collinsella_sp900541875
k__Bacteria|p__Actinobacteriota|c__Coriobacteriia|o__Coriobacteriales|f__Coriobacteriaceae|g__Collinsella|s__Collinsella_sp900754075	s__Collinsella_sp900754075	Metagenomics	k__Bacteria|p__Actinobacteriota|c__Coriobacteriia|o__Coriobacteriales|f__Coriobacteriaceae|g__Collinsella|s__Collinsella_sp900754075
k__Bacteria|p__Actinobacteriota|c__Coriobacteriia|o__Coriobacteriales|f__Coriobacteriaceae|g__Collinsella|s__Collinsella_sp900540945	s__Collinsella_sp900540945	Metagenomics	k__Bacteria|p__Actinobacteriota|c__Coriobacteriia|o__Coriobacteriales|f__Coriobacteriaceae|g__Collinsella|s__Collinsella_sp900540945
k__Bacteria|p__Actinobacteriota|c__Coriobacteriia|o__Coriobacteriales|f__Coriobacteriaceae|g__Collinsella|s__Collinsella_sp900550355	s__Collinsella_sp900550355	Metagenomics	k__Bacteria|p__Actinobacteriota|c__Coriobacteriia|o__Coriobacteriales|f__Coriobacteriaceae|g__Collinsella|s__Collinsella_sp900550355
k__Bacteria|p__Actinobacteriota|c__Coriobacteriia|o__Coriobacteriales|f__Coriobacteriaceae|g__Collinsella|s__Collinsella_sp900541725	s__Collinsella_sp900541725	Metagenomics	k__Bacteria|p__Actinobacteriota|c__Coriobacteriia|o__Coriobacteriales|f__Coriobacteriaceae|g__Collinsella|s__Collinsella_sp900541725
k__Bacteria|p__Actinobacteriota|c__Coriobacteriia|o__Coriobacteriales|f__Coriobacteriaceae|g__Collinsella|s__Collinsella_sp900755685	s__Collinsella_sp900755685	Metagenomics	k__Bacteria|p__Actinobacteriota|c__Coriobacteriia|o__Coriobacteriales|f__Coriobacteriaceae|g__Collinsella|s__Collinsella_sp900755685
k__Bacteria|p__Actinobacteriota|c__Coriobacteriia|o__Coriobacteriales|f__Coriobacteriaceae|g__Collinsella|s__Collinsella_sp900754275	s__Collinsella_sp900754275	Metagenomics	k__Bacteria|p__Actinobacteriota|c__Coriobacteriia|o__Coriobacteriales|f__Coriobacteriaceae|g__Collinsella|s__Collinsella_sp900754275
k__Bacteria|p__Actinobacteriota|c__Coriobacteriia|o__Coriobacteriales|f__Coriobacteriaceae|g__Collinsella|s__Collinsella_sp900540095	s__Collinsella_sp900540095	Metagenomics	k__Bacteria|p__Actinobacteriota|c__Coriobacteriia|o__Coriobacteriales|f__Coriobacteriaceae|g__Collinsella|s__Collinsella_sp900540095
k__Bacteria|p__Actinobacteriota|c__Coriobacteriia|o__Coriobacteriales|f__Coriobacteriaceae|g__Collinsella|s__Collinsella_sp900759565	s__Collinsella_sp900759565	Metagenomics	k__Bacteria|p__Actinobacteriota|c__Coriobacteriia|o__Coriobacteriales|f__Coriobacteriaceae|g__Collinsella|s__Collinsella_sp900759565
k__Bacteria|p__Actinobacteriota|c__Coriobacteriia|o__Coriobacteriales|f__Coriobacteriaceae|g__Collinsella|s__Collinsella_sp900550595	s__Collinsella_sp900550595	Metagenomics	k__Bacteria|p__Actinobacteriota|c__Coriobacteriia|o__Coriobacteriales|f__Coriobacteriaceae|g__Collinsella|s__Collinsella_sp900550595
k__Bacteria|p__Actinobacteriota|c__Coriobacteriia|o__Coriobacteriales|f__Coriobacteriaceae|g__Collinsella|s__Collinsella_sp900760325	s__Collinsella_sp900760325	Metagenomics	k__Bacteria|p__Actinobacteriota|c__Coriobacteriia|o__Coriobacteriales|f__Coriobacteriaceae|g__Collinsella|s__Collinsella_sp900760325
k__Bacteria|p__Actinobacteriota|c__Coriobacteriia|o__Coriobacteriales|f__Coriobacteriaceae|g__Collinsella|s__Collinsella_sp900549085	s__Collinsella_sp900549085	Metagenomics	k__Bacteria|p__Actinobacteriota|c__Coriobacteriia|o__Coriobacteriales|f__Coriobacteriaceae|g__Collinsella|s__Collinsella_sp900549085
k__Bacteria|p__Actinobacteriota|c__Coriobacteriia|o__Coriobacteriales|f__Coriobacteriaceae|g__Collinsella|s__Collinsella_sp900556205	s__Collinsella_sp900556205	Metagenomics	k__Bacteria|p__Actinobacteriota|c__Coriobacteriia|o__Coriobacteriales|f__Coriobacteriaceae|g__Collinsella|s__Collinsella_sp900556205
k__Bacteria|p__Actinobacteriota|c__Coriobacteriia|o__Coriobacteriales|f__Coriobacteriaceae|g__Collinsella|s__Collinsella_sp900545055	s__Collinsella_sp900545055	Metagenomics	k__Bacteria|p__Actinobacteriota|c__Coriobacteriia|o__Coriobacteriales|f__Coriobacteriaceae|g__Collinsella|s__Collinsella_sp900545055
k__Bacteria|p__Actinobacteriota|c__Coriobacteriia|o__Coriobacteriales|f__Coriobacteriaceae|g__Collinsella|s__Collinsella_sp900761145	s__Collinsella_sp900761145	Metagenomics	k__Bacteria|p__Actinobacteriota|c__Coriobacteriia|o__Coriobacteriales|f__Coriobacteriaceae|g__Collinsella|s__Collinsella_sp900761145
k__Bacteria|p__Actinobacteriota|c__Coriobacteriia|o__Coriobacteriales|f__Coriobacteriaceae|g__Collinsella|s__Collinsella_sp900752425	s__Collinsella_sp900752425	Metagenomics	k__Bacteria|p__Actinobacteriota|c__Coriobacteriia|o__Coriobacteriales|f__Coriobacteriaceae|g__Collinsella|s__Collinsella_sp900752425
k__Bacteria|p__Actinobacteriota|c__Coriobacteriia|o__Coriobacteriales|f__Coriobacteriaceae|g__Collinsella|s__Collinsella_sp900540995	s__Collinsella_sp900540995	Metagenomics	k__Bacteria|p__Actinobacteriota|c__Coriobacteriia|o__Coriobacteriales|f__Coriobacteriaceae|g__Collinsella|s__Collinsella_sp900540995
k__Bacteria|p__Actinobacteriota|c__Coriobacteriia|o__Coriobacteriales|f__Coriobacteriaceae|g__Collinsella|s__Collinsella_sp900543515	s__Collinsella_sp900543515	Metagenomics	k__Bacteria|p__Actinobacteriota|c__Coriobacteriia|o__Coriobacteriales|f__Coriobacteriaceae|g__Collinsella|s__Collinsella_sp900543515
k__Bacteria|p__Actinobacteriota|c__Coriobacteriia|o__Coriobacteriales|f__Coriobacteriaceae|g__Collinsella|s__Collinsella_sp900755005	s__Collinsella_sp900755005	Metagenomics	k__Bacteria|p__Actinobacteriota|c__Coriobacteriia|o__Coriobacteriales|f__Coriobacteriaceae|g__Collinsella|s__Collinsella_sp900755005
k__Bacteria|p__Actinobacteriota|c__Coriobacteriia|o__Coriobacteriales|f__Coriobacteriaceae|g__Collinsella|s__Collinsella_sp900545995	s__Collinsella_sp900545995	Metagenomics	k__Bacteria|p__Actinobacteriota|c__Coriobacteriia|o__Coriobacteriales|f__Coriobacteriaceae|g__Collinsella|s__Collinsella_sp900545995
k__Bacteria|p__Actinobacteriota|c__Coriobacteriia|o__Coriobacteriales|f__Coriobacteriaceae|g__Collinsella|s__Collinsella_aerofaciens_N	s__Collinsella_aerofaciens_N	Metagenomics	k__Bacteria|p__Actinobacteriota|c__Coriobacteriia|o__Coriobacteriales|f__Coriobacteriaceae|g__Collinsella|s__Collinsella_aerofaciens_N
k__Bacteria|p__Actinobacteriota|c__Coriobacteriia|o__Coriobacteriales|f__Coriobacteriaceae|g__Collinsella|s__Collinsella_sp900761035	s__Collinsella_sp900761035	Metagenomics	k__Bacteria|p__Actinobacteriota|c__Coriobacteriia|o__Coriobacteriales|f__Coriobacteriaceae|g__Collinsella|s__Collinsella_sp900761035
k__Bacteria|p__Actinobacteriota|c__Coriobacteriia|o__Coriobacteriales|f__Coriobacteriaceae|g__Collinsella|s__Collinsella_sp900551635	s__Collinsella_sp900551635	Metagenomics	k__Bacteria|p__Actinobacteriota|c__Coriobacteriia|o__Coriobacteriales|f__Coriobacteriaceae|g__Collinsella|s__Collinsella_sp900551635
k__Bacteria|p__Actinobacteriota|c__Coriobacteriia|o__Coriobacteriales|f__Coriobacteriaceae|g__Collinsella|s__Collinsella_sp900540895	s__Collinsella_sp900540895	Metagenomics	k__Bacteria|p__Actinobacteriota|c__Coriobacteriia|o__Coriobacteriales|f__Coriobacteriaceae|g__Collinsella|s__Collinsella_sp900540895
k__Bacteria|p__Actinobacteriota|c__Coriobacteriia|o__Coriobacteriales|f__Coriobacteriaceae|g__Collinsella|s__Collinsella_sp900541045	s__Collinsella_sp900541045	Metagenomics	k__Bacteria|p__Actinobacteriota|c__Coriobacteriia|o__Coriobacteriales|f__Coriobacteriaceae|g__Collinsella|s__Collinsella_sp900541045
k__Bacteria|p__Actinobacteriota|c__Coriobacteriia|o__Coriobacteriales|f__Coriobacteriaceae|g__Collinsella|s__Collinsella_sp900761995	s__Collinsella_sp900761995	Metagenomics	k__Bacteria|p__Actinobacteriota|c__Coriobacteriia|o__Coriobacteriales|f__Coriobacteriaceae|g__Collinsella|s__Collinsella_sp900761995
k__Bacteria|p__Actinobacteriota|c__Coriobacteriia|o__Coriobacteriales|f__Coriobacteriaceae|g__Collinsella|s__Collinsella_sp900556415	s__Collinsella_sp900556415	Metagenomics	k__Bacteria|p__Actinobacteriota|c__Coriobacteriia|o__Coriobacteriales|f__Coriobacteriaceae|g__Collinsella|s__Collinsella_sp900556415
k__Bacteria|p__Actinobacteriota|c__Coriobacteriia|o__Coriobacteriales|f__Coriobacteriaceae|g__Collinsella|s__Collinsella_sp900551015	s__Collinsella_sp900551015	Metagenomics	k__Bacteria|p__Actinobacteriota|c__Coriobacteriia|o__Coriobacteriales|f__Coriobacteriaceae|g__Collinsella|s__Collinsella_sp900551015
k__Bacteria|p__Actinobacteriota|c__Coriobacteriia|o__Coriobacteriales|f__Coriobacteriaceae|g__Collinsella|s__Collinsella_sp900752215	s__Collinsella_sp900752215	Metagenomics	k__Bacteria|p__Actinobacteriota|c__Coriobacteriia|o__Coriobacteriales|f__Coriobacteriaceae|g__Collinsella|s__Collinsella_sp900752215
k__Bacteria|p__Actinobacteriota|c__Coriobacteriia|o__Coriobacteriales|f__Coriobacteriaceae|g__Collinsella|s__Collinsella_sp900549345	s__Collinsella_sp900549345	Metagenomics	k__Bacteria|p__Actinobacteriota|c__Coriobacteriia|o__Coriobacteriales|f__Coriobacteriaceae|g__Collinsella|s__Collinsella_sp900549345
k__Bacteria|p__Actinobacteriota|c__Coriobacteriia|o__Coriobacteriales|f__Coriobacteriaceae|g__Collinsella|s__Collinsella_sp900544725	s__Collinsella_sp900544725	Metagenomics	k__Bacteria|p__Actinobacteriota|c__Coriobacteriia|o__Coriobacteriales|f__Coriobacteriaceae|g__Collinsella|s__Collinsella_sp900544725
k__Bacteria|p__Actinobacteriota|c__Coriobacteriia|o__Coriobacteriales|f__Coriobacteriaceae|g__Collinsella|s__Collinsella_sp900551555	s__Collinsella_sp900551555	Metagenomics	k__Bacteria|p__Actinobacteriota|c__Coriobacteriia|o__Coriobacteriales|f__Coriobacteriaceae|g__Collinsella|s__Collinsella_sp900551555
k__Bacteria|p__Actinobacteriota|c__Coriobacteriia|o__Coriobacteriales|f__Coriobacteriaceae|g__Collinsella|s__Collinsella_sp900548515	s__Collinsella_sp900548515	Metagenomics	k__Bacteria|p__Actinobacteriota|c__Coriobacteriia|o__Coriobacteriales|f__Coriobacteriaceae|g__Collinsella|s__Collinsella_sp900548515
k__Bacteria|p__Actinobacteriota|c__Coriobacteriia|o__Coriobacteriales|f__Coriobacteriaceae|g__Collinsella|s__Collinsella_sp900767675	s__Collinsella_sp900767675	Metagenomics	k__Bacteria|p__Actinobacteriota|c__Coriobacteriia|o__Coriobacteriales|f__Coriobacteriaceae|g__Collinsella|s__Collinsella_sp900767675
k__Bacteria|p__Actinobacteriota|c__Coriobacteriia|o__Coriobacteriales|f__Coriobacteriaceae|g__Collinsella|s__Collinsella_sp900546115	s__Collinsella_sp900546115	Metagenomics	k__Bacteria|p__Actinobacteriota|c__Coriobacteriia|o__Coriobacteriales|f__Coriobacteriaceae|g__Collinsella|s__Collinsella_sp900546115
k__Bacteria|p__Actinobacteriota|c__Coriobacteriia|o__Coriobacteriales|f__Coriobacteriaceae|g__Collinsella|s__Collinsella_sp900758885	s__Collinsella_sp900758885	Metagenomics	k__Bacteria|p__Actinobacteriota|c__Coriobacteriia|o__Coriobacteriales|f__Coriobacteriaceae|g__Collinsella|s__Collinsella_sp900758885
k__Bacteria|p__Actinobacteriota|c__Coriobacteriia|o__Coriobacteriales|f__Coriobacteriaceae|g__Collinsella|s__Collinsella_tanakaei	s__Collinsella_tanakaei	Metagenomics	k__Bacteria|p__Actinobacteriota|c__Coriobacteriia|o__Coriobacteriales|f__Coriobacteriaceae|g__Collinsella|s__Collinsella_tanakaei
k__Bacteria|p__Actinobacteriota|c__Coriobacteriia|o__Coriobacteriales|f__Coriobacteriaceae|g__Collinsella|s__Collinsella_sp900547765	s__Collinsella_sp900547765	Metagenomics	k__Bacteria|p__Actinobacteriota|c__Coriobacteriia|o__Coriobacteriales|f__Coriobacteriaceae|g__Collinsella|s__Collinsella_sp900547765
k__Bacteria|p__Actinobacteriota|c__Coriobacteriia|o__Coriobacteriales|f__Coriobacteriaceae|g__Collinsella|s__Collinsella_sp900541715	s__Collinsella_sp900541715	Metagenomics	k__Bacteria|p__Actinobacteriota|c__Coriobacteriia|o__Coriobacteriales|f__Coriobacteriaceae|g__Collinsella|s__Collinsella_sp900541715
k__Bacteria|p__Actinobacteriota|c__Coriobacteriia|o__Coriobacteriales|f__Coriobacteriaceae|g__Collinsella|s__Collinsella_sp900760245	s__Collinsella_sp900760245	Metagenomics	k__Bacteria|p__Actinobacteriota|c__Coriobacteriia|o__Coriobacteriales|f__Coriobacteriaceae|g__Collinsella|s__Collinsella_sp900760245
k__Bacteria|p__Actinobacteriota|c__Coriobacteriia|o__Coriobacteriales|f__Coriobacteriaceae|g__Collinsella|s__Collinsella_sp900545555	s__Collinsella_sp900545555	Metagenomics	k__Bacteria|p__Actinobacteriota|c__Coriobacteriia|o__Coriobacteriales|f__Coriobacteriaceae|g__Collinsella|s__Collinsella_sp900545555
k__Bacteria|p__Actinobacteriota|c__Coriobacteriia|o__Coriobacteriales|f__Coriobacteriaceae|g__Collinsella|s__Collinsella_sp900754745	s__Collinsella_sp900754745	Metagenomics	k__Bacteria|p__Actinobacteriota|c__Coriobacteriia|o__Coriobacteriales|f__Coriobacteriaceae|g__Collinsella|s__Collinsella_sp900754745
k__Bacteria|p__Actinobacteriota|c__Coriobacteriia|o__Coriobacteriales|f__Coriobacteriaceae|g__Collinsella|s__Collinsella_sp900759045	s__Collinsella_sp900759045	Metagenomics	k__Bacteria|p__Actinobacteriota|c__Coriobacteriia|o__Coriobacteriales|f__Coriobacteriaceae|g__Collinsella|s__Collinsella_sp900759045
k__Bacteria|p__Actinobacteriota|c__Coriobacteriia|o__Coriobacteriales|f__Coriobacteriaceae|g__Collinsella|s__Collinsella_sp003462685	s__Collinsella_sp003462685	Metagenomics	k__Bacteria|p__Actinobacteriota|c__Coriobacteriia|o__Coriobacteriales|f__Coriobacteriaceae|g__Collinsella|s__Collinsella_sp003462685
k__Bacteria|p__Actinobacteriota|c__Coriobacteriia|o__Coriobacteriales|f__Coriobacteriaceae|g__Collinsella|s__Collinsella_sp900549025	s__Collinsella_sp900549025	Metagenomics	k__Bacteria|p__Actinobacteriota|c__Coriobacteriia|o__Coriobacteriales|f__Coriobacteriaceae|g__Collinsella|s__Collinsella_sp900549025
k__Bacteria|p__Actinobacteriota|c__Coriobacteriia|o__Coriobacteriales|f__Coriobacteriaceae|g__Collinsella|s__Collinsella_sp900548565	s__Collinsella_sp900548565	Metagenomics	k__Bacteria|p__Actinobacteriota|c__Coriobacteriia|o__Coriobacteriales|f__Coriobacteriaceae|g__Collinsella|s__Collinsella_sp900548565
k__Bacteria|p__Actinobacteriota|c__Coriobacteriia|o__Coriobacteriales|f__Coriobacteriaceae|g__Collinsella|s__Collinsella_sp900541665	s__Collinsella_sp900541665	Metagenomics	k__Bacteria|p__Actinobacteriota|c__Coriobacteriia|o__Coriobacteriales|f__Coriobacteriaceae|g__Collinsella|s__Collinsella_sp900541665
k__Bacteria|p__Actinobacteriota|c__Coriobacteriia|o__Coriobacteriales|f__Coriobacteriaceae|g__Collinsella|s__Collinsella_vaginalis	s__Collinsella_vaginalis	Metagenomics	k__Bacteria|p__Actinobacteriota|c__Coriobacteriia|o__Coriobacteriales|f__Coriobacteriaceae|g__Collinsella|s__Collinsella_vaginalis
k__Bacteria|p__Actinobacteriota|c__Coriobacteriia|o__Coriobacteriales|f__Coriobacteriaceae|g__Collinsella|s__Collinsella_sp900554585	s__Collinsella_sp900554585	Metagenomics	k__Bacteria|p__Actinobacteriota|c__Coriobacteriia|o__Coriobacteriales|f__Coriobacteriaceae|g__Collinsella|s__Collinsella_sp900554585
k__Bacteria|p__Actinobacteriota|c__Coriobacteriia|o__Coriobacteriales|f__Coriobacteriaceae|g__Collinsella|s__Collinsella_sp900545445	s__Collinsella_sp900545445	Metagenomics	k__Bacteria|p__Actinobacteriota|c__Coriobacteriia|o__Coriobacteriales|f__Coriobacteriaceae|g__Collinsella|s__Collinsella_sp900545445
k__Bacteria|p__Actinobacteriota|c__Coriobacteriia|o__Coriobacteriales|f__Coriobacteriaceae|g__Collinsella|s__Collinsella_sp900547125	s__Collinsella_sp900547125	Metagenomics	k__Bacteria|p__Actinobacteriota|c__Coriobacteriia|o__Coriobacteriales|f__Coriobacteriaceae|g__Collinsella|s__Collinsella_sp900547125
k__Bacteria|p__Actinobacteriota|c__Coriobacteriia|o__Coriobacteriales|f__Coriobacteriaceae|g__Collinsella|s__Collinsella_sp900549335	s__Collinsella_sp900549335	Metagenomics	k__Bacteria|p__Actinobacteriota|c__Coriobacteriia|o__Coriobacteriales|f__Coriobacteriaceae|g__Collinsella|s__Collinsella_sp900549335
k__Bacteria|p__Actinobacteriota|c__Coriobacteriia|o__Coriobacteriales|f__Coriobacteriaceae|g__Collinsella|s__Collinsella_sp900542825	s__Collinsella_sp900542825	Metagenomics	k__Bacteria|p__Actinobacteriota|c__Coriobacteriia|o__Coriobacteriales|f__Coriobacteriaceae|g__Collinsella|s__Collinsella_sp900542825
k__Bacteria|p__Actinobacteriota|c__Coriobacteriia|o__Coriobacteriales|f__Coriobacteriaceae|g__Collinsella|s__Collinsella_sp900756765	s__Collinsella_sp900756765	Metagenomics	k__Bacteria|p__Actinobacteriota|c__Coriobacteriia|o__Coriobacteriales|f__Coriobacteriaceae|g__Collinsella|s__Collinsella_sp900756765
k__Bacteria|p__Actinobacteriota|c__Coriobacteriia|o__Coriobacteriales|f__Coriobacteriaceae|g__Collinsella|s__Collinsella_sp900540985	s__Collinsella_sp900540985	Metagenomics	k__Bacteria|p__Actinobacteriota|c__Coriobacteriia|o__Coriobacteriales|f__Coriobacteriaceae|g__Collinsella|s__Collinsella_sp900540985
k__Bacteria|p__Actinobacteriota|c__Coriobacteriia|o__Coriobacteriales|f__Coriobacteriaceae|g__Collinsella|s__Collinsella_sp900539035	s__Collinsella_sp900539035	Metagenomics	k__Bacteria|p__Actinobacteriota|c__Coriobacteriia|o__Coriobacteriales|f__Coriobacteriaceae|g__Collinsella|s__Collinsella_sp900539035
k__Bacteria|p__Actinobacteriota|c__Coriobacteriia|o__Coriobacteriales|f__Coriobacteriaceae|g__Collinsella|s__Collinsella_sp002391315	s__Collinsella_sp002391315	Metagenomics	k__Bacteria|p__Actinobacteriota|c__Coriobacteriia|o__Coriobacteriales|f__Coriobacteriaceae|g__Collinsella|s__Collinsella_sp002391315
k__Bacteria|p__Actinobacteriota|c__Coriobacteriia|o__Coriobacteriales|f__Coriobacteriaceae|g__Collinsella|s__Collinsella_sp000763055	s__Collinsella_sp000763055	Metagenomics	k__Bacteria|p__Actinobacteriota|c__Coriobacteriia|o__Coriobacteriales|f__Coriobacteriaceae|g__Collinsella|s__Collinsella_sp000763055
k__Bacteria|p__Actinobacteriota|c__Coriobacteriia|o__Coriobacteriales|f__Coriobacteriaceae|g__Collinsella|s__Collinsella_sp900758845	s__Collinsella_sp900758845	Metagenomics	k__Bacteria|p__Actinobacteriota|c__Coriobacteriia|o__Coriobacteriales|f__Coriobacteriaceae|g__Collinsella|s__Collinsella_sp900758845
k__Bacteria|p__Actinobacteriota|c__Coriobacteriia|o__Coriobacteriales|f__Coriobacteriaceae|g__Collinsella|s__Collinsella_sp003469185	s__Collinsella_sp003469185	Metagenomics	k__Bacteria|p__Actinobacteriota|c__Coriobacteriia|o__Coriobacteriales|f__Coriobacteriaceae|g__Collinsella|s__Collinsella_sp003469185
k__Bacteria|p__Actinobacteriota|c__Coriobacteriia|o__Coriobacteriales|f__Coriobacteriaceae|g__Collinsella|s__Collinsella_aerofaciens_G	s__Collinsella_aerofaciens_G	Metagenomics	k__Bacteria|p__Actinobacteriota|c__Coriobacteriia|o__Coriobacteriales|f__Coriobacteriaceae|g__Collinsella|s__Collinsella_aerofaciens_G
k__Bacteria|p__Actinobacteriota|c__Coriobacteriia|o__Coriobacteriales|f__Coriobacteriaceae|g__Collinsella|s__Collinsella_sp003470665	s__Collinsella_sp003470665	Metagenomics	k__Bacteria|p__Actinobacteriota|c__Coriobacteriia|o__Coriobacteriales|f__Coriobacteriaceae|g__Collinsella|s__Collinsella_sp003470665
k__Bacteria|p__Actinobacteriota|c__Coriobacteriia|o__Coriobacteriales|f__Coriobacteriaceae|g__Collinsella|s__Collinsella_sp900541065	s__Collinsella_sp900541065	Metagenomics	k__Bacteria|p__Actinobacteriota|c__Coriobacteriia|o__Coriobacteriales|f__Coriobacteriaceae|g__Collinsella|s__Collinsella_sp900541065
k__Bacteria|p__Actinobacteriota|c__Coriobacteriia|o__Coriobacteriales|f__Coriobacteriaceae|g__Collinsella|s__Collinsella_sp900544875	s__Collinsella_sp900544875	Metagenomics	k__Bacteria|p__Actinobacteriota|c__Coriobacteriia|o__Coriobacteriales|f__Coriobacteriaceae|g__Collinsella|s__Collinsella_sp900544875
k__Bacteria|p__Actinobacteriota|c__Coriobacteriia|o__Coriobacteriales|f__Coriobacteriaceae|g__Collinsella|s__Collinsella_sp900542235	s__Collinsella_sp900542235	Metagenomics	k__Bacteria|p__Actinobacteriota|c__Coriobacteriia|o__Coriobacteriales|f__Coriobacteriaceae|g__Collinsella|s__Collinsella_sp900542235
k__Bacteria|p__Actinobacteriota|c__Coriobacteriia|o__Coriobacteriales|f__Coriobacteriaceae|g__Collinsella|s__Collinsella_sp900550205	s__Collinsella_sp900550205	Metagenomics	k__Bacteria|p__Actinobacteriota|c__Coriobacteriia|o__Coriobacteriales|f__Coriobacteriaceae|g__Collinsella|s__Collinsella_sp900550205
k__Bacteria|p__Actinobacteriota|c__Coriobacteriia|o__Coriobacteriales|f__Coriobacteriaceae|g__Collinsella|s__Collinsella_sp900757595	s__Collinsella_sp900757595	Metagenomics	k__Bacteria|p__Actinobacteriota|c__Coriobacteriia|o__Coriobacteriales|f__Coriobacteriaceae|g__Collinsella|s__Collinsella_sp900757595
k__Bacteria|p__Actinobacteriota|c__Coriobacteriia|o__Coriobacteriales|f__Coriobacteriaceae|g__Collinsella|s__Collinsella_sp902364645	s__Collinsella_sp902364645	Metagenomics	k__Bacteria|p__Actinobacteriota|c__Coriobacteriia|o__Coriobacteriales|f__Coriobacteriaceae|g__Collinsella|s__Collinsella_sp902364645
k__Bacteria|p__Actinobacteriota|c__Coriobacteriia|o__Coriobacteriales|f__Coriobacteriaceae|g__Collinsella|s__Collinsella_aerofaciens	s__Collinsella_aerofaciens	Metagenomics	k__Bacteria|p__Actinobacteriota|c__Coriobacteriia|o__Coriobacteriales|f__Coriobacteriaceae|g__Collinsella|s__Collinsella_aerofaciens
k__Bacteria|p__Actinobacteriota|c__Coriobacteriia|o__Coriobacteriales|f__Coriobacteriaceae|g__Collinsella|s__Collinsella_sp900762015	s__Collinsella_sp900762015	Metagenomics	k__Bacteria|p__Actinobacteriota|c__Coriobacteriia|o__Coriobacteriales|f__Coriobacteriaceae|g__Collinsella|s__Collinsella_sp900762015
k__Bacteria|p__Actinobacteriota|c__Coriobacteriia|o__Coriobacteriales|f__Coriobacteriaceae|g__Collinsella|s__Collinsella_sp900757205	s__Collinsella_sp900757205	Metagenomics	k__Bacteria|p__Actinobacteriota|c__Coriobacteriia|o__Coriobacteriales|f__Coriobacteriaceae|g__Collinsella|s__Collinsella_sp900757205
k__Bacteria|p__Actinobacteriota|c__Coriobacteriia|o__Coriobacteriales|f__Coriobacteriaceae|g__Collinsella|s__Collinsella_sp900556515	s__Collinsella_sp900556515	Metagenomics	k__Bacteria|p__Actinobacteriota|c__Coriobacteriia|o__Coriobacteriales|f__Coriobacteriaceae|g__Collinsella|s__Collinsella_sp900556515
k__Bacteria|p__Actinobacteriota|c__Coriobacteriia|o__Coriobacteriales|f__Coriobacteriaceae|g__Collinsella|s__Collinsella_aerofaciens_A	s__Collinsella_aerofaciens_A	Metagenomics	k__Bacteria|p__Actinobacteriota|c__Coriobacteriia|o__Coriobacteriales|f__Coriobacteriaceae|g__Collinsella|s__Collinsella_aerofaciens_A
k__Bacteria|p__Actinobacteriota|c__Coriobacteriia|o__Coriobacteriales|f__Coriobacteriaceae|g__Collinsella|s__Collinsella_sp900757505	s__Collinsella_sp900757505	Metagenomics	k__Bacteria|p__Actinobacteriota|c__Coriobacteriia|o__Coriobacteriales|f__Coriobacteriaceae|g__Collinsella|s__Collinsella_sp900757505
k__Bacteria|p__Actinobacteriota|c__Coriobacteriia|o__Coriobacteriales|f__Coriobacteriaceae|g__Collinsella|s__Collinsella_sp900541785	s__Collinsella_sp900541785	Metagenomics	k__Bacteria|p__Actinobacteriota|c__Coriobacteriia|o__Coriobacteriales|f__Coriobacteriaceae|g__Collinsella|s__Collinsella_sp900541785
k__Bacteria|p__Actinobacteriota|c__Coriobacteriia|o__Coriobacteriales|f__Coriobacteriaceae|g__Collinsella|s__Collinsella_sp900762345	s__Collinsella_sp900762345	Metagenomics	k__Bacteria|p__Actinobacteriota|c__Coriobacteriia|o__Coriobacteriales|f__Coriobacteriaceae|g__Collinsella|s__Collinsella_sp900762345
k__Bacteria|p__Actinobacteriota|c__Coriobacteriia|o__Coriobacteriales|f__Coriobacteriaceae|g__Collinsella|s__Collinsella_sp900762355	s__Collinsella_sp900762355	Metagenomics	k__Bacteria|p__Actinobacteriota|c__Coriobacteriia|o__Coriobacteriales|f__Coriobacteriaceae|g__Collinsella|s__Collinsella_sp900762355
k__Bacteria|p__Actinobacteriota|c__Coriobacteriia|o__Coriobacteriales|f__Coriobacteriaceae|g__Collinsella|s__Collinsella_sp900757385	s__Collinsella_sp900757385	Metagenomics	k__Bacteria|p__Actinobacteriota|c__Coriobacteriia|o__Coriobacteriales|f__Coriobacteriaceae|g__Collinsella|s__Collinsella_sp900757385
k__Bacteria|p__Actinobacteriota|c__Coriobacteriia|o__Coriobacteriales|f__Coriobacteriaceae|g__Collinsella|s__Collinsella_sp900757495	s__Collinsella_sp900757495	Metagenomics	k__Bacteria|p__Actinobacteriota|c__Coriobacteriia|o__Coriobacteriales|f__Coriobacteriaceae|g__Collinsella|s__Collinsella_sp900757495
k__Bacteria|p__Actinobacteriota|c__Coriobacteriia|o__Coriobacteriales|f__Coriobacteriaceae|g__Collinsella|s__Collinsella_sp900544865	s__Collinsella_sp900544865	Metagenomics	k__Bacteria|p__Actinobacteriota|c__Coriobacteriia|o__Coriobacteriales|f__Coriobacteriaceae|g__Collinsella|s__Collinsella_sp900544865
k__Bacteria|p__Actinobacteriota|c__Coriobacteriia|o__Coriobacteriales|f__Coriobacteriaceae|g__Collinsella|s__Collinsella_sp902362275	s__Collinsella_sp902362275	Metagenomics	k__Bacteria|p__Actinobacteriota|c__Coriobacteriia|o__Coriobacteriales|f__Coriobacteriaceae|g__Collinsella|s__Collinsella_sp902362275
k__Bacteria|p__Actinobacteriota|c__Coriobacteriia|o__Coriobacteriales|f__Coriobacteriaceae|g__Collinsella|s__Collinsella_sp900552705	s__Collinsella_sp900552705	Metagenomics	k__Bacteria|p__Actinobacteriota|c__Coriobacteriia|o__Coriobacteriales|f__Coriobacteriaceae|g__Collinsella|s__Collinsella_sp900552705
k__Bacteria|p__Actinobacteriota|c__Coriobacteriia|o__Coriobacteriales|f__Coriobacteriaceae|g__Collinsella|s__Collinsella_sp900754435	s__Collinsella_sp900754435	Metagenomics	k__Bacteria|p__Actinobacteriota|c__Coriobacteriia|o__Coriobacteriales|f__Coriobacteriaceae|g__Collinsella|s__Collinsella_sp900754435
k__Bacteria|p__Actinobacteriota|c__Coriobacteriia|o__Coriobacteriales|f__Coriobacteriaceae|g__Collinsella|s__Collinsella_sp900549715	s__Collinsella_sp900549715	Metagenomics	k__Bacteria|p__Actinobacteriota|c__Coriobacteriia|o__Coriobacteriales|f__Coriobacteriaceae|g__Collinsella|s__Collinsella_sp900549715
k__Bacteria|p__Actinobacteriota|c__Coriobacteriia|o__Coriobacteriales|f__Coriobacteriaceae|g__Collinsella|s__Collinsella_sp900554325	s__Collinsella_sp900554325	Metagenomics	k__Bacteria|p__Actinobacteriota|c__Coriobacteriia|o__Coriobacteriales|f__Coriobacteriaceae|g__Collinsella|s__Collinsella_sp900554325
k__Bacteria|p__Actinobacteriota|c__Coriobacteriia|o__Coriobacteriales|f__Coriobacteriaceae|g__Collinsella|s__Collinsella_sp900541645	s__Collinsella_sp900541645	Metagenomics	k__Bacteria|p__Actinobacteriota|c__Coriobacteriia|o__Coriobacteriales|f__Coriobacteriaceae|g__Collinsella|s__Collinsella_sp900541645
k__Bacteria|p__Actinobacteriota|c__Coriobacteriia|o__Coriobacteriales|f__Coriobacteriaceae|g__Collinsella|s__Collinsella_sp900542945	s__Collinsella_sp900542945	Metagenomics	k__Bacteria|p__Actinobacteriota|c__Coriobacteriia|o__Coriobacteriales|f__Coriobacteriaceae|g__Collinsella|s__Collinsella_sp900542945
k__Bacteria|p__Actinobacteriota|c__Coriobacteriia|o__Coriobacteriales|f__Coriobacteriaceae|g__Collinsella|s__Collinsella_sp900547285	s__Collinsella_sp900547285	Metagenomics	k__Bacteria|p__Actinobacteriota|c__Coriobacteriia|o__Coriobacteriales|f__Coriobacteriaceae|g__Collinsella|s__Collinsella_sp900547285
k__Bacteria|p__Actinobacteriota|c__Coriobacteriia|o__Coriobacteriales|f__Coriobacteriaceae|g__Collinsella|s__Collinsella_sp900542155	s__Collinsella_sp900542155	Metagenomics	k__Bacteria|p__Actinobacteriota|c__Coriobacteriia|o__Coriobacteriales|f__Coriobacteriaceae|g__Collinsella|s__Collinsella_sp900542155
k__Bacteria|p__Actinobacteriota|c__Coriobacteriia|o__Coriobacteriales|f__Coriobacteriaceae|g__Collinsella|s__Collinsella_sp900768265	s__Collinsella_sp900768265	Metagenomics	k__Bacteria|p__Actinobacteriota|c__Coriobacteriia|o__Coriobacteriales|f__Coriobacteriaceae|g__Collinsella|s__Collinsella_sp900768265
k__Bacteria|p__Actinobacteriota|c__Coriobacteriia|o__Coriobacteriales|f__Coriobacteriaceae|g__Collinsella|s__Collinsella_sp900541745	s__Collinsella_sp900541745	Metagenomics	k__Bacteria|p__Actinobacteriota|c__Coriobacteriia|o__Coriobacteriales|f__Coriobacteriaceae|g__Collinsella|s__Collinsella_sp900541745
k__Bacteria|p__Actinobacteriota|c__Coriobacteriia|o__Coriobacteriales|f__Coriobacteriaceae|g__Collinsella|s__Collinsella_sp900756725	s__Collinsella_sp900756725	Metagenomics	k__Bacteria|p__Actinobacteriota|c__Coriobacteriia|o__Coriobacteriales|f__Coriobacteriaceae|g__Collinsella|s__Collinsella_sp900756725
k__Bacteria|p__Actinobacteriota|c__Coriobacteriia|o__Coriobacteriales|f__Coriobacteriaceae|g__Collinsella|s__Collinsella_aerofaciens_E	s__Collinsella_aerofaciens_E	Metagenomics	k__Bacteria|p__Actinobacteriota|c__Coriobacteriia|o__Coriobacteriales|f__Coriobacteriaceae|g__Collinsella|s__Collinsella_aerofaciens_E
k__Bacteria|p__Actinobacteriota|c__Coriobacteriia|o__Coriobacteriales|f__Coriobacteriaceae|g__Collinsella|s__Collinsella_sp900544095	s__Collinsella_sp900544095	Metagenomics	k__Bacteria|p__Actinobacteriota|c__Coriobacteriia|o__Coriobacteriales|f__Coriobacteriaceae|g__Collinsella|s__Collinsella_sp900544095
k__Bacteria|p__Actinobacteriota|c__Coriobacteriia|o__Coriobacteriales|f__Coriobacteriaceae|g__Collinsella|s__Collinsella_sp900552995	s__Collinsella_sp900552995	Metagenomics	k__Bacteria|p__Actinobacteriota|c__Coriobacteriia|o__Coriobacteriales|f__Coriobacteriaceae|g__Collinsella|s__Collinsella_sp900552995
k__Bacteria|p__Actinobacteriota|c__Coriobacteriia|o__Coriobacteriales|f__Coriobacteriaceae|g__Collinsella|s__Collinsella_bouchesdurhonensis	s__Collinsella_bouchesdurhonensis	Metagenomics	k__Bacteria|p__Actinobacteriota|c__Coriobacteriia|o__Coriobacteriales|f__Coriobacteriaceae|g__Collinsella|s__Collinsella_bouchesdurhonensis
k__Bacteria|p__Actinobacteriota|c__Coriobacteriia|o__Coriobacteriales|f__Coriobacteriaceae|g__Collinsella|s__Collinsella_aerofaciens_H	s__Collinsella_aerofaciens_H	Metagenomics	k__Bacteria|p__Actinobacteriota|c__Coriobacteriia|o__Coriobacteriales|f__Coriobacteriaceae|g__Collinsella|s__Collinsella_aerofaciens_H
k__Bacteria|p__Actinobacteriota|c__Coriobacteriia|o__Coriobacteriales|f__Coriobacteriaceae|g__Collinsella|s__Collinsella_sp900553705	s__Collinsella_sp900553705	Metagenomics	k__Bacteria|p__Actinobacteriota|c__Coriobacteriia|o__Coriobacteriales|f__Coriobacteriaceae|g__Collinsella|s__Collinsella_sp900553705
k__Bacteria|p__Actinobacteriota|c__Coriobacteriia|o__Coriobacteriales|f__Coriobacteriaceae|g__Collinsella|s__Collinsella_sp900556285	s__Collinsella_sp900556285	Metagenomics	k__Bacteria|p__Actinobacteriota|c__Coriobacteriia|o__Coriobacteriales|f__Coriobacteriaceae|g__Collinsella|s__Collinsella_sp900556285
k__Bacteria|p__Actinobacteriota|c__Coriobacteriia|o__Coriobacteriales|f__Coriobacteriaceae|g__Collinsella|s__Collinsella_sp900545075	s__Collinsella_sp900545075	Metagenomics	k__Bacteria|p__Actinobacteriota|c__Coriobacteriia|o__Coriobacteriales|f__Coriobacteriaceae|g__Collinsella|s__Collinsella_sp900545075
k__Bacteria|p__Actinobacteriota|c__Coriobacteriia|o__Coriobacteriales|f__Coriobacteriaceae|g__Collinsella|s__Collinsella_sp900544135	s__Collinsella_sp900544135	Metagenomics	k__Bacteria|p__Actinobacteriota|c__Coriobacteriia|o__Coriobacteriales|f__Coriobacteriaceae|g__Collinsella|s__Collinsella_sp900544135
k__Bacteria|p__Actinobacteriota|c__Coriobacteriia|o__Coriobacteriales|f__Coriobacteriaceae|g__Collinsella|s__Collinsella_sp003459505	s__Collinsella_sp003459505	Metagenomics	k__Bacteria|p__Actinobacteriota|c__Coriobacteriia|o__Coriobacteriales|f__Coriobacteriaceae|g__Collinsella|s__Collinsella_sp003459505
k__Bacteria|p__Actinobacteriota|c__Coriobacteriia|o__Coriobacteriales|f__Coriobacteriaceae|g__Collinsella|s__Collinsella_sp900550835	s__Collinsella_sp900550835	Metagenomics	k__Bacteria|p__Actinobacteriota|c__Coriobacteriia|o__Coriobacteriales|f__Coriobacteriaceae|g__Collinsella|s__Collinsella_sp900550835
k__Bacteria|p__Actinobacteriota|c__Coriobacteriia|o__Coriobacteriales|f__Coriobacteriaceae|g__Collinsella|s__Collinsella_sp900541145	s__Collinsella_sp900541145	Metagenomics	k__Bacteria|p__Actinobacteriota|c__Coriobacteriia|o__Coriobacteriales|f__Coriobacteriaceae|g__Collinsella|s__Collinsella_sp900541145
k__Bacteria|p__Actinobacteriota|c__Coriobacteriia|o__Coriobacteriales|f__Coriobacteriaceae|g__Collinsella|s__Collinsella_sp900544115	s__Collinsella_sp900544115	Metagenomics	k__Bacteria|p__Actinobacteriota|c__Coriobacteriia|o__Coriobacteriales|f__Coriobacteriaceae|g__Collinsella|s__Collinsella_sp900544115
k__Bacteria|p__Actinobacteriota|c__Coriobacteriia|o__Coriobacteriales|f__Coriobacteriaceae|g__Collinsella|s__Collinsella_sp900541685	s__Collinsella_sp900541685	Metagenomics	k__Bacteria|p__Actinobacteriota|c__Coriobacteriia|o__Coriobacteriales|f__Coriobacteriaceae|g__Collinsella|s__Collinsella_sp900541685
k__Bacteria|p__Actinobacteriota|c__Coriobacteriia|o__Coriobacteriales|f__Coriobacteriaceae|g__Collinsella|s__Collinsella_sp900556605	s__Collinsella_sp900556605	Metagenomics	k__Bacteria|p__Actinobacteriota|c__Coriobacteriia|o__Coriobacteriales|f__Coriobacteriaceae|g__Collinsella|s__Collinsella_sp900556605
k__Bacteria|p__Actinobacteriota|c__Coriobacteriia|o__Coriobacteriales|f__Coriobacteriaceae|g__Collinsella|s__Collinsella_sp900554155	s__Collinsella_sp900554155	Metagenomics	k__Bacteria|p__Actinobacteriota|c__Coriobacteriia|o__Coriobacteriales|f__Coriobacteriaceae|g__Collinsella|s__Collinsella_sp900554155
k__Bacteria|p__Actinobacteriota|c__Coriobacteriia|o__Coriobacteriales|f__Coriobacteriaceae|g__Collinsella|s__Collinsella_sp900757705	s__Collinsella_sp900757705	Metagenomics	k__Bacteria|p__Actinobacteriota|c__Coriobacteriia|o__Coriobacteriales|f__Coriobacteriaceae|g__Collinsella|s__Collinsella_sp900757705
k__Bacteria|p__Actinobacteriota|c__Coriobacteriia|o__Coriobacteriales|f__Coriobacteriaceae|g__Collinsella|s__Collinsella_sp900541245	s__Collinsella_sp900541245	Metagenomics	k__Bacteria|p__Actinobacteriota|c__Coriobacteriia|o__Coriobacteriales|f__Coriobacteriaceae|g__Collinsella|s__Collinsella_sp900541245
k__Bacteria|p__Actinobacteriota|c__Coriobacteriia|o__Coriobacteriales|f__Coriobacteriaceae|g__Collinsella|s__Collinsella_sp900542905	s__Collinsella_sp900542905	Metagenomics	k__Bacteria|p__Actinobacteriota|c__Coriobacteriia|o__Coriobacteriales|f__Coriobacteriaceae|g__Collinsella|s__Collinsella_sp900542905
k__Bacteria|p__Actinobacteriota|c__Coriobacteriia|o__Coriobacteriales|f__Coriobacteriaceae|g__Collinsella|s__Collinsella_sp900544235	s__Collinsella_sp900544235	Metagenomics	k__Bacteria|p__Actinobacteriota|c__Coriobacteriia|o__Coriobacteriales|f__Coriobacteriaceae|g__Collinsella|s__Collinsella_sp900544235
k__Bacteria|p__Actinobacteriota|c__Coriobacteriia|o__Coriobacteriales|f__Coriobacteriaceae|g__Collinsella|s__Collinsella_sp900765115	s__Collinsella_sp900765115	Metagenomics	k__Bacteria|p__Actinobacteriota|c__Coriobacteriia|o__Coriobacteriales|f__Coriobacteriaceae|g__Collinsella|s__Collinsella_sp900765115
k__Bacteria|p__Actinobacteriota|c__Coriobacteriia|o__Coriobacteriales|f__Coriobacteriaceae|g__Collinsella|s__Collinsella_sp902363125	s__Collinsella_sp902363125	Metagenomics	k__Bacteria|p__Actinobacteriota|c__Coriobacteriia|o__Coriobacteriales|f__Coriobacteriaceae|g__Collinsella|s__Collinsella_sp902363125
k__Bacteria|p__Actinobacteriota|c__Coriobacteriia|o__Coriobacteriales|f__Coriobacteriaceae|g__Collinsella|s__Collinsella_sp900540855	s__Collinsella_sp900540855	Metagenomics	k__Bacteria|p__Actinobacteriota|c__Coriobacteriia|o__Coriobacteriales|f__Coriobacteriaceae|g__Collinsella|s__Collinsella_sp900540855
k__Bacteria|p__Actinobacteriota|c__Coriobacteriia|o__Coriobacteriales|f__Coriobacteriaceae|g__Collinsella|s__Collinsella_sp900550815	s__Collinsella_sp900550815	Metagenomics	k__Bacteria|p__Actinobacteriota|c__Coriobacteriia|o__Coriobacteriales|f__Coriobacteriaceae|g__Collinsella|s__Collinsella_sp900550815
k__Bacteria|p__Actinobacteriota|c__Coriobacteriia|o__Coriobacteriales|f__Coriobacteriaceae|g__Collinsella|s__Collinsella_sp900554645	s__Collinsella_sp900554645	Metagenomics	k__Bacteria|p__Actinobacteriota|c__Coriobacteriia|o__Coriobacteriales|f__Coriobacteriaceae|g__Collinsella|s__Collinsella_sp900554645
k__Bacteria|p__Actinobacteriota|c__Coriobacteriia|o__Coriobacteriales|f__Coriobacteriaceae|g__Collinsella|s__Collinsella_sp003471585	s__Collinsella_sp003471585	Metagenomics	k__Bacteria|p__Actinobacteriota|c__Coriobacteriia|o__Coriobacteriales|f__Coriobacteriaceae|g__Collinsella|s__Collinsella_sp003471585
k__Bacteria|p__Actinobacteriota|c__Coriobacteriia|o__Coriobacteriales|f__Coriobacteriaceae|g__Collinsella|s__Collinsella_sp900552425	s__Collinsella_sp900552425	Metagenomics	k__Bacteria|p__Actinobacteriota|c__Coriobacteriia|o__Coriobacteriales|f__Coriobacteriaceae|g__Collinsella|s__Collinsella_sp900552425
k__Bacteria|p__Actinobacteriota|c__Coriobacteriia|o__Coriobacteriales|f__Coriobacteriaceae|g__Collinsella|s__Collinsella_sp003436275	s__Collinsella_sp003436275	Metagenomics	k__Bacteria|p__Actinobacteriota|c__Coriobacteriia|o__Coriobacteriales|f__Coriobacteriaceae|g__Collinsella|s__Collinsella_sp003436275
k__Bacteria|p__Actinobacteriota|c__Coriobacteriia|o__Coriobacteriales|f__Coriobacteriaceae|g__Collinsella|s__Collinsella_sp900552875	s__Collinsella_sp900552875	Metagenomics	k__Bacteria|p__Actinobacteriota|c__Coriobacteriia|o__Coriobacteriales|f__Coriobacteriaceae|g__Collinsella|s__Collinsella_sp900552875
k__Bacteria|p__Actinobacteriota|c__Coriobacteriia|o__Coriobacteriales|f__Coriobacteriaceae|g__Collinsella|s__Collinsella_sp902388345	s__Collinsella_sp902388345	Metagenomics	k__Bacteria|p__Actinobacteriota|c__Coriobacteriia|o__Coriobacteriales|f__Coriobacteriaceae|g__Collinsella|s__Collinsella_sp902388345
k__Bacteria|p__Actinobacteriota|c__Coriobacteriia|o__Coriobacteriales|f__Coriobacteriaceae|g__Collinsella|s__Collinsella_sp900548935	s__Collinsella_sp900548935	Metagenomics	k__Bacteria|p__Actinobacteriota|c__Coriobacteriia|o__Coriobacteriales|f__Coriobacteriaceae|g__Collinsella|s__Collinsella_sp900548935
k__Bacteria|p__Actinobacteriota|c__Coriobacteriia|o__Coriobacteriales|f__Coriobacteriaceae|g__Collinsella|s__Collinsella_sp900541195	s__Collinsella_sp900541195	Metagenomics	k__Bacteria|p__Actinobacteriota|c__Coriobacteriia|o__Coriobacteriales|f__Coriobacteriaceae|g__Collinsella|s__Collinsella_sp900541195
k__Bacteria|p__Actinobacteriota|c__Coriobacteriia|o__Coriobacteriales|f__Coriobacteriaceae|g__Collinsella|s__Collinsella_sp900547345	s__Collinsella_sp900547345	Metagenomics	k__Bacteria|p__Actinobacteriota|c__Coriobacteriia|o__Coriobacteriales|f__Coriobacteriaceae|g__Collinsella|s__Collinsella_sp900547345
k__Bacteria|p__Actinobacteriota|c__Coriobacteriia|o__Coriobacteriales|f__Coriobacteriaceae|g__Collinsella|s__Collinsella_sp900554465	s__Collinsella_sp900554465	Metagenomics	k__Bacteria|p__Actinobacteriota|c__Coriobacteriia|o__Coriobacteriales|f__Coriobacteriaceae|g__Collinsella|s__Collinsella_sp900554465
k__Bacteria|p__Actinobacteriota|c__Coriobacteriia|o__Coriobacteriales|f__Coriobacteriaceae|g__Collinsella|s__Collinsella_sp003439125	s__Collinsella_sp003439125	Metagenomics	k__Bacteria|p__Actinobacteriota|c__Coriobacteriia|o__Coriobacteriales|f__Coriobacteriaceae|g__Collinsella|s__Collinsella_sp003439125
k__Bacteria|p__Actinobacteriota|c__Coriobacteriia|o__Coriobacteriales|f__Coriobacteriaceae|g__Collinsella|s__Collinsella_sp900547025	s__Collinsella_sp900547025	Metagenomics	k__Bacteria|p__Actinobacteriota|c__Coriobacteriia|o__Coriobacteriales|f__Coriobacteriaceae|g__Collinsella|s__Collinsella_sp900547025
k__Bacteria|p__Actinobacteriota|c__Coriobacteriia|o__Coriobacteriales|f__Coriobacteriaceae|g__Collinsella|s__Collinsella_sp900549535	s__Collinsella_sp900549535	Metagenomics	k__Bacteria|p__Actinobacteriota|c__Coriobacteriia|o__Coriobacteriales|f__Coriobacteriaceae|g__Collinsella|s__Collinsella_sp900549535
k__Bacteria|p__Actinobacteriota|c__Coriobacteriia|o__Coriobacteriales|f__Coriobacteriaceae|g__Collinsella|s__Collinsella_sp900551605	s__Collinsella_sp900551605	Metagenomics	k__Bacteria|p__Actinobacteriota|c__Coriobacteriia|o__Coriobacteriales|f__Coriobacteriaceae|g__Collinsella|s__Collinsella_sp900551605
k__Bacteria|p__Actinobacteriota|c__Coriobacteriia|o__Coriobacteriales|f__Coriobacteriaceae|g__Collinsella|s__Collinsella_sp900550185	s__Collinsella_sp900550185	Metagenomics	k__Bacteria|p__Actinobacteriota|c__Coriobacteriia|o__Coriobacteriales|f__Coriobacteriaceae|g__Collinsella|s__Collinsella_sp900550185
k__Bacteria|p__Actinobacteriota|c__Coriobacteriia|o__Coriobacteriales|f__Coriobacteriaceae|g__Collinsella|s__Collinsella_sp900757265	s__Collinsella_sp900757265	Metagenomics	k__Bacteria|p__Actinobacteriota|c__Coriobacteriia|o__Coriobacteriales|f__Coriobacteriaceae|g__Collinsella|s__Collinsella_sp900757265
k__Bacteria|p__Actinobacteriota|c__Coriobacteriia|o__Coriobacteriales|f__Coriobacteriaceae|g__Collinsella|s__Collinsella_sp900540845	s__Collinsella_sp900540845	Metagenomics	k__Bacteria|p__Actinobacteriota|c__Coriobacteriia|o__Coriobacteriales|f__Coriobacteriaceae|g__Collinsella|s__Collinsella_sp900540845
k__Bacteria|p__Actinobacteriota|c__Coriobacteriia|o__Coriobacteriales|f__Coriobacteriaceae|g__Collinsella|s__Collinsella_sp900754525	s__Collinsella_sp900754525	Metagenomics	k__Bacteria|p__Actinobacteriota|c__Coriobacteriia|o__Coriobacteriales|f__Coriobacteriaceae|g__Collinsella|s__Collinsella_sp900754525
k__Bacteria|p__Actinobacteriota|c__Coriobacteriia|o__Coriobacteriales|f__Coriobacteriaceae|g__Collinsella|s__Collinsella_sp900546105	s__Collinsella_sp900546105	Metagenomics	k__Bacteria|p__Actinobacteriota|c__Coriobacteriia|o__Coriobacteriales|f__Coriobacteriaceae|g__Collinsella|s__Collinsella_sp900546105
k__Bacteria|p__Actinobacteriota|c__Coriobacteriia|o__Coriobacteriales|f__Coriobacteriaceae|g__Collinsella|s__Collinsella_sp900555745	s__Collinsella_sp900555745	Metagenomics	k__Bacteria|p__Actinobacteriota|c__Coriobacteriia|o__Coriobacteriales|f__Coriobacteriaceae|g__Collinsella|s__Collinsella_sp900555745
k__Bacteria|p__Actinobacteriota|c__Coriobacteriia|o__Coriobacteriales|f__Coriobacteriaceae|g__Collinsella|s__Collinsella_sp900544065	s__Collinsella_sp900544065	Metagenomics	k__Bacteria|p__Actinobacteriota|c__Coriobacteriia|o__Coriobacteriales|f__Coriobacteriaceae|g__Collinsella|s__Collinsella_sp900544065
k__Bacteria|p__Actinobacteriota|c__Coriobacteriia|o__Coriobacteriales|f__Coriobacteriaceae|g__Collinsella|s__Collinsella_sp900548075	s__Collinsella_sp900548075	Metagenomics	k__Bacteria|p__Actinobacteriota|c__Coriobacteriia|o__Coriobacteriales|f__Coriobacteriaceae|g__Collinsella|s__Collinsella_sp900548075
k__Bacteria|p__Actinobacteriota|c__Coriobacteriia|o__Coriobacteriales|f__Coriobacteriaceae|g__Collinsella|s__Collinsella_sp900544755	s__Collinsella_sp900544755	Metagenomics	k__Bacteria|p__Actinobacteriota|c__Coriobacteriia|o__Coriobacteriales|f__Coriobacteriaceae|g__Collinsella|s__Collinsella_sp900544755
k__Bacteria|p__Actinobacteriota|c__Coriobacteriia|o__Coriobacteriales|f__Coriobacteriaceae|g__Collinsella|s__Collinsella_aerofaciens_F	s__Collinsella_aerofaciens_F	Metagenomics	k__Bacteria|p__Actinobacteriota|c__Coriobacteriia|o__Coriobacteriales|f__Coriobacteriaceae|g__Collinsella|s__Collinsella_aerofaciens_F
k__Bacteria|p__Actinobacteriota|c__Coriobacteriia|o__Coriobacteriales|f__Coriobacteriaceae|g__Collinsella|s__Collinsella_sp900549215	s__Collinsella_sp900549215	Metagenomics	k__Bacteria|p__Actinobacteriota|c__Coriobacteriia|o__Coriobacteriales|f__Coriobacteriaceae|g__Collinsella|s__Collinsella_sp900549215
k__Bacteria|p__Actinobacteriota|c__Coriobacteriia|o__Coriobacteriales|f__Coriobacteriaceae|g__Collinsella|s__Collinsella_sp900552755	s__Collinsella_sp900552755	Metagenomics	k__Bacteria|p__Actinobacteriota|c__Coriobacteriia|o__Coriobacteriales|f__Coriobacteriaceae|g__Collinsella|s__Collinsella_sp900552755
k__Bacteria|p__Actinobacteriota|c__Coriobacteriia|o__Coriobacteriales|f__Coriobacteriaceae|g__Collinsella|s__Collinsella_sp900542305	s__Collinsella_sp900542305	Metagenomics	k__Bacteria|p__Actinobacteriota|c__Coriobacteriia|o__Coriobacteriales|f__Coriobacteriaceae|g__Collinsella|s__Collinsella_sp900542305
k__Bacteria|p__Actinobacteriota|c__Coriobacteriia|o__Coriobacteriales|f__Coriobacteriaceae|g__Collinsella|s__Collinsella_sp900542275	s__Collinsella_sp900542275	Metagenomics	k__Bacteria|p__Actinobacteriota|c__Coriobacteriia|o__Coriobacteriales|f__Coriobacteriaceae|g__Collinsella|s__Collinsella_sp900542275
k__Bacteria|p__Actinobacteriota|c__Coriobacteriia|o__Coriobacteriales|f__Coriobacteriaceae|g__Collinsella|s__Collinsella_sp900760905	s__Collinsella_sp900760905	Metagenomics	k__Bacteria|p__Actinobacteriota|c__Coriobacteriia|o__Coriobacteriales|f__Coriobacteriaceae|g__Collinsella|s__Collinsella_sp900760905
k__Bacteria|p__Actinobacteriota|c__Coriobacteriia|o__Coriobacteriales|f__Coriobacteriaceae|g__Collinsella|s__Collinsella_sp900551665	s__Collinsella_sp900551665	Metagenomics	k__Bacteria|p__Actinobacteriota|c__Coriobacteriia|o__Coriobacteriales|f__Coriobacteriaceae|g__Collinsella|s__Collinsella_sp900551665
k__Bacteria|p__Actinobacteriota|c__Coriobacteriia|o__Coriobacteriales|f__Coriobacteriaceae|g__Collinsella|s__Collinsella_sp900541015	s__Collinsella_sp900541015	Metagenomics	k__Bacteria|p__Actinobacteriota|c__Coriobacteriia|o__Coriobacteriales|f__Coriobacteriaceae|g__Collinsella|s__Collinsella_sp900541015
k__Bacteria|p__Actinobacteriota|c__Coriobacteriia|o__Coriobacteriales|f__Coriobacteriaceae|g__Collinsella|s__Collinsella_sp900547505	s__Collinsella_sp900547505	Metagenomics	k__Bacteria|p__Actinobacteriota|c__Coriobacteriia|o__Coriobacteriales|f__Coriobacteriaceae|g__Collinsella|s__Collinsella_sp900547505
k__Bacteria|p__Actinobacteriota|c__Coriobacteriia|o__Coriobacteriales|f__Coriobacteriaceae|g__Collinsella|s__Collinsella_sp900757185	s__Collinsella_sp900757185	Metagenomics	k__Bacteria|p__Actinobacteriota|c__Coriobacteriia|o__Coriobacteriales|f__Coriobacteriaceae|g__Collinsella|s__Collinsella_sp900757185
k__Bacteria|p__Actinobacteriota|c__Coriobacteriia|o__Coriobacteriales|f__Coriobacteriaceae|g__Collinsella|s__Collinsella_sp008014645	s__Collinsella_sp008014645	Metagenomics	k__Bacteria|p__Actinobacteriota|c__Coriobacteriia|o__Coriobacteriales|f__Coriobacteriaceae|g__Collinsella|s__Collinsella_sp008014645
k__Bacteria|p__Actinobacteriota|c__Coriobacteriia|o__Coriobacteriales|f__Coriobacteriaceae|g__Collinsella|s__Collinsella_sp900544425	s__Collinsella_sp900544425	Metagenomics	k__Bacteria|p__Actinobacteriota|c__Coriobacteriia|o__Coriobacteriales|f__Coriobacteriaceae|g__Collinsella|s__Collinsella_sp900544425
k__Bacteria|p__Actinobacteriota|c__Coriobacteriia|o__Coriobacteriales|f__Coriobacteriaceae|g__Collinsella|s__Collinsella_sp900541205	s__Collinsella_sp900541205	Metagenomics	k__Bacteria|p__Actinobacteriota|c__Coriobacteriia|o__Coriobacteriales|f__Coriobacteriaceae|g__Collinsella|s__Collinsella_sp900541205
k__Bacteria|p__Actinobacteriota|c__Coriobacteriia|o__Coriobacteriales|f__Coriobacteriaceae|g__Collinsella|s__Collinsella_sp900762325	s__Collinsella_sp900762325	Metagenomics	k__Bacteria|p__Actinobacteriota|c__Coriobacteriia|o__Coriobacteriales|f__Coriobacteriaceae|g__Collinsella|s__Collinsella_sp900762325
k__Bacteria|p__Actinobacteriota|c__Coriobacteriia|o__Coriobacteriales|f__Coriobacteriaceae|g__Collinsella|s__Collinsella_sp003466125	s__Collinsella_sp003466125	Metagenomics	k__Bacteria|p__Actinobacteriota|c__Coriobacteriia|o__Coriobacteriales|f__Coriobacteriaceae|g__Collinsella|s__Collinsella_sp003466125
k__Bacteria|p__Actinobacteriota|c__Coriobacteriia|o__Coriobacteriales|f__Coriobacteriaceae|g__Collinsella|s__Collinsella_sp900553215	s__Collinsella_sp900553215	Metagenomics	k__Bacteria|p__Actinobacteriota|c__Coriobacteriia|o__Coriobacteriales|f__Coriobacteriaceae|g__Collinsella|s__Collinsella_sp900553215
k__Bacteria|p__Actinobacteriota|c__Coriobacteriia|o__Coriobacteriales|f__Coriobacteriaceae|g__Collinsella|s__Collinsella_sp900556365	s__Collinsella_sp900556365	Metagenomics	k__Bacteria|p__Actinobacteriota|c__Coriobacteriia|o__Coriobacteriales|f__Coriobacteriaceae|g__Collinsella|s__Collinsella_sp900556365
k__Bacteria|p__Actinobacteriota|c__Coriobacteriia|o__Coriobacteriales|f__Coriobacteriaceae|g__Collinsella|s__Collinsella_sp900542325	s__Collinsella_sp900542325	Metagenomics	k__Bacteria|p__Actinobacteriota|c__Coriobacteriia|o__Coriobacteriales|f__Coriobacteriaceae|g__Collinsella|s__Collinsella_sp900542325
k__Bacteria|p__Actinobacteriota|c__Coriobacteriia|o__Coriobacteriales|f__Coriobacteriaceae|g__Collinsella|s__Collinsella_sp900759335	s__Collinsella_sp900759335	Metagenomics	k__Bacteria|p__Actinobacteriota|c__Coriobacteriia|o__Coriobacteriales|f__Coriobacteriaceae|g__Collinsella|s__Collinsella_sp900759335
k__Bacteria|p__Actinobacteriota|c__Coriobacteriia|o__Coriobacteriales|f__Coriobacteriaceae|g__Collinsella|s__Collinsella_sp900549185	s__Collinsella_sp900549185	Metagenomics	k__Bacteria|p__Actinobacteriota|c__Coriobacteriia|o__Coriobacteriales|f__Coriobacteriaceae|g__Collinsella|s__Collinsella_sp900549185
k__Bacteria|p__Actinobacteriota|c__Coriobacteriia|o__Coriobacteriales|f__Coriobacteriaceae|g__Collinsella|s__Collinsella_sp900551655	s__Collinsella_sp900551655	Metagenomics	k__Bacteria|p__Actinobacteriota|c__Coriobacteriia|o__Coriobacteriales|f__Coriobacteriaceae|g__Collinsella|s__Collinsella_sp900551655
k__Bacteria|p__Actinobacteriota|c__Coriobacteriia|o__Coriobacteriales|f__Coriobacteriaceae|g__Collinsella|s__Collinsella_sp900545835	s__Collinsella_sp900545835	Metagenomics	k__Bacteria|p__Actinobacteriota|c__Coriobacteriia|o__Coriobacteriales|f__Coriobacteriaceae|g__Collinsella|s__Collinsella_sp900545835
k__Bacteria|p__Actinobacteriota|c__Coriobacteriia|o__Coriobacteriales|f__Coriobacteriaceae|g__Collinsella|s__Collinsella_sp900549245	s__Collinsella_sp900549245	Metagenomics	k__Bacteria|p__Actinobacteriota|c__Coriobacteriia|o__Coriobacteriales|f__Coriobacteriaceae|g__Collinsella|s__Collinsella_sp900549245
k__Bacteria|p__Actinobacteriota|c__Coriobacteriia|o__Coriobacteriales|f__Coriobacteriaceae|g__Collinsella|s__Collinsella_sp003487125	s__Collinsella_sp003487125	Metagenomics	k__Bacteria|p__Actinobacteriota|c__Coriobacteriia|o__Coriobacteriales|f__Coriobacteriaceae|g__Collinsella|s__Collinsella_sp003487125
k__Bacteria|p__Actinobacteriota|c__Coriobacteriia|o__Coriobacteriales|f__Coriobacteriaceae|g__Collinsella|s__Collinsella_sp900553935	s__Collinsella_sp900553935	Metagenomics	k__Bacteria|p__Actinobacteriota|c__Coriobacteriia|o__Coriobacteriales|f__Coriobacteriaceae|g__Collinsella|s__Collinsella_sp900553935
k__Bacteria|p__Actinobacteriota|c__Coriobacteriia|o__Coriobacteriales|f__Coriobacteriaceae|g__Collinsella|s__Collinsella_sp900549455	s__Collinsella_sp900549455	Metagenomics	k__Bacteria|p__Actinobacteriota|c__Coriobacteriia|o__Coriobacteriales|f__Coriobacteriaceae|g__Collinsella|s__Collinsella_sp900549455
k__Bacteria|p__Actinobacteriota|c__Coriobacteriia|o__Coriobacteriales|f__Coriobacteriaceae|g__Collinsella|s__Collinsella_sp900555765	s__Collinsella_sp900555765	Metagenomics	k__Bacteria|p__Actinobacteriota|c__Coriobacteriia|o__Coriobacteriales|f__Coriobacteriaceae|g__Collinsella|s__Collinsella_sp900555765
k__Bacteria|p__Actinobacteriota|c__Coriobacteriia|o__Coriobacteriales|f__Coriobacteriaceae|g__Collinsella|s__Collinsella_sp900555585	s__Collinsella_sp900555585	Metagenomics	k__Bacteria|p__Actinobacteriota|c__Coriobacteriia|o__Coriobacteriales|f__Coriobacteriaceae|g__Collinsella|s__Collinsella_sp900555585
k__Bacteria|p__Actinobacteriota|c__Coriobacteriia|o__Coriobacteriales|f__Coriobacteriaceae|g__Collinsella|s__Collinsella_sp900554255	s__Collinsella_sp900554255	Metagenomics	k__Bacteria|p__Actinobacteriota|c__Coriobacteriia|o__Coriobacteriales|f__Coriobacteriaceae|g__Collinsella|s__Collinsella_sp900554255
k__Bacteria|p__Actinobacteriota|c__Coriobacteriia|o__Coriobacteriales|f__Coriobacteriaceae|g__Collinsella|s__Collinsella_sp900556445	s__Collinsella_sp900556445	Metagenomics	k__Bacteria|p__Actinobacteriota|c__Coriobacteriia|o__Coriobacteriales|f__Coriobacteriaceae|g__Collinsella|s__Collinsella_sp900556445
k__Bacteria|p__Actinobacteriota|c__Coriobacteriia|o__Coriobacteriales|f__Coriobacteriaceae|g__Collinsella|s__Collinsella_sp900554985	s__Collinsella_sp900554985	Metagenomics	k__Bacteria|p__Actinobacteriota|c__Coriobacteriia|o__Coriobacteriales|f__Coriobacteriaceae|g__Collinsella|s__Collinsella_sp900554985
k__Bacteria|p__Actinobacteriota|c__Coriobacteriia|o__Coriobacteriales|f__Coriobacteriaceae|g__Collinsella|s__Collinsella_sp900757285	s__Collinsella_sp900757285	Metagenomics	k__Bacteria|p__Actinobacteriota|c__Coriobacteriia|o__Coriobacteriales|f__Coriobacteriaceae|g__Collinsella|s__Collinsella_sp900757285
k__Bacteria|p__Actinobacteriota|c__Coriobacteriia|o__Coriobacteriales|f__Coriobacteriaceae|g__Collinsella|s__Collinsella_sp900550415	s__Collinsella_sp900550415	Metagenomics	k__Bacteria|p__Actinobacteriota|c__Coriobacteriia|o__Coriobacteriales|f__Coriobacteriaceae|g__Collinsella|s__Collinsella_sp900550415
k__Bacteria|p__Actinobacteriota|c__Coriobacteriia|o__Coriobacteriales|f__Coriobacteriaceae|g__Collinsella|s__Collinsella_sp900545875	s__Collinsella_sp900545875	Metagenomics	k__Bacteria|p__Actinobacteriota|c__Coriobacteriia|o__Coriobacteriales|f__Coriobacteriaceae|g__Collinsella|s__Collinsella_sp900545875
k__Bacteria|p__Actinobacteriota|c__Coriobacteriia|o__Coriobacteriales|f__Coriobacteriaceae|g__Collinsella|s__Collinsella_sp900557505	s__Collinsella_sp900557505	Metagenomics	k__Bacteria|p__Actinobacteriota|c__Coriobacteriia|o__Coriobacteriales|f__Coriobacteriaceae|g__Collinsella|s__Collinsella_sp900557505
k__Bacteria|p__Actinobacteriota|c__Coriobacteriia|o__Coriobacteriales|f__Coriobacteriaceae|g__Collinsella|s__Collinsella_sp900555815	s__Collinsella_sp900555815	Metagenomics	k__Bacteria|p__Actinobacteriota|c__Coriobacteriia|o__Coriobacteriales|f__Coriobacteriaceae|g__Collinsella|s__Collinsella_sp900555815
k__Bacteria|p__Actinobacteriota|c__Coriobacteriia|o__Coriobacteriales|f__Coriobacteriaceae|g__Collinsella|s__Collinsella_sp900552155	s__Collinsella_sp900552155	Metagenomics	k__Bacteria|p__Actinobacteriota|c__Coriobacteriia|o__Coriobacteriales|f__Coriobacteriaceae|g__Collinsella|s__Collinsella_sp900552155
k__Bacteria|p__Actinobacteriota|c__Coriobacteriia|o__Coriobacteriales|f__Coriobacteriaceae|g__Collinsella|s__Collinsella_sp900546455	s__Collinsella_sp900546455	Metagenomics	k__Bacteria|p__Actinobacteriota|c__Coriobacteriia|o__Coriobacteriales|f__Coriobacteriaceae|g__Collinsella|s__Collinsella_sp900546455
k__Bacteria|p__Actinobacteriota|c__Coriobacteriia|o__Coriobacteriales|f__Coriobacteriaceae|g__Collinsella|s__Collinsella_sp003479805	s__Collinsella_sp003479805	Metagenomics	k__Bacteria|p__Actinobacteriota|c__Coriobacteriia|o__Coriobacteriales|f__Coriobacteriaceae|g__Collinsella|s__Collinsella_sp003479805
k__Bacteria|p__Actinobacteriota|c__Coriobacteriia|o__Coriobacteriales|f__Coriobacteriaceae|g__Collinsella|s__Collinsella_sp900550825	s__Collinsella_sp900550825	Metagenomics	k__Bacteria|p__Actinobacteriota|c__Coriobacteriia|o__Coriobacteriales|f__Coriobacteriaceae|g__Collinsella|s__Collinsella_sp900550825
k__Bacteria|p__Actinobacteriota|c__Coriobacteriia|o__Coriobacteriales|f__Coriobacteriaceae|g__Collinsella|s__Collinsella_sp900546825	s__Collinsella_sp900546825	Metagenomics	k__Bacteria|p__Actinobacteriota|c__Coriobacteriia|o__Coriobacteriales|f__Coriobacteriaceae|g__Collinsella|s__Collinsella_sp900546825
k__Bacteria|p__Actinobacteriota|c__Coriobacteriia|o__Coriobacteriales|f__Coriobacteriaceae|g__Collinsella|s__Collinsella_sp900556495	s__Collinsella_sp900556495	Metagenomics	k__Bacteria|p__Actinobacteriota|c__Coriobacteriia|o__Coriobacteriales|f__Coriobacteriaceae|g__Collinsella|s__Collinsella_sp900556495
k__Bacteria|p__Actinobacteriota|c__Coriobacteriia|o__Coriobacteriales|f__Coriobacteriaceae|g__Collinsella|s__Collinsella_aerofaciens_J	s__Collinsella_aerofaciens_J	Metagenomics	k__Bacteria|p__Actinobacteriota|c__Coriobacteriia|o__Coriobacteriales|f__Coriobacteriaceae|g__Collinsella|s__Collinsella_aerofaciens_J
k__Bacteria|p__Actinobacteriota|c__Coriobacteriia|o__Coriobacteriales|f__Coriobacteriaceae|g__Collinsella|s__Collinsella_sp900551195	s__Collinsella_sp900551195	Metagenomics	k__Bacteria|p__Actinobacteriota|c__Coriobacteriia|o__Coriobacteriales|f__Coriobacteriaceae|g__Collinsella|s__Collinsella_sp900551195
k__Bacteria|p__Actinobacteriota|c__Coriobacteriia|o__Coriobacteriales|f__Coriobacteriaceae|g__Collinsella|s__Collinsella_sp900541475	s__Collinsella_sp900541475	Metagenomics	k__Bacteria|p__Actinobacteriota|c__Coriobacteriia|o__Coriobacteriales|f__Coriobacteriaceae|g__Collinsella|s__Collinsella_sp900541475
k__Bacteria|p__Actinobacteriota|c__Coriobacteriia|o__Coriobacteriales|f__Coriobacteriaceae|g__Collinsella|s__Collinsella_sp900765185	s__Collinsella_sp900765185	Metagenomics	k__Bacteria|p__Actinobacteriota|c__Coriobacteriia|o__Coriobacteriales|f__Coriobacteriaceae|g__Collinsella|s__Collinsella_sp900765185
k__Bacteria|p__Actinobacteriota|c__Coriobacteriia|o__Coriobacteriales|f__Coriobacteriaceae|g__Collinsella|s__Collinsella_sp900554655	s__Collinsella_sp900554655	Metagenomics	k__Bacteria|p__Actinobacteriota|c__Coriobacteriia|o__Coriobacteriales|f__Coriobacteriaceae|g__Collinsella|s__Collinsella_sp900554655
k__Bacteria|p__Actinobacteriota|c__Coriobacteriia|o__Coriobacteriales|f__Coriobacteriaceae|g__Collinsella|s__Collinsella_sp900553415	s__Collinsella_sp900553415	Metagenomics	k__Bacteria|p__Actinobacteriota|c__Coriobacteriia|o__Coriobacteriales|f__Coriobacteriaceae|g__Collinsella|s__Collinsella_sp900553415
k__Bacteria|p__Actinobacteriota|c__Coriobacteriia|o__Coriobacteriales|f__Coriobacteriaceae|g__Collinsella|s__Collinsella_sp003469205	s__Collinsella_sp003469205	Metagenomics	k__Bacteria|p__Actinobacteriota|c__Coriobacteriia|o__Coriobacteriales|f__Coriobacteriaceae|g__Collinsella|s__Collinsella_sp003469205
k__Bacteria|p__Actinobacteriota|c__Coriobacteriia|o__Coriobacteriales|f__Coriobacteriaceae|g__Collinsella|s__Collinsella_sp003437035	s__Collinsella_sp003437035	Metagenomics	k__Bacteria|p__Actinobacteriota|c__Coriobacteriia|o__Coriobacteriales|f__Coriobacteriaceae|g__Collinsella|s__Collinsella_sp003437035
k__Bacteria|p__Actinobacteriota|c__Coriobacteriia|o__Coriobacteriales|f__Coriobacteriaceae|g__Collinsella|s__Collinsella_sp900540875	s__Collinsella_sp900540875	Metagenomics	k__Bacteria|p__Actinobacteriota|c__Coriobacteriia|o__Coriobacteriales|f__Coriobacteriaceae|g__Collinsella|s__Collinsella_sp900540875
k__Bacteria|p__Actinobacteriota|c__Coriobacteriia|o__Coriobacteriales|f__Coriobacteriaceae|g__Collinsella|s__Collinsella_sp900754385	s__Collinsella_sp900754385	Metagenomics	k__Bacteria|p__Actinobacteriota|c__Coriobacteriia|o__Coriobacteriales|f__Coriobacteriaceae|g__Collinsella|s__Collinsella_sp900754385
k__Bacteria|p__Actinobacteriota|c__Coriobacteriia|o__Coriobacteriales|f__Coriobacteriaceae|g__Collinsella|s__Collinsella_sp900541285	s__Collinsella_sp900541285	Metagenomics	k__Bacteria|p__Actinobacteriota|c__Coriobacteriia|o__Coriobacteriales|f__Coriobacteriaceae|g__Collinsella|s__Collinsella_sp900541285
k__Bacteria|p__Actinobacteriota|c__Coriobacteriia|o__Coriobacteriales|f__Coriobacteriaceae|g__Collinsella|s__Collinsella_sp002232035	s__Collinsella_sp002232035	Metagenomics	k__Bacteria|p__Actinobacteriota|c__Coriobacteriia|o__Coriobacteriales|f__Coriobacteriaceae|g__Collinsella|s__Collinsella_sp002232035
k__Bacteria|p__Actinobacteriota|c__Coriobacteriia|o__Coriobacteriales|f__Coriobacteriaceae|g__Collinsella|s__Collinsella_sp900541125	s__Collinsella_sp900541125	Metagenomics	k__Bacteria|p__Actinobacteriota|c__Coriobacteriia|o__Coriobacteriales|f__Coriobacteriaceae|g__Collinsella|s__Collinsella_sp900541125
k__Bacteria|p__Actinobacteriota|c__Coriobacteriia|o__Coriobacteriales|f__Coriobacteriaceae|g__Collinsella|s__Collinsella_sp900555955	s__Collinsella_sp900555955	Metagenomics	k__Bacteria|p__Actinobacteriota|c__Coriobacteriia|o__Coriobacteriales|f__Coriobacteriaceae|g__Collinsella|s__Collinsella_sp900555955
k__Bacteria|p__Actinobacteriota|c__Actinomycetia	c__Actinomycetia	Metagenomics	k__Bacteria|p__Actinobacteriota|c__Actinomycetia
k__Bacteria|p__Actinobacteriota|c__Actinomycetia|o__Streptomycetales	o__Streptomycetales	Metagenomics	k__Bacteria|p__Actinobacteriota|c__Actinomycetia|o__Streptomycetales
k__Bacteria|p__Actinobacteriota|c__Actinomycetia|o__Streptomycetales|f__Streptomycetaceae	f__Streptomycetaceae	Metagenomics	k__Bacteria|p__Actinobacteriota|c__Actinomycetia|o__Streptomycetales|f__Streptomycetaceae
k__Bacteria|p__Actinobacteriota|c__Actinomycetia|o__Streptomycetales|f__Streptomycetaceae|g__Streptomyces	g__Streptomyces	Metagenomics	k__Bacteria|p__Actinobacteriota|c__Actinomycetia|o__Streptomycetales|f__Streptomycetaceae|g__Streptomyces
k__Bacteria|p__Actinobacteriota|c__Actinomycetia|o__Streptomycetales|f__Streptomycetaceae|g__Streptomyces|s__Streptomyces_albus	s__Streptomyces_albus	Metagenomics	k__Bacteria|p__Actinobacteriota|c__Actinomycetia|o__Streptomycetales|f__Streptomycetaceae|g__Streptomyces|s__Streptomyces_albus
k__Bacteria|p__Actinobacteriota|c__Actinomycetia|o__Propionibacteriales	o__Propionibacteriales	Metagenomics	k__Bacteria|p__Actinobacteriota|c__Actinomycetia|o__Propionibacteriales
k__Bacteria|p__Actinobacteriota|c__Actinomycetia|o__Propionibacteriales|f__Nocardioidaceae	f__Nocardioidaceae	Metagenomics	k__Bacteria|p__Actinobacteriota|c__Actinomycetia|o__Propionibacteriales|f__Nocardioidaceae
k__Bacteria|p__Actinobacteriota|c__Actinomycetia|o__Propionibacteriales|f__Nocardioidaceae|g__Aeromicrobium	g__Aeromicrobium	Metagenomics	k__Bacteria|p__Actinobacteriota|c__Actinomycetia|o__Propionibacteriales|f__Nocardioidaceae|g__Aeromicrobium
k__Bacteria|p__Actinobacteriota|c__Actinomycetia|o__Propionibacteriales|f__Nocardioidaceae|g__Aeromicrobium|s__Aeromicrobium_massiliense	s__Aeromicrobium_massiliense	Metagenomics	k__Bacteria|p__Actinobacteriota|c__Actinomycetia|o__Propionibacteriales|f__Nocardioidaceae|g__Aeromicrobium|s__Aeromicrobium_massiliense
k__Bacteria|p__Actinobacteriota|c__Actinomycetia|o__Propionibacteriales|f__Propionibacteriaceae	f__Propionibacteriaceae	Metagenomics	k__Bacteria|p__Actinobacteriota|c__Actinomycetia|o__Propionibacteriales|f__Propionibacteriaceae
k__Bacteria|p__Actinobacteriota|c__Actinomycetia|o__Propionibacteriales|f__Propionibacteriaceae|g__Arachnia	g__Arachnia	Metagenomics	k__Bacteria|p__Actinobacteriota|c__Actinomycetia|o__Propionibacteriales|f__Propionibacteriaceae|g__Arachnia
k__Bacteria|p__Actinobacteriota|c__Actinomycetia|o__Propionibacteriales|f__Propionibacteriaceae|g__Arachnia|s__Arachnia_massiliensis	s__Arachnia_massiliensis	Metagenomics	k__Bacteria|p__Actinobacteriota|c__Actinomycetia|o__Propionibacteriales|f__Propionibacteriaceae|g__Arachnia|s__Arachnia_massiliensis
k__Bacteria|p__Actinobacteriota|c__Actinomycetia|o__Propionibacteriales|f__Propionibacteriaceae|g__Cutibacterium	g__Cutibacterium	Metagenomics	k__Bacteria|p__Actinobacteriota|c__Actinomycetia|o__Propionibacteriales|f__Propionibacteriaceae|g__Cutibacterium
k__Bacteria|p__Actinobacteriota|c__Actinomycetia|o__Propionibacteriales|f__Propionibacteriaceae|g__Cutibacterium|s__Cutibacterium_acnes	s__Cutibacterium_acnes	Metagenomics	k__Bacteria|p__Actinobacteriota|c__Actinomycetia|o__Propionibacteriales|f__Propionibacteriaceae|g__Cutibacterium|s__Cutibacterium_acnes
k__Bacteria|p__Actinobacteriota|c__Actinomycetia|o__Propionibacteriales|f__Propionibacteriaceae|g__Cutibacterium|s__Cutibacterium_granulosum	s__Cutibacterium_granulosum	Metagenomics	k__Bacteria|p__Actinobacteriota|c__Actinomycetia|o__Propionibacteriales|f__Propionibacteriaceae|g__Cutibacterium|s__Cutibacterium_granulosum
k__Bacteria|p__Actinobacteriota|c__Actinomycetia|o__Propionibacteriales|f__Propionibacteriaceae|g__Cutibacterium|s__Cutibacterium_avidum	s__Cutibacterium_avidum	Metagenomics	k__Bacteria|p__Actinobacteriota|c__Actinomycetia|o__Propionibacteriales|f__Propionibacteriaceae|g__Cutibacterium|s__Cutibacterium_avidum
k__Bacteria|p__Actinobacteriota|c__Actinomycetia|o__Propionibacteriales|f__Propionibacteriaceae|g__Propionibacterium	g__Propionibacterium	Metagenomics	k__Bacteria|p__Actinobacteriota|c__Actinomycetia|o__Propionibacteriales|f__Propionibacteriaceae|g__Propionibacterium
k__Bacteria|p__Actinobacteriota|c__Actinomycetia|o__Propionibacteriales|f__Propionibacteriaceae|g__Propionibacterium|s__Propionibacterium_freudenreichii	s__Propionibacterium_freudenreichii	Metagenomics	k__Bacteria|p__Actinobacteriota|c__Actinomycetia|o__Propionibacteriales|f__Propionibacteriaceae|g__Propionibacterium|s__Propionibacterium_freudenreichii
k__Bacteria|p__Actinobacteriota|c__Actinomycetia|o__Propionibacteriales|f__Propionibacteriaceae|g__Nigerium	g__Nigerium	Metagenomics	k__Bacteria|p__Actinobacteriota|c__Actinomycetia|o__Propionibacteriales|f__Propionibacteriaceae|g__Nigerium
k__Bacteria|p__Actinobacteriota|c__Actinomycetia|o__Propionibacteriales|f__Propionibacteriaceae|g__Nigerium|s__Nigerium_massiliense	s__Nigerium_massiliense	Metagenomics	k__Bacteria|p__Actinobacteriota|c__Actinomycetia|o__Propionibacteriales|f__Propionibacteriaceae|g__Nigerium|s__Nigerium_massiliense
k__Bacteria|p__Actinobacteriota|c__Actinomycetia|o__Mycobacteriales	o__Mycobacteriales	Metagenomics	k__Bacteria|p__Actinobacteriota|c__Actinomycetia|o__Mycobacteriales
k__Bacteria|p__Actinobacteriota|c__Actinomycetia|o__Mycobacteriales|f__Geodermatophilaceae	f__Geodermatophilaceae	Metagenomics	k__Bacteria|p__Actinobacteriota|c__Actinomycetia|o__Mycobacteriales|f__Geodermatophilaceae
k__Bacteria|p__Actinobacteriota|c__Actinomycetia|o__Mycobacteriales|f__Geodermatophilaceae|g__Blastococcus	g__Blastococcus	Metagenomics	k__Bacteria|p__Actinobacteriota|c__Actinomycetia|o__Mycobacteriales|f__Geodermatophilaceae|g__Blastococcus
k__Bacteria|p__Actinobacteriota|c__Actinomycetia|o__Mycobacteriales|f__Geodermatophilaceae|g__Blastococcus|s__Blastococcus_massiliensis	s__Blastococcus_massiliensis	Metagenomics	k__Bacteria|p__Actinobacteriota|c__Actinomycetia|o__Mycobacteriales|f__Geodermatophilaceae|g__Blastococcus|s__Blastococcus_massiliensis
k__Bacteria|p__Actinobacteriota|c__Actinomycetia|o__Mycobacteriales|f__Mycobacteriaceae	f__Mycobacteriaceae	Metagenomics	k__Bacteria|p__Actinobacteriota|c__Actinomycetia|o__Mycobacteriales|f__Mycobacteriaceae
k__Bacteria|p__Actinobacteriota|c__Actinomycetia|o__Mycobacteriales|f__Mycobacteriaceae|g__Lawsonella	g__Lawsonella	Metagenomics	k__Bacteria|p__Actinobacteriota|c__Actinomycetia|o__Mycobacteriales|f__Mycobacteriaceae|g__Lawsonella
k__Bacteria|p__Actinobacteriota|c__Actinomycetia|o__Mycobacteriales|f__Mycobacteriaceae|g__Lawsonella|s__Lawsonella_clevelandensis	s__Lawsonella_clevelandensis	Metagenomics	k__Bacteria|p__Actinobacteriota|c__Actinomycetia|o__Mycobacteriales|f__Mycobacteriaceae|g__Lawsonella|s__Lawsonella_clevelandensis
k__Bacteria|p__Actinobacteriota|c__Actinomycetia|o__Mycobacteriales|f__Mycobacteriaceae|g__Mycobacterium	g__Mycobacterium	Metagenomics	k__Bacteria|p__Actinobacteriota|c__Actinomycetia|o__Mycobacteriales|f__Mycobacteriaceae|g__Mycobacterium
k__Bacteria|p__Actinobacteriota|c__Actinomycetia|o__Mycobacteriales|f__Mycobacteriaceae|g__Mycobacterium|s__Mycobacterium_tuberculosis	s__Mycobacterium_tuberculosis	Metagenomics	k__Bacteria|p__Actinobacteriota|c__Actinomycetia|o__Mycobacteriales|f__Mycobacteriaceae|g__Mycobacterium|s__Mycobacterium_tuberculosis
k__Bacteria|p__Actinobacteriota|c__Actinomycetia|o__Mycobacteriales|f__Mycobacteriaceae|g__Mycobacterium|s__Mycobacterium_avium	s__Mycobacterium_avium	Metagenomics	k__Bacteria|p__Actinobacteriota|c__Actinomycetia|o__Mycobacteriales|f__Mycobacteriaceae|g__Mycobacterium|s__Mycobacterium_avium
k__Bacteria|p__Actinobacteriota|c__Actinomycetia|o__Mycobacteriales|f__Mycobacteriaceae|g__Corynebacterium	g__Corynebacterium	Metagenomics	k__Bacteria|p__Actinobacteriota|c__Actinomycetia|o__Mycobacteriales|f__Mycobacteriaceae|g__Corynebacterium
k__Bacteria|p__Actinobacteriota|c__Actinomycetia|o__Mycobacteriales|f__Mycobacteriaceae|g__Corynebacterium|s__Corynebacterium_sp902373425	s__Corynebacterium_sp902373425	Metagenomics	k__Bacteria|p__Actinobacteriota|c__Actinomycetia|o__Mycobacteriales|f__Mycobacteriaceae|g__Corynebacterium|s__Corynebacterium_sp902373425
k__Bacteria|p__Actinobacteriota|c__Actinomycetia|o__Mycobacteriales|f__Mycobacteriaceae|g__Corynebacterium|s__Corynebacterium_glucuronolyticum	s__Corynebacterium_glucuronolyticum	Metagenomics	k__Bacteria|p__Actinobacteriota|c__Actinomycetia|o__Mycobacteriales|f__Mycobacteriaceae|g__Corynebacterium|s__Corynebacterium_glucuronolyticum
k__Bacteria|p__Actinobacteriota|c__Actinomycetia|o__Mycobacteriales|f__Mycobacteriaceae|g__Corynebacterium|s__Corynebacterium_phoceense	s__Corynebacterium_phoceense	Metagenomics	k__Bacteria|p__Actinobacteriota|c__Actinomycetia|o__Mycobacteriales|f__Mycobacteriaceae|g__Corynebacterium|s__Corynebacterium_phoceense
k__Bacteria|p__Actinobacteriota|c__Actinomycetia|o__Mycobacteriales|f__Mycobacteriaceae|g__Corynebacterium|s__Corynebacterium_pacaense	s__Corynebacterium_pacaense	Metagenomics	k__Bacteria|p__Actinobacteriota|c__Actinomycetia|o__Mycobacteriales|f__Mycobacteriaceae|g__Corynebacterium|s__Corynebacterium_pacaense
k__Bacteria|p__Actinobacteriota|c__Actinomycetia|o__Mycobacteriales|f__Mycobacteriaceae|g__Corynebacterium|s__Corynebacterium_kroppenstedtii_A	s__Corynebacterium_kroppenstedtii_A	Metagenomics	k__Bacteria|p__Actinobacteriota|c__Actinomycetia|o__Mycobacteriales|f__Mycobacteriaceae|g__Corynebacterium|s__Corynebacterium_kroppenstedtii_A
k__Bacteria|p__Actinobacteriota|c__Actinomycetia|o__Mycobacteriales|f__Mycobacteriaceae|g__Corynebacterium|s__Corynebacterium_kefirresidentii	s__Corynebacterium_kefirresidentii	Metagenomics	k__Bacteria|p__Actinobacteriota|c__Actinomycetia|o__Mycobacteriales|f__Mycobacteriaceae|g__Corynebacterium|s__Corynebacterium_kefirresidentii
k__Bacteria|p__Actinobacteriota|c__Actinomycetia|o__Mycobacteriales|f__Mycobacteriaceae|g__Corynebacterium|s__Corynebacterium_sp900539985	s__Corynebacterium_sp900539985	Metagenomics	k__Bacteria|p__Actinobacteriota|c__Actinomycetia|o__Mycobacteriales|f__Mycobacteriaceae|g__Corynebacterium|s__Corynebacterium_sp900539985
k__Bacteria|p__Actinobacteriota|c__Actinomycetia|o__Mycobacteriales|f__Mycobacteriaceae|g__Corynebacterium|s__Corynebacterium_aurimucosum_E	s__Corynebacterium_aurimucosum_E	Metagenomics	k__Bacteria|p__Actinobacteriota|c__Actinomycetia|o__Mycobacteriales|f__Mycobacteriaceae|g__Corynebacterium|s__Corynebacterium_aurimucosum_E
k__Bacteria|p__Actinobacteriota|c__Actinomycetia|o__Mycobacteriales|f__Mycobacteriaceae|g__Corynebacterium|s__Corynebacterium_bouchesdurhonense	s__Corynebacterium_bouchesdurhonense	Metagenomics	k__Bacteria|p__Actinobacteriota|c__Actinomycetia|o__Mycobacteriales|f__Mycobacteriaceae|g__Corynebacterium|s__Corynebacterium_bouchesdurhonense
k__Bacteria|p__Actinobacteriota|c__Actinomycetia|o__Mycobacteriales|f__Mycobacteriaceae|g__Corynebacterium|s__Corynebacterium_provencense	s__Corynebacterium_provencense	Metagenomics	k__Bacteria|p__Actinobacteriota|c__Actinomycetia|o__Mycobacteriales|f__Mycobacteriaceae|g__Corynebacterium|s__Corynebacterium_provencense
k__Bacteria|p__Actinobacteriota|c__Actinomycetia|o__Mycobacteriales|f__Mycobacteriaceae|g__Corynebacterium|s__Corynebacterium_afermentans	s__Corynebacterium_afermentans	Metagenomics	k__Bacteria|p__Actinobacteriota|c__Actinomycetia|o__Mycobacteriales|f__Mycobacteriaceae|g__Corynebacterium|s__Corynebacterium_afermentans
k__Bacteria|p__Actinobacteriota|c__Actinomycetia|o__Mycobacteriales|f__Mycobacteriaceae|g__Corynebacterium|s__Corynebacterium_propinquum	s__Corynebacterium_propinquum	Metagenomics	k__Bacteria|p__Actinobacteriota|c__Actinomycetia|o__Mycobacteriales|f__Mycobacteriaceae|g__Corynebacterium|s__Corynebacterium_propinquum
k__Bacteria|p__Actinobacteriota|c__Actinomycetia|o__Mycobacteriales|f__Mycobacteriaceae|g__Corynebacterium|s__Corynebacterium_amycolatum	s__Corynebacterium_amycolatum	Metagenomics	k__Bacteria|p__Actinobacteriota|c__Actinomycetia|o__Mycobacteriales|f__Mycobacteriaceae|g__Corynebacterium|s__Corynebacterium_amycolatum
k__Bacteria|p__Actinobacteriota|c__Actinomycetia|o__Mycobacteriales|f__Mycobacteriaceae|g__Corynebacterium|s__Corynebacterium_ammoniagenes	s__Corynebacterium_ammoniagenes	Metagenomics	k__Bacteria|p__Actinobacteriota|c__Actinomycetia|o__Mycobacteriales|f__Mycobacteriaceae|g__Corynebacterium|s__Corynebacterium_ammoniagenes
k__Bacteria|p__Actinobacteriota|c__Actinomycetia|o__Mycobacteriales|f__Mycobacteriaceae|g__Corynebacterium|s__Corynebacterium_striatum	s__Corynebacterium_striatum	Metagenomics	k__Bacteria|p__Actinobacteriota|c__Actinomycetia|o__Mycobacteriales|f__Mycobacteriaceae|g__Corynebacterium|s__Corynebacterium_striatum
k__Bacteria|p__Actinobacteriota|c__Actinomycetia|o__Mycobacteriales|f__Mycobacteriaceae|g__Corynebacterium|s__Corynebacterium_simulans	s__Corynebacterium_simulans	Metagenomics	k__Bacteria|p__Actinobacteriota|c__Actinomycetia|o__Mycobacteriales|f__Mycobacteriaceae|g__Corynebacterium|s__Corynebacterium_simulans
k__Bacteria|p__Actinobacteriota|c__Actinomycetia|o__Mycobacteriales|f__Mycobacteriaceae|g__Corynebacterium|s__Corynebacterium_aurimucosum_C	s__Corynebacterium_aurimucosum_C	Metagenomics	k__Bacteria|p__Actinobacteriota|c__Actinomycetia|o__Mycobacteriales|f__Mycobacteriaceae|g__Corynebacterium|s__Corynebacterium_aurimucosum_C
k__Bacteria|p__Actinobacteriota|c__Actinomycetia|o__Mycobacteriales|f__Mycobacteriaceae|g__Corynebacterium|s__Corynebacterium_amycolatum_A	s__Corynebacterium_amycolatum_A	Metagenomics	k__Bacteria|p__Actinobacteriota|c__Actinomycetia|o__Mycobacteriales|f__Mycobacteriaceae|g__Corynebacterium|s__Corynebacterium_amycolatum_A
k__Bacteria|p__Actinobacteriota|c__Actinomycetia|o__Actinomycetales	o__Actinomycetales	Metagenomics	k__Bacteria|p__Actinobacteriota|c__Actinomycetia|o__Actinomycetales
k__Bacteria|p__Actinobacteriota|c__Actinomycetia|o__Actinomycetales|f__Dermatophilaceae	f__Dermatophilaceae	Metagenomics	k__Bacteria|p__Actinobacteriota|c__Actinomycetia|o__Actinomycetales|f__Dermatophilaceae
k__Bacteria|p__Actinobacteriota|c__Actinomycetia|o__Actinomycetales|f__Dermatophilaceae|g__Mobilicoccus	g__Mobilicoccus	Metagenomics	k__Bacteria|p__Actinobacteriota|c__Actinomycetia|o__Actinomycetales|f__Dermatophilaceae|g__Mobilicoccus
k__Bacteria|p__Actinobacteriota|c__Actinomycetia|o__Actinomycetales|f__Dermatophilaceae|g__Mobilicoccus|s__Mobilicoccus_massiliensis	s__Mobilicoccus_massiliensis	Metagenomics	k__Bacteria|p__Actinobacteriota|c__Actinomycetia|o__Actinomycetales|f__Dermatophilaceae|g__Mobilicoccus|s__Mobilicoccus_massiliensis
k__Bacteria|p__Actinobacteriota|c__Actinomycetia|o__Actinomycetales|f__Cellulomonadaceae	f__Cellulomonadaceae	Metagenomics	k__Bacteria|p__Actinobacteriota|c__Actinomycetia|o__Actinomycetales|f__Cellulomonadaceae
k__Bacteria|p__Actinobacteriota|c__Actinomycetia|o__Actinomycetales|f__Cellulomonadaceae|g__Timonella	g__Timonella	Metagenomics	k__Bacteria|p__Actinobacteriota|c__Actinomycetia|o__Actinomycetales|f__Cellulomonadaceae|g__Timonella
k__Bacteria|p__Actinobacteriota|c__Actinomycetia|o__Actinomycetales|f__Cellulomonadaceae|g__Timonella|s__Timonella_senegalensis	s__Timonella_senegalensis	Metagenomics	k__Bacteria|p__Actinobacteriota|c__Actinomycetia|o__Actinomycetales|f__Cellulomonadaceae|g__Timonella|s__Timonella_senegalensis
k__Bacteria|p__Actinobacteriota|c__Actinomycetia|o__Actinomycetales|f__Cellulomonadaceae|g__Cellulomonas	g__Cellulomonas	Metagenomics	k__Bacteria|p__Actinobacteriota|c__Actinomycetia|o__Actinomycetales|f__Cellulomonadaceae|g__Cellulomonas
k__Bacteria|p__Actinobacteriota|c__Actinomycetia|o__Actinomycetales|f__Cellulomonadaceae|g__Cellulomonas|s__Cellulomonas_massiliensis	s__Cellulomonas_massiliensis	Metagenomics	k__Bacteria|p__Actinobacteriota|c__Actinomycetia|o__Actinomycetales|f__Cellulomonadaceae|g__Cellulomonas|s__Cellulomonas_massiliensis
k__Bacteria|p__Actinobacteriota|c__Actinomycetia|o__Actinomycetales|f__Cellulomonadaceae|g__Cellulomonas|s__Cellulomonas_timonensis	s__Cellulomonas_timonensis	Metagenomics	k__Bacteria|p__Actinobacteriota|c__Actinomycetia|o__Actinomycetales|f__Cellulomonadaceae|g__Cellulomonas|s__Cellulomonas_timonensis
k__Bacteria|p__Actinobacteriota|c__Actinomycetia|o__Actinomycetales|f__Brevibacteriaceae	f__Brevibacteriaceae	Metagenomics	k__Bacteria|p__Actinobacteriota|c__Actinomycetia|o__Actinomycetales|f__Brevibacteriaceae
k__Bacteria|p__Actinobacteriota|c__Actinomycetia|o__Actinomycetales|f__Brevibacteriaceae|g__Brevibacterium	g__Brevibacterium	Metagenomics	k__Bacteria|p__Actinobacteriota|c__Actinomycetia|o__Actinomycetales|f__Brevibacteriaceae|g__Brevibacterium
k__Bacteria|p__Actinobacteriota|c__Actinomycetia|o__Actinomycetales|f__Brevibacteriaceae|g__Brevibacterium|s__Brevibacterium_senegalense	s__Brevibacterium_senegalense	Metagenomics	k__Bacteria|p__Actinobacteriota|c__Actinomycetia|o__Actinomycetales|f__Brevibacteriaceae|g__Brevibacterium|s__Brevibacterium_senegalense
k__Bacteria|p__Actinobacteriota|c__Actinomycetia|o__Actinomycetales|f__Dermabacteraceae	f__Dermabacteraceae	Metagenomics	k__Bacteria|p__Actinobacteriota|c__Actinomycetia|o__Actinomycetales|f__Dermabacteraceae
k__Bacteria|p__Actinobacteriota|c__Actinomycetia|o__Actinomycetales|f__Dermabacteraceae|g__Dermabacter	g__Dermabacter	Metagenomics	k__Bacteria|p__Actinobacteriota|c__Actinomycetia|o__Actinomycetales|f__Dermabacteraceae|g__Dermabacter
k__Bacteria|p__Actinobacteriota|c__Actinomycetia|o__Actinomycetales|f__Dermabacteraceae|g__Dermabacter|s__Dermabacter_hominis	s__Dermabacter_hominis	Metagenomics	k__Bacteria|p__Actinobacteriota|c__Actinomycetia|o__Actinomycetales|f__Dermabacteraceae|g__Dermabacter|s__Dermabacter_hominis
k__Bacteria|p__Actinobacteriota|c__Actinomycetia|o__Actinomycetales|f__Micrococcaceae	f__Micrococcaceae	Metagenomics	k__Bacteria|p__Actinobacteriota|c__Actinomycetia|o__Actinomycetales|f__Micrococcaceae
k__Bacteria|p__Actinobacteriota|c__Actinomycetia|o__Actinomycetales|f__Micrococcaceae|g__Nesterenkonia	g__Nesterenkonia	Metagenomics	k__Bacteria|p__Actinobacteriota|c__Actinomycetia|o__Actinomycetales|f__Micrococcaceae|g__Nesterenkonia
k__Bacteria|p__Actinobacteriota|c__Actinomycetia|o__Actinomycetales|f__Micrococcaceae|g__Nesterenkonia|s__Nesterenkonia_massiliensis	s__Nesterenkonia_massiliensis	Metagenomics	k__Bacteria|p__Actinobacteriota|c__Actinomycetia|o__Actinomycetales|f__Micrococcaceae|g__Nesterenkonia|s__Nesterenkonia_massiliensis
k__Bacteria|p__Actinobacteriota|c__Actinomycetia|o__Actinomycetales|f__Micrococcaceae|g__Kocuria	g__Kocuria	Metagenomics	k__Bacteria|p__Actinobacteriota|c__Actinomycetia|o__Actinomycetales|f__Micrococcaceae|g__Kocuria
k__Bacteria|p__Actinobacteriota|c__Actinomycetia|o__Actinomycetales|f__Micrococcaceae|g__Kocuria|s__Kocuria_rhizophila	s__Kocuria_rhizophila	Metagenomics	k__Bacteria|p__Actinobacteriota|c__Actinomycetia|o__Actinomycetales|f__Micrococcaceae|g__Kocuria|s__Kocuria_rhizophila
k__Bacteria|p__Actinobacteriota|c__Actinomycetia|o__Actinomycetales|f__Micrococcaceae|g__Micrococcus	g__Micrococcus	Metagenomics	k__Bacteria|p__Actinobacteriota|c__Actinomycetia|o__Actinomycetales|f__Micrococcaceae|g__Micrococcus
k__Bacteria|p__Actinobacteriota|c__Actinomycetia|o__Actinomycetales|f__Micrococcaceae|g__Micrococcus|s__Micrococcus_luteus	s__Micrococcus_luteus	Metagenomics	k__Bacteria|p__Actinobacteriota|c__Actinomycetia|o__Actinomycetales|f__Micrococcaceae|g__Micrococcus|s__Micrococcus_luteus
k__Bacteria|p__Actinobacteriota|c__Actinomycetia|o__Actinomycetales|f__Micrococcaceae|g__Rothia	g__Rothia	Metagenomics	k__Bacteria|p__Actinobacteriota|c__Actinomycetia|o__Actinomycetales|f__Micrococcaceae|g__Rothia
k__Bacteria|p__Actinobacteriota|c__Actinomycetia|o__Actinomycetales|f__Micrococcaceae|g__Rothia|s__Rothia_terrae	s__Rothia_terrae	Metagenomics	k__Bacteria|p__Actinobacteriota|c__Actinomycetia|o__Actinomycetales|f__Micrococcaceae|g__Rothia|s__Rothia_terrae
k__Bacteria|p__Actinobacteriota|c__Actinomycetia|o__Actinomycetales|f__Micrococcaceae|g__Rothia|s__Rothia_dentocariosa	s__Rothia_dentocariosa	Metagenomics	k__Bacteria|p__Actinobacteriota|c__Actinomycetia|o__Actinomycetales|f__Micrococcaceae|g__Rothia|s__Rothia_dentocariosa
k__Bacteria|p__Actinobacteriota|c__Actinomycetia|o__Actinomycetales|f__Micrococcaceae|g__Rothia|s__Rothia_sp001808955	s__Rothia_sp001808955	Metagenomics	k__Bacteria|p__Actinobacteriota|c__Actinomycetia|o__Actinomycetales|f__Micrococcaceae|g__Rothia|s__Rothia_sp001808955
k__Bacteria|p__Actinobacteriota|c__Actinomycetia|o__Actinomycetales|f__Micrococcaceae|g__Rothia|s__Rothia_mucilaginosa_A	s__Rothia_mucilaginosa_A	Metagenomics	k__Bacteria|p__Actinobacteriota|c__Actinomycetia|o__Actinomycetales|f__Micrococcaceae|g__Rothia|s__Rothia_mucilaginosa_A
k__Bacteria|p__Actinobacteriota|c__Actinomycetia|o__Actinomycetales|f__Micrococcaceae|g__Rothia|s__Rothia_sp902373285	s__Rothia_sp902373285	Metagenomics	k__Bacteria|p__Actinobacteriota|c__Actinomycetia|o__Actinomycetales|f__Micrococcaceae|g__Rothia|s__Rothia_sp902373285
k__Bacteria|p__Actinobacteriota|c__Actinomycetia|o__Actinomycetales|f__Micrococcaceae|g__Rothia|s__Rothia_mucilaginosa	s__Rothia_mucilaginosa	Metagenomics	k__Bacteria|p__Actinobacteriota|c__Actinomycetia|o__Actinomycetales|f__Micrococcaceae|g__Rothia|s__Rothia_mucilaginosa
k__Bacteria|p__Actinobacteriota|c__Actinomycetia|o__Actinomycetales|f__Micrococcaceae|g__Rothia|s__Rothia_aeria	s__Rothia_aeria	Metagenomics	k__Bacteria|p__Actinobacteriota|c__Actinomycetia|o__Actinomycetales|f__Micrococcaceae|g__Rothia|s__Rothia_aeria
k__Bacteria|p__Actinobacteriota|c__Actinomycetia|o__Actinomycetales|f__Micrococcaceae|g__Rothia|s__Rothia_mucilaginosa_B	s__Rothia_mucilaginosa_B	Metagenomics	k__Bacteria|p__Actinobacteriota|c__Actinomycetia|o__Actinomycetales|f__Micrococcaceae|g__Rothia|s__Rothia_mucilaginosa_B
k__Bacteria|p__Actinobacteriota|c__Actinomycetia|o__Actinomycetales|f__Actinomycetaceae	f__Actinomycetaceae	Metagenomics	k__Bacteria|p__Actinobacteriota|c__Actinomycetia|o__Actinomycetales|f__Actinomycetaceae
k__Bacteria|p__Actinobacteriota|c__Actinomycetia|o__Actinomycetales|f__Actinomycetaceae|g__Arcanobacterium_A	g__Arcanobacterium_A	Metagenomics	k__Bacteria|p__Actinobacteriota|c__Actinomycetia|o__Actinomycetales|f__Actinomycetaceae|g__Arcanobacterium_A
k__Bacteria|p__Actinobacteriota|c__Actinomycetia|o__Actinomycetales|f__Actinomycetaceae|g__Arcanobacterium_A|s__Arcanobacterium_A_urinimassiliense	s__Arcanobacterium_A_urinimassiliense	Metagenomics	k__Bacteria|p__Actinobacteriota|c__Actinomycetia|o__Actinomycetales|f__Actinomycetaceae|g__Arcanobacterium_A|s__Arcanobacterium_A_urinimassiliense
k__Bacteria|p__Actinobacteriota|c__Actinomycetia|o__Actinomycetales|f__Actinomycetaceae|g__UMGS822	g__UMGS822	Metagenomics	k__Bacteria|p__Actinobacteriota|c__Actinomycetia|o__Actinomycetales|f__Actinomycetaceae|g__UMGS822
k__Bacteria|p__Actinobacteriota|c__Actinomycetia|o__Actinomycetales|f__Actinomycetaceae|g__UMGS822|s__UMGS822_sp900545825	s__UMGS822_sp900545825	Metagenomics	k__Bacteria|p__Actinobacteriota|c__Actinomycetia|o__Actinomycetales|f__Actinomycetaceae|g__UMGS822|s__UMGS822_sp900545825
k__Bacteria|p__Actinobacteriota|c__Actinomycetia|o__Actinomycetales|f__Actinomycetaceae|g__Gleimia	g__Gleimia	Metagenomics	k__Bacteria|p__Actinobacteriota|c__Actinomycetia|o__Actinomycetales|f__Actinomycetaceae|g__Gleimia
k__Bacteria|p__Actinobacteriota|c__Actinomycetia|o__Actinomycetales|f__Actinomycetaceae|g__Gleimia|s__Gleimia_europaea_A	s__Gleimia_europaea_A	Metagenomics	k__Bacteria|p__Actinobacteriota|c__Actinomycetia|o__Actinomycetales|f__Actinomycetaceae|g__Gleimia|s__Gleimia_europaea_A
k__Bacteria|p__Actinobacteriota|c__Actinomycetia|o__Actinomycetales|f__Actinomycetaceae|g__Flaviflexus	g__Flaviflexus	Metagenomics	k__Bacteria|p__Actinobacteriota|c__Actinomycetia|o__Actinomycetales|f__Actinomycetaceae|g__Flaviflexus
k__Bacteria|p__Actinobacteriota|c__Actinomycetia|o__Actinomycetales|f__Actinomycetaceae|g__Flaviflexus|s__Flaviflexus_massiliensis	s__Flaviflexus_massiliensis	Metagenomics	k__Bacteria|p__Actinobacteriota|c__Actinomycetia|o__Actinomycetales|f__Actinomycetaceae|g__Flaviflexus|s__Flaviflexus_massiliensis
k__Bacteria|p__Actinobacteriota|c__Actinomycetia|o__Actinomycetales|f__Actinomycetaceae|g__Winkia	g__Winkia	Metagenomics	k__Bacteria|p__Actinobacteriota|c__Actinomycetia|o__Actinomycetales|f__Actinomycetaceae|g__Winkia
k__Bacteria|p__Actinobacteriota|c__Actinomycetia|o__Actinomycetales|f__Actinomycetaceae|g__Winkia|s__Winkia_neuii	s__Winkia_neuii	Metagenomics	k__Bacteria|p__Actinobacteriota|c__Actinomycetia|o__Actinomycetales|f__Actinomycetaceae|g__Winkia|s__Winkia_neuii
k__Bacteria|p__Actinobacteriota|c__Actinomycetia|o__Actinomycetales|f__Actinomycetaceae|g__Winkia|s__Winkia_sp002849225	s__Winkia_sp002849225	Metagenomics	k__Bacteria|p__Actinobacteriota|c__Actinomycetia|o__Actinomycetales|f__Actinomycetaceae|g__Winkia|s__Winkia_sp002849225
k__Bacteria|p__Actinobacteriota|c__Actinomycetia|o__Actinomycetales|f__Actinomycetaceae|g__Actinobaculum	g__Actinobaculum	Metagenomics	k__Bacteria|p__Actinobacteriota|c__Actinomycetia|o__Actinomycetales|f__Actinomycetaceae|g__Actinobaculum
k__Bacteria|p__Actinobacteriota|c__Actinomycetia|o__Actinomycetales|f__Actinomycetaceae|g__Actinobaculum|s__Actinobaculum_massiliense	s__Actinobaculum_massiliense	Metagenomics	k__Bacteria|p__Actinobacteriota|c__Actinomycetia|o__Actinomycetales|f__Actinomycetaceae|g__Actinobaculum|s__Actinobaculum_massiliense
k__Bacteria|p__Actinobacteriota|c__Actinomycetia|o__Actinomycetales|f__Actinomycetaceae|g__Actinomyces	g__Actinomyces	Metagenomics	k__Bacteria|p__Actinobacteriota|c__Actinomycetia|o__Actinomycetales|f__Actinomycetaceae|g__Actinomyces
k__Bacteria|p__Actinobacteriota|c__Actinomycetia|o__Actinomycetales|f__Actinomycetaceae|g__Actinomyces|s__Actinomyces_urogenitalis	s__Actinomyces_urogenitalis	Metagenomics	k__Bacteria|p__Actinobacteriota|c__Actinomycetia|o__Actinomycetales|f__Actinomycetaceae|g__Actinomyces|s__Actinomyces_urogenitalis
k__Bacteria|p__Actinobacteriota|c__Actinomycetia|o__Actinomycetales|f__Actinomycetaceae|g__Actinomyces|s__Actinomyces_sp000220835	s__Actinomyces_sp000220835	Metagenomics	k__Bacteria|p__Actinobacteriota|c__Actinomycetia|o__Actinomycetales|f__Actinomycetaceae|g__Actinomyces|s__Actinomyces_sp000220835
k__Bacteria|p__Actinobacteriota|c__Actinomycetia|o__Actinomycetales|f__Actinomycetaceae|g__Actinomyces|s__Actinomyces_sp900323545	s__Actinomyces_sp900323545	Metagenomics	k__Bacteria|p__Actinobacteriota|c__Actinomycetia|o__Actinomycetales|f__Actinomycetaceae|g__Actinomyces|s__Actinomyces_sp900323545
k__Bacteria|p__Actinobacteriota|c__Actinomycetia|o__Actinomycetales|f__Actinomycetaceae|g__Actinomyces|s__Actinomyces_graevenitzii	s__Actinomyces_graevenitzii	Metagenomics	k__Bacteria|p__Actinobacteriota|c__Actinomycetia|o__Actinomycetales|f__Actinomycetaceae|g__Actinomyces|s__Actinomyces_graevenitzii
k__Bacteria|p__Actinobacteriota|c__Actinomycetia|o__Actinomycetales|f__Actinomycetaceae|g__Actinomyces|s__Actinomyces_oris	s__Actinomyces_oris	Metagenomics	k__Bacteria|p__Actinobacteriota|c__Actinomycetia|o__Actinomycetales|f__Actinomycetaceae|g__Actinomyces|s__Actinomyces_oris
k__Bacteria|p__Actinobacteriota|c__Actinomycetia|o__Actinomycetales|f__Actinomycetaceae|g__Varibaculum	g__Varibaculum	Metagenomics	k__Bacteria|p__Actinobacteriota|c__Actinomycetia|o__Actinomycetales|f__Actinomycetaceae|g__Varibaculum
k__Bacteria|p__Actinobacteriota|c__Actinomycetia|o__Actinomycetales|f__Actinomycetaceae|g__Varibaculum|s__Varibaculum_massiliense	s__Varibaculum_massiliense	Metagenomics	k__Bacteria|p__Actinobacteriota|c__Actinomycetia|o__Actinomycetales|f__Actinomycetaceae|g__Varibaculum|s__Varibaculum_massiliense
k__Bacteria|p__Actinobacteriota|c__Actinomycetia|o__Actinomycetales|f__Actinomycetaceae|g__Varibaculum|s__Varibaculum_cambriense_B	s__Varibaculum_cambriense_B	Metagenomics	k__Bacteria|p__Actinobacteriota|c__Actinomycetia|o__Actinomycetales|f__Actinomycetaceae|g__Varibaculum|s__Varibaculum_cambriense_B
k__Bacteria|p__Actinobacteriota|c__Actinomycetia|o__Actinomycetales|f__Actinomycetaceae|g__Varibaculum|s__Varibaculum_cambriense	s__Varibaculum_cambriense	Metagenomics	k__Bacteria|p__Actinobacteriota|c__Actinomycetia|o__Actinomycetales|f__Actinomycetaceae|g__Varibaculum|s__Varibaculum_cambriense
k__Bacteria|p__Actinobacteriota|c__Actinomycetia|o__Actinomycetales|f__Actinomycetaceae|g__Varibaculum|s__Varibaculum_timonense	s__Varibaculum_timonense	Metagenomics	k__Bacteria|p__Actinobacteriota|c__Actinomycetia|o__Actinomycetales|f__Actinomycetaceae|g__Varibaculum|s__Varibaculum_timonense
k__Bacteria|p__Actinobacteriota|c__Actinomycetia|o__Actinomycetales|f__Actinomycetaceae|g__Varibaculum|s__Varibaculum_cambriense_A	s__Varibaculum_cambriense_A	Metagenomics	k__Bacteria|p__Actinobacteriota|c__Actinomycetia|o__Actinomycetales|f__Actinomycetaceae|g__Varibaculum|s__Varibaculum_cambriense_A
k__Bacteria|p__Actinobacteriota|c__Actinomycetia|o__Actinomycetales|f__Actinomycetaceae|g__Pauljensenia	g__Pauljensenia	Metagenomics	k__Bacteria|p__Actinobacteriota|c__Actinomycetia|o__Actinomycetales|f__Actinomycetaceae|g__Pauljensenia
k__Bacteria|p__Actinobacteriota|c__Actinomycetia|o__Actinomycetales|f__Actinomycetaceae|g__Pauljensenia|s__Pauljensenia_polynesiensis	s__Pauljensenia_polynesiensis	Metagenomics	k__Bacteria|p__Actinobacteriota|c__Actinomycetia|o__Actinomycetales|f__Actinomycetaceae|g__Pauljensenia|s__Pauljensenia_polynesiensis
k__Bacteria|p__Actinobacteriota|c__Actinomycetia|o__Actinomycetales|f__Actinomycetaceae|g__Pauljensenia|s__Pauljensenia_radingae_A	s__Pauljensenia_radingae_A	Metagenomics	k__Bacteria|p__Actinobacteriota|c__Actinomycetia|o__Actinomycetales|f__Actinomycetaceae|g__Pauljensenia|s__Pauljensenia_radingae_A
k__Bacteria|p__Actinobacteriota|c__Actinomycetia|o__Actinomycetales|f__Actinomycetaceae|g__Pauljensenia|s__Pauljensenia_culturomici	s__Pauljensenia_culturomici	Metagenomics	k__Bacteria|p__Actinobacteriota|c__Actinomycetia|o__Actinomycetales|f__Actinomycetaceae|g__Pauljensenia|s__Pauljensenia_culturomici
k__Bacteria|p__Actinobacteriota|c__Actinomycetia|o__Actinomycetales|f__Actinomycetaceae|g__Pauljensenia|s__Pauljensenia_sp902373435	s__Pauljensenia_sp902373435	Metagenomics	k__Bacteria|p__Actinobacteriota|c__Actinomycetia|o__Actinomycetales|f__Actinomycetaceae|g__Pauljensenia|s__Pauljensenia_sp902373435
k__Bacteria|p__Actinobacteriota|c__Actinomycetia|o__Actinomycetales|f__Actinomycetaceae|g__Pauljensenia|s__Pauljensenia_turicensis	s__Pauljensenia_turicensis	Metagenomics	k__Bacteria|p__Actinobacteriota|c__Actinomycetia|o__Actinomycetales|f__Actinomycetaceae|g__Pauljensenia|s__Pauljensenia_turicensis
k__Bacteria|p__Actinobacteriota|c__Actinomycetia|o__Actinomycetales|f__Actinomycetaceae|g__Pauljensenia|s__Pauljensenia_cardiffensis	s__Pauljensenia_cardiffensis	Metagenomics	k__Bacteria|p__Actinobacteriota|c__Actinomycetia|o__Actinomycetales|f__Actinomycetaceae|g__Pauljensenia|s__Pauljensenia_cardiffensis
k__Bacteria|p__Actinobacteriota|c__Actinomycetia|o__Actinomycetales|f__Actinomycetaceae|g__Pauljensenia|s__Pauljensenia_sp900556405	s__Pauljensenia_sp900556405	Metagenomics	k__Bacteria|p__Actinobacteriota|c__Actinomycetia|o__Actinomycetales|f__Actinomycetaceae|g__Pauljensenia|s__Pauljensenia_sp900556405
k__Bacteria|p__Actinobacteriota|c__Actinomycetia|o__Actinomycetales|f__Actinomycetaceae|g__Pauljensenia|s__Pauljensenia_sp900554605	s__Pauljensenia_sp900554605	Metagenomics	k__Bacteria|p__Actinobacteriota|c__Actinomycetia|o__Actinomycetales|f__Actinomycetaceae|g__Pauljensenia|s__Pauljensenia_sp900554605
k__Bacteria|p__Actinobacteriota|c__Actinomycetia|o__Actinomycetales|f__Actinomycetaceae|g__Pauljensenia|s__Pauljensenia_bouchesdurhonensis	s__Pauljensenia_bouchesdurhonensis	Metagenomics	k__Bacteria|p__Actinobacteriota|c__Actinomycetia|o__Actinomycetales|f__Actinomycetaceae|g__Pauljensenia|s__Pauljensenia_bouchesdurhonensis
k__Bacteria|p__Actinobacteriota|c__Actinomycetia|o__Actinomycetales|f__Actinomycetaceae|g__Pauljensenia|s__Pauljensenia_sp001838165	s__Pauljensenia_sp001838165	Metagenomics	k__Bacteria|p__Actinobacteriota|c__Actinomycetia|o__Actinomycetales|f__Actinomycetaceae|g__Pauljensenia|s__Pauljensenia_sp001838165
k__Bacteria|p__Actinobacteriota|c__Actinomycetia|o__Actinomycetales|f__Actinomycetaceae|g__Pauljensenia|s__Pauljensenia_sp000411415	s__Pauljensenia_sp000411415	Metagenomics	k__Bacteria|p__Actinobacteriota|c__Actinomycetia|o__Actinomycetales|f__Actinomycetaceae|g__Pauljensenia|s__Pauljensenia_sp000411415
k__Bacteria|p__Actinobacteriota|c__Actinomycetia|o__Actinomycetales|f__Actinomycetaceae|g__Pauljensenia|s__Pauljensenia_sp000758755	s__Pauljensenia_sp000758755	Metagenomics	k__Bacteria|p__Actinobacteriota|c__Actinomycetia|o__Actinomycetales|f__Actinomycetaceae|g__Pauljensenia|s__Pauljensenia_sp000758755
k__Bacteria|p__Actinobacteriota|c__Actinomycetia|o__Actinomycetales|f__Actinomycetaceae|g__Pauljensenia|s__Pauljensenia_sp900541895	s__Pauljensenia_sp900541895	Metagenomics	k__Bacteria|p__Actinobacteriota|c__Actinomycetia|o__Actinomycetales|f__Actinomycetaceae|g__Pauljensenia|s__Pauljensenia_sp900541895
k__Bacteria|p__Actinobacteriota|c__Actinomycetia|o__Actinomycetales|f__Actinomycetaceae|g__Pauljensenia|s__Pauljensenia_sp001064145	s__Pauljensenia_sp001064145	Metagenomics	k__Bacteria|p__Actinobacteriota|c__Actinomycetia|o__Actinomycetales|f__Actinomycetaceae|g__Pauljensenia|s__Pauljensenia_sp001064145
k__Bacteria|p__Actinobacteriota|c__Actinomycetia|o__Actinomycetales|f__Actinomycetaceae|g__Pauljensenia|s__Pauljensenia_sp902373545	s__Pauljensenia_sp902373545	Metagenomics	k__Bacteria|p__Actinobacteriota|c__Actinomycetia|o__Actinomycetales|f__Actinomycetaceae|g__Pauljensenia|s__Pauljensenia_sp902373545
k__Bacteria|p__Actinobacteriota|c__Actinomycetia|o__Actinomycetales|f__Actinomycetaceae|g__Pauljensenia|s__Pauljensenia_sp000308055	s__Pauljensenia_sp000308055	Metagenomics	k__Bacteria|p__Actinobacteriota|c__Actinomycetia|o__Actinomycetales|f__Actinomycetaceae|g__Pauljensenia|s__Pauljensenia_sp000308055
k__Bacteria|p__Actinobacteriota|c__Actinomycetia|o__Actinomycetales|f__Actinomycetaceae|g__Pauljensenia|s__Pauljensenia_sp000278725	s__Pauljensenia_sp000278725	Metagenomics	k__Bacteria|p__Actinobacteriota|c__Actinomycetia|o__Actinomycetales|f__Actinomycetaceae|g__Pauljensenia|s__Pauljensenia_sp000278725
k__Bacteria|p__Actinobacteriota|c__Actinomycetia|o__Actinomycetales|f__Bifidobacteriaceae	f__Bifidobacteriaceae	Metagenomics	k__Bacteria|p__Actinobacteriota|c__Actinomycetia|o__Actinomycetales|f__Bifidobacteriaceae
k__Bacteria|p__Actinobacteriota|c__Actinomycetia|o__Actinomycetales|f__Bifidobacteriaceae|g__Parascardovia	g__Parascardovia	Metagenomics	k__Bacteria|p__Actinobacteriota|c__Actinomycetia|o__Actinomycetales|f__Bifidobacteriaceae|g__Parascardovia
k__Bacteria|p__Actinobacteriota|c__Actinomycetia|o__Actinomycetales|f__Bifidobacteriaceae|g__Parascardovia|s__Parascardovia_denticolens	s__Parascardovia_denticolens	Metagenomics	k__Bacteria|p__Actinobacteriota|c__Actinomycetia|o__Actinomycetales|f__Bifidobacteriaceae|g__Parascardovia|s__Parascardovia_denticolens
k__Bacteria|p__Actinobacteriota|c__Actinomycetia|o__Actinomycetales|f__Bifidobacteriaceae|g__Scardovia	g__Scardovia	Metagenomics	k__Bacteria|p__Actinobacteriota|c__Actinomycetia|o__Actinomycetales|f__Bifidobacteriaceae|g__Scardovia
k__Bacteria|p__Actinobacteriota|c__Actinomycetia|o__Actinomycetales|f__Bifidobacteriaceae|g__Scardovia|s__Scardovia_wiggsiae	s__Scardovia_wiggsiae	Metagenomics	k__Bacteria|p__Actinobacteriota|c__Actinomycetia|o__Actinomycetales|f__Bifidobacteriaceae|g__Scardovia|s__Scardovia_wiggsiae
k__Bacteria|p__Actinobacteriota|c__Actinomycetia|o__Actinomycetales|f__Bifidobacteriaceae|g__Alloscardovia	g__Alloscardovia	Metagenomics	k__Bacteria|p__Actinobacteriota|c__Actinomycetia|o__Actinomycetales|f__Bifidobacteriaceae|g__Alloscardovia
k__Bacteria|p__Actinobacteriota|c__Actinomycetia|o__Actinomycetales|f__Bifidobacteriaceae|g__Alloscardovia|s__Alloscardovia_omnicolens	s__Alloscardovia_omnicolens	Metagenomics	k__Bacteria|p__Actinobacteriota|c__Actinomycetia|o__Actinomycetales|f__Bifidobacteriaceae|g__Alloscardovia|s__Alloscardovia_omnicolens
k__Bacteria|p__Actinobacteriota|c__Actinomycetia|o__Actinomycetales|f__Bifidobacteriaceae|g__Bifidobacterium	g__Bifidobacterium	Metagenomics	k__Bacteria|p__Actinobacteriota|c__Actinomycetia|o__Actinomycetales|f__Bifidobacteriaceae|g__Bifidobacterium
k__Bacteria|p__Actinobacteriota|c__Actinomycetia|o__Actinomycetales|f__Bifidobacteriaceae|g__Bifidobacterium|s__Bifidobacterium_vaginale_F	s__Bifidobacterium_vaginale_F	Metagenomics	k__Bacteria|p__Actinobacteriota|c__Actinomycetia|o__Actinomycetales|f__Bifidobacteriaceae|g__Bifidobacterium|s__Bifidobacterium_vaginale_F
k__Bacteria|p__Actinobacteriota|c__Actinomycetia|o__Actinomycetales|f__Bifidobacteriaceae|g__Bifidobacterium|s__Bifidobacterium_vaginale	s__Bifidobacterium_vaginale	Metagenomics	k__Bacteria|p__Actinobacteriota|c__Actinomycetia|o__Actinomycetales|f__Bifidobacteriaceae|g__Bifidobacterium|s__Bifidobacterium_vaginale
k__Bacteria|p__Actinobacteriota|c__Actinomycetia|o__Actinomycetales|f__Bifidobacteriaceae|g__Bifidobacterium|s__Bifidobacterium_sp002884815	s__Bifidobacterium_sp002884815	Metagenomics	k__Bacteria|p__Actinobacteriota|c__Actinomycetia|o__Actinomycetales|f__Bifidobacteriaceae|g__Bifidobacterium|s__Bifidobacterium_sp002884815
k__Bacteria|p__Actinobacteriota|c__Actinomycetia|o__Actinomycetales|f__Bifidobacteriaceae|g__Bifidobacterium|s__Bifidobacterium_vaginale_G	s__Bifidobacterium_vaginale_G	Metagenomics	k__Bacteria|p__Actinobacteriota|c__Actinomycetia|o__Actinomycetales|f__Bifidobacteriaceae|g__Bifidobacterium|s__Bifidobacterium_vaginale_G
k__Bacteria|p__Actinobacteriota|c__Actinomycetia|o__Actinomycetales|f__Bifidobacteriaceae|g__Bifidobacterium|s__Bifidobacterium_vaginale_E	s__Bifidobacterium_vaginale_E	Metagenomics	k__Bacteria|p__Actinobacteriota|c__Actinomycetia|o__Actinomycetales|f__Bifidobacteriaceae|g__Bifidobacterium|s__Bifidobacterium_vaginale_E
k__Bacteria|p__Actinobacteriota|c__Actinomycetia|o__Actinomycetales|f__Bifidobacteriaceae|g__Bifidobacterium|s__Bifidobacterium_gallicum	s__Bifidobacterium_gallicum	Metagenomics	k__Bacteria|p__Actinobacteriota|c__Actinomycetia|o__Actinomycetales|f__Bifidobacteriaceae|g__Bifidobacterium|s__Bifidobacterium_gallicum
k__Bacteria|p__Actinobacteriota|c__Actinomycetia|o__Actinomycetales|f__Bifidobacteriaceae|g__Bifidobacterium|s__Bifidobacterium_animalis	s__Bifidobacterium_animalis	Metagenomics	k__Bacteria|p__Actinobacteriota|c__Actinomycetia|o__Actinomycetales|f__Bifidobacteriaceae|g__Bifidobacterium|s__Bifidobacterium_animalis
k__Bacteria|p__Actinobacteriota|c__Actinomycetia|o__Actinomycetales|f__Bifidobacteriaceae|g__Bifidobacterium|s__Bifidobacterium_sp900551485	s__Bifidobacterium_sp900551485	Metagenomics	k__Bacteria|p__Actinobacteriota|c__Actinomycetia|o__Actinomycetales|f__Bifidobacteriaceae|g__Bifidobacterium|s__Bifidobacterium_sp900551485
k__Bacteria|p__Actinobacteriota|c__Actinomycetia|o__Actinomycetales|f__Bifidobacteriaceae|g__Bifidobacterium|s__Bifidobacterium_globosum	s__Bifidobacterium_globosum	Metagenomics	k__Bacteria|p__Actinobacteriota|c__Actinomycetia|o__Actinomycetales|f__Bifidobacteriaceae|g__Bifidobacterium|s__Bifidobacterium_globosum
k__Bacteria|p__Actinobacteriota|c__Actinomycetia|o__Actinomycetales|f__Bifidobacteriaceae|g__Bifidobacterium|s__Bifidobacterium_thermophilum	s__Bifidobacterium_thermophilum	Metagenomics	k__Bacteria|p__Actinobacteriota|c__Actinomycetia|o__Actinomycetales|f__Bifidobacteriaceae|g__Bifidobacterium|s__Bifidobacterium_thermophilum
k__Bacteria|p__Actinobacteriota|c__Actinomycetia|o__Actinomycetales|f__Bifidobacteriaceae|g__Bifidobacterium|s__Bifidobacterium_ruminantium	s__Bifidobacterium_ruminantium	Metagenomics	k__Bacteria|p__Actinobacteriota|c__Actinomycetia|o__Actinomycetales|f__Bifidobacteriaceae|g__Bifidobacterium|s__Bifidobacterium_ruminantium
k__Bacteria|p__Actinobacteriota|c__Actinomycetia|o__Actinomycetales|f__Bifidobacteriaceae|g__Bifidobacterium|s__Bifidobacterium_dentium	s__Bifidobacterium_dentium	Metagenomics	k__Bacteria|p__Actinobacteriota|c__Actinomycetia|o__Actinomycetales|f__Bifidobacteriaceae|g__Bifidobacterium|s__Bifidobacterium_dentium
k__Bacteria|p__Actinobacteriota|c__Actinomycetia|o__Actinomycetales|f__Bifidobacteriaceae|g__Bifidobacterium|s__Bifidobacterium_italicum	s__Bifidobacterium_italicum	Metagenomics	k__Bacteria|p__Actinobacteriota|c__Actinomycetia|o__Actinomycetales|f__Bifidobacteriaceae|g__Bifidobacterium|s__Bifidobacterium_italicum
k__Bacteria|p__Actinobacteriota|c__Actinomycetia|o__Actinomycetales|f__Bifidobacteriaceae|g__Bifidobacterium|s__Bifidobacterium_gallinarum	s__Bifidobacterium_gallinarum	Metagenomics	k__Bacteria|p__Actinobacteriota|c__Actinomycetia|o__Actinomycetales|f__Bifidobacteriaceae|g__Bifidobacterium|s__Bifidobacterium_gallinarum
k__Bacteria|p__Actinobacteriota|c__Actinomycetia|o__Actinomycetales|f__Bifidobacteriaceae|g__Bifidobacterium|s__Bifidobacterium_sp002742445	s__Bifidobacterium_sp002742445	Metagenomics	k__Bacteria|p__Actinobacteriota|c__Actinomycetia|o__Actinomycetales|f__Bifidobacteriaceae|g__Bifidobacterium|s__Bifidobacterium_sp002742445
k__Bacteria|p__Actinobacteriota|c__Actinomycetia|o__Actinomycetales|f__Bifidobacteriaceae|g__Bifidobacterium|s__Bifidobacterium_adolescentis	s__Bifidobacterium_adolescentis	Metagenomics	k__Bacteria|p__Actinobacteriota|c__Actinomycetia|o__Actinomycetales|f__Bifidobacteriaceae|g__Bifidobacterium|s__Bifidobacterium_adolescentis
k__Bacteria|p__Actinobacteriota|c__Actinomycetia|o__Actinomycetales|f__Bifidobacteriaceae|g__Bifidobacterium|s__Bifidobacterium_angulatum	s__Bifidobacterium_angulatum	Metagenomics	k__Bacteria|p__Actinobacteriota|c__Actinomycetia|o__Actinomycetales|f__Bifidobacteriaceae|g__Bifidobacterium|s__Bifidobacterium_angulatum
k__Bacteria|p__Actinobacteriota|c__Actinomycetia|o__Actinomycetales|f__Bifidobacteriaceae|g__Bifidobacterium|s__Bifidobacterium_pullorum	s__Bifidobacterium_pullorum	Metagenomics	k__Bacteria|p__Actinobacteriota|c__Actinomycetia|o__Actinomycetales|f__Bifidobacteriaceae|g__Bifidobacterium|s__Bifidobacterium_pullorum
k__Bacteria|p__Actinobacteriota|c__Actinomycetia|o__Actinomycetales|f__Bifidobacteriaceae|g__Bifidobacterium|s__Bifidobacterium_bifidum	s__Bifidobacterium_bifidum	Metagenomics	k__Bacteria|p__Actinobacteriota|c__Actinomycetia|o__Actinomycetales|f__Bifidobacteriaceae|g__Bifidobacterium|s__Bifidobacterium_bifidum
k__Bacteria|p__Actinobacteriota|c__Actinomycetia|o__Actinomycetales|f__Bifidobacteriaceae|g__Bifidobacterium|s__Bifidobacterium_pseudocatenulatum	s__Bifidobacterium_pseudocatenulatum	Metagenomics	k__Bacteria|p__Actinobacteriota|c__Actinomycetia|o__Actinomycetales|f__Bifidobacteriaceae|g__Bifidobacterium|s__Bifidobacterium_pseudocatenulatum
k__Bacteria|p__Actinobacteriota|c__Actinomycetia|o__Actinomycetales|f__Bifidobacteriaceae|g__Bifidobacterium|s__Bifidobacterium_catenulatum	s__Bifidobacterium_catenulatum	Metagenomics	k__Bacteria|p__Actinobacteriota|c__Actinomycetia|o__Actinomycetales|f__Bifidobacteriaceae|g__Bifidobacterium|s__Bifidobacterium_catenulatum
k__Bacteria|p__Actinobacteriota|c__Actinomycetia|o__Actinomycetales|f__Bifidobacteriaceae|g__Bifidobacterium|s__Bifidobacterium_scardovii	s__Bifidobacterium_scardovii	Metagenomics	k__Bacteria|p__Actinobacteriota|c__Actinomycetia|o__Actinomycetales|f__Bifidobacteriaceae|g__Bifidobacterium|s__Bifidobacterium_scardovii
k__Bacteria|p__Actinobacteriota|c__Actinomycetia|o__Actinomycetales|f__Bifidobacteriaceae|g__Bifidobacterium|s__Bifidobacterium_breve	s__Bifidobacterium_breve	Metagenomics	k__Bacteria|p__Actinobacteriota|c__Actinomycetia|o__Actinomycetales|f__Bifidobacteriaceae|g__Bifidobacterium|s__Bifidobacterium_breve
k__Bacteria|p__Actinobacteriota|c__Actinomycetia|o__Actinomycetales|f__Bifidobacteriaceae|g__Bifidobacterium|s__Bifidobacterium_infantis	s__Bifidobacterium_infantis	Metagenomics	k__Bacteria|p__Actinobacteriota|c__Actinomycetia|o__Actinomycetales|f__Bifidobacteriaceae|g__Bifidobacterium|s__Bifidobacterium_infantis
k__Bacteria|p__Firmicutes_C	p__Firmicutes_C	Metagenomics	k__Bacteria|p__Firmicutes_C
k__Bacteria|p__Firmicutes_C|c__Negativicutes	c__Negativicutes	Metagenomics	k__Bacteria|p__Firmicutes_C|c__Negativicutes
k__Bacteria|p__Firmicutes_C|c__Negativicutes|o__Sporomusales	o__Sporomusales	Metagenomics	k__Bacteria|p__Firmicutes_C|c__Negativicutes|o__Sporomusales
k__Bacteria|p__Firmicutes_C|c__Negativicutes|o__Sporomusales|f__Acetonemaceae	f__Acetonemaceae	Metagenomics	k__Bacteria|p__Firmicutes_C|c__Negativicutes|o__Sporomusales|f__Acetonemaceae
k__Bacteria|p__Firmicutes_C|c__Negativicutes|o__Sporomusales|f__Acetonemaceae|g__Anaerosporomusa	g__Anaerosporomusa	Metagenomics	k__Bacteria|p__Firmicutes_C|c__Negativicutes|o__Sporomusales|f__Acetonemaceae|g__Anaerosporomusa
k__Bacteria|p__Firmicutes_C|c__Negativicutes|o__Sporomusales|f__Acetonemaceae|g__Anaerosporomusa|s__Anaerosporomusa_sp900542835	s__Anaerosporomusa_sp900542835	Metagenomics	k__Bacteria|p__Firmicutes_C|c__Negativicutes|o__Sporomusales|f__Acetonemaceae|g__Anaerosporomusa|s__Anaerosporomusa_sp900542835
k__Bacteria|p__Firmicutes_C|c__Negativicutes|o__UMGS1260	o__UMGS1260	Metagenomics	k__Bacteria|p__Firmicutes_C|c__Negativicutes|o__UMGS1260
k__Bacteria|p__Firmicutes_C|c__Negativicutes|o__UMGS1260|f__UMGS1260	f__UMGS1260	Metagenomics	k__Bacteria|p__Firmicutes_C|c__Negativicutes|o__UMGS1260|f__UMGS1260
k__Bacteria|p__Firmicutes_C|c__Negativicutes|o__UMGS1260|f__UMGS1260|g__UMGS1260	g__UMGS1260	Metagenomics	k__Bacteria|p__Firmicutes_C|c__Negativicutes|o__UMGS1260|f__UMGS1260|g__UMGS1260
k__Bacteria|p__Firmicutes_C|c__Negativicutes|o__UMGS1260|f__UMGS1260|g__UMGS1260|s__UMGS1260_sp900550105	s__UMGS1260_sp900550105	Metagenomics	k__Bacteria|p__Firmicutes_C|c__Negativicutes|o__UMGS1260|f__UMGS1260|g__UMGS1260|s__UMGS1260_sp900550105
k__Bacteria|p__Firmicutes_C|c__Negativicutes|o__Selenomonadales	o__Selenomonadales	Metagenomics	k__Bacteria|p__Firmicutes_C|c__Negativicutes|o__Selenomonadales
k__Bacteria|p__Firmicutes_C|c__Negativicutes|o__Selenomonadales|f__Massilibacillaceae	f__Massilibacillaceae	Metagenomics	k__Bacteria|p__Firmicutes_C|c__Negativicutes|o__Selenomonadales|f__Massilibacillaceae
k__Bacteria|p__Firmicutes_C|c__Negativicutes|o__Selenomonadales|f__Massilibacillaceae|g__CABIZH01	g__CABIZH01	Metagenomics	k__Bacteria|p__Firmicutes_C|c__Negativicutes|o__Selenomonadales|f__Massilibacillaceae|g__CABIZH01
k__Bacteria|p__Firmicutes_C|c__Negativicutes|o__Selenomonadales|f__Massilibacillaceae|g__CABIZH01|s__CABIZH01_sp902363205	s__CABIZH01_sp902363205	Metagenomics	k__Bacteria|p__Firmicutes_C|c__Negativicutes|o__Selenomonadales|f__Massilibacillaceae|g__CABIZH01|s__CABIZH01_sp902363205
k__Bacteria|p__Firmicutes_C|c__Negativicutes|o__Selenomonadales|f__Selenomonadaceae	f__Selenomonadaceae	Metagenomics	k__Bacteria|p__Firmicutes_C|c__Negativicutes|o__Selenomonadales|f__Selenomonadaceae
k__Bacteria|p__Firmicutes_C|c__Negativicutes|o__Selenomonadales|f__Selenomonadaceae|g__UBA2913	g__UBA2913	Metagenomics	k__Bacteria|p__Firmicutes_C|c__Negativicutes|o__Selenomonadales|f__Selenomonadaceae|g__UBA2913
k__Bacteria|p__Firmicutes_C|c__Negativicutes|o__Selenomonadales|f__Selenomonadaceae|g__UBA2913|s__UBA2913_sp900770895	s__UBA2913_sp900770895	Metagenomics	k__Bacteria|p__Firmicutes_C|c__Negativicutes|o__Selenomonadales|f__Selenomonadaceae|g__UBA2913|s__UBA2913_sp900770895
k__Bacteria|p__Firmicutes_C|c__Negativicutes|o__Selenomonadales|f__Selenomonadaceae|g__Selenomonas_A	g__Selenomonas_A	Metagenomics	k__Bacteria|p__Firmicutes_C|c__Negativicutes|o__Selenomonadales|f__Selenomonadaceae|g__Selenomonas_A
k__Bacteria|p__Firmicutes_C|c__Negativicutes|o__Selenomonadales|f__Selenomonadaceae|g__Selenomonas_A|s__Selenomonas_A_sp900769615	s__Selenomonas_A_sp900769615	Metagenomics	k__Bacteria|p__Firmicutes_C|c__Negativicutes|o__Selenomonadales|f__Selenomonadaceae|g__Selenomonas_A|s__Selenomonas_A_sp900769615
k__Bacteria|p__Firmicutes_C|c__Negativicutes|o__Selenomonadales|f__Selenomonadaceae|g__Selenomonas_C	g__Selenomonas_C	Metagenomics	k__Bacteria|p__Firmicutes_C|c__Negativicutes|o__Selenomonadales|f__Selenomonadaceae|g__Selenomonas_C
k__Bacteria|p__Firmicutes_C|c__Negativicutes|o__Selenomonadales|f__Selenomonadaceae|g__Selenomonas_C|s__Selenomonas_C_bovis	s__Selenomonas_C_bovis	Metagenomics	k__Bacteria|p__Firmicutes_C|c__Negativicutes|o__Selenomonadales|f__Selenomonadaceae|g__Selenomonas_C|s__Selenomonas_C_bovis
k__Bacteria|p__Firmicutes_C|c__Negativicutes|o__Selenomonadales|f__Selenomonadaceae|g__Selenomonas_C|s__Selenomonas_C_sp002351185	s__Selenomonas_C_sp002351185	Metagenomics	k__Bacteria|p__Firmicutes_C|c__Negativicutes|o__Selenomonadales|f__Selenomonadaceae|g__Selenomonas_C|s__Selenomonas_C_sp002351185
k__Bacteria|p__Firmicutes_C|c__Negativicutes|o__Selenomonadales|f__Selenomonadaceae|g__Mitsuokella	g__Mitsuokella	Metagenomics	k__Bacteria|p__Firmicutes_C|c__Negativicutes|o__Selenomonadales|f__Selenomonadaceae|g__Mitsuokella
k__Bacteria|p__Firmicutes_C|c__Negativicutes|o__Selenomonadales|f__Selenomonadaceae|g__Mitsuokella|s__Mitsuokella_sp003458855	s__Mitsuokella_sp003458855	Metagenomics	k__Bacteria|p__Firmicutes_C|c__Negativicutes|o__Selenomonadales|f__Selenomonadaceae|g__Mitsuokella|s__Mitsuokella_sp003458855
k__Bacteria|p__Firmicutes_C|c__Negativicutes|o__Selenomonadales|f__Selenomonadaceae|g__Mitsuokella|s__Mitsuokella_jalaludinii	s__Mitsuokella_jalaludinii	Metagenomics	k__Bacteria|p__Firmicutes_C|c__Negativicutes|o__Selenomonadales|f__Selenomonadaceae|g__Mitsuokella|s__Mitsuokella_jalaludinii
k__Bacteria|p__Firmicutes_C|c__Negativicutes|o__Selenomonadales|f__Selenomonadaceae|g__Mitsuokella|s__Mitsuokella_multacida	s__Mitsuokella_multacida	Metagenomics	k__Bacteria|p__Firmicutes_C|c__Negativicutes|o__Selenomonadales|f__Selenomonadaceae|g__Mitsuokella|s__Mitsuokella_multacida
k__Bacteria|p__Firmicutes_C|c__Negativicutes|o__Selenomonadales|f__Selenomonadaceae|g__Mitsuokella|s__Mitsuokella_sp900552565	s__Mitsuokella_sp900552565	Metagenomics	k__Bacteria|p__Firmicutes_C|c__Negativicutes|o__Selenomonadales|f__Selenomonadaceae|g__Mitsuokella|s__Mitsuokella_sp900552565
k__Bacteria|p__Firmicutes_C|c__Negativicutes|o__Selenomonadales|f__Selenomonadaceae|g__Anaerovibrio	g__Anaerovibrio	Metagenomics	k__Bacteria|p__Firmicutes_C|c__Negativicutes|o__Selenomonadales|f__Selenomonadaceae|g__Anaerovibrio
k__Bacteria|p__Firmicutes_C|c__Negativicutes|o__Selenomonadales|f__Selenomonadaceae|g__Anaerovibrio|s__Anaerovibrio_sp900548165	s__Anaerovibrio_sp900548165	Metagenomics	k__Bacteria|p__Firmicutes_C|c__Negativicutes|o__Selenomonadales|f__Selenomonadaceae|g__Anaerovibrio|s__Anaerovibrio_sp900548165
k__Bacteria|p__Firmicutes_C|c__Negativicutes|o__Selenomonadales|f__Selenomonadaceae|g__Centipeda	g__Centipeda	Metagenomics	k__Bacteria|p__Firmicutes_C|c__Negativicutes|o__Selenomonadales|f__Selenomonadaceae|g__Centipeda
k__Bacteria|p__Firmicutes_C|c__Negativicutes|o__Selenomonadales|f__Selenomonadaceae|g__Centipeda|s__Centipeda_artemidis	s__Centipeda_artemidis	Metagenomics	k__Bacteria|p__Firmicutes_C|c__Negativicutes|o__Selenomonadales|f__Selenomonadaceae|g__Centipeda|s__Centipeda_artemidis
k__Bacteria|p__Firmicutes_C|c__Negativicutes|o__Selenomonadales|f__Selenomonadaceae|g__Megamonas	g__Megamonas	Metagenomics	k__Bacteria|p__Firmicutes_C|c__Negativicutes|o__Selenomonadales|f__Selenomonadaceae|g__Megamonas
k__Bacteria|p__Firmicutes_C|c__Negativicutes|o__Selenomonadales|f__Selenomonadaceae|g__Megamonas|s__Megamonas_sp900556715	s__Megamonas_sp900556715	Metagenomics	k__Bacteria|p__Firmicutes_C|c__Negativicutes|o__Selenomonadales|f__Selenomonadaceae|g__Megamonas|s__Megamonas_sp900556715
k__Bacteria|p__Firmicutes_C|c__Negativicutes|o__Selenomonadales|f__Selenomonadaceae|g__Megamonas|s__Megamonas_funiformis	s__Megamonas_funiformis	Metagenomics	k__Bacteria|p__Firmicutes_C|c__Negativicutes|o__Selenomonadales|f__Selenomonadaceae|g__Megamonas|s__Megamonas_funiformis
k__Bacteria|p__Firmicutes_C|c__Negativicutes|o__Selenomonadales|f__Selenomonadaceae|g__Megamonas|s__Megamonas_hypermegale	s__Megamonas_hypermegale	Metagenomics	k__Bacteria|p__Firmicutes_C|c__Negativicutes|o__Selenomonadales|f__Selenomonadaceae|g__Megamonas|s__Megamonas_hypermegale
k__Bacteria|p__Firmicutes_C|c__Negativicutes|o__Selenomonadales|f__Selenomonadaceae|g__Megamonas|s__Megamonas_sp900554895	s__Megamonas_sp900554895	Metagenomics	k__Bacteria|p__Firmicutes_C|c__Negativicutes|o__Selenomonadales|f__Selenomonadaceae|g__Megamonas|s__Megamonas_sp900554895
k__Bacteria|p__Firmicutes_C|c__Negativicutes|o__Veillonellales	o__Veillonellales	Metagenomics	k__Bacteria|p__Firmicutes_C|c__Negativicutes|o__Veillonellales
k__Bacteria|p__Firmicutes_C|c__Negativicutes|o__Veillonellales|f__Negativicoccaceae	f__Negativicoccaceae	Metagenomics	k__Bacteria|p__Firmicutes_C|c__Negativicutes|o__Veillonellales|f__Negativicoccaceae
k__Bacteria|p__Firmicutes_C|c__Negativicutes|o__Veillonellales|f__Negativicoccaceae|g__Negativicoccus	g__Negativicoccus	Metagenomics	k__Bacteria|p__Firmicutes_C|c__Negativicutes|o__Veillonellales|f__Negativicoccaceae|g__Negativicoccus
k__Bacteria|p__Firmicutes_C|c__Negativicutes|o__Veillonellales|f__Negativicoccaceae|g__Negativicoccus|s__Negativicoccus_sp900556745	s__Negativicoccus_sp900556745	Metagenomics	k__Bacteria|p__Firmicutes_C|c__Negativicutes|o__Veillonellales|f__Negativicoccaceae|g__Negativicoccus|s__Negativicoccus_sp900556745
k__Bacteria|p__Firmicutes_C|c__Negativicutes|o__Veillonellales|f__Negativicoccaceae|g__Negativicoccus|s__Negativicoccus_massiliensis	s__Negativicoccus_massiliensis	Metagenomics	k__Bacteria|p__Firmicutes_C|c__Negativicutes|o__Veillonellales|f__Negativicoccaceae|g__Negativicoccus|s__Negativicoccus_massiliensis
k__Bacteria|p__Firmicutes_C|c__Negativicutes|o__Veillonellales|f__Negativicoccaceae|g__Negativicoccus|s__Negativicoccus_succinicivorans	s__Negativicoccus_succinicivorans	Metagenomics	k__Bacteria|p__Firmicutes_C|c__Negativicutes|o__Veillonellales|f__Negativicoccaceae|g__Negativicoccus|s__Negativicoccus_succinicivorans
k__Bacteria|p__Firmicutes_C|c__Negativicutes|o__Veillonellales|f__Megasphaeraceae	f__Megasphaeraceae	Metagenomics	k__Bacteria|p__Firmicutes_C|c__Negativicutes|o__Veillonellales|f__Megasphaeraceae
k__Bacteria|p__Firmicutes_C|c__Negativicutes|o__Veillonellales|f__Megasphaeraceae|g__28L	g__28L	Metagenomics	k__Bacteria|p__Firmicutes_C|c__Negativicutes|o__Veillonellales|f__Megasphaeraceae|g__28L
k__Bacteria|p__Firmicutes_C|c__Negativicutes|o__Veillonellales|f__Megasphaeraceae|g__28L|s__28L_sp000177555	s__28L_sp000177555	Metagenomics	k__Bacteria|p__Firmicutes_C|c__Negativicutes|o__Veillonellales|f__Megasphaeraceae|g__28L|s__28L_sp000177555
k__Bacteria|p__Firmicutes_C|c__Negativicutes|o__Veillonellales|f__Megasphaeraceae|g__UMGS915	g__UMGS915	Metagenomics	k__Bacteria|p__Firmicutes_C|c__Negativicutes|o__Veillonellales|f__Megasphaeraceae|g__UMGS915
k__Bacteria|p__Firmicutes_C|c__Negativicutes|o__Veillonellales|f__Megasphaeraceae|g__UMGS915|s__UMGS915_sp900546795	s__UMGS915_sp900546795	Metagenomics	k__Bacteria|p__Firmicutes_C|c__Negativicutes|o__Veillonellales|f__Megasphaeraceae|g__UMGS915|s__UMGS915_sp900546795
k__Bacteria|p__Firmicutes_C|c__Negativicutes|o__Veillonellales|f__Megasphaeraceae|g__Caecibacter	g__Caecibacter	Metagenomics	k__Bacteria|p__Firmicutes_C|c__Negativicutes|o__Veillonellales|f__Megasphaeraceae|g__Caecibacter
k__Bacteria|p__Firmicutes_C|c__Negativicutes|o__Veillonellales|f__Megasphaeraceae|g__Caecibacter|s__Caecibacter_sp900549385	s__Caecibacter_sp900549385	Metagenomics	k__Bacteria|p__Firmicutes_C|c__Negativicutes|o__Veillonellales|f__Megasphaeraceae|g__Caecibacter|s__Caecibacter_sp900549385
k__Bacteria|p__Firmicutes_C|c__Negativicutes|o__Veillonellales|f__Megasphaeraceae|g__Caecibacter|s__Caecibacter_hominis	s__Caecibacter_hominis	Metagenomics	k__Bacteria|p__Firmicutes_C|c__Negativicutes|o__Veillonellales|f__Megasphaeraceae|g__Caecibacter|s__Caecibacter_hominis
k__Bacteria|p__Firmicutes_C|c__Negativicutes|o__Veillonellales|f__Megasphaeraceae|g__Caecibacter|s__Caecibacter_massiliensis	s__Caecibacter_massiliensis	Metagenomics	k__Bacteria|p__Firmicutes_C|c__Negativicutes|o__Veillonellales|f__Megasphaeraceae|g__Caecibacter|s__Caecibacter_massiliensis
k__Bacteria|p__Firmicutes_C|c__Negativicutes|o__Veillonellales|f__Megasphaeraceae|g__Caecibacter|s__Caecibacter_sp003467125	s__Caecibacter_sp003467125	Metagenomics	k__Bacteria|p__Firmicutes_C|c__Negativicutes|o__Veillonellales|f__Megasphaeraceae|g__Caecibacter|s__Caecibacter_sp003467125
k__Bacteria|p__Firmicutes_C|c__Negativicutes|o__Veillonellales|f__Megasphaeraceae|g__Anaeroglobus	g__Anaeroglobus	Metagenomics	k__Bacteria|p__Firmicutes_C|c__Negativicutes|o__Veillonellales|f__Megasphaeraceae|g__Anaeroglobus
k__Bacteria|p__Firmicutes_C|c__Negativicutes|o__Veillonellales|f__Megasphaeraceae|g__Anaeroglobus|s__Anaeroglobus_sp900240295	s__Anaeroglobus_sp900240295	Metagenomics	k__Bacteria|p__Firmicutes_C|c__Negativicutes|o__Veillonellales|f__Megasphaeraceae|g__Anaeroglobus|s__Anaeroglobus_sp900240295
k__Bacteria|p__Firmicutes_C|c__Negativicutes|o__Veillonellales|f__Megasphaeraceae|g__Anaeroglobus|s__Anaeroglobus_geminatus	s__Anaeroglobus_geminatus	Metagenomics	k__Bacteria|p__Firmicutes_C|c__Negativicutes|o__Veillonellales|f__Megasphaeraceae|g__Anaeroglobus|s__Anaeroglobus_geminatus
k__Bacteria|p__Firmicutes_C|c__Negativicutes|o__Veillonellales|f__Megasphaeraceae|g__Anaeroglobus|s__Anaeroglobus_micronuciformis	s__Anaeroglobus_micronuciformis	Metagenomics	k__Bacteria|p__Firmicutes_C|c__Negativicutes|o__Veillonellales|f__Megasphaeraceae|g__Anaeroglobus|s__Anaeroglobus_micronuciformis
k__Bacteria|p__Firmicutes_C|c__Negativicutes|o__Veillonellales|f__Megasphaeraceae|g__Anaeroglobus|s__Anaeroglobus_massiliensis	s__Anaeroglobus_massiliensis	Metagenomics	k__Bacteria|p__Firmicutes_C|c__Negativicutes|o__Veillonellales|f__Megasphaeraceae|g__Anaeroglobus|s__Anaeroglobus_massiliensis
k__Bacteria|p__Firmicutes_C|c__Negativicutes|o__Veillonellales|f__Megasphaeraceae|g__Megasphaera	g__Megasphaera	Metagenomics	k__Bacteria|p__Firmicutes_C|c__Negativicutes|o__Veillonellales|f__Megasphaeraceae|g__Megasphaera
k__Bacteria|p__Firmicutes_C|c__Negativicutes|o__Veillonellales|f__Megasphaeraceae|g__Megasphaera|s__Megasphaera_massiliensis	s__Megasphaera_massiliensis	Metagenomics	k__Bacteria|p__Firmicutes_C|c__Negativicutes|o__Veillonellales|f__Megasphaeraceae|g__Megasphaera|s__Megasphaera_massiliensis
k__Bacteria|p__Firmicutes_C|c__Negativicutes|o__Veillonellales|f__Megasphaeraceae|g__Megasphaera|s__Megasphaera_sp001546855	s__Megasphaera_sp001546855	Metagenomics	k__Bacteria|p__Firmicutes_C|c__Negativicutes|o__Veillonellales|f__Megasphaeraceae|g__Megasphaera|s__Megasphaera_sp001546855
k__Bacteria|p__Firmicutes_C|c__Negativicutes|o__Veillonellales|f__Megasphaeraceae|g__Megasphaera|s__Megasphaera_sp902388315	s__Megasphaera_sp902388315	Metagenomics	k__Bacteria|p__Firmicutes_C|c__Negativicutes|o__Veillonellales|f__Megasphaeraceae|g__Megasphaera|s__Megasphaera_sp902388315
k__Bacteria|p__Firmicutes_C|c__Negativicutes|o__Veillonellales|f__Megasphaeraceae|g__Megasphaera|s__Megasphaera_elsdenii	s__Megasphaera_elsdenii	Metagenomics	k__Bacteria|p__Firmicutes_C|c__Negativicutes|o__Veillonellales|f__Megasphaeraceae|g__Megasphaera|s__Megasphaera_elsdenii
k__Bacteria|p__Firmicutes_C|c__Negativicutes|o__Veillonellales|f__Megasphaeraceae|g__Megasphaera|s__Megasphaera_sp900548635	s__Megasphaera_sp900548635	Metagenomics	k__Bacteria|p__Firmicutes_C|c__Negativicutes|o__Veillonellales|f__Megasphaeraceae|g__Megasphaera|s__Megasphaera_sp900548635
k__Bacteria|p__Firmicutes_C|c__Negativicutes|o__Veillonellales|f__Megasphaeraceae|g__Megasphaera|s__Megasphaera_sp000417505	s__Megasphaera_sp000417505	Metagenomics	k__Bacteria|p__Firmicutes_C|c__Negativicutes|o__Veillonellales|f__Megasphaeraceae|g__Megasphaera|s__Megasphaera_sp000417505
k__Bacteria|p__Firmicutes_C|c__Negativicutes|o__Veillonellales|f__Megasphaeraceae|g__Megasphaera|s__Megasphaera_sp900540735	s__Megasphaera_sp900540735	Metagenomics	k__Bacteria|p__Firmicutes_C|c__Negativicutes|o__Veillonellales|f__Megasphaeraceae|g__Megasphaera|s__Megasphaera_sp900540735
k__Bacteria|p__Firmicutes_C|c__Negativicutes|o__Veillonellales|f__Megasphaeraceae|g__Megasphaera|s__Megasphaera_sp002319965	s__Megasphaera_sp002319965	Metagenomics	k__Bacteria|p__Firmicutes_C|c__Negativicutes|o__Veillonellales|f__Megasphaeraceae|g__Megasphaera|s__Megasphaera_sp002319965
k__Bacteria|p__Firmicutes_C|c__Negativicutes|o__Veillonellales|f__Megasphaeraceae|g__Megasphaera|s__Megasphaera_stantonii	s__Megasphaera_stantonii	Metagenomics	k__Bacteria|p__Firmicutes_C|c__Negativicutes|o__Veillonellales|f__Megasphaeraceae|g__Megasphaera|s__Megasphaera_stantonii
k__Bacteria|p__Firmicutes_C|c__Negativicutes|o__Veillonellales|f__Megasphaeraceae|g__Megasphaera|s__Megasphaera_sp900539295	s__Megasphaera_sp900539295	Metagenomics	k__Bacteria|p__Firmicutes_C|c__Negativicutes|o__Veillonellales|f__Megasphaeraceae|g__Megasphaera|s__Megasphaera_sp900539295
k__Bacteria|p__Firmicutes_C|c__Negativicutes|o__Veillonellales|f__Megasphaeraceae|g__Megasphaera|s__Megasphaera_cerevisiae	s__Megasphaera_cerevisiae	Metagenomics	k__Bacteria|p__Firmicutes_C|c__Negativicutes|o__Veillonellales|f__Megasphaeraceae|g__Megasphaera|s__Megasphaera_cerevisiae
k__Bacteria|p__Firmicutes_C|c__Negativicutes|o__Veillonellales|f__Dialisteraceae	f__Dialisteraceae	Metagenomics	k__Bacteria|p__Firmicutes_C|c__Negativicutes|o__Veillonellales|f__Dialisteraceae
k__Bacteria|p__Firmicutes_C|c__Negativicutes|o__Veillonellales|f__Dialisteraceae|g__UBA5809	g__UBA5809	Metagenomics	k__Bacteria|p__Firmicutes_C|c__Negativicutes|o__Veillonellales|f__Dialisteraceae|g__UBA5809
k__Bacteria|p__Firmicutes_C|c__Negativicutes|o__Veillonellales|f__Dialisteraceae|g__UBA5809|s__UBA5809_sp002417965	s__UBA5809_sp002417965	Metagenomics	k__Bacteria|p__Firmicutes_C|c__Negativicutes|o__Veillonellales|f__Dialisteraceae|g__UBA5809|s__UBA5809_sp002417965
k__Bacteria|p__Firmicutes_C|c__Negativicutes|o__Veillonellales|f__Dialisteraceae|g__Allisonella	g__Allisonella	Metagenomics	k__Bacteria|p__Firmicutes_C|c__Negativicutes|o__Veillonellales|f__Dialisteraceae|g__Allisonella
k__Bacteria|p__Firmicutes_C|c__Negativicutes|o__Veillonellales|f__Dialisteraceae|g__Allisonella|s__Allisonella_histaminiformans	s__Allisonella_histaminiformans	Metagenomics	k__Bacteria|p__Firmicutes_C|c__Negativicutes|o__Veillonellales|f__Dialisteraceae|g__Allisonella|s__Allisonella_histaminiformans
k__Bacteria|p__Firmicutes_C|c__Negativicutes|o__Veillonellales|f__Dialisteraceae|g__Allisonella|s__Allisonella_pneumosintes	s__Allisonella_pneumosintes	Metagenomics	k__Bacteria|p__Firmicutes_C|c__Negativicutes|o__Veillonellales|f__Dialisteraceae|g__Allisonella|s__Allisonella_pneumosintes
k__Bacteria|p__Firmicutes_C|c__Negativicutes|o__Veillonellales|f__Dialisteraceae|g__UBA1822	g__UBA1822	Metagenomics	k__Bacteria|p__Firmicutes_C|c__Negativicutes|o__Veillonellales|f__Dialisteraceae|g__UBA1822
k__Bacteria|p__Firmicutes_C|c__Negativicutes|o__Veillonellales|f__Dialisteraceae|g__UBA1822|s__UBA1822_sp900545365	s__UBA1822_sp900545365	Metagenomics	k__Bacteria|p__Firmicutes_C|c__Negativicutes|o__Veillonellales|f__Dialisteraceae|g__UBA1822|s__UBA1822_sp900545365
k__Bacteria|p__Firmicutes_C|c__Negativicutes|o__Veillonellales|f__Dialisteraceae|g__UBA1822|s__UBA1822_sp002314995	s__UBA1822_sp002314995	Metagenomics	k__Bacteria|p__Firmicutes_C|c__Negativicutes|o__Veillonellales|f__Dialisteraceae|g__UBA1822|s__UBA1822_sp002314995
k__Bacteria|p__Firmicutes_C|c__Negativicutes|o__Veillonellales|f__Dialisteraceae|g__Dialister	g__Dialister	Metagenomics	k__Bacteria|p__Firmicutes_C|c__Negativicutes|o__Veillonellales|f__Dialisteraceae|g__Dialister
k__Bacteria|p__Firmicutes_C|c__Negativicutes|o__Veillonellales|f__Dialisteraceae|g__Dialister|s__Dialister_sp900543455	s__Dialister_sp900543455	Metagenomics	k__Bacteria|p__Firmicutes_C|c__Negativicutes|o__Veillonellales|f__Dialisteraceae|g__Dialister|s__Dialister_sp900543455
k__Bacteria|p__Firmicutes_C|c__Negativicutes|o__Veillonellales|f__Dialisteraceae|g__Dialister|s__Dialister_sp900759415	s__Dialister_sp900759415	Metagenomics	k__Bacteria|p__Firmicutes_C|c__Negativicutes|o__Veillonellales|f__Dialisteraceae|g__Dialister|s__Dialister_sp900759415
k__Bacteria|p__Firmicutes_C|c__Negativicutes|o__Veillonellales|f__Dialisteraceae|g__Dialister|s__Dialister_sp900541605	s__Dialister_sp900541605	Metagenomics	k__Bacteria|p__Firmicutes_C|c__Negativicutes|o__Veillonellales|f__Dialisteraceae|g__Dialister|s__Dialister_sp900541605
k__Bacteria|p__Firmicutes_C|c__Negativicutes|o__Veillonellales|f__Dialisteraceae|g__Dialister|s__Dialister_sp900765565	s__Dialister_sp900765565	Metagenomics	k__Bacteria|p__Firmicutes_C|c__Negativicutes|o__Veillonellales|f__Dialisteraceae|g__Dialister|s__Dialister_sp900765565
k__Bacteria|p__Firmicutes_C|c__Negativicutes|o__Veillonellales|f__Dialisteraceae|g__Dialister|s__Dialister_invisus	s__Dialister_invisus	Metagenomics	k__Bacteria|p__Firmicutes_C|c__Negativicutes|o__Veillonellales|f__Dialisteraceae|g__Dialister|s__Dialister_invisus
k__Bacteria|p__Firmicutes_C|c__Negativicutes|o__Veillonellales|f__Dialisteraceae|g__Dialister|s__Dialister_hominis	s__Dialister_hominis	Metagenomics	k__Bacteria|p__Firmicutes_C|c__Negativicutes|o__Veillonellales|f__Dialisteraceae|g__Dialister|s__Dialister_hominis
k__Bacteria|p__Firmicutes_C|c__Negativicutes|o__Veillonellales|f__Dialisteraceae|g__Dialister|s__Dialister_sp900547785	s__Dialister_sp900547785	Metagenomics	k__Bacteria|p__Firmicutes_C|c__Negativicutes|o__Veillonellales|f__Dialisteraceae|g__Dialister|s__Dialister_sp900547785
k__Bacteria|p__Firmicutes_C|c__Negativicutes|o__Veillonellales|f__Dialisteraceae|g__Dialister|s__Dialister_succinatiphilus	s__Dialister_succinatiphilus	Metagenomics	k__Bacteria|p__Firmicutes_C|c__Negativicutes|o__Veillonellales|f__Dialisteraceae|g__Dialister|s__Dialister_succinatiphilus
k__Bacteria|p__Firmicutes_C|c__Negativicutes|o__Veillonellales|f__Dialisteraceae|g__Dialister|s__Dialister_sp900538805	s__Dialister_sp900538805	Metagenomics	k__Bacteria|p__Firmicutes_C|c__Negativicutes|o__Veillonellales|f__Dialisteraceae|g__Dialister|s__Dialister_sp900538805
k__Bacteria|p__Firmicutes_C|c__Negativicutes|o__Veillonellales|f__Dialisteraceae|g__Dialister|s__Dialister_sp900557365	s__Dialister_sp900557365	Metagenomics	k__Bacteria|p__Firmicutes_C|c__Negativicutes|o__Veillonellales|f__Dialisteraceae|g__Dialister|s__Dialister_sp900557365
k__Bacteria|p__Firmicutes_C|c__Negativicutes|o__Veillonellales|f__Dialisteraceae|g__Dialister|s__Dialister_sp002320515	s__Dialister_sp002320515	Metagenomics	k__Bacteria|p__Firmicutes_C|c__Negativicutes|o__Veillonellales|f__Dialisteraceae|g__Dialister|s__Dialister_sp002320515
k__Bacteria|p__Firmicutes_C|c__Negativicutes|o__Veillonellales|f__Dialisteraceae|g__Dialister|s__Dialister_sp900543165	s__Dialister_sp900543165	Metagenomics	k__Bacteria|p__Firmicutes_C|c__Negativicutes|o__Veillonellales|f__Dialisteraceae|g__Dialister|s__Dialister_sp900543165
k__Bacteria|p__Firmicutes_C|c__Negativicutes|o__Veillonellales|f__Dialisteraceae|g__Dialister|s__Dialister_sp000434475	s__Dialister_sp000434475	Metagenomics	k__Bacteria|p__Firmicutes_C|c__Negativicutes|o__Veillonellales|f__Dialisteraceae|g__Dialister|s__Dialister_sp000434475
k__Bacteria|p__Firmicutes_C|c__Negativicutes|o__Veillonellales|f__Dialisteraceae|g__Dialister|s__Dialister_sp900541485	s__Dialister_sp900541485	Metagenomics	k__Bacteria|p__Firmicutes_C|c__Negativicutes|o__Veillonellales|f__Dialisteraceae|g__Dialister|s__Dialister_sp900541485
k__Bacteria|p__Firmicutes_C|c__Negativicutes|o__Veillonellales|f__Dialisteraceae|g__Dialister|s__Dialister_sp900545785	s__Dialister_sp900545785	Metagenomics	k__Bacteria|p__Firmicutes_C|c__Negativicutes|o__Veillonellales|f__Dialisteraceae|g__Dialister|s__Dialister_sp900545785
k__Bacteria|p__Firmicutes_C|c__Negativicutes|o__Veillonellales|f__Veillonellaceae	f__Veillonellaceae	Metagenomics	k__Bacteria|p__Firmicutes_C|c__Negativicutes|o__Veillonellales|f__Veillonellaceae
k__Bacteria|p__Firmicutes_C|c__Negativicutes|o__Veillonellales|f__Veillonellaceae|g__Veillonella_A	g__Veillonella_A	Metagenomics	k__Bacteria|p__Firmicutes_C|c__Negativicutes|o__Veillonellales|f__Veillonellaceae|g__Veillonella_A
k__Bacteria|p__Firmicutes_C|c__Negativicutes|o__Veillonellales|f__Veillonellaceae|g__Veillonella_A|s__Veillonella_A_sp900545795	s__Veillonella_A_sp900545795	Metagenomics	k__Bacteria|p__Firmicutes_C|c__Negativicutes|o__Veillonellales|f__Veillonellaceae|g__Veillonella_A|s__Veillonella_A_sp900545795
k__Bacteria|p__Firmicutes_C|c__Negativicutes|o__Veillonellales|f__Veillonellaceae|g__Veillonella_A|s__Veillonella_A_magna	s__Veillonella_A_magna	Metagenomics	k__Bacteria|p__Firmicutes_C|c__Negativicutes|o__Veillonellales|f__Veillonellaceae|g__Veillonella_A|s__Veillonella_A_magna
k__Bacteria|p__Firmicutes_C|c__Negativicutes|o__Veillonellales|f__Veillonellaceae|g__Veillonella_A|s__Veillonella_A_sp000431435	s__Veillonella_A_sp000431435	Metagenomics	k__Bacteria|p__Firmicutes_C|c__Negativicutes|o__Veillonellales|f__Veillonellaceae|g__Veillonella_A|s__Veillonella_A_sp000431435
k__Bacteria|p__Firmicutes_C|c__Negativicutes|o__Veillonellales|f__Veillonellaceae|g__Veillonella_A|s__Veillonella_A_seminalis	s__Veillonella_A_seminalis	Metagenomics	k__Bacteria|p__Firmicutes_C|c__Negativicutes|o__Veillonellales|f__Veillonellaceae|g__Veillonella_A|s__Veillonella_A_seminalis
k__Bacteria|p__Firmicutes_C|c__Negativicutes|o__Veillonellales|f__Veillonellaceae|g__Veillonella_A|s__Veillonella_A_sp900765165	s__Veillonella_A_sp900765165	Metagenomics	k__Bacteria|p__Firmicutes_C|c__Negativicutes|o__Veillonellales|f__Veillonellaceae|g__Veillonella_A|s__Veillonella_A_sp900765165
k__Bacteria|p__Firmicutes_C|c__Negativicutes|o__Veillonellales|f__Veillonellaceae|g__F0422	g__F0422	Metagenomics	k__Bacteria|p__Firmicutes_C|c__Negativicutes|o__Veillonellales|f__Veillonellaceae|g__F0422
k__Bacteria|p__Firmicutes_C|c__Negativicutes|o__Veillonellales|f__Veillonellaceae|g__F0422|s__F0422_sp900544365	s__F0422_sp900544365	Metagenomics	k__Bacteria|p__Firmicutes_C|c__Negativicutes|o__Veillonellales|f__Veillonellaceae|g__F0422|s__F0422_sp900544365
k__Bacteria|p__Firmicutes_C|c__Negativicutes|o__Veillonellales|f__Veillonellaceae|g__F0422|s__F0422_sp001553345	s__F0422_sp001553345	Metagenomics	k__Bacteria|p__Firmicutes_C|c__Negativicutes|o__Veillonellales|f__Veillonellaceae|g__F0422|s__F0422_sp001553345
k__Bacteria|p__Firmicutes_C|c__Negativicutes|o__Veillonellales|f__Veillonellaceae|g__F0422|s__F0422_sp900766245	s__F0422_sp900766245	Metagenomics	k__Bacteria|p__Firmicutes_C|c__Negativicutes|o__Veillonellales|f__Veillonellaceae|g__F0422|s__F0422_sp900766245
k__Bacteria|p__Firmicutes_C|c__Negativicutes|o__Veillonellales|f__Veillonellaceae|g__F0422|s__F0422_sp003999875	s__F0422_sp003999875	Metagenomics	k__Bacteria|p__Firmicutes_C|c__Negativicutes|o__Veillonellales|f__Veillonellaceae|g__F0422|s__F0422_sp003999875
k__Bacteria|p__Firmicutes_C|c__Negativicutes|o__Veillonellales|f__Veillonellaceae|g__Veillonella	g__Veillonella	Metagenomics	k__Bacteria|p__Firmicutes_C|c__Negativicutes|o__Veillonellales|f__Veillonellaceae|g__Veillonella
k__Bacteria|p__Firmicutes_C|c__Negativicutes|o__Veillonellales|f__Veillonellaceae|g__Veillonella|s__Veillonella_sp900549805	s__Veillonella_sp900549805	Metagenomics	k__Bacteria|p__Firmicutes_C|c__Negativicutes|o__Veillonellales|f__Veillonellaceae|g__Veillonella|s__Veillonella_sp900549805
k__Bacteria|p__Firmicutes_C|c__Negativicutes|o__Veillonellales|f__Veillonellaceae|g__Veillonella|s__Veillonella_sp009929605	s__Veillonella_sp009929605	Metagenomics	k__Bacteria|p__Firmicutes_C|c__Negativicutes|o__Veillonellales|f__Veillonellaceae|g__Veillonella|s__Veillonella_sp009929605
k__Bacteria|p__Firmicutes_C|c__Negativicutes|o__Veillonellales|f__Veillonellaceae|g__Veillonella|s__Veillonella_sp900550455	s__Veillonella_sp900550455	Metagenomics	k__Bacteria|p__Firmicutes_C|c__Negativicutes|o__Veillonellales|f__Veillonellaceae|g__Veillonella|s__Veillonella_sp900550455
k__Bacteria|p__Firmicutes_C|c__Negativicutes|o__Veillonellales|f__Veillonellaceae|g__Veillonella|s__Veillonella_tobetsuensis	s__Veillonella_tobetsuensis	Metagenomics	k__Bacteria|p__Firmicutes_C|c__Negativicutes|o__Veillonellales|f__Veillonellaceae|g__Veillonella|s__Veillonella_tobetsuensis
k__Bacteria|p__Firmicutes_C|c__Negativicutes|o__Veillonellales|f__Veillonellaceae|g__Veillonella|s__Veillonella_atypica	s__Veillonella_atypica	Metagenomics	k__Bacteria|p__Firmicutes_C|c__Negativicutes|o__Veillonellales|f__Veillonellaceae|g__Veillonella|s__Veillonella_atypica
k__Bacteria|p__Firmicutes_C|c__Negativicutes|o__Veillonellales|f__Veillonellaceae|g__Veillonella|s__Veillonella_sp900552715	s__Veillonella_sp900552715	Metagenomics	k__Bacteria|p__Firmicutes_C|c__Negativicutes|o__Veillonellales|f__Veillonellaceae|g__Veillonella|s__Veillonella_sp900552715
k__Bacteria|p__Firmicutes_C|c__Negativicutes|o__Veillonellales|f__Veillonellaceae|g__Veillonella|s__Veillonella_sp900765235	s__Veillonella_sp900765235	Metagenomics	k__Bacteria|p__Firmicutes_C|c__Negativicutes|o__Veillonellales|f__Veillonellaceae|g__Veillonella|s__Veillonella_sp900765235
k__Bacteria|p__Firmicutes_C|c__Negativicutes|o__Veillonellales|f__Veillonellaceae|g__Veillonella|s__Veillonella_rogosae	s__Veillonella_rogosae	Metagenomics	k__Bacteria|p__Firmicutes_C|c__Negativicutes|o__Veillonellales|f__Veillonellaceae|g__Veillonella|s__Veillonella_rogosae
k__Bacteria|p__Firmicutes_C|c__Negativicutes|o__Veillonellales|f__Veillonellaceae|g__Veillonella|s__Veillonella_sp900556785	s__Veillonella_sp900556785	Metagenomics	k__Bacteria|p__Firmicutes_C|c__Negativicutes|o__Veillonellales|f__Veillonellaceae|g__Veillonella|s__Veillonella_sp900556785
k__Bacteria|p__Firmicutes_C|c__Negativicutes|o__Veillonellales|f__Veillonellaceae|g__Veillonella|s__Veillonella_sp900538355	s__Veillonella_sp900538355	Metagenomics	k__Bacteria|p__Firmicutes_C|c__Negativicutes|o__Veillonellales|f__Veillonellaceae|g__Veillonella|s__Veillonella_sp900538355
k__Bacteria|p__Firmicutes_C|c__Negativicutes|o__Veillonellales|f__Veillonellaceae|g__Veillonella|s__Veillonella_sp900550175	s__Veillonella_sp900550175	Metagenomics	k__Bacteria|p__Firmicutes_C|c__Negativicutes|o__Veillonellales|f__Veillonellaceae|g__Veillonella|s__Veillonella_sp900550175
k__Bacteria|p__Firmicutes_C|c__Negativicutes|o__Veillonellales|f__Veillonellaceae|g__Veillonella|s__Veillonella_sp900549845	s__Veillonella_sp900549845	Metagenomics	k__Bacteria|p__Firmicutes_C|c__Negativicutes|o__Veillonellales|f__Veillonellaceae|g__Veillonella|s__Veillonella_sp900549845
k__Bacteria|p__Firmicutes_C|c__Negativicutes|o__Veillonellales|f__Veillonellaceae|g__Veillonella|s__Veillonella_sp900552445	s__Veillonella_sp900552445	Metagenomics	k__Bacteria|p__Firmicutes_C|c__Negativicutes|o__Veillonellales|f__Veillonellaceae|g__Veillonella|s__Veillonella_sp900552445
k__Bacteria|p__Firmicutes_C|c__Negativicutes|o__Veillonellales|f__Veillonellaceae|g__Veillonella|s__Veillonella_sp003463825	s__Veillonella_sp003463825	Metagenomics	k__Bacteria|p__Firmicutes_C|c__Negativicutes|o__Veillonellales|f__Veillonellaceae|g__Veillonella|s__Veillonella_sp003463825
k__Bacteria|p__Firmicutes_C|c__Negativicutes|o__Veillonellales|f__Veillonellaceae|g__Veillonella|s__Veillonella_sp900545205	s__Veillonella_sp900545205	Metagenomics	k__Bacteria|p__Firmicutes_C|c__Negativicutes|o__Veillonellales|f__Veillonellaceae|g__Veillonella|s__Veillonella_sp900545205
k__Bacteria|p__Firmicutes_C|c__Negativicutes|o__Veillonellales|f__Veillonellaceae|g__Veillonella|s__Veillonella_sp900757715	s__Veillonella_sp900757715	Metagenomics	k__Bacteria|p__Firmicutes_C|c__Negativicutes|o__Veillonellales|f__Veillonellaceae|g__Veillonella|s__Veillonella_sp900757715
k__Bacteria|p__Firmicutes_C|c__Negativicutes|o__Veillonellales|f__Veillonellaceae|g__Veillonella|s__Veillonella_dispar	s__Veillonella_dispar	Metagenomics	k__Bacteria|p__Firmicutes_C|c__Negativicutes|o__Veillonellales|f__Veillonellaceae|g__Veillonella|s__Veillonella_dispar
k__Bacteria|p__Firmicutes_C|c__Negativicutes|o__Veillonellales|f__Veillonellaceae|g__Veillonella|s__Veillonella_parvula_A	s__Veillonella_parvula_A	Metagenomics	k__Bacteria|p__Firmicutes_C|c__Negativicutes|o__Veillonellales|f__Veillonellaceae|g__Veillonella|s__Veillonella_parvula_A
k__Bacteria|p__Firmicutes_C|c__Negativicutes|o__Veillonellales|f__Veillonellaceae|g__Veillonella|s__Veillonella_dispar_A	s__Veillonella_dispar_A	Metagenomics	k__Bacteria|p__Firmicutes_C|c__Negativicutes|o__Veillonellales|f__Veillonellaceae|g__Veillonella|s__Veillonella_dispar_A
k__Bacteria|p__Firmicutes_C|c__Negativicutes|o__Acidaminococcales	o__Acidaminococcales	Metagenomics	k__Bacteria|p__Firmicutes_C|c__Negativicutes|o__Acidaminococcales
k__Bacteria|p__Firmicutes_C|c__Negativicutes|o__Acidaminococcales|f__Acidaminococcaceae	f__Acidaminococcaceae	Metagenomics	k__Bacteria|p__Firmicutes_C|c__Negativicutes|o__Acidaminococcales|f__Acidaminococcaceae
k__Bacteria|p__Firmicutes_C|c__Negativicutes|o__Acidaminococcales|f__Acidaminococcaceae|g__Succiniclasticum	g__Succiniclasticum	Metagenomics	k__Bacteria|p__Firmicutes_C|c__Negativicutes|o__Acidaminococcales|f__Acidaminococcaceae|g__Succiniclasticum
k__Bacteria|p__Firmicutes_C|c__Negativicutes|o__Acidaminococcales|f__Acidaminococcaceae|g__Succiniclasticum|s__Succiniclasticum_sp900315805	s__Succiniclasticum_sp900315805	Metagenomics	k__Bacteria|p__Firmicutes_C|c__Negativicutes|o__Acidaminococcales|f__Acidaminococcaceae|g__Succiniclasticum|s__Succiniclasticum_sp900315805
k__Bacteria|p__Firmicutes_C|c__Negativicutes|o__Acidaminococcales|f__Acidaminococcaceae|g__Succiniclasticum|s__Succiniclasticum_sp900316935	s__Succiniclasticum_sp900316935	Metagenomics	k__Bacteria|p__Firmicutes_C|c__Negativicutes|o__Acidaminococcales|f__Acidaminococcaceae|g__Succiniclasticum|s__Succiniclasticum_sp900316935
k__Bacteria|p__Firmicutes_C|c__Negativicutes|o__Acidaminococcales|f__Acidaminococcaceae|g__Succiniclasticum|s__Succiniclasticum_sp900314855	s__Succiniclasticum_sp900314855	Metagenomics	k__Bacteria|p__Firmicutes_C|c__Negativicutes|o__Acidaminococcales|f__Acidaminococcaceae|g__Succiniclasticum|s__Succiniclasticum_sp900314855
k__Bacteria|p__Firmicutes_C|c__Negativicutes|o__Acidaminococcales|f__Acidaminococcaceae|g__Succiniclasticum|s__Succiniclasticum_sp900544275	s__Succiniclasticum_sp900544275	Metagenomics	k__Bacteria|p__Firmicutes_C|c__Negativicutes|o__Acidaminococcales|f__Acidaminococcaceae|g__Succiniclasticum|s__Succiniclasticum_sp900544275
k__Bacteria|p__Firmicutes_C|c__Negativicutes|o__Acidaminococcales|f__Acidaminococcaceae|g__Acidaminococcus	g__Acidaminococcus	Metagenomics	k__Bacteria|p__Firmicutes_C|c__Negativicutes|o__Acidaminococcales|f__Acidaminococcaceae|g__Acidaminococcus
k__Bacteria|p__Firmicutes_C|c__Negativicutes|o__Acidaminococcales|f__Acidaminococcaceae|g__Acidaminococcus|s__Acidaminococcus_sp900554515	s__Acidaminococcus_sp900554515	Metagenomics	k__Bacteria|p__Firmicutes_C|c__Negativicutes|o__Acidaminococcales|f__Acidaminococcaceae|g__Acidaminococcus|s__Acidaminococcus_sp900554515
k__Bacteria|p__Firmicutes_C|c__Negativicutes|o__Acidaminococcales|f__Acidaminococcaceae|g__Acidaminococcus|s__Acidaminococcus_timonensis	s__Acidaminococcus_timonensis	Metagenomics	k__Bacteria|p__Firmicutes_C|c__Negativicutes|o__Acidaminococcales|f__Acidaminococcaceae|g__Acidaminococcus|s__Acidaminococcus_timonensis
k__Bacteria|p__Firmicutes_C|c__Negativicutes|o__Acidaminococcales|f__Acidaminococcaceae|g__Acidaminococcus|s__Acidaminococcus_sp900770265	s__Acidaminococcus_sp900770265	Metagenomics	k__Bacteria|p__Firmicutes_C|c__Negativicutes|o__Acidaminococcales|f__Acidaminococcaceae|g__Acidaminococcus|s__Acidaminococcus_sp900770265
k__Bacteria|p__Firmicutes_C|c__Negativicutes|o__Acidaminococcales|f__Acidaminococcaceae|g__Acidaminococcus|s__Acidaminococcus_massiliensis	s__Acidaminococcus_massiliensis	Metagenomics	k__Bacteria|p__Firmicutes_C|c__Negativicutes|o__Acidaminococcales|f__Acidaminococcaceae|g__Acidaminococcus|s__Acidaminococcus_massiliensis
k__Bacteria|p__Firmicutes_C|c__Negativicutes|o__Acidaminococcales|f__Acidaminococcaceae|g__Acidaminococcus|s__Acidaminococcus_sp000437815	s__Acidaminococcus_sp000437815	Metagenomics	k__Bacteria|p__Firmicutes_C|c__Negativicutes|o__Acidaminococcales|f__Acidaminococcaceae|g__Acidaminococcus|s__Acidaminococcus_sp000437815
k__Bacteria|p__Firmicutes_C|c__Negativicutes|o__Acidaminococcales|f__Acidaminococcaceae|g__Acidaminococcus|s__Acidaminococcus_sp900538365	s__Acidaminococcus_sp900538365	Metagenomics	k__Bacteria|p__Firmicutes_C|c__Negativicutes|o__Acidaminococcales|f__Acidaminococcaceae|g__Acidaminococcus|s__Acidaminococcus_sp900538365
k__Bacteria|p__Firmicutes_C|c__Negativicutes|o__Acidaminococcales|f__Acidaminococcaceae|g__Acidaminococcus|s__Acidaminococcus_provencensis	s__Acidaminococcus_provencensis	Metagenomics	k__Bacteria|p__Firmicutes_C|c__Negativicutes|o__Acidaminococcales|f__Acidaminococcaceae|g__Acidaminococcus|s__Acidaminococcus_provencensis
k__Bacteria|p__Firmicutes_C|c__Negativicutes|o__Acidaminococcales|f__Acidaminococcaceae|g__Acidaminococcus|s__Acidaminococcus_intestini	s__Acidaminococcus_intestini	Metagenomics	k__Bacteria|p__Firmicutes_C|c__Negativicutes|o__Acidaminococcales|f__Acidaminococcaceae|g__Acidaminococcus|s__Acidaminococcus_intestini
k__Bacteria|p__Firmicutes_C|c__Negativicutes|o__Acidaminococcales|f__Acidaminococcaceae|g__Acidaminococcus|s__Acidaminococcus_fermentans	s__Acidaminococcus_fermentans	Metagenomics	k__Bacteria|p__Firmicutes_C|c__Negativicutes|o__Acidaminococcales|f__Acidaminococcaceae|g__Acidaminococcus|s__Acidaminococcus_fermentans
k__Bacteria|p__Firmicutes_C|c__Negativicutes|o__Acidaminococcales|f__Acidaminococcaceae|g__Acidaminococcus|s__Acidaminococcus_fermentans_A	s__Acidaminococcus_fermentans_A	Metagenomics	k__Bacteria|p__Firmicutes_C|c__Negativicutes|o__Acidaminococcales|f__Acidaminococcaceae|g__Acidaminococcus|s__Acidaminococcus_fermentans_A
k__Bacteria|p__Firmicutes_C|c__Negativicutes|o__Acidaminococcales|f__Acidaminococcaceae|g__Phascolarctobacterium_A	g__Phascolarctobacterium_A	Metagenomics	k__Bacteria|p__Firmicutes_C|c__Negativicutes|o__Acidaminococcales|f__Acidaminococcaceae|g__Phascolarctobacterium_A
k__Bacteria|p__Firmicutes_C|c__Negativicutes|o__Acidaminococcales|f__Acidaminococcaceae|g__Phascolarctobacterium_A|s__Phascolarctobacterium_A_sp900545025	s__Phascolarctobacterium_A_sp900545025	Metagenomics	k__Bacteria|p__Firmicutes_C|c__Negativicutes|o__Acidaminococcales|f__Acidaminococcaceae|g__Phascolarctobacterium_A|s__Phascolarctobacterium_A_sp900545025
k__Bacteria|p__Firmicutes_C|c__Negativicutes|o__Acidaminococcales|f__Acidaminococcaceae|g__Phascolarctobacterium_A|s__Phascolarctobacterium_A_sp900551335	s__Phascolarctobacterium_A_sp900551335	Metagenomics	k__Bacteria|p__Firmicutes_C|c__Negativicutes|o__Acidaminococcales|f__Acidaminococcaceae|g__Phascolarctobacterium_A|s__Phascolarctobacterium_A_sp900551335
k__Bacteria|p__Firmicutes_C|c__Negativicutes|o__Acidaminococcales|f__Acidaminococcaceae|g__Phascolarctobacterium_A|s__Phascolarctobacterium_A_sp900770955	s__Phascolarctobacterium_A_sp900770955	Metagenomics	k__Bacteria|p__Firmicutes_C|c__Negativicutes|o__Acidaminococcales|f__Acidaminococcaceae|g__Phascolarctobacterium_A|s__Phascolarctobacterium_A_sp900770955
k__Bacteria|p__Firmicutes_C|c__Negativicutes|o__Acidaminococcales|f__Acidaminococcaceae|g__Phascolarctobacterium_A|s__Phascolarctobacterium_A_sp900547415	s__Phascolarctobacterium_A_sp900547415	Metagenomics	k__Bacteria|p__Firmicutes_C|c__Negativicutes|o__Acidaminococcales|f__Acidaminococcaceae|g__Phascolarctobacterium_A|s__Phascolarctobacterium_A_sp900547415
k__Bacteria|p__Firmicutes_C|c__Negativicutes|o__Acidaminococcales|f__Acidaminococcaceae|g__Phascolarctobacterium_A|s__Phascolarctobacterium_A_sp900553055	s__Phascolarctobacterium_A_sp900553055	Metagenomics	k__Bacteria|p__Firmicutes_C|c__Negativicutes|o__Acidaminococcales|f__Acidaminococcaceae|g__Phascolarctobacterium_A|s__Phascolarctobacterium_A_sp900553055
k__Bacteria|p__Firmicutes_C|c__Negativicutes|o__Acidaminococcales|f__Acidaminococcaceae|g__Phascolarctobacterium_A|s__Phascolarctobacterium_A_sp900552855	s__Phascolarctobacterium_A_sp900552855	Metagenomics	k__Bacteria|p__Firmicutes_C|c__Negativicutes|o__Acidaminococcales|f__Acidaminococcaceae|g__Phascolarctobacterium_A|s__Phascolarctobacterium_A_sp900552855
k__Bacteria|p__Firmicutes_C|c__Negativicutes|o__Acidaminococcales|f__Acidaminococcaceae|g__Phascolarctobacterium_A|s__Phascolarctobacterium_A_sp900544885	s__Phascolarctobacterium_A_sp900544885	Metagenomics	k__Bacteria|p__Firmicutes_C|c__Negativicutes|o__Acidaminococcales|f__Acidaminococcaceae|g__Phascolarctobacterium_A|s__Phascolarctobacterium_A_sp900544885
k__Bacteria|p__Firmicutes_C|c__Negativicutes|o__Acidaminococcales|f__Acidaminococcaceae|g__Phascolarctobacterium_A|s__Phascolarctobacterium_A_sp900757795	s__Phascolarctobacterium_A_sp900757795	Metagenomics	k__Bacteria|p__Firmicutes_C|c__Negativicutes|o__Acidaminococcales|f__Acidaminococcaceae|g__Phascolarctobacterium_A|s__Phascolarctobacterium_A_sp900757795
k__Bacteria|p__Firmicutes_C|c__Negativicutes|o__Acidaminococcales|f__Acidaminococcaceae|g__Phascolarctobacterium_A|s__Phascolarctobacterium_A_sp900552005	s__Phascolarctobacterium_A_sp900552005	Metagenomics	k__Bacteria|p__Firmicutes_C|c__Negativicutes|o__Acidaminococcales|f__Acidaminococcaceae|g__Phascolarctobacterium_A|s__Phascolarctobacterium_A_sp900552005
k__Bacteria|p__Firmicutes_C|c__Negativicutes|o__Acidaminococcales|f__Acidaminococcaceae|g__Phascolarctobacterium_A|s__Phascolarctobacterium_A_succinatutens_A	s__Phascolarctobacterium_A_succinatutens_A	Metagenomics	k__Bacteria|p__Firmicutes_C|c__Negativicutes|o__Acidaminococcales|f__Acidaminococcaceae|g__Phascolarctobacterium_A|s__Phascolarctobacterium_A_succinatutens_A
k__Bacteria|p__Firmicutes_C|c__Negativicutes|o__Acidaminococcales|f__Acidaminococcaceae|g__Phascolarctobacterium_A|s__Phascolarctobacterium_A_sp900541915	s__Phascolarctobacterium_A_sp900541915	Metagenomics	k__Bacteria|p__Firmicutes_C|c__Negativicutes|o__Acidaminococcales|f__Acidaminococcaceae|g__Phascolarctobacterium_A|s__Phascolarctobacterium_A_sp900541915
k__Bacteria|p__Firmicutes_C|c__Negativicutes|o__Acidaminococcales|f__Acidaminococcaceae|g__Phascolarctobacterium_A|s__Phascolarctobacterium_A_succinatutens	s__Phascolarctobacterium_A_succinatutens	Metagenomics	k__Bacteria|p__Firmicutes_C|c__Negativicutes|o__Acidaminococcales|f__Acidaminococcaceae|g__Phascolarctobacterium_A|s__Phascolarctobacterium_A_succinatutens
k__Bacteria|p__Firmicutes_C|c__Negativicutes|o__Acidaminococcales|f__Acidaminococcaceae|g__Phascolarctobacterium	g__Phascolarctobacterium	Metagenomics	k__Bacteria|p__Firmicutes_C|c__Negativicutes|o__Acidaminococcales|f__Acidaminococcaceae|g__Phascolarctobacterium
k__Bacteria|p__Firmicutes_C|c__Negativicutes|o__Acidaminococcales|f__Acidaminococcaceae|g__Phascolarctobacterium|s__Phascolarctobacterium_sp900554395	s__Phascolarctobacterium_sp900554395	Metagenomics	k__Bacteria|p__Firmicutes_C|c__Negativicutes|o__Acidaminococcales|f__Acidaminococcaceae|g__Phascolarctobacterium|s__Phascolarctobacterium_sp900554395
k__Bacteria|p__Firmicutes_C|c__Negativicutes|o__Acidaminococcales|f__Acidaminococcaceae|g__Phascolarctobacterium|s__Phascolarctobacterium_sp000436095	s__Phascolarctobacterium_sp000436095	Metagenomics	k__Bacteria|p__Firmicutes_C|c__Negativicutes|o__Acidaminococcales|f__Acidaminococcaceae|g__Phascolarctobacterium|s__Phascolarctobacterium_sp000436095
k__Bacteria|p__Firmicutes_C|c__Negativicutes|o__Acidaminococcales|f__Acidaminococcaceae|g__Phascolarctobacterium|s__Phascolarctobacterium_sp900544795	s__Phascolarctobacterium_sp900544795	Metagenomics	k__Bacteria|p__Firmicutes_C|c__Negativicutes|o__Acidaminococcales|f__Acidaminococcaceae|g__Phascolarctobacterium|s__Phascolarctobacterium_sp900544795
k__Bacteria|p__Firmicutes_C|c__Negativicutes|o__Acidaminococcales|f__Acidaminococcaceae|g__Phascolarctobacterium|s__Phascolarctobacterium_sp900545535	s__Phascolarctobacterium_sp900545535	Metagenomics	k__Bacteria|p__Firmicutes_C|c__Negativicutes|o__Acidaminococcales|f__Acidaminococcaceae|g__Phascolarctobacterium|s__Phascolarctobacterium_sp900545535
k__Bacteria|p__Firmicutes_C|c__Negativicutes|o__Acidaminococcales|f__Acidaminococcaceae|g__Phascolarctobacterium|s__Phascolarctobacterium_sp900551745	s__Phascolarctobacterium_sp900551745	Metagenomics	k__Bacteria|p__Firmicutes_C|c__Negativicutes|o__Acidaminococcales|f__Acidaminococcaceae|g__Phascolarctobacterium|s__Phascolarctobacterium_sp900551745
k__Bacteria|p__Firmicutes_C|c__Negativicutes|o__Acidaminococcales|f__Acidaminococcaceae|g__Phascolarctobacterium|s__Phascolarctobacterium_faecium	s__Phascolarctobacterium_faecium	Metagenomics	k__Bacteria|p__Firmicutes_C|c__Negativicutes|o__Acidaminococcales|f__Acidaminococcaceae|g__Phascolarctobacterium|s__Phascolarctobacterium_faecium
k__Bacteria|p__Fusobacteriota	p__Fusobacteriota	Metagenomics	k__Bacteria|p__Fusobacteriota
k__Bacteria|p__Fusobacteriota|c__Fusobacteriia	c__Fusobacteriia	Metagenomics	k__Bacteria|p__Fusobacteriota|c__Fusobacteriia
k__Bacteria|p__Fusobacteriota|c__Fusobacteriia|o__Fusobacteriales	o__Fusobacteriales	Metagenomics	k__Bacteria|p__Fusobacteriota|c__Fusobacteriia|o__Fusobacteriales
k__Bacteria|p__Fusobacteriota|c__Fusobacteriia|o__Fusobacteriales|f__Leptotrichiaceae	f__Leptotrichiaceae	Metagenomics	k__Bacteria|p__Fusobacteriota|c__Fusobacteriia|o__Fusobacteriales|f__Leptotrichiaceae
k__Bacteria|p__Fusobacteriota|c__Fusobacteriia|o__Fusobacteriales|f__Leptotrichiaceae|g__Sneathia	g__Sneathia	Metagenomics	k__Bacteria|p__Fusobacteriota|c__Fusobacteriia|o__Fusobacteriales|f__Leptotrichiaceae|g__Sneathia
k__Bacteria|p__Fusobacteriota|c__Fusobacteriia|o__Fusobacteriales|f__Leptotrichiaceae|g__Sneathia|s__Sneathia_sanguinegens	s__Sneathia_sanguinegens	Metagenomics	k__Bacteria|p__Fusobacteriota|c__Fusobacteriia|o__Fusobacteriales|f__Leptotrichiaceae|g__Sneathia|s__Sneathia_sanguinegens
k__Bacteria|p__Fusobacteriota|c__Fusobacteriia|o__Fusobacteriales|f__Leptotrichiaceae|g__Sneathia|s__Sneathia_amnii	s__Sneathia_amnii	Metagenomics	k__Bacteria|p__Fusobacteriota|c__Fusobacteriia|o__Fusobacteriales|f__Leptotrichiaceae|g__Sneathia|s__Sneathia_amnii
k__Bacteria|p__Fusobacteriota|c__Fusobacteriia|o__Fusobacteriales|f__Leptotrichiaceae|g__Leptotrichia	g__Leptotrichia	Metagenomics	k__Bacteria|p__Fusobacteriota|c__Fusobacteriia|o__Fusobacteriales|f__Leptotrichiaceae|g__Leptotrichia
k__Bacteria|p__Fusobacteriota|c__Fusobacteriia|o__Fusobacteriales|f__Leptotrichiaceae|g__Leptotrichia|s__Leptotrichia_wadei	s__Leptotrichia_wadei	Metagenomics	k__Bacteria|p__Fusobacteriota|c__Fusobacteriia|o__Fusobacteriales|f__Leptotrichiaceae|g__Leptotrichia|s__Leptotrichia_wadei
k__Bacteria|p__Fusobacteriota|c__Fusobacteriia|o__Fusobacteriales|f__Leptotrichiaceae|g__Leptotrichia|s__Leptotrichia_wadei_A	s__Leptotrichia_wadei_A	Metagenomics	k__Bacteria|p__Fusobacteriota|c__Fusobacteriia|o__Fusobacteriales|f__Leptotrichiaceae|g__Leptotrichia|s__Leptotrichia_wadei_A
k__Bacteria|p__Fusobacteriota|c__Fusobacteriia|o__Fusobacteriales|f__Fusobacteriaceae	f__Fusobacteriaceae	Metagenomics	k__Bacteria|p__Fusobacteriota|c__Fusobacteriia|o__Fusobacteriales|f__Fusobacteriaceae
k__Bacteria|p__Fusobacteriota|c__Fusobacteriia|o__Fusobacteriales|f__Fusobacteriaceae|g__Fusobacterium_C	g__Fusobacterium_C	Metagenomics	k__Bacteria|p__Fusobacteriota|c__Fusobacteriia|o__Fusobacteriales|f__Fusobacteriaceae|g__Fusobacterium_C
k__Bacteria|p__Fusobacteriota|c__Fusobacteriia|o__Fusobacteriales|f__Fusobacteriaceae|g__Fusobacterium_C|s__Fusobacterium_C_necrophorum	s__Fusobacterium_C_necrophorum	Metagenomics	k__Bacteria|p__Fusobacteriota|c__Fusobacteriia|o__Fusobacteriales|f__Fusobacteriaceae|g__Fusobacterium_C|s__Fusobacterium_C_necrophorum
k__Bacteria|p__Fusobacteriota|c__Fusobacteriia|o__Fusobacteriales|f__Fusobacteriaceae|g__Fusobacterium_C|s__Fusobacterium_C_gonidiaformans	s__Fusobacterium_C_gonidiaformans	Metagenomics	k__Bacteria|p__Fusobacteriota|c__Fusobacteriia|o__Fusobacteriales|f__Fusobacteriaceae|g__Fusobacterium_C|s__Fusobacterium_C_gonidiaformans
k__Bacteria|p__Fusobacteriota|c__Fusobacteriia|o__Fusobacteriales|f__Fusobacteriaceae|g__Cetobacterium_A	g__Cetobacterium_A	Metagenomics	k__Bacteria|p__Fusobacteriota|c__Fusobacteriia|o__Fusobacteriales|f__Fusobacteriaceae|g__Cetobacterium_A
k__Bacteria|p__Fusobacteriota|c__Fusobacteriia|o__Fusobacteriales|f__Fusobacteriaceae|g__Cetobacterium_A|s__Cetobacterium_A_sp900766645	s__Cetobacterium_A_sp900766645	Metagenomics	k__Bacteria|p__Fusobacteriota|c__Fusobacteriia|o__Fusobacteriales|f__Fusobacteriaceae|g__Cetobacterium_A|s__Cetobacterium_A_sp900766645
k__Bacteria|p__Fusobacteriota|c__Fusobacteriia|o__Fusobacteriales|f__Fusobacteriaceae|g__Cetobacterium_A|s__Cetobacterium_A_somerae	s__Cetobacterium_A_somerae	Metagenomics	k__Bacteria|p__Fusobacteriota|c__Fusobacteriia|o__Fusobacteriales|f__Fusobacteriaceae|g__Cetobacterium_A|s__Cetobacterium_A_somerae
k__Bacteria|p__Fusobacteriota|c__Fusobacteriia|o__Fusobacteriales|f__Fusobacteriaceae|g__Fusobacterium_B	g__Fusobacterium_B	Metagenomics	k__Bacteria|p__Fusobacteriota|c__Fusobacteriia|o__Fusobacteriales|f__Fusobacteriaceae|g__Fusobacterium_B
k__Bacteria|p__Fusobacteriota|c__Fusobacteriia|o__Fusobacteriales|f__Fusobacteriaceae|g__Fusobacterium_B|s__Fusobacterium_B_sp900554355	s__Fusobacterium_B_sp900554355	Metagenomics	k__Bacteria|p__Fusobacteriota|c__Fusobacteriia|o__Fusobacteriales|f__Fusobacteriaceae|g__Fusobacterium_B|s__Fusobacterium_B_sp900554355
k__Bacteria|p__Fusobacteriota|c__Fusobacteriia|o__Fusobacteriales|f__Fusobacteriaceae|g__Fusobacterium_B|s__Fusobacterium_B_sp900554885	s__Fusobacterium_B_sp900554885	Metagenomics	k__Bacteria|p__Fusobacteriota|c__Fusobacteriia|o__Fusobacteriales|f__Fusobacteriaceae|g__Fusobacterium_B|s__Fusobacterium_B_sp900554885
k__Bacteria|p__Fusobacteriota|c__Fusobacteriia|o__Fusobacteriales|f__Fusobacteriaceae|g__Fusobacterium_B|s__Fusobacterium_B_sp900545035	s__Fusobacterium_B_sp900545035	Metagenomics	k__Bacteria|p__Fusobacteriota|c__Fusobacteriia|o__Fusobacteriales|f__Fusobacteriaceae|g__Fusobacterium_B|s__Fusobacterium_B_sp900545035
k__Bacteria|p__Fusobacteriota|c__Fusobacteriia|o__Fusobacteriales|f__Fusobacteriaceae|g__Fusobacterium_B|s__Fusobacterium_B_sp900541465	s__Fusobacterium_B_sp900541465	Metagenomics	k__Bacteria|p__Fusobacteriota|c__Fusobacteriia|o__Fusobacteriales|f__Fusobacteriaceae|g__Fusobacterium_B|s__Fusobacterium_B_sp900541465
k__Bacteria|p__Fusobacteriota|c__Fusobacteriia|o__Fusobacteriales|f__Fusobacteriaceae|g__Fusobacterium_B|s__Fusobacterium_B_sp900542625	s__Fusobacterium_B_sp900542625	Metagenomics	k__Bacteria|p__Fusobacteriota|c__Fusobacteriia|o__Fusobacteriales|f__Fusobacteriaceae|g__Fusobacterium_B|s__Fusobacterium_B_sp900542625
k__Bacteria|p__Fusobacteriota|c__Fusobacteriia|o__Fusobacteriales|f__Fusobacteriaceae|g__Fusobacterium	g__Fusobacterium	Metagenomics	k__Bacteria|p__Fusobacteriota|c__Fusobacteriia|o__Fusobacteriales|f__Fusobacteriaceae|g__Fusobacterium
k__Bacteria|p__Fusobacteriota|c__Fusobacteriia|o__Fusobacteriales|f__Fusobacteriaceae|g__Fusobacterium|s__Fusobacterium_nucleatum	s__Fusobacterium_nucleatum	Metagenomics	k__Bacteria|p__Fusobacteriota|c__Fusobacteriia|o__Fusobacteriales|f__Fusobacteriaceae|g__Fusobacterium|s__Fusobacterium_nucleatum
k__Bacteria|p__Fusobacteriota|c__Fusobacteriia|o__Fusobacteriales|f__Fusobacteriaceae|g__Fusobacterium|s__Fusobacterium_sp000235465	s__Fusobacterium_sp000235465	Metagenomics	k__Bacteria|p__Fusobacteriota|c__Fusobacteriia|o__Fusobacteriales|f__Fusobacteriaceae|g__Fusobacterium|s__Fusobacterium_sp000235465
k__Bacteria|p__Fusobacteriota|c__Fusobacteriia|o__Fusobacteriales|f__Fusobacteriaceae|g__Fusobacterium|s__Fusobacterium_periodonticum_D	s__Fusobacterium_periodonticum_D	Metagenomics	k__Bacteria|p__Fusobacteriota|c__Fusobacteriia|o__Fusobacteriales|f__Fusobacteriaceae|g__Fusobacterium|s__Fusobacterium_periodonticum_D
k__Bacteria|p__Fusobacteriota|c__Fusobacteriia|o__Fusobacteriales|f__Fusobacteriaceae|g__Fusobacterium|s__Fusobacterium_animalis	s__Fusobacterium_animalis	Metagenomics	k__Bacteria|p__Fusobacteriota|c__Fusobacteriia|o__Fusobacteriales|f__Fusobacteriaceae|g__Fusobacterium|s__Fusobacterium_animalis
k__Bacteria|p__Fusobacteriota|c__Fusobacteriia|o__Fusobacteriales|f__Fusobacteriaceae|g__Fusobacterium|s__Fusobacterium_massiliense	s__Fusobacterium_massiliense	Metagenomics	k__Bacteria|p__Fusobacteriota|c__Fusobacteriia|o__Fusobacteriales|f__Fusobacteriaceae|g__Fusobacterium|s__Fusobacterium_massiliense
k__Bacteria|p__Fusobacteriota|c__Fusobacteriia|o__Fusobacteriales|f__Fusobacteriaceae|g__Fusobacterium|s__Fusobacterium_vincentii	s__Fusobacterium_vincentii	Metagenomics	k__Bacteria|p__Fusobacteriota|c__Fusobacteriia|o__Fusobacteriales|f__Fusobacteriaceae|g__Fusobacterium|s__Fusobacterium_vincentii
k__Bacteria|p__Fusobacteriota|c__Fusobacteriia|o__Fusobacteriales|f__Fusobacteriaceae|g__Fusobacterium|s__Fusobacterium_periodonticum_B	s__Fusobacterium_periodonticum_B	Metagenomics	k__Bacteria|p__Fusobacteriota|c__Fusobacteriia|o__Fusobacteriales|f__Fusobacteriaceae|g__Fusobacterium|s__Fusobacterium_periodonticum_B
k__Bacteria|p__Fusobacteriota|c__Fusobacteriia|o__Fusobacteriales|f__Fusobacteriaceae|g__Fusobacterium|s__Fusobacterium_polymorphum	s__Fusobacterium_polymorphum	Metagenomics	k__Bacteria|p__Fusobacteriota|c__Fusobacteriia|o__Fusobacteriales|f__Fusobacteriaceae|g__Fusobacterium|s__Fusobacterium_polymorphum
k__Bacteria|p__Fusobacteriota|c__Fusobacteriia|o__Fusobacteriales|f__Fusobacteriaceae|g__Fusobacterium|s__Fusobacterium_nucleatum_E	s__Fusobacterium_nucleatum_E	Metagenomics	k__Bacteria|p__Fusobacteriota|c__Fusobacteriia|o__Fusobacteriales|f__Fusobacteriaceae|g__Fusobacterium|s__Fusobacterium_nucleatum_E
k__Bacteria|p__Fusobacteriota|c__Fusobacteriia|o__Fusobacteriales|f__Fusobacteriaceae|g__Fusobacterium_A	g__Fusobacterium_A	Metagenomics	k__Bacteria|p__Fusobacteriota|c__Fusobacteriia|o__Fusobacteriales|f__Fusobacteriaceae|g__Fusobacterium_A
k__Bacteria|p__Fusobacteriota|c__Fusobacteriia|o__Fusobacteriales|f__Fusobacteriaceae|g__Fusobacterium_A|s__Fusobacterium_A_sp900015295	s__Fusobacterium_A_sp900015295	Metagenomics	k__Bacteria|p__Fusobacteriota|c__Fusobacteriia|o__Fusobacteriales|f__Fusobacteriaceae|g__Fusobacterium_A|s__Fusobacterium_A_sp900015295
k__Bacteria|p__Fusobacteriota|c__Fusobacteriia|o__Fusobacteriales|f__Fusobacteriaceae|g__Fusobacterium_A|s__Fusobacterium_A_sp900555485	s__Fusobacterium_A_sp900555485	Metagenomics	k__Bacteria|p__Fusobacteriota|c__Fusobacteriia|o__Fusobacteriales|f__Fusobacteriaceae|g__Fusobacterium_A|s__Fusobacterium_A_sp900555485
k__Bacteria|p__Fusobacteriota|c__Fusobacteriia|o__Fusobacteriales|f__Fusobacteriaceae|g__Fusobacterium_A|s__Fusobacterium_A_sp900543175	s__Fusobacterium_A_sp900543175	Metagenomics	k__Bacteria|p__Fusobacteriota|c__Fusobacteriia|o__Fusobacteriales|f__Fusobacteriaceae|g__Fusobacterium_A|s__Fusobacterium_A_sp900543175
k__Bacteria|p__Fusobacteriota|c__Fusobacteriia|o__Fusobacteriales|f__Fusobacteriaceae|g__Fusobacterium_A|s__Fusobacterium_A_mortiferum	s__Fusobacterium_A_mortiferum	Metagenomics	k__Bacteria|p__Fusobacteriota|c__Fusobacteriia|o__Fusobacteriales|f__Fusobacteriaceae|g__Fusobacterium_A|s__Fusobacterium_A_mortiferum
k__Bacteria|p__Fusobacteriota|c__Fusobacteriia|o__Fusobacteriales|f__Fusobacteriaceae|g__Fusobacterium_A|s__Fusobacterium_A_sp900549465	s__Fusobacterium_A_sp900549465	Metagenomics	k__Bacteria|p__Fusobacteriota|c__Fusobacteriia|o__Fusobacteriales|f__Fusobacteriaceae|g__Fusobacterium_A|s__Fusobacterium_A_sp900549465
k__Bacteria|p__Fusobacteriota|c__Fusobacteriia|o__Fusobacteriales|f__Fusobacteriaceae|g__Fusobacterium_A|s__Fusobacterium_A_sp900764925	s__Fusobacterium_A_sp900764925	Metagenomics	k__Bacteria|p__Fusobacteriota|c__Fusobacteriia|o__Fusobacteriales|f__Fusobacteriaceae|g__Fusobacterium_A|s__Fusobacterium_A_sp900764925
k__Bacteria|p__Fusobacteriota|c__Fusobacteriia|o__Fusobacteriales|f__Fusobacteriaceae|g__Fusobacterium_A|s__Fusobacterium_A_sp900555845	s__Fusobacterium_A_sp900555845	Metagenomics	k__Bacteria|p__Fusobacteriota|c__Fusobacteriia|o__Fusobacteriales|f__Fusobacteriaceae|g__Fusobacterium_A|s__Fusobacterium_A_sp900555845
k__Bacteria|p__Fusobacteriota|c__Fusobacteriia|o__Fusobacteriales|f__Fusobacteriaceae|g__Fusobacterium_A|s__Fusobacterium_A_ulcerans	s__Fusobacterium_A_ulcerans	Metagenomics	k__Bacteria|p__Fusobacteriota|c__Fusobacteriia|o__Fusobacteriales|f__Fusobacteriaceae|g__Fusobacterium_A|s__Fusobacterium_A_ulcerans
k__Bacteria|p__Fusobacteriota|c__Fusobacteriia|o__Fusobacteriales|f__Fusobacteriaceae|g__Fusobacterium_A|s__Fusobacterium_A_varium_A	s__Fusobacterium_A_varium_A	Metagenomics	k__Bacteria|p__Fusobacteriota|c__Fusobacteriia|o__Fusobacteriales|f__Fusobacteriaceae|g__Fusobacterium_A|s__Fusobacterium_A_varium_A
k__Bacteria|p__Fusobacteriota|c__Fusobacteriia|o__Fusobacteriales|f__Fusobacteriaceae|g__Fusobacterium_A|s__Fusobacterium_A_ulcerans_A	s__Fusobacterium_A_ulcerans_A	Metagenomics	k__Bacteria|p__Fusobacteriota|c__Fusobacteriia|o__Fusobacteriales|f__Fusobacteriaceae|g__Fusobacterium_A|s__Fusobacterium_A_ulcerans_A
k__Bacteria|p__Fusobacteriota|c__Fusobacteriia|o__Fusobacteriales|f__Fusobacteriaceae|g__Fusobacterium_A|s__Fusobacterium_A_varium	s__Fusobacterium_A_varium	Metagenomics	k__Bacteria|p__Fusobacteriota|c__Fusobacteriia|o__Fusobacteriales|f__Fusobacteriaceae|g__Fusobacterium_A|s__Fusobacterium_A_varium
k__Bacteria|p__Firmicutes	p__Firmicutes	Metagenomics	k__Bacteria|p__Firmicutes
k__Bacteria|p__Firmicutes|c__Bacilli	c__Bacilli	Metagenomics	k__Bacteria|p__Firmicutes|c__Bacilli
k__Bacteria|p__Firmicutes|c__Bacilli|o__Bacillales_G	o__Bacillales_G	Metagenomics	k__Bacteria|p__Firmicutes|c__Bacilli|o__Bacillales_G
k__Bacteria|p__Firmicutes|c__Bacilli|o__Bacillales_G|f__Sporolactobacillaceae	f__Sporolactobacillaceae	Metagenomics	k__Bacteria|p__Firmicutes|c__Bacilli|o__Bacillales_G|f__Sporolactobacillaceae
k__Bacteria|p__Firmicutes|c__Bacilli|o__Bacillales_G|f__Sporolactobacillaceae|g__Sporolactobacillus	g__Sporolactobacillus	Metagenomics	k__Bacteria|p__Firmicutes|c__Bacilli|o__Bacillales_G|f__Sporolactobacillaceae|g__Sporolactobacillus
k__Bacteria|p__Firmicutes|c__Bacilli|o__Bacillales_G|f__Sporolactobacillaceae|g__Sporolactobacillus|s__Sporolactobacillus_sp900543345	s__Sporolactobacillus_sp900543345	Metagenomics	k__Bacteria|p__Firmicutes|c__Bacilli|o__Bacillales_G|f__Sporolactobacillaceae|g__Sporolactobacillus|s__Sporolactobacillus_sp900543345
k__Bacteria|p__Firmicutes|c__Bacilli|o__Thermoactinomycetales	o__Thermoactinomycetales	Metagenomics	k__Bacteria|p__Firmicutes|c__Bacilli|o__Thermoactinomycetales
k__Bacteria|p__Firmicutes|c__Bacilli|o__Thermoactinomycetales|f__Novibacillaceae	f__Novibacillaceae	Metagenomics	k__Bacteria|p__Firmicutes|c__Bacilli|o__Thermoactinomycetales|f__Novibacillaceae
k__Bacteria|p__Firmicutes|c__Bacilli|o__Thermoactinomycetales|f__Novibacillaceae|g__Numidum	g__Numidum	Metagenomics	k__Bacteria|p__Firmicutes|c__Bacilli|o__Thermoactinomycetales|f__Novibacillaceae|g__Numidum
k__Bacteria|p__Firmicutes|c__Bacilli|o__Thermoactinomycetales|f__Novibacillaceae|g__Numidum|s__Numidum_massiliense	s__Numidum_massiliense	Metagenomics	k__Bacteria|p__Firmicutes|c__Bacilli|o__Thermoactinomycetales|f__Novibacillaceae|g__Numidum|s__Numidum_massiliense
k__Bacteria|p__Firmicutes|c__Bacilli|o__Thermoactinomycetales|f__Thermoactinomycetaceae	f__Thermoactinomycetaceae	Metagenomics	k__Bacteria|p__Firmicutes|c__Bacilli|o__Thermoactinomycetales|f__Thermoactinomycetaceae
k__Bacteria|p__Firmicutes|c__Bacilli|o__Thermoactinomycetales|f__Thermoactinomycetaceae|g__Risungbinella	g__Risungbinella	Metagenomics	k__Bacteria|p__Firmicutes|c__Bacilli|o__Thermoactinomycetales|f__Thermoactinomycetaceae|g__Risungbinella
k__Bacteria|p__Firmicutes|c__Bacilli|o__Thermoactinomycetales|f__Thermoactinomycetaceae|g__Risungbinella|s__Risungbinella_massiliensis	s__Risungbinella_massiliensis	Metagenomics	k__Bacteria|p__Firmicutes|c__Bacilli|o__Thermoactinomycetales|f__Thermoactinomycetaceae|g__Risungbinella|s__Risungbinella_massiliensis
k__Bacteria|p__Firmicutes|c__Bacilli|o__Brevibacillales	o__Brevibacillales	Metagenomics	k__Bacteria|p__Firmicutes|c__Bacilli|o__Brevibacillales
k__Bacteria|p__Firmicutes|c__Bacilli|o__Brevibacillales|f__Brevibacillaceae	f__Brevibacillaceae	Metagenomics	k__Bacteria|p__Firmicutes|c__Bacilli|o__Brevibacillales|f__Brevibacillaceae
k__Bacteria|p__Firmicutes|c__Bacilli|o__Brevibacillales|f__Brevibacillaceae|g__Brevibacillus_C	g__Brevibacillus_C	Metagenomics	k__Bacteria|p__Firmicutes|c__Bacilli|o__Brevibacillales|f__Brevibacillaceae|g__Brevibacillus_C
k__Bacteria|p__Firmicutes|c__Bacilli|o__Brevibacillales|f__Brevibacillaceae|g__Brevibacillus_C|s__Brevibacillus_C_massiliensis	s__Brevibacillus_C_massiliensis	Metagenomics	k__Bacteria|p__Firmicutes|c__Bacilli|o__Brevibacillales|f__Brevibacillaceae|g__Brevibacillus_C|s__Brevibacillus_C_massiliensis
k__Bacteria|p__Firmicutes|c__Bacilli|o__Bacillales_E	o__Bacillales_E	Metagenomics	k__Bacteria|p__Firmicutes|c__Bacilli|o__Bacillales_E
k__Bacteria|p__Firmicutes|c__Bacilli|o__Bacillales_E|f__Massilibacteriaceae	f__Massilibacteriaceae	Metagenomics	k__Bacteria|p__Firmicutes|c__Bacilli|o__Bacillales_E|f__Massilibacteriaceae
k__Bacteria|p__Firmicutes|c__Bacilli|o__Bacillales_E|f__Massilibacteriaceae|g__Massilibacterium	g__Massilibacterium	Metagenomics	k__Bacteria|p__Firmicutes|c__Bacilli|o__Bacillales_E|f__Massilibacteriaceae|g__Massilibacterium
k__Bacteria|p__Firmicutes|c__Bacilli|o__Bacillales_E|f__Massilibacteriaceae|g__Massilibacterium|s__Massilibacterium_senegalense	s__Massilibacterium_senegalense	Metagenomics	k__Bacteria|p__Firmicutes|c__Bacilli|o__Bacillales_E|f__Massilibacteriaceae|g__Massilibacterium|s__Massilibacterium_senegalense
k__Bacteria|p__Firmicutes|c__Bacilli|o__Rubeoparvulales	o__Rubeoparvulales	Metagenomics	k__Bacteria|p__Firmicutes|c__Bacilli|o__Rubeoparvulales
k__Bacteria|p__Firmicutes|c__Bacilli|o__Rubeoparvulales|f__Rubeoparvulaceae	f__Rubeoparvulaceae	Metagenomics	k__Bacteria|p__Firmicutes|c__Bacilli|o__Rubeoparvulales|f__Rubeoparvulaceae
k__Bacteria|p__Firmicutes|c__Bacilli|o__Rubeoparvulales|f__Rubeoparvulaceae|g__Rubeoparvulum	g__Rubeoparvulum	Metagenomics	k__Bacteria|p__Firmicutes|c__Bacilli|o__Rubeoparvulales|f__Rubeoparvulaceae|g__Rubeoparvulum
k__Bacteria|p__Firmicutes|c__Bacilli|o__Rubeoparvulales|f__Rubeoparvulaceae|g__Rubeoparvulum|s__Rubeoparvulum_massiliense	s__Rubeoparvulum_massiliense	Metagenomics	k__Bacteria|p__Firmicutes|c__Bacilli|o__Rubeoparvulales|f__Rubeoparvulaceae|g__Rubeoparvulum|s__Rubeoparvulum_massiliense
k__Bacteria|p__Firmicutes|c__Bacilli|o__Bacillales_H	o__Bacillales_H	Metagenomics	k__Bacteria|p__Firmicutes|c__Bacilli|o__Bacillales_H
k__Bacteria|p__Firmicutes|c__Bacilli|o__Bacillales_H|f__Bacillaceae_D	f__Bacillaceae_D	Metagenomics	k__Bacteria|p__Firmicutes|c__Bacilli|o__Bacillales_H|f__Bacillaceae_D
k__Bacteria|p__Firmicutes|c__Bacilli|o__Bacillales_H|f__Bacillaceae_D|g__Alkalihalobacillus	g__Alkalihalobacillus	Metagenomics	k__Bacteria|p__Firmicutes|c__Bacilli|o__Bacillales_H|f__Bacillaceae_D|g__Alkalihalobacillus
k__Bacteria|p__Firmicutes|c__Bacilli|o__Bacillales_H|f__Bacillaceae_D|g__Alkalihalobacillus|s__Alkalihalobacillus_alcalophilus	s__Alkalihalobacillus_alcalophilus	Metagenomics	k__Bacteria|p__Firmicutes|c__Bacilli|o__Bacillales_H|f__Bacillaceae_D|g__Alkalihalobacillus|s__Alkalihalobacillus_alcalophilus
k__Bacteria|p__Firmicutes|c__Bacilli|o__Exiguobacterales	o__Exiguobacterales	Metagenomics	k__Bacteria|p__Firmicutes|c__Bacilli|o__Exiguobacterales
k__Bacteria|p__Firmicutes|c__Bacilli|o__Exiguobacterales|f__Exiguobacteraceae	f__Exiguobacteraceae	Metagenomics	k__Bacteria|p__Firmicutes|c__Bacilli|o__Exiguobacterales|f__Exiguobacteraceae
k__Bacteria|p__Firmicutes|c__Bacilli|o__Exiguobacterales|f__Exiguobacteraceae|g__Exiguobacterium	g__Exiguobacterium	Metagenomics	k__Bacteria|p__Firmicutes|c__Bacilli|o__Exiguobacterales|f__Exiguobacteraceae|g__Exiguobacterium
k__Bacteria|p__Firmicutes|c__Bacilli|o__Exiguobacterales|f__Exiguobacteraceae|g__Exiguobacterium|s__Exiguobacterium_sp003467445	s__Exiguobacterium_sp003467445	Metagenomics	k__Bacteria|p__Firmicutes|c__Bacilli|o__Exiguobacterales|f__Exiguobacteraceae|g__Exiguobacterium|s__Exiguobacterium_sp003467445
k__Bacteria|p__Firmicutes|c__Bacilli|o__Exiguobacterales|f__Exiguobacteraceae|g__Exiguobacterium|s__Exiguobacterium_sp902362975	s__Exiguobacterium_sp902362975	Metagenomics	k__Bacteria|p__Firmicutes|c__Bacilli|o__Exiguobacterales|f__Exiguobacteraceae|g__Exiguobacterium|s__Exiguobacterium_sp902362975
k__Bacteria|p__Firmicutes|c__Bacilli|o__Exiguobacterales|f__Exiguobacteraceae|g__Exiguobacterium_A	g__Exiguobacterium_A	Metagenomics	k__Bacteria|p__Firmicutes|c__Bacilli|o__Exiguobacterales|f__Exiguobacteraceae|g__Exiguobacterium_A
k__Bacteria|p__Firmicutes|c__Bacilli|o__Exiguobacterales|f__Exiguobacteraceae|g__Exiguobacterium_A|s__Exiguobacterium_A_sp902363455	s__Exiguobacterium_A_sp902363455	Metagenomics	k__Bacteria|p__Firmicutes|c__Bacilli|o__Exiguobacterales|f__Exiguobacteraceae|g__Exiguobacterium_A|s__Exiguobacterium_A_sp902363455
k__Bacteria|p__Firmicutes|c__Bacilli|o__Aneurinibacillales	o__Aneurinibacillales	Metagenomics	k__Bacteria|p__Firmicutes|c__Bacilli|o__Aneurinibacillales
k__Bacteria|p__Firmicutes|c__Bacilli|o__Aneurinibacillales|f__Aneurinibacillaceae	f__Aneurinibacillaceae	Metagenomics	k__Bacteria|p__Firmicutes|c__Bacilli|o__Aneurinibacillales|f__Aneurinibacillaceae
k__Bacteria|p__Firmicutes|c__Bacilli|o__Aneurinibacillales|f__Aneurinibacillaceae|g__Aneurinibacillus	g__Aneurinibacillus	Metagenomics	k__Bacteria|p__Firmicutes|c__Bacilli|o__Aneurinibacillales|f__Aneurinibacillaceae|g__Aneurinibacillus
k__Bacteria|p__Firmicutes|c__Bacilli|o__Aneurinibacillales|f__Aneurinibacillaceae|g__Aneurinibacillus|s__Aneurinibacillus_aneurinilyticus	s__Aneurinibacillus_aneurinilyticus	Metagenomics	k__Bacteria|p__Firmicutes|c__Bacilli|o__Aneurinibacillales|f__Aneurinibacillaceae|g__Aneurinibacillus|s__Aneurinibacillus_aneurinilyticus
k__Bacteria|p__Firmicutes|c__Bacilli|o__Acholeplasmatales	o__Acholeplasmatales	Metagenomics	k__Bacteria|p__Firmicutes|c__Bacilli|o__Acholeplasmatales
k__Bacteria|p__Firmicutes|c__Bacilli|o__Acholeplasmatales|f__Anaeroplasmataceae	f__Anaeroplasmataceae	Metagenomics	k__Bacteria|p__Firmicutes|c__Bacilli|o__Acholeplasmatales|f__Anaeroplasmataceae
k__Bacteria|p__Firmicutes|c__Bacilli|o__Acholeplasmatales|f__Anaeroplasmataceae|g__CAG-307	g__CAG-307	Metagenomics	k__Bacteria|p__Firmicutes|c__Bacilli|o__Acholeplasmatales|f__Anaeroplasmataceae|g__CAG-307
k__Bacteria|p__Firmicutes|c__Bacilli|o__Acholeplasmatales|f__Anaeroplasmataceae|g__CAG-307|s__CAG-307_sp900547045	s__CAG-307_sp900547045	Metagenomics	k__Bacteria|p__Firmicutes|c__Bacilli|o__Acholeplasmatales|f__Anaeroplasmataceae|g__CAG-307|s__CAG-307_sp900547045
k__Bacteria|p__Firmicutes|c__Bacilli|o__Acholeplasmatales|f__Anaeroplasmataceae|g__CAG-307|s__CAG-307_sp001916215	s__CAG-307_sp001916215	Metagenomics	k__Bacteria|p__Firmicutes|c__Bacilli|o__Acholeplasmatales|f__Anaeroplasmataceae|g__CAG-307|s__CAG-307_sp001916215
k__Bacteria|p__Firmicutes|c__Bacilli|o__Acholeplasmatales|f__Anaeroplasmataceae|g__Anaeroplasma	g__Anaeroplasma	Metagenomics	k__Bacteria|p__Firmicutes|c__Bacilli|o__Acholeplasmatales|f__Anaeroplasmataceae|g__Anaeroplasma
k__Bacteria|p__Firmicutes|c__Bacilli|o__Acholeplasmatales|f__Anaeroplasmataceae|g__Anaeroplasma|s__Anaeroplasma_sp900770055	s__Anaeroplasma_sp900770055	Metagenomics	k__Bacteria|p__Firmicutes|c__Bacilli|o__Acholeplasmatales|f__Anaeroplasmataceae|g__Anaeroplasma|s__Anaeroplasma_sp900770055
k__Bacteria|p__Firmicutes|c__Bacilli|o__Acholeplasmatales|f__Anaeroplasmataceae|g__Anaeroplasma|s__Anaeroplasma_sp900767915	s__Anaeroplasma_sp900767915	Metagenomics	k__Bacteria|p__Firmicutes|c__Bacilli|o__Acholeplasmatales|f__Anaeroplasmataceae|g__Anaeroplasma|s__Anaeroplasma_sp900767915
k__Bacteria|p__Firmicutes|c__Bacilli|o__Acholeplasmatales|f__Anaeroplasmataceae|g__UMGS268	g__UMGS268	Metagenomics	k__Bacteria|p__Firmicutes|c__Bacilli|o__Acholeplasmatales|f__Anaeroplasmataceae|g__UMGS268
k__Bacteria|p__Firmicutes|c__Bacilli|o__Acholeplasmatales|f__Anaeroplasmataceae|g__UMGS268|s__UMGS268_sp900540705	s__UMGS268_sp900540705	Metagenomics	k__Bacteria|p__Firmicutes|c__Bacilli|o__Acholeplasmatales|f__Anaeroplasmataceae|g__UMGS268|s__UMGS268_sp900540705
k__Bacteria|p__Firmicutes|c__Bacilli|o__Acholeplasmatales|f__Anaeroplasmataceae|g__UMGS268|s__UMGS268_sp900540175	s__UMGS268_sp900540175	Metagenomics	k__Bacteria|p__Firmicutes|c__Bacilli|o__Acholeplasmatales|f__Anaeroplasmataceae|g__UMGS268|s__UMGS268_sp900540175
k__Bacteria|p__Firmicutes|c__Bacilli|o__Mycoplasmatales	o__Mycoplasmatales	Metagenomics	k__Bacteria|p__Firmicutes|c__Bacilli|o__Mycoplasmatales
k__Bacteria|p__Firmicutes|c__Bacilli|o__Mycoplasmatales|f__UBA3375	f__UBA3375	Metagenomics	k__Bacteria|p__Firmicutes|c__Bacilli|o__Mycoplasmatales|f__UBA3375
k__Bacteria|p__Firmicutes|c__Bacilli|o__Mycoplasmatales|f__UBA3375|g__UBA3375	g__UBA3375	Metagenomics	k__Bacteria|p__Firmicutes|c__Bacilli|o__Mycoplasmatales|f__UBA3375|g__UBA3375
k__Bacteria|p__Firmicutes|c__Bacilli|o__Mycoplasmatales|f__UBA3375|g__UBA3375|s__UBA3375_sp900551955	s__UBA3375_sp900551955	Metagenomics	k__Bacteria|p__Firmicutes|c__Bacilli|o__Mycoplasmatales|f__UBA3375|g__UBA3375|s__UBA3375_sp900551955
k__Bacteria|p__Firmicutes|c__Bacilli|o__Mycoplasmatales|f__Mycoplasmoidaceae	f__Mycoplasmoidaceae	Metagenomics	k__Bacteria|p__Firmicutes|c__Bacilli|o__Mycoplasmatales|f__Mycoplasmoidaceae
k__Bacteria|p__Firmicutes|c__Bacilli|o__Mycoplasmatales|f__Mycoplasmoidaceae|g__Ureaplasma	g__Ureaplasma	Metagenomics	k__Bacteria|p__Firmicutes|c__Bacilli|o__Mycoplasmatales|f__Mycoplasmoidaceae|g__Ureaplasma
k__Bacteria|p__Firmicutes|c__Bacilli|o__Mycoplasmatales|f__Mycoplasmoidaceae|g__Ureaplasma|s__Ureaplasma_parvum	s__Ureaplasma_parvum	Metagenomics	k__Bacteria|p__Firmicutes|c__Bacilli|o__Mycoplasmatales|f__Mycoplasmoidaceae|g__Ureaplasma|s__Ureaplasma_parvum
k__Bacteria|p__Firmicutes|c__Bacilli|o__Mycoplasmatales|f__Mycoplasmoidaceae|g__Ureaplasma|s__Ureaplasma_sp900544585	s__Ureaplasma_sp900544585	Metagenomics	k__Bacteria|p__Firmicutes|c__Bacilli|o__Mycoplasmatales|f__Mycoplasmoidaceae|g__Ureaplasma|s__Ureaplasma_sp900544585
k__Bacteria|p__Firmicutes|c__Bacilli|o__Mycoplasmatales|f__Metamycoplasmataceae	f__Metamycoplasmataceae	Metagenomics	k__Bacteria|p__Firmicutes|c__Bacilli|o__Mycoplasmatales|f__Metamycoplasmataceae
k__Bacteria|p__Firmicutes|c__Bacilli|o__Mycoplasmatales|f__Metamycoplasmataceae|g__Metamycoplasma	g__Metamycoplasma	Metagenomics	k__Bacteria|p__Firmicutes|c__Bacilli|o__Mycoplasmatales|f__Metamycoplasmataceae|g__Metamycoplasma
k__Bacteria|p__Firmicutes|c__Bacilli|o__Mycoplasmatales|f__Metamycoplasmataceae|g__Metamycoplasma|s__Metamycoplasma_hominis	s__Metamycoplasma_hominis	Metagenomics	k__Bacteria|p__Firmicutes|c__Bacilli|o__Mycoplasmatales|f__Metamycoplasmataceae|g__Metamycoplasma|s__Metamycoplasma_hominis
k__Bacteria|p__Firmicutes|c__Bacilli|o__Mycoplasmatales|f__Metamycoplasmataceae|g__Mycoplasmopsis	g__Mycoplasmopsis	Metagenomics	k__Bacteria|p__Firmicutes|c__Bacilli|o__Mycoplasmatales|f__Metamycoplasmataceae|g__Mycoplasmopsis
k__Bacteria|p__Firmicutes|c__Bacilli|o__Mycoplasmatales|f__Metamycoplasmataceae|g__Mycoplasmopsis|s__Mycoplasmopsis_bovis	s__Mycoplasmopsis_bovis	Metagenomics	k__Bacteria|p__Firmicutes|c__Bacilli|o__Mycoplasmatales|f__Metamycoplasmataceae|g__Mycoplasmopsis|s__Mycoplasmopsis_bovis
k__Bacteria|p__Firmicutes|c__Bacilli|o__Bacillales_D	o__Bacillales_D	Metagenomics	k__Bacteria|p__Firmicutes|c__Bacilli|o__Bacillales_D
k__Bacteria|p__Firmicutes|c__Bacilli|o__Bacillales_D|f__Halobacillaceae	f__Halobacillaceae	Metagenomics	k__Bacteria|p__Firmicutes|c__Bacilli|o__Bacillales_D|f__Halobacillaceae
k__Bacteria|p__Firmicutes|c__Bacilli|o__Bacillales_D|f__Halobacillaceae|g__Thalassobacillus	g__Thalassobacillus	Metagenomics	k__Bacteria|p__Firmicutes|c__Bacilli|o__Bacillales_D|f__Halobacillaceae|g__Thalassobacillus
k__Bacteria|p__Firmicutes|c__Bacilli|o__Bacillales_D|f__Halobacillaceae|g__Thalassobacillus|s__Thalassobacillus_devorans	s__Thalassobacillus_devorans	Metagenomics	k__Bacteria|p__Firmicutes|c__Bacilli|o__Bacillales_D|f__Halobacillaceae|g__Thalassobacillus|s__Thalassobacillus_devorans
k__Bacteria|p__Firmicutes|c__Bacilli|o__Bacillales_D|f__Amphibacillaceae	f__Amphibacillaceae	Metagenomics	k__Bacteria|p__Firmicutes|c__Bacilli|o__Bacillales_D|f__Amphibacillaceae
k__Bacteria|p__Firmicutes|c__Bacilli|o__Bacillales_D|f__Amphibacillaceae|g__Virgibacillus	g__Virgibacillus	Metagenomics	k__Bacteria|p__Firmicutes|c__Bacilli|o__Bacillales_D|f__Amphibacillaceae|g__Virgibacillus
k__Bacteria|p__Firmicutes|c__Bacilli|o__Bacillales_D|f__Amphibacillaceae|g__Virgibacillus|s__Virgibacillus_picturae	s__Virgibacillus_picturae	Metagenomics	k__Bacteria|p__Firmicutes|c__Bacilli|o__Bacillales_D|f__Amphibacillaceae|g__Virgibacillus|s__Virgibacillus_picturae
k__Bacteria|p__Firmicutes|c__Bacilli|o__Bacillales_D|f__Amphibacillaceae|g__Virgibacillus|s__Virgibacillus_kapii	s__Virgibacillus_kapii	Metagenomics	k__Bacteria|p__Firmicutes|c__Bacilli|o__Bacillales_D|f__Amphibacillaceae|g__Virgibacillus|s__Virgibacillus_kapii
k__Bacteria|p__Firmicutes|c__Bacilli|o__Bacillales_D|f__Amphibacillaceae|g__Oceanobacillus	g__Oceanobacillus	Metagenomics	k__Bacteria|p__Firmicutes|c__Bacilli|o__Bacillales_D|f__Amphibacillaceae|g__Oceanobacillus
k__Bacteria|p__Firmicutes|c__Bacilli|o__Bacillales_D|f__Amphibacillaceae|g__Oceanobacillus|s__Oceanobacillus_massiliensis	s__Oceanobacillus_massiliensis	Metagenomics	k__Bacteria|p__Firmicutes|c__Bacilli|o__Bacillales_D|f__Amphibacillaceae|g__Oceanobacillus|s__Oceanobacillus_massiliensis
k__Bacteria|p__Firmicutes|c__Bacilli|o__Bacillales_D|f__Amphibacillaceae|g__Oceanobacillus|s__Oceanobacillus_caeni	s__Oceanobacillus_caeni	Metagenomics	k__Bacteria|p__Firmicutes|c__Bacilli|o__Bacillales_D|f__Amphibacillaceae|g__Oceanobacillus|s__Oceanobacillus_caeni
k__Bacteria|p__Firmicutes|c__Bacilli|o__Bacillales_D|f__Amphibacillaceae|g__Oceanobacillus|s__Oceanobacillus_jeddahense	s__Oceanobacillus_jeddahense	Metagenomics	k__Bacteria|p__Firmicutes|c__Bacilli|o__Bacillales_D|f__Amphibacillaceae|g__Oceanobacillus|s__Oceanobacillus_jeddahense
k__Bacteria|p__Firmicutes|c__Bacilli|o__Bacillales_D|f__Amphibacillaceae|g__Gracilibacillus	g__Gracilibacillus	Metagenomics	k__Bacteria|p__Firmicutes|c__Bacilli|o__Bacillales_D|f__Amphibacillaceae|g__Gracilibacillus
k__Bacteria|p__Firmicutes|c__Bacilli|o__Bacillales_D|f__Amphibacillaceae|g__Gracilibacillus|s__Gracilibacillus_massiliensis	s__Gracilibacillus_massiliensis	Metagenomics	k__Bacteria|p__Firmicutes|c__Bacilli|o__Bacillales_D|f__Amphibacillaceae|g__Gracilibacillus|s__Gracilibacillus_massiliensis
k__Bacteria|p__Firmicutes|c__Bacilli|o__Bacillales_D|f__Amphibacillaceae|g__Gracilibacillus|s__Gracilibacillus_phocaeensis	s__Gracilibacillus_phocaeensis	Metagenomics	k__Bacteria|p__Firmicutes|c__Bacilli|o__Bacillales_D|f__Amphibacillaceae|g__Gracilibacillus|s__Gracilibacillus_phocaeensis
k__Bacteria|p__Firmicutes|c__Bacilli|o__Bacillales_B	o__Bacillales_B	Metagenomics	k__Bacteria|p__Firmicutes|c__Bacilli|o__Bacillales_B
k__Bacteria|p__Firmicutes|c__Bacilli|o__Bacillales_B|f__Domibacillaceae	f__Domibacillaceae	Metagenomics	k__Bacteria|p__Firmicutes|c__Bacilli|o__Bacillales_B|f__Domibacillaceae
k__Bacteria|p__Firmicutes|c__Bacilli|o__Bacillales_B|f__Domibacillaceae|g__Bacillus_O	g__Bacillus_O	Metagenomics	k__Bacteria|p__Firmicutes|c__Bacilli|o__Bacillales_B|f__Domibacillaceae|g__Bacillus_O
k__Bacteria|p__Firmicutes|c__Bacilli|o__Bacillales_B|f__Domibacillaceae|g__Bacillus_O|s__Bacillus_O_smithii	s__Bacillus_O_smithii	Metagenomics	k__Bacteria|p__Firmicutes|c__Bacilli|o__Bacillales_B|f__Domibacillaceae|g__Bacillus_O|s__Bacillus_O_smithii
k__Bacteria|p__Firmicutes|c__Bacilli|o__Bacillales_B|f__Bacillaceae_C	f__Bacillaceae_C	Metagenomics	k__Bacteria|p__Firmicutes|c__Bacilli|o__Bacillales_B|f__Bacillaceae_C
k__Bacteria|p__Firmicutes|c__Bacilli|o__Bacillales_B|f__Bacillaceae_C|g__Weizmannia	g__Weizmannia	Metagenomics	k__Bacteria|p__Firmicutes|c__Bacilli|o__Bacillales_B|f__Bacillaceae_C|g__Weizmannia
k__Bacteria|p__Firmicutes|c__Bacilli|o__Bacillales_B|f__Bacillaceae_C|g__Weizmannia|s__Weizmannia_coagulans	s__Weizmannia_coagulans	Metagenomics	k__Bacteria|p__Firmicutes|c__Bacilli|o__Bacillales_B|f__Bacillaceae_C|g__Weizmannia|s__Weizmannia_coagulans
k__Bacteria|p__Firmicutes|c__Bacilli|o__Bacillales_B|f__Caldibacillaceae	f__Caldibacillaceae	Metagenomics	k__Bacteria|p__Firmicutes|c__Bacilli|o__Bacillales_B|f__Caldibacillaceae
k__Bacteria|p__Firmicutes|c__Bacilli|o__Bacillales_B|f__Caldibacillaceae|g__Bacillus_J	g__Bacillus_J	Metagenomics	k__Bacteria|p__Firmicutes|c__Bacilli|o__Bacillales_B|f__Caldibacillaceae|g__Bacillus_J
k__Bacteria|p__Firmicutes|c__Bacilli|o__Bacillales_B|f__Caldibacillaceae|g__Bacillus_J|s__Bacillus_J_andreraoultii	s__Bacillus_J_andreraoultii	Metagenomics	k__Bacteria|p__Firmicutes|c__Bacilli|o__Bacillales_B|f__Caldibacillaceae|g__Bacillus_J|s__Bacillus_J_andreraoultii
k__Bacteria|p__Firmicutes|c__Bacilli|o__Bacillales_B|f__DSM-1321	f__DSM-1321	Metagenomics	k__Bacteria|p__Firmicutes|c__Bacilli|o__Bacillales_B|f__DSM-1321
k__Bacteria|p__Firmicutes|c__Bacilli|o__Bacillales_B|f__DSM-1321|g__Peribacillus	g__Peribacillus	Metagenomics	k__Bacteria|p__Firmicutes|c__Bacilli|o__Bacillales_B|f__DSM-1321|g__Peribacillus
k__Bacteria|p__Firmicutes|c__Bacilli|o__Bacillales_B|f__DSM-1321|g__Peribacillus|s__Peribacillus_simplex	s__Peribacillus_simplex	Metagenomics	k__Bacteria|p__Firmicutes|c__Bacilli|o__Bacillales_B|f__DSM-1321|g__Peribacillus|s__Peribacillus_simplex
k__Bacteria|p__Firmicutes|c__Bacilli|o__Bacillales_B|f__DSM-1321|g__Pradoshia	g__Pradoshia	Metagenomics	k__Bacteria|p__Firmicutes|c__Bacilli|o__Bacillales_B|f__DSM-1321|g__Pradoshia
k__Bacteria|p__Firmicutes|c__Bacilli|o__Bacillales_B|f__DSM-1321|g__Pradoshia|s__Pradoshia_sp001183965	s__Pradoshia_sp001183965	Metagenomics	k__Bacteria|p__Firmicutes|c__Bacilli|o__Bacillales_B|f__DSM-1321|g__Pradoshia|s__Pradoshia_sp001183965
k__Bacteria|p__Firmicutes|c__Bacilli|o__Bacillales_B|f__DSM-1321|g__Bacillus_BN	g__Bacillus_BN	Metagenomics	k__Bacteria|p__Firmicutes|c__Bacilli|o__Bacillales_B|f__DSM-1321|g__Bacillus_BN
k__Bacteria|p__Firmicutes|c__Bacilli|o__Bacillales_B|f__DSM-1321|g__Bacillus_BN|s__Bacillus_BN_testis	s__Bacillus_BN_testis	Metagenomics	k__Bacteria|p__Firmicutes|c__Bacilli|o__Bacillales_B|f__DSM-1321|g__Bacillus_BN|s__Bacillus_BN_testis
k__Bacteria|p__Firmicutes|c__Bacilli|o__Bacillales_B|f__DSM-1321|g__Bacillus_BN|s__Bacillus_BN_massilioanorexius	s__Bacillus_BN_massilioanorexius	Metagenomics	k__Bacteria|p__Firmicutes|c__Bacilli|o__Bacillales_B|f__DSM-1321|g__Bacillus_BN|s__Bacillus_BN_massilioanorexius
k__Bacteria|p__Firmicutes|c__Bacilli|o__Bacillales_B|f__DSM-18226	f__DSM-18226	Metagenomics	k__Bacteria|p__Firmicutes|c__Bacilli|o__Bacillales_B|f__DSM-18226
k__Bacteria|p__Firmicutes|c__Bacilli|o__Bacillales_B|f__DSM-18226|g__Robertmurraya	g__Robertmurraya	Metagenomics	k__Bacteria|p__Firmicutes|c__Bacilli|o__Bacillales_B|f__DSM-18226|g__Robertmurraya
k__Bacteria|p__Firmicutes|c__Bacilli|o__Bacillales_B|f__DSM-18226|g__Robertmurraya|s__Robertmurraya_massiliosenegalensis	s__Robertmurraya_massiliosenegalensis	Metagenomics	k__Bacteria|p__Firmicutes|c__Bacilli|o__Bacillales_B|f__DSM-18226|g__Robertmurraya|s__Robertmurraya_massiliosenegalensis
k__Bacteria|p__Firmicutes|c__Bacilli|o__Bacillales_B|f__DSM-18226|g__Bacillus_BD	g__Bacillus_BD	Metagenomics	k__Bacteria|p__Firmicutes|c__Bacilli|o__Bacillales_B|f__DSM-18226|g__Bacillus_BD
k__Bacteria|p__Firmicutes|c__Bacilli|o__Bacillales_B|f__DSM-18226|g__Bacillus_BD|s__Bacillus_BD_tuaregi	s__Bacillus_BD_tuaregi	Metagenomics	k__Bacteria|p__Firmicutes|c__Bacilli|o__Bacillales_B|f__DSM-18226|g__Bacillus_BD|s__Bacillus_BD_tuaregi
k__Bacteria|p__Firmicutes|c__Bacilli|o__Bacillales_B|f__DSM-18226|g__Bacillus_BE	g__Bacillus_BE	Metagenomics	k__Bacteria|p__Firmicutes|c__Bacilli|o__Bacillales_B|f__DSM-18226|g__Bacillus_BE
k__Bacteria|p__Firmicutes|c__Bacilli|o__Bacillales_B|f__DSM-18226|g__Bacillus_BE|s__Bacillus_BE_massilionigeriensis	s__Bacillus_BE_massilionigeriensis	Metagenomics	k__Bacteria|p__Firmicutes|c__Bacilli|o__Bacillales_B|f__DSM-18226|g__Bacillus_BE|s__Bacillus_BE_massilionigeriensis
k__Bacteria|p__Firmicutes|c__Bacilli|o__Bacillales_B|f__DSM-18226|g__Niallia	g__Niallia	Metagenomics	k__Bacteria|p__Firmicutes|c__Bacilli|o__Bacillales_B|f__DSM-18226|g__Niallia
k__Bacteria|p__Firmicutes|c__Bacilli|o__Bacillales_B|f__DSM-18226|g__Niallia|s__Niallia_sp900199695	s__Niallia_sp900199695	Metagenomics	k__Bacteria|p__Firmicutes|c__Bacilli|o__Bacillales_B|f__DSM-18226|g__Niallia|s__Niallia_sp900199695
k__Bacteria|p__Firmicutes|c__Bacilli|o__Bacillales_B|f__DSM-18226|g__Neobacillus	g__Neobacillus	Metagenomics	k__Bacteria|p__Firmicutes|c__Bacilli|o__Bacillales_B|f__DSM-18226|g__Neobacillus
k__Bacteria|p__Firmicutes|c__Bacilli|o__Bacillales_B|f__DSM-18226|g__Neobacillus|s__Neobacillus_rubiinfantis	s__Neobacillus_rubiinfantis	Metagenomics	k__Bacteria|p__Firmicutes|c__Bacilli|o__Bacillales_B|f__DSM-18226|g__Neobacillus|s__Neobacillus_rubiinfantis
k__Bacteria|p__Firmicutes|c__Bacilli|o__Bacillales_B|f__DSM-18226|g__Neobacillus|s__Neobacillus_sp000821085	s__Neobacillus_sp000821085	Metagenomics	k__Bacteria|p__Firmicutes|c__Bacilli|o__Bacillales_B|f__DSM-18226|g__Neobacillus|s__Neobacillus_sp000821085
k__Bacteria|p__Firmicutes|c__Bacilli|o__Bacillales_B|f__DSM-18226|g__Neobacillus|s__Neobacillus_jeddahensis	s__Neobacillus_jeddahensis	Metagenomics	k__Bacteria|p__Firmicutes|c__Bacilli|o__Bacillales_B|f__DSM-18226|g__Neobacillus|s__Neobacillus_jeddahensis
k__Bacteria|p__Firmicutes|c__Bacilli|o__Bacillales	o__Bacillales	Metagenomics	k__Bacteria|p__Firmicutes|c__Bacilli|o__Bacillales
k__Bacteria|p__Firmicutes|c__Bacilli|o__Bacillales|f__Bacillaceae_L	f__Bacillaceae_L	Metagenomics	k__Bacteria|p__Firmicutes|c__Bacilli|o__Bacillales|f__Bacillaceae_L
k__Bacteria|p__Firmicutes|c__Bacilli|o__Bacillales|f__Bacillaceae_L|g__Ferdinandcohnia	g__Ferdinandcohnia	Metagenomics	k__Bacteria|p__Firmicutes|c__Bacilli|o__Bacillales|f__Bacillaceae_L|g__Ferdinandcohnia
k__Bacteria|p__Firmicutes|c__Bacilli|o__Bacillales|f__Bacillaceae_L|g__Ferdinandcohnia|s__Ferdinandcohnia_timonensis	s__Ferdinandcohnia_timonensis	Metagenomics	k__Bacteria|p__Firmicutes|c__Bacilli|o__Bacillales|f__Bacillaceae_L|g__Ferdinandcohnia|s__Ferdinandcohnia_timonensis
k__Bacteria|p__Firmicutes|c__Bacilli|o__Bacillales|f__Bacillaceae	f__Bacillaceae	Metagenomics	k__Bacteria|p__Firmicutes|c__Bacilli|o__Bacillales|f__Bacillaceae
k__Bacteria|p__Firmicutes|c__Bacilli|o__Bacillales|f__Bacillaceae|g__Bacillus	g__Bacillus	Metagenomics	k__Bacteria|p__Firmicutes|c__Bacilli|o__Bacillales|f__Bacillaceae|g__Bacillus
k__Bacteria|p__Firmicutes|c__Bacilli|o__Bacillales|f__Bacillaceae|g__Bacillus|s__Bacillus_paralicheniformis	s__Bacillus_paralicheniformis	Metagenomics	k__Bacteria|p__Firmicutes|c__Bacilli|o__Bacillales|f__Bacillaceae|g__Bacillus|s__Bacillus_paralicheniformis
k__Bacteria|p__Firmicutes|c__Bacilli|o__Bacillales|f__Bacillaceae|g__Bacillus|s__Bacillus_licheniformis	s__Bacillus_licheniformis	Metagenomics	k__Bacteria|p__Firmicutes|c__Bacilli|o__Bacillales|f__Bacillaceae|g__Bacillus|s__Bacillus_licheniformis
k__Bacteria|p__Firmicutes|c__Bacilli|o__Bacillales|f__Bacillaceae|g__Bacillus|s__Bacillus_sonorensis	s__Bacillus_sonorensis	Metagenomics	k__Bacteria|p__Firmicutes|c__Bacilli|o__Bacillales|f__Bacillaceae|g__Bacillus|s__Bacillus_sonorensis
k__Bacteria|p__Firmicutes|c__Bacilli|o__Bacillales|f__Bacillaceae|g__Bacillus|s__Bacillus_subtilis	s__Bacillus_subtilis	Metagenomics	k__Bacteria|p__Firmicutes|c__Bacilli|o__Bacillales|f__Bacillaceae|g__Bacillus|s__Bacillus_subtilis
k__Bacteria|p__Firmicutes|c__Bacilli|o__Bacillales|f__Bacillaceae_G	f__Bacillaceae_G	Metagenomics	k__Bacteria|p__Firmicutes|c__Bacilli|o__Bacillales|f__Bacillaceae_G
k__Bacteria|p__Firmicutes|c__Bacilli|o__Bacillales|f__Bacillaceae_G|g__Bacillus_A	g__Bacillus_A	Metagenomics	k__Bacteria|p__Firmicutes|c__Bacilli|o__Bacillales|f__Bacillaceae_G|g__Bacillus_A
k__Bacteria|p__Firmicutes|c__Bacilli|o__Bacillales|f__Bacillaceae_G|g__Bacillus_A|s__Bacillus_A_paranthracis	s__Bacillus_A_paranthracis	Metagenomics	k__Bacteria|p__Firmicutes|c__Bacilli|o__Bacillales|f__Bacillaceae_G|g__Bacillus_A|s__Bacillus_A_paranthracis
k__Bacteria|p__Firmicutes|c__Bacilli|o__Bacillales|f__Bacillaceae_G|g__Bacillus_A|s__Bacillus_A_luti	s__Bacillus_A_luti	Metagenomics	k__Bacteria|p__Firmicutes|c__Bacilli|o__Bacillales|f__Bacillaceae_G|g__Bacillus_A|s__Bacillus_A_luti
k__Bacteria|p__Firmicutes|c__Bacilli|o__Bacillales|f__Bacillaceae_G|g__Bacillus_A|s__Bacillus_A_wiedmannii	s__Bacillus_A_wiedmannii	Metagenomics	k__Bacteria|p__Firmicutes|c__Bacilli|o__Bacillales|f__Bacillaceae_G|g__Bacillus_A|s__Bacillus_A_wiedmannii
k__Bacteria|p__Firmicutes|c__Bacilli|o__Bacillales|f__Bacillaceae_G|g__Bacillus_A|s__Bacillus_A_thuringiensis_S	s__Bacillus_A_thuringiensis_S	Metagenomics	k__Bacteria|p__Firmicutes|c__Bacilli|o__Bacillales|f__Bacillaceae_G|g__Bacillus_A|s__Bacillus_A_thuringiensis_S
k__Bacteria|p__Firmicutes|c__Bacilli|o__Paenibacillales	o__Paenibacillales	Metagenomics	k__Bacteria|p__Firmicutes|c__Bacilli|o__Paenibacillales
k__Bacteria|p__Firmicutes|c__Bacilli|o__Paenibacillales|f__Paenibacillaceae	f__Paenibacillaceae	Metagenomics	k__Bacteria|p__Firmicutes|c__Bacilli|o__Paenibacillales|f__Paenibacillaceae
k__Bacteria|p__Firmicutes|c__Bacilli|o__Paenibacillales|f__Paenibacillaceae|g__Paenibacillus_L	g__Paenibacillus_L	Metagenomics	k__Bacteria|p__Firmicutes|c__Bacilli|o__Paenibacillales|f__Paenibacillaceae|g__Paenibacillus_L
k__Bacteria|p__Firmicutes|c__Bacilli|o__Paenibacillales|f__Paenibacillaceae|g__Paenibacillus_L|s__Paenibacillus_L_senegalensis	s__Paenibacillus_L_senegalensis	Metagenomics	k__Bacteria|p__Firmicutes|c__Bacilli|o__Paenibacillales|f__Paenibacillaceae|g__Paenibacillus_L|s__Paenibacillus_L_senegalensis
k__Bacteria|p__Firmicutes|c__Bacilli|o__Paenibacillales|f__Paenibacillaceae|g__Paenibacillus_B	g__Paenibacillus_B	Metagenomics	k__Bacteria|p__Firmicutes|c__Bacilli|o__Paenibacillales|f__Paenibacillaceae|g__Paenibacillus_B
k__Bacteria|p__Firmicutes|c__Bacilli|o__Paenibacillales|f__Paenibacillaceae|g__Paenibacillus_B|s__Paenibacillus_B_thiaminolyticus	s__Paenibacillus_B_thiaminolyticus	Metagenomics	k__Bacteria|p__Firmicutes|c__Bacilli|o__Paenibacillales|f__Paenibacillaceae|g__Paenibacillus_B|s__Paenibacillus_B_thiaminolyticus
k__Bacteria|p__Firmicutes|c__Bacilli|o__Paenibacillales|f__Paenibacillaceae|g__Paenibacillus_B|s__Paenibacillus_B_sp900539405	s__Paenibacillus_B_sp900539405	Metagenomics	k__Bacteria|p__Firmicutes|c__Bacilli|o__Paenibacillales|f__Paenibacillaceae|g__Paenibacillus_B|s__Paenibacillus_B_sp900539405
k__Bacteria|p__Firmicutes|c__Bacilli|o__Paenibacillales|f__Paenibacillaceae|g__Paenibacillus_F	g__Paenibacillus_F	Metagenomics	k__Bacteria|p__Firmicutes|c__Bacilli|o__Paenibacillales|f__Paenibacillaceae|g__Paenibacillus_F
k__Bacteria|p__Firmicutes|c__Bacilli|o__Paenibacillales|f__Paenibacillaceae|g__Paenibacillus_F|s__Paenibacillus_F_sp000411255	s__Paenibacillus_F_sp000411255	Metagenomics	k__Bacteria|p__Firmicutes|c__Bacilli|o__Paenibacillales|f__Paenibacillaceae|g__Paenibacillus_F|s__Paenibacillus_F_sp000411255
k__Bacteria|p__Firmicutes|c__Bacilli|o__Paenibacillales|f__Paenibacillaceae|g__Cohnella	g__Cohnella	Metagenomics	k__Bacteria|p__Firmicutes|c__Bacilli|o__Paenibacillales|f__Paenibacillaceae|g__Cohnella
k__Bacteria|p__Firmicutes|c__Bacilli|o__Paenibacillales|f__Paenibacillaceae|g__Cohnella|s__Cohnella_sp900169535	s__Cohnella_sp900169535	Metagenomics	k__Bacteria|p__Firmicutes|c__Bacilli|o__Paenibacillales|f__Paenibacillaceae|g__Cohnella|s__Cohnella_sp900169535
k__Bacteria|p__Firmicutes|c__Bacilli|o__Paenibacillales|f__Paenibacillaceae|g__Paenibacillus_A	g__Paenibacillus_A	Metagenomics	k__Bacteria|p__Firmicutes|c__Bacilli|o__Paenibacillales|f__Paenibacillaceae|g__Paenibacillus_A
k__Bacteria|p__Firmicutes|c__Bacilli|o__Paenibacillales|f__Paenibacillaceae|g__Paenibacillus_A|s__Paenibacillus_A_antibioticophila	s__Paenibacillus_A_antibioticophila	Metagenomics	k__Bacteria|p__Firmicutes|c__Bacilli|o__Paenibacillales|f__Paenibacillaceae|g__Paenibacillus_A|s__Paenibacillus_A_antibioticophila
k__Bacteria|p__Firmicutes|c__Bacilli|o__Paenibacillales|f__Paenibacillaceae|g__Paenibacillus_A|s__Paenibacillus_A_rubinfantis	s__Paenibacillus_A_rubinfantis	Metagenomics	k__Bacteria|p__Firmicutes|c__Bacilli|o__Paenibacillales|f__Paenibacillaceae|g__Paenibacillus_A|s__Paenibacillus_A_rubinfantis
k__Bacteria|p__Firmicutes|c__Bacilli|o__Paenibacillales|f__Paenibacillaceae|g__Paenibacillus_A|s__Paenibacillus_A_ihumii	s__Paenibacillus_A_ihumii	Metagenomics	k__Bacteria|p__Firmicutes|c__Bacilli|o__Paenibacillales|f__Paenibacillaceae|g__Paenibacillus_A|s__Paenibacillus_A_ihumii
k__Bacteria|p__Firmicutes|c__Bacilli|o__Paenibacillales|f__Paenibacillaceae|g__Paenibacillus_A|s__Paenibacillus_A_phocaensis	s__Paenibacillus_A_phocaensis	Metagenomics	k__Bacteria|p__Firmicutes|c__Bacilli|o__Paenibacillales|f__Paenibacillaceae|g__Paenibacillus_A|s__Paenibacillus_A_phocaensis
k__Bacteria|p__Firmicutes|c__Bacilli|o__Paenibacillales|f__Paenibacillaceae|g__Paenibacillus_A|s__Paenibacillus_A_sp900766135	s__Paenibacillus_A_sp900766135	Metagenomics	k__Bacteria|p__Firmicutes|c__Bacilli|o__Paenibacillales|f__Paenibacillaceae|g__Paenibacillus_A|s__Paenibacillus_A_sp900766135
k__Bacteria|p__Firmicutes|c__Bacilli|o__Paenibacillales|f__Paenibacillaceae|g__Paenibacillus_A|s__Paenibacillus_A_senegalimassiliensis	s__Paenibacillus_A_senegalimassiliensis	Metagenomics	k__Bacteria|p__Firmicutes|c__Bacilli|o__Paenibacillales|f__Paenibacillaceae|g__Paenibacillus_A|s__Paenibacillus_A_senegalimassiliensis
k__Bacteria|p__Firmicutes|c__Bacilli|o__Paenibacillales|f__Paenibacillaceae|g__Paenibacillus_A|s__Paenibacillus_A_tuaregi	s__Paenibacillus_A_tuaregi	Metagenomics	k__Bacteria|p__Firmicutes|c__Bacilli|o__Paenibacillales|f__Paenibacillaceae|g__Paenibacillus_A|s__Paenibacillus_A_tuaregi
k__Bacteria|p__Firmicutes|c__Bacilli|o__Paenibacillales|f__Paenibacillaceae|g__Paenibacillus_A|s__Paenibacillus_A_sp900069005	s__Paenibacillus_A_sp900069005	Metagenomics	k__Bacteria|p__Firmicutes|c__Bacilli|o__Paenibacillales|f__Paenibacillaceae|g__Paenibacillus_A|s__Paenibacillus_A_sp900069005
k__Bacteria|p__Firmicutes|c__Bacilli|o__Paenibacillales|f__Paenibacillaceae|g__Gorillibacterium	g__Gorillibacterium	Metagenomics	k__Bacteria|p__Firmicutes|c__Bacilli|o__Paenibacillales|f__Paenibacillaceae|g__Gorillibacterium
k__Bacteria|p__Firmicutes|c__Bacilli|o__Paenibacillales|f__Paenibacillaceae|g__Gorillibacterium|s__Gorillibacterium_timonense	s__Gorillibacterium_timonense	Metagenomics	k__Bacteria|p__Firmicutes|c__Bacilli|o__Paenibacillales|f__Paenibacillaceae|g__Gorillibacterium|s__Gorillibacterium_timonense
k__Bacteria|p__Firmicutes|c__Bacilli|o__Paenibacillales|f__Paenibacillaceae|g__Paenibacillus	g__Paenibacillus	Metagenomics	k__Bacteria|p__Firmicutes|c__Bacilli|o__Paenibacillales|f__Paenibacillaceae|g__Paenibacillus
k__Bacteria|p__Firmicutes|c__Bacilli|o__Paenibacillales|f__Paenibacillaceae|g__Paenibacillus|s__Paenibacillus_odorifer	s__Paenibacillus_odorifer	Metagenomics	k__Bacteria|p__Firmicutes|c__Bacilli|o__Paenibacillales|f__Paenibacillaceae|g__Paenibacillus|s__Paenibacillus_odorifer
k__Bacteria|p__Firmicutes|c__Bacilli|o__Paenibacillales|f__Paenibacillaceae|g__Paenibacillus|s__Paenibacillus_lautus_A	s__Paenibacillus_lautus_A	Metagenomics	k__Bacteria|p__Firmicutes|c__Bacilli|o__Paenibacillales|f__Paenibacillaceae|g__Paenibacillus|s__Paenibacillus_lautus_A
k__Bacteria|p__Firmicutes|c__Bacilli|o__Paenibacillales|f__Paenibacillaceae|g__Paenibacillus|s__Paenibacillus_ihuae	s__Paenibacillus_ihuae	Metagenomics	k__Bacteria|p__Firmicutes|c__Bacilli|o__Paenibacillales|f__Paenibacillaceae|g__Paenibacillus|s__Paenibacillus_ihuae
k__Bacteria|p__Firmicutes|c__Bacilli|o__Paenibacillales|f__Paenibacillaceae|g__Paenibacillus|s__Paenibacillus_polymyxa	s__Paenibacillus_polymyxa	Metagenomics	k__Bacteria|p__Firmicutes|c__Bacilli|o__Paenibacillales|f__Paenibacillaceae|g__Paenibacillus|s__Paenibacillus_polymyxa
k__Bacteria|p__Firmicutes|c__Bacilli|o__Paenibacillales|f__Paenibacillaceae|g__Paenibacillus|s__Paenibacillus_amylolyticus	s__Paenibacillus_amylolyticus	Metagenomics	k__Bacteria|p__Firmicutes|c__Bacilli|o__Paenibacillales|f__Paenibacillaceae|g__Paenibacillus|s__Paenibacillus_amylolyticus
k__Bacteria|p__Firmicutes|c__Bacilli|o__Paenibacillales|f__Paenibacillaceae|g__Paenibacillus|s__Paenibacillus_lactis	s__Paenibacillus_lactis	Metagenomics	k__Bacteria|p__Firmicutes|c__Bacilli|o__Paenibacillales|f__Paenibacillaceae|g__Paenibacillus|s__Paenibacillus_lactis
k__Bacteria|p__Firmicutes|c__Bacilli|o__Haloplasmatales_A	o__Haloplasmatales_A	Metagenomics	k__Bacteria|p__Firmicutes|c__Bacilli|o__Haloplasmatales_A
k__Bacteria|p__Firmicutes|c__Bacilli|o__Haloplasmatales_A|f__Turicibacteraceae	f__Turicibacteraceae	Metagenomics	k__Bacteria|p__Firmicutes|c__Bacilli|o__Haloplasmatales_A|f__Turicibacteraceae
k__Bacteria|p__Firmicutes|c__Bacilli|o__Haloplasmatales_A|f__Turicibacteraceae|g__Turicibacter	g__Turicibacter	Metagenomics	k__Bacteria|p__Firmicutes|c__Bacilli|o__Haloplasmatales_A|f__Turicibacteraceae|g__Turicibacter
k__Bacteria|p__Firmicutes|c__Bacilli|o__Haloplasmatales_A|f__Turicibacteraceae|g__Turicibacter|s__Turicibacter_sanguinis	s__Turicibacter_sanguinis	Metagenomics	k__Bacteria|p__Firmicutes|c__Bacilli|o__Haloplasmatales_A|f__Turicibacteraceae|g__Turicibacter|s__Turicibacter_sanguinis
k__Bacteria|p__Firmicutes|c__Bacilli|o__Haloplasmatales_A|f__Turicibacteraceae|g__Turicibacter|s__Turicibacter_sp001543345	s__Turicibacter_sp001543345	Metagenomics	k__Bacteria|p__Firmicutes|c__Bacilli|o__Haloplasmatales_A|f__Turicibacteraceae|g__Turicibacter|s__Turicibacter_sp001543345
k__Bacteria|p__Firmicutes|c__Bacilli|o__ML615J-28	o__ML615J-28	Metagenomics	k__Bacteria|p__Firmicutes|c__Bacilli|o__ML615J-28
k__Bacteria|p__Firmicutes|c__Bacilli|o__ML615J-28|f__CAG-698	f__CAG-698	Metagenomics	k__Bacteria|p__Firmicutes|c__Bacilli|o__ML615J-28|f__CAG-698
k__Bacteria|p__Firmicutes|c__Bacilli|o__ML615J-28|f__CAG-698|g__Tener-01	g__Tener-01	Metagenomics	k__Bacteria|p__Firmicutes|c__Bacilli|o__ML615J-28|f__CAG-698|g__Tener-01
k__Bacteria|p__Firmicutes|c__Bacilli|o__ML615J-28|f__CAG-698|g__Tener-01|s__Tener-01_sp001940985	s__Tener-01_sp001940985	Metagenomics	k__Bacteria|p__Firmicutes|c__Bacilli|o__ML615J-28|f__CAG-698|g__Tener-01|s__Tener-01_sp001940985
k__Bacteria|p__Firmicutes|c__Bacilli|o__ML615J-28|f__CAG-698|g__CAG-698	g__CAG-698	Metagenomics	k__Bacteria|p__Firmicutes|c__Bacilli|o__ML615J-28|f__CAG-698|g__CAG-698
k__Bacteria|p__Firmicutes|c__Bacilli|o__ML615J-28|f__CAG-698|g__CAG-698|s__CAG-698_sp000431235	s__CAG-698_sp000431235	Metagenomics	k__Bacteria|p__Firmicutes|c__Bacilli|o__ML615J-28|f__CAG-698|g__CAG-698|s__CAG-698_sp000431235
k__Bacteria|p__Firmicutes|c__Bacilli|o__ML615J-28|f__CAG-313	f__CAG-313	Metagenomics	k__Bacteria|p__Firmicutes|c__Bacilli|o__ML615J-28|f__CAG-313
k__Bacteria|p__Firmicutes|c__Bacilli|o__ML615J-28|f__CAG-313|g__HGM10611	g__HGM10611	Metagenomics	k__Bacteria|p__Firmicutes|c__Bacilli|o__ML615J-28|f__CAG-313|g__HGM10611
k__Bacteria|p__Firmicutes|c__Bacilli|o__ML615J-28|f__CAG-313|g__HGM10611|s__HGM10611_sp900770645	s__HGM10611_sp900770645	Metagenomics	k__Bacteria|p__Firmicutes|c__Bacilli|o__ML615J-28|f__CAG-313|g__HGM10611|s__HGM10611_sp900770645
k__Bacteria|p__Firmicutes|c__Bacilli|o__ML615J-28|f__CAG-313|g__UMGS1109	g__UMGS1109	Metagenomics	k__Bacteria|p__Firmicutes|c__Bacilli|o__ML615J-28|f__CAG-313|g__UMGS1109
k__Bacteria|p__Firmicutes|c__Bacilli|o__ML615J-28|f__CAG-313|g__UMGS1109|s__UMGS1109_sp900548675	s__UMGS1109_sp900548675	Metagenomics	k__Bacteria|p__Firmicutes|c__Bacilli|o__ML615J-28|f__CAG-313|g__UMGS1109|s__UMGS1109_sp900548675
k__Bacteria|p__Firmicutes|c__Bacilli|o__ML615J-28|f__CAG-313|g__UMGS75	g__UMGS75	Metagenomics	k__Bacteria|p__Firmicutes|c__Bacilli|o__ML615J-28|f__CAG-313|g__UMGS75
k__Bacteria|p__Firmicutes|c__Bacilli|o__ML615J-28|f__CAG-313|g__UMGS75|s__UMGS75_sp900752975	s__UMGS75_sp900752975	Metagenomics	k__Bacteria|p__Firmicutes|c__Bacilli|o__ML615J-28|f__CAG-313|g__UMGS75|s__UMGS75_sp900752975
k__Bacteria|p__Firmicutes|c__Bacilli|o__ML615J-28|f__CAG-313|g__UMGS75|s__UMGS75_sp900538885	s__UMGS75_sp900538885	Metagenomics	k__Bacteria|p__Firmicutes|c__Bacilli|o__ML615J-28|f__CAG-313|g__UMGS75|s__UMGS75_sp900538885
k__Bacteria|p__Firmicutes|c__Bacilli|o__ML615J-28|f__CAG-313|g__CAG-313	g__CAG-313	Metagenomics	k__Bacteria|p__Firmicutes|c__Bacilli|o__ML615J-28|f__CAG-313|g__CAG-313
k__Bacteria|p__Firmicutes|c__Bacilli|o__ML615J-28|f__CAG-313|g__CAG-313|s__CAG-313_sp900760745	s__CAG-313_sp900760745	Metagenomics	k__Bacteria|p__Firmicutes|c__Bacilli|o__ML615J-28|f__CAG-313|g__CAG-313|s__CAG-313_sp900760745
k__Bacteria|p__Firmicutes|c__Bacilli|o__ML615J-28|f__CAG-313|g__CAG-313|s__CAG-313_sp900539265	s__CAG-313_sp900539265	Metagenomics	k__Bacteria|p__Firmicutes|c__Bacilli|o__ML615J-28|f__CAG-313|g__CAG-313|s__CAG-313_sp900539265
k__Bacteria|p__Firmicutes|c__Bacilli|o__ML615J-28|f__CAG-313|g__CAG-313|s__CAG-313_sp000433035	s__CAG-313_sp000433035	Metagenomics	k__Bacteria|p__Firmicutes|c__Bacilli|o__ML615J-28|f__CAG-313|g__CAG-313|s__CAG-313_sp000433035
k__Bacteria|p__Firmicutes|c__Bacilli|o__ML615J-28|f__CAG-313|g__CAG-313|s__CAG-313_sp003539625	s__CAG-313_sp003539625	Metagenomics	k__Bacteria|p__Firmicutes|c__Bacilli|o__ML615J-28|f__CAG-313|g__CAG-313|s__CAG-313_sp003539625
k__Bacteria|p__Firmicutes|c__Bacilli|o__RFN20	o__RFN20	Metagenomics	k__Bacteria|p__Firmicutes|c__Bacilli|o__RFN20
k__Bacteria|p__Firmicutes|c__Bacilli|o__RFN20|f__CAG-631	f__CAG-631	Metagenomics	k__Bacteria|p__Firmicutes|c__Bacilli|o__RFN20|f__CAG-631
k__Bacteria|p__Firmicutes|c__Bacilli|o__RFN20|f__CAG-631|g__CAG-631	g__CAG-631	Metagenomics	k__Bacteria|p__Firmicutes|c__Bacilli|o__RFN20|f__CAG-631|g__CAG-631
k__Bacteria|p__Firmicutes|c__Bacilli|o__RFN20|f__CAG-631|g__CAG-631|s__CAG-631_sp000433015	s__CAG-631_sp000433015	Metagenomics	k__Bacteria|p__Firmicutes|c__Bacilli|o__RFN20|f__CAG-631|g__CAG-631|s__CAG-631_sp000433015
k__Bacteria|p__Firmicutes|c__Bacilli|o__RFN20|f__CAG-631|g__CAG-631|s__CAG-631_sp900754115	s__CAG-631_sp900754115	Metagenomics	k__Bacteria|p__Firmicutes|c__Bacilli|o__RFN20|f__CAG-631|g__CAG-631|s__CAG-631_sp900754115
k__Bacteria|p__Firmicutes|c__Bacilli|o__RFN20|f__CAG-631|g__CAG-631|s__CAG-631_sp900762575	s__CAG-631_sp900762575	Metagenomics	k__Bacteria|p__Firmicutes|c__Bacilli|o__RFN20|f__CAG-631|g__CAG-631|s__CAG-631_sp900762575
k__Bacteria|p__Firmicutes|c__Bacilli|o__RFN20|f__CAG-288	f__CAG-288	Metagenomics	k__Bacteria|p__Firmicutes|c__Bacilli|o__RFN20|f__CAG-288
k__Bacteria|p__Firmicutes|c__Bacilli|o__RFN20|f__CAG-288|g__HGM10890	g__HGM10890	Metagenomics	k__Bacteria|p__Firmicutes|c__Bacilli|o__RFN20|f__CAG-288|g__HGM10890
k__Bacteria|p__Firmicutes|c__Bacilli|o__RFN20|f__CAG-288|g__HGM10890|s__HGM10890_sp900769965	s__HGM10890_sp900769965	Metagenomics	k__Bacteria|p__Firmicutes|c__Bacilli|o__RFN20|f__CAG-288|g__HGM10890|s__HGM10890_sp900769965
k__Bacteria|p__Firmicutes|c__Bacilli|o__RFN20|f__CAG-288|g__CAG-568	g__CAG-568	Metagenomics	k__Bacteria|p__Firmicutes|c__Bacilli|o__RFN20|f__CAG-288|g__CAG-568
k__Bacteria|p__Firmicutes|c__Bacilli|o__RFN20|f__CAG-288|g__CAG-568|s__CAG-568_sp000434395	s__CAG-568_sp000434395	Metagenomics	k__Bacteria|p__Firmicutes|c__Bacilli|o__RFN20|f__CAG-288|g__CAG-568|s__CAG-568_sp000434395
k__Bacteria|p__Firmicutes|c__Bacilli|o__RFN20|f__CAG-288|g__CAG-345	g__CAG-345	Metagenomics	k__Bacteria|p__Firmicutes|c__Bacilli|o__RFN20|f__CAG-288|g__CAG-345
k__Bacteria|p__Firmicutes|c__Bacilli|o__RFN20|f__CAG-288|g__CAG-345|s__CAG-345_sp000433315	s__CAG-345_sp000433315	Metagenomics	k__Bacteria|p__Firmicutes|c__Bacilli|o__RFN20|f__CAG-288|g__CAG-345|s__CAG-345_sp000433315
k__Bacteria|p__Firmicutes|c__Bacilli|o__RFN20|f__CAG-288|g__CAG-288	g__CAG-288	Metagenomics	k__Bacteria|p__Firmicutes|c__Bacilli|o__RFN20|f__CAG-288|g__CAG-288
k__Bacteria|p__Firmicutes|c__Bacilli|o__RFN20|f__CAG-288|g__CAG-288|s__CAG-288_sp000437395	s__CAG-288_sp000437395	Metagenomics	k__Bacteria|p__Firmicutes|c__Bacilli|o__RFN20|f__CAG-288|g__CAG-288|s__CAG-288_sp000437395
k__Bacteria|p__Firmicutes|c__Bacilli|o__RFN20|f__CAG-288|g__UBA7642	g__UBA7642	Metagenomics	k__Bacteria|p__Firmicutes|c__Bacilli|o__RFN20|f__CAG-288|g__UBA7642
k__Bacteria|p__Firmicutes|c__Bacilli|o__RFN20|f__CAG-288|g__UBA7642|s__UBA7642_sp900539865	s__UBA7642_sp900539865	Metagenomics	k__Bacteria|p__Firmicutes|c__Bacilli|o__RFN20|f__CAG-288|g__UBA7642|s__UBA7642_sp900539865
k__Bacteria|p__Firmicutes|c__Bacilli|o__RFN20|f__CAG-288|g__UBA7642|s__UBA7642_sp900549915	s__UBA7642_sp900549915	Metagenomics	k__Bacteria|p__Firmicutes|c__Bacilli|o__RFN20|f__CAG-288|g__UBA7642|s__UBA7642_sp900549915
k__Bacteria|p__Firmicutes|c__Bacilli|o__RFN20|f__CAG-288|g__UBA7642|s__UBA7642_sp900763245	s__UBA7642_sp900763245	Metagenomics	k__Bacteria|p__Firmicutes|c__Bacilli|o__RFN20|f__CAG-288|g__UBA7642|s__UBA7642_sp900763245
k__Bacteria|p__Firmicutes|c__Bacilli|o__RFN20|f__CAG-288|g__UBA7642|s__UBA7642_sp900770925	s__UBA7642_sp900770925	Metagenomics	k__Bacteria|p__Firmicutes|c__Bacilli|o__RFN20|f__CAG-288|g__UBA7642|s__UBA7642_sp900770925
k__Bacteria|p__Firmicutes|c__Bacilli|o__RFN20|f__CAG-826	f__CAG-826	Metagenomics	k__Bacteria|p__Firmicutes|c__Bacilli|o__RFN20|f__CAG-826
k__Bacteria|p__Firmicutes|c__Bacilli|o__RFN20|f__CAG-826|g__UBA4951	g__UBA4951	Metagenomics	k__Bacteria|p__Firmicutes|c__Bacilli|o__RFN20|f__CAG-826|g__UBA4951
k__Bacteria|p__Firmicutes|c__Bacilli|o__RFN20|f__CAG-826|g__UBA4951|s__UBA4951_sp900542595	s__UBA4951_sp900542595	Metagenomics	k__Bacteria|p__Firmicutes|c__Bacilli|o__RFN20|f__CAG-826|g__UBA4951|s__UBA4951_sp900542595
k__Bacteria|p__Firmicutes|c__Bacilli|o__RFN20|f__CAG-826|g__UBA4951|s__UBA4951_sp900540385	s__UBA4951_sp900540385	Metagenomics	k__Bacteria|p__Firmicutes|c__Bacilli|o__RFN20|f__CAG-826|g__UBA4951|s__UBA4951_sp900540385
k__Bacteria|p__Firmicutes|c__Bacilli|o__RFN20|f__CAG-826|g__CAG-826	g__CAG-826	Metagenomics	k__Bacteria|p__Firmicutes|c__Bacilli|o__RFN20|f__CAG-826|g__CAG-826
k__Bacteria|p__Firmicutes|c__Bacilli|o__RFN20|f__CAG-826|g__CAG-826|s__CAG-826_sp000437235	s__CAG-826_sp000437235	Metagenomics	k__Bacteria|p__Firmicutes|c__Bacilli|o__RFN20|f__CAG-826|g__CAG-826|s__CAG-826_sp000437235
k__Bacteria|p__Firmicutes|c__Bacilli|o__RFN20|f__CAG-826|g__RUG131	g__RUG131	Metagenomics	k__Bacteria|p__Firmicutes|c__Bacilli|o__RFN20|f__CAG-826|g__RUG131
k__Bacteria|p__Firmicutes|c__Bacilli|o__RFN20|f__CAG-826|g__RUG131|s__RUG131_sp900549975	s__RUG131_sp900549975	Metagenomics	k__Bacteria|p__Firmicutes|c__Bacilli|o__RFN20|f__CAG-826|g__RUG131|s__RUG131_sp900549975
k__Bacteria|p__Firmicutes|c__Bacilli|o__RFN20|f__CAG-826|g__RUG131|s__RUG131_sp900315885	s__RUG131_sp900315885	Metagenomics	k__Bacteria|p__Firmicutes|c__Bacilli|o__RFN20|f__CAG-826|g__RUG131|s__RUG131_sp900315885
k__Bacteria|p__Firmicutes|c__Bacilli|o__RFN20|f__CAG-826|g__UBA733	g__UBA733	Metagenomics	k__Bacteria|p__Firmicutes|c__Bacilli|o__RFN20|f__CAG-826|g__UBA733
k__Bacteria|p__Firmicutes|c__Bacilli|o__RFN20|f__CAG-826|g__UBA733|s__UBA733_sp900539595	s__UBA733_sp900539595	Metagenomics	k__Bacteria|p__Firmicutes|c__Bacilli|o__RFN20|f__CAG-826|g__UBA733|s__UBA733_sp900539595
k__Bacteria|p__Firmicutes|c__Bacilli|o__RFN20|f__CAG-826|g__UBA733|s__UBA733_sp900767825	s__UBA733_sp900767825	Metagenomics	k__Bacteria|p__Firmicutes|c__Bacilli|o__RFN20|f__CAG-826|g__UBA733|s__UBA733_sp900767825
k__Bacteria|p__Firmicutes|c__Bacilli|o__RFN20|f__CAG-826|g__UBA733|s__UBA733_sp900767605	s__UBA733_sp900767605	Metagenomics	k__Bacteria|p__Firmicutes|c__Bacilli|o__RFN20|f__CAG-826|g__UBA733|s__UBA733_sp900767605
k__Bacteria|p__Firmicutes|c__Bacilli|o__RFN20|f__CAG-826|g__UBA733|s__UBA733_sp900550795	s__UBA733_sp900550795	Metagenomics	k__Bacteria|p__Firmicutes|c__Bacilli|o__RFN20|f__CAG-826|g__UBA733|s__UBA733_sp900550795
k__Bacteria|p__Firmicutes|c__Bacilli|o__RFN20|f__CAG-826|g__UBA4855	g__UBA4855	Metagenomics	k__Bacteria|p__Firmicutes|c__Bacilli|o__RFN20|f__CAG-826|g__UBA4855
k__Bacteria|p__Firmicutes|c__Bacilli|o__RFN20|f__CAG-826|g__UBA4855|s__UBA4855_sp900545015	s__UBA4855_sp900545015	Metagenomics	k__Bacteria|p__Firmicutes|c__Bacilli|o__RFN20|f__CAG-826|g__UBA4855|s__UBA4855_sp900545015
k__Bacteria|p__Firmicutes|c__Bacilli|o__RFN20|f__CAG-826|g__UBA4855|s__UBA4855_sp900540365	s__UBA4855_sp900540365	Metagenomics	k__Bacteria|p__Firmicutes|c__Bacilli|o__RFN20|f__CAG-826|g__UBA4855|s__UBA4855_sp900540365
k__Bacteria|p__Firmicutes|c__Bacilli|o__RFN20|f__CAG-826|g__UBA4855|s__UBA4855_sp900540395	s__UBA4855_sp900540395	Metagenomics	k__Bacteria|p__Firmicutes|c__Bacilli|o__RFN20|f__CAG-826|g__UBA4855|s__UBA4855_sp900540395
k__Bacteria|p__Firmicutes|c__Bacilli|o__RFN20|f__CAG-449	f__CAG-449	Metagenomics	k__Bacteria|p__Firmicutes|c__Bacilli|o__RFN20|f__CAG-449
k__Bacteria|p__Firmicutes|c__Bacilli|o__RFN20|f__CAG-449|g__UBA3210	g__UBA3210	Metagenomics	k__Bacteria|p__Firmicutes|c__Bacilli|o__RFN20|f__CAG-449|g__UBA3210
k__Bacteria|p__Firmicutes|c__Bacilli|o__RFN20|f__CAG-449|g__UBA3210|s__UBA3210_sp900755065	s__UBA3210_sp900755065	Metagenomics	k__Bacteria|p__Firmicutes|c__Bacilli|o__RFN20|f__CAG-449|g__UBA3210|s__UBA3210_sp900755065
k__Bacteria|p__Firmicutes|c__Bacilli|o__RFN20|f__CAG-449|g__CAG-449	g__CAG-449	Metagenomics	k__Bacteria|p__Firmicutes|c__Bacilli|o__RFN20|f__CAG-449|g__CAG-449
k__Bacteria|p__Firmicutes|c__Bacilli|o__RFN20|f__CAG-449|g__CAG-449|s__CAG-449_sp000432895	s__CAG-449_sp000432895	Metagenomics	k__Bacteria|p__Firmicutes|c__Bacilli|o__RFN20|f__CAG-449|g__CAG-449|s__CAG-449_sp000432895
k__Bacteria|p__Firmicutes|c__Bacilli|o__RFN20|f__CAG-449|g__CAG-449|s__CAG-449_sp900551385	s__CAG-449_sp900551385	Metagenomics	k__Bacteria|p__Firmicutes|c__Bacilli|o__RFN20|f__CAG-449|g__CAG-449|s__CAG-449_sp900551385
k__Bacteria|p__Firmicutes|c__Bacilli|o__Bacillales_A	o__Bacillales_A	Metagenomics	k__Bacteria|p__Firmicutes|c__Bacilli|o__Bacillales_A
k__Bacteria|p__Firmicutes|c__Bacilli|o__Bacillales_A|f__Planococcaceae	f__Planococcaceae	Metagenomics	k__Bacteria|p__Firmicutes|c__Bacilli|o__Bacillales_A|f__Planococcaceae
k__Bacteria|p__Firmicutes|c__Bacilli|o__Bacillales_A|f__Planococcaceae|g__Planococcus	g__Planococcus	Metagenomics	k__Bacteria|p__Firmicutes|c__Bacilli|o__Bacillales_A|f__Planococcaceae|g__Planococcus
k__Bacteria|p__Firmicutes|c__Bacilli|o__Bacillales_A|f__Planococcaceae|g__Planococcus|s__Planococcus_massiliensis	s__Planococcus_massiliensis	Metagenomics	k__Bacteria|p__Firmicutes|c__Bacilli|o__Bacillales_A|f__Planococcaceae|g__Planococcus|s__Planococcus_massiliensis
k__Bacteria|p__Firmicutes|c__Bacilli|o__Bacillales_A|f__Planococcaceae|g__Ureibacillus	g__Ureibacillus	Metagenomics	k__Bacteria|p__Firmicutes|c__Bacilli|o__Bacillales_A|f__Planococcaceae|g__Ureibacillus
k__Bacteria|p__Firmicutes|c__Bacilli|o__Bacillales_A|f__Planococcaceae|g__Ureibacillus|s__Ureibacillus_endophyticus	s__Ureibacillus_endophyticus	Metagenomics	k__Bacteria|p__Firmicutes|c__Bacilli|o__Bacillales_A|f__Planococcaceae|g__Ureibacillus|s__Ureibacillus_endophyticus
k__Bacteria|p__Firmicutes|c__Bacilli|o__Bacillales_A|f__Planococcaceae|g__Kurthia	g__Kurthia	Metagenomics	k__Bacteria|p__Firmicutes|c__Bacilli|o__Bacillales_A|f__Planococcaceae|g__Kurthia
k__Bacteria|p__Firmicutes|c__Bacilli|o__Bacillales_A|f__Planococcaceae|g__Kurthia|s__Kurthia_senegalensis	s__Kurthia_senegalensis	Metagenomics	k__Bacteria|p__Firmicutes|c__Bacilli|o__Bacillales_A|f__Planococcaceae|g__Kurthia|s__Kurthia_senegalensis
k__Bacteria|p__Firmicutes|c__Bacilli|o__Bacillales_A|f__Planococcaceae|g__Kurthia|s__Kurthia_massiliensis	s__Kurthia_massiliensis	Metagenomics	k__Bacteria|p__Firmicutes|c__Bacilli|o__Bacillales_A|f__Planococcaceae|g__Kurthia|s__Kurthia_massiliensis
k__Bacteria|p__Firmicutes|c__Bacilli|o__Bacillales_A|f__Planococcaceae|g__Kurthia|s__Kurthia_sp002418445	s__Kurthia_sp002418445	Metagenomics	k__Bacteria|p__Firmicutes|c__Bacilli|o__Bacillales_A|f__Planococcaceae|g__Kurthia|s__Kurthia_sp002418445
k__Bacteria|p__Firmicutes|c__Bacilli|o__Bacillales_A|f__Planococcaceae|g__Paenisporosarcina	g__Paenisporosarcina	Metagenomics	k__Bacteria|p__Firmicutes|c__Bacilli|o__Bacillales_A|f__Planococcaceae|g__Paenisporosarcina
k__Bacteria|p__Firmicutes|c__Bacilli|o__Bacillales_A|f__Planococcaceae|g__Paenisporosarcina|s__Paenisporosarcina_sp000411295	s__Paenisporosarcina_sp000411295	Metagenomics	k__Bacteria|p__Firmicutes|c__Bacilli|o__Bacillales_A|f__Planococcaceae|g__Paenisporosarcina|s__Paenisporosarcina_sp000411295
k__Bacteria|p__Firmicutes|c__Bacilli|o__Bacillales_A|f__Planococcaceae|g__Psychrobacillus	g__Psychrobacillus	Metagenomics	k__Bacteria|p__Firmicutes|c__Bacilli|o__Bacillales_A|f__Planococcaceae|g__Psychrobacillus
k__Bacteria|p__Firmicutes|c__Bacilli|o__Bacillales_A|f__Planococcaceae|g__Psychrobacillus|s__Psychrobacillus_sp012843435	s__Psychrobacillus_sp012843435	Metagenomics	k__Bacteria|p__Firmicutes|c__Bacilli|o__Bacillales_A|f__Planococcaceae|g__Psychrobacillus|s__Psychrobacillus_sp012843435
k__Bacteria|p__Firmicutes|c__Bacilli|o__Bacillales_A|f__Planococcaceae|g__Lysinibacillus	g__Lysinibacillus	Metagenomics	k__Bacteria|p__Firmicutes|c__Bacilli|o__Bacillales_A|f__Planococcaceae|g__Lysinibacillus
k__Bacteria|p__Firmicutes|c__Bacilli|o__Bacillales_A|f__Planococcaceae|g__Lysinibacillus|s__Lysinibacillus_fusiformis_D	s__Lysinibacillus_fusiformis_D	Metagenomics	k__Bacteria|p__Firmicutes|c__Bacilli|o__Bacillales_A|f__Planococcaceae|g__Lysinibacillus|s__Lysinibacillus_fusiformis_D
k__Bacteria|p__Firmicutes|c__Bacilli|o__Staphylococcales	o__Staphylococcales	Metagenomics	k__Bacteria|p__Firmicutes|c__Bacilli|o__Staphylococcales
k__Bacteria|p__Firmicutes|c__Bacilli|o__Staphylococcales|f__Salinicoccaceae	f__Salinicoccaceae	Metagenomics	k__Bacteria|p__Firmicutes|c__Bacilli|o__Staphylococcales|f__Salinicoccaceae
k__Bacteria|p__Firmicutes|c__Bacilli|o__Staphylococcales|f__Salinicoccaceae|g__Nosocomiicoccus	g__Nosocomiicoccus	Metagenomics	k__Bacteria|p__Firmicutes|c__Bacilli|o__Staphylococcales|f__Salinicoccaceae|g__Nosocomiicoccus
k__Bacteria|p__Firmicutes|c__Bacilli|o__Staphylococcales|f__Salinicoccaceae|g__Nosocomiicoccus|s__Nosocomiicoccus_massiliensis	s__Nosocomiicoccus_massiliensis	Metagenomics	k__Bacteria|p__Firmicutes|c__Bacilli|o__Staphylococcales|f__Salinicoccaceae|g__Nosocomiicoccus|s__Nosocomiicoccus_massiliensis
k__Bacteria|p__Firmicutes|c__Bacilli|o__Staphylococcales|f__Staphylococcaceae	f__Staphylococcaceae	Metagenomics	k__Bacteria|p__Firmicutes|c__Bacilli|o__Staphylococcales|f__Staphylococcaceae
k__Bacteria|p__Firmicutes|c__Bacilli|o__Staphylococcales|f__Staphylococcaceae|g__Staphylococcus_A	g__Staphylococcus_A	Metagenomics	k__Bacteria|p__Firmicutes|c__Bacilli|o__Staphylococcales|f__Staphylococcaceae|g__Staphylococcus_A
k__Bacteria|p__Firmicutes|c__Bacilli|o__Staphylococcales|f__Staphylococcaceae|g__Staphylococcus_A|s__Staphylococcus_A_lentus	s__Staphylococcus_A_lentus	Metagenomics	k__Bacteria|p__Firmicutes|c__Bacilli|o__Staphylococcales|f__Staphylococcaceae|g__Staphylococcus_A|s__Staphylococcus_A_lentus
k__Bacteria|p__Firmicutes|c__Bacilli|o__Staphylococcales|f__Staphylococcaceae|g__Staphylococcus	g__Staphylococcus	Metagenomics	k__Bacteria|p__Firmicutes|c__Bacilli|o__Staphylococcales|f__Staphylococcaceae|g__Staphylococcus
k__Bacteria|p__Firmicutes|c__Bacilli|o__Staphylococcales|f__Staphylococcaceae|g__Staphylococcus|s__Staphylococcus_xylosus	s__Staphylococcus_xylosus	Metagenomics	k__Bacteria|p__Firmicutes|c__Bacilli|o__Staphylococcales|f__Staphylococcaceae|g__Staphylococcus|s__Staphylococcus_xylosus
k__Bacteria|p__Firmicutes|c__Bacilli|o__Staphylococcales|f__Staphylococcaceae|g__Staphylococcus|s__Staphylococcus_warneri	s__Staphylococcus_warneri	Metagenomics	k__Bacteria|p__Firmicutes|c__Bacilli|o__Staphylococcales|f__Staphylococcaceae|g__Staphylococcus|s__Staphylococcus_warneri
k__Bacteria|p__Firmicutes|c__Bacilli|o__Staphylococcales|f__Staphylococcaceae|g__Staphylococcus|s__Staphylococcus_capitis	s__Staphylococcus_capitis	Metagenomics	k__Bacteria|p__Firmicutes|c__Bacilli|o__Staphylococcales|f__Staphylococcaceae|g__Staphylococcus|s__Staphylococcus_capitis
k__Bacteria|p__Firmicutes|c__Bacilli|o__Staphylococcales|f__Staphylococcaceae|g__Staphylococcus|s__Staphylococcus_haemolyticus	s__Staphylococcus_haemolyticus	Metagenomics	k__Bacteria|p__Firmicutes|c__Bacilli|o__Staphylococcales|f__Staphylococcaceae|g__Staphylococcus|s__Staphylococcus_haemolyticus
k__Bacteria|p__Firmicutes|c__Bacilli|o__Staphylococcales|f__Staphylococcaceae|g__Staphylococcus|s__Staphylococcus_lugdunensis	s__Staphylococcus_lugdunensis	Metagenomics	k__Bacteria|p__Firmicutes|c__Bacilli|o__Staphylococcales|f__Staphylococcaceae|g__Staphylococcus|s__Staphylococcus_lugdunensis
k__Bacteria|p__Firmicutes|c__Bacilli|o__Staphylococcales|f__Staphylococcaceae|g__Staphylococcus|s__Staphylococcus_argenteus	s__Staphylococcus_argenteus	Metagenomics	k__Bacteria|p__Firmicutes|c__Bacilli|o__Staphylococcales|f__Staphylococcaceae|g__Staphylococcus|s__Staphylococcus_argenteus
k__Bacteria|p__Firmicutes|c__Bacilli|o__Staphylococcales|f__Staphylococcaceae|g__Staphylococcus|s__Staphylococcus_xylosus_B	s__Staphylococcus_xylosus_B	Metagenomics	k__Bacteria|p__Firmicutes|c__Bacilli|o__Staphylococcales|f__Staphylococcaceae|g__Staphylococcus|s__Staphylococcus_xylosus_B
k__Bacteria|p__Firmicutes|c__Bacilli|o__Staphylococcales|f__Staphylococcaceae|g__Staphylococcus|s__Staphylococcus_epidermidis	s__Staphylococcus_epidermidis	Metagenomics	k__Bacteria|p__Firmicutes|c__Bacilli|o__Staphylococcales|f__Staphylococcaceae|g__Staphylococcus|s__Staphylococcus_epidermidis
k__Bacteria|p__Firmicutes|c__Bacilli|o__Staphylococcales|f__Staphylococcaceae|g__Staphylococcus|s__Staphylococcus_aureus	s__Staphylococcus_aureus	Metagenomics	k__Bacteria|p__Firmicutes|c__Bacilli|o__Staphylococcales|f__Staphylococcaceae|g__Staphylococcus|s__Staphylococcus_aureus
k__Bacteria|p__Firmicutes|c__Bacilli|o__Staphylococcales|f__Staphylococcaceae|g__Staphylococcus|s__Staphylococcus_nepalensis	s__Staphylococcus_nepalensis	Metagenomics	k__Bacteria|p__Firmicutes|c__Bacilli|o__Staphylococcales|f__Staphylococcaceae|g__Staphylococcus|s__Staphylococcus_nepalensis
k__Bacteria|p__Firmicutes|c__Bacilli|o__Staphylococcales|f__Staphylococcaceae|g__Staphylococcus|s__Staphylococcus_hominis	s__Staphylococcus_hominis	Metagenomics	k__Bacteria|p__Firmicutes|c__Bacilli|o__Staphylococcales|f__Staphylococcaceae|g__Staphylococcus|s__Staphylococcus_hominis
k__Bacteria|p__Firmicutes|c__Bacilli|o__Staphylococcales|f__Staphylococcaceae|g__Staphylococcus|s__Staphylococcus_haemolyticus_A	s__Staphylococcus_haemolyticus_A	Metagenomics	k__Bacteria|p__Firmicutes|c__Bacilli|o__Staphylococcales|f__Staphylococcaceae|g__Staphylococcus|s__Staphylococcus_haemolyticus_A
k__Bacteria|p__Firmicutes|c__Bacilli|o__Staphylococcales|f__Staphylococcaceae|g__Staphylococcus|s__Staphylococcus_schleiferi	s__Staphylococcus_schleiferi	Metagenomics	k__Bacteria|p__Firmicutes|c__Bacilli|o__Staphylococcales|f__Staphylococcaceae|g__Staphylococcus|s__Staphylococcus_schleiferi
k__Bacteria|p__Firmicutes|c__Bacilli|o__Staphylococcales|f__Gemellaceae	f__Gemellaceae	Metagenomics	k__Bacteria|p__Firmicutes|c__Bacilli|o__Staphylococcales|f__Gemellaceae
k__Bacteria|p__Firmicutes|c__Bacilli|o__Staphylococcales|f__Gemellaceae|g__Gemella	g__Gemella	Metagenomics	k__Bacteria|p__Firmicutes|c__Bacilli|o__Staphylococcales|f__Gemellaceae|g__Gemella
k__Bacteria|p__Firmicutes|c__Bacilli|o__Staphylococcales|f__Gemellaceae|g__Gemella|s__Gemella_sp900555985	s__Gemella_sp900555985	Metagenomics	k__Bacteria|p__Firmicutes|c__Bacilli|o__Staphylococcales|f__Gemellaceae|g__Gemella|s__Gemella_sp900555985
k__Bacteria|p__Firmicutes|c__Bacilli|o__Staphylococcales|f__Gemellaceae|g__Gemella|s__Gemella_sp900766305	s__Gemella_sp900766305	Metagenomics	k__Bacteria|p__Firmicutes|c__Bacilli|o__Staphylococcales|f__Gemellaceae|g__Gemella|s__Gemella_sp900766305
k__Bacteria|p__Firmicutes|c__Bacilli|o__Staphylococcales|f__Gemellaceae|g__Gemella|s__Gemella_sanguinis	s__Gemella_sanguinis	Metagenomics	k__Bacteria|p__Firmicutes|c__Bacilli|o__Staphylococcales|f__Gemellaceae|g__Gemella|s__Gemella_sanguinis
k__Bacteria|p__Firmicutes|c__Bacilli|o__Staphylococcales|f__Gemellaceae|g__Gemella|s__Gemella_sp002871655	s__Gemella_sp002871655	Metagenomics	k__Bacteria|p__Firmicutes|c__Bacilli|o__Staphylococcales|f__Gemellaceae|g__Gemella|s__Gemella_sp002871655
k__Bacteria|p__Firmicutes|c__Bacilli|o__Staphylococcales|f__Gemellaceae|g__Gemella|s__Gemella_morbillorum	s__Gemella_morbillorum	Metagenomics	k__Bacteria|p__Firmicutes|c__Bacilli|o__Staphylococcales|f__Gemellaceae|g__Gemella|s__Gemella_morbillorum
k__Bacteria|p__Firmicutes|c__Bacilli|o__RF39	o__RF39	Metagenomics	k__Bacteria|p__Firmicutes|c__Bacilli|o__RF39
k__Bacteria|p__Firmicutes|c__Bacilli|o__RF39|f__UBA660	f__UBA660	Metagenomics	k__Bacteria|p__Firmicutes|c__Bacilli|o__RF39|f__UBA660
k__Bacteria|p__Firmicutes|c__Bacilli|o__RF39|f__UBA660|g__UMGS1449	g__UMGS1449	Metagenomics	k__Bacteria|p__Firmicutes|c__Bacilli|o__RF39|f__UBA660|g__UMGS1449
k__Bacteria|p__Firmicutes|c__Bacilli|o__RF39|f__UBA660|g__UMGS1449|s__UMGS1449_sp900551925	s__UMGS1449_sp900551925	Metagenomics	k__Bacteria|p__Firmicutes|c__Bacilli|o__RF39|f__UBA660|g__UMGS1449|s__UMGS1449_sp900551925
k__Bacteria|p__Firmicutes|c__Bacilli|o__RF39|f__UBA660|g__UMGS1648	g__UMGS1648	Metagenomics	k__Bacteria|p__Firmicutes|c__Bacilli|o__RF39|f__UBA660|g__UMGS1648
k__Bacteria|p__Firmicutes|c__Bacilli|o__RF39|f__UBA660|g__UMGS1648|s__UMGS1648_sp900553765	s__UMGS1648_sp900553765	Metagenomics	k__Bacteria|p__Firmicutes|c__Bacilli|o__RF39|f__UBA660|g__UMGS1648|s__UMGS1648_sp900553765
k__Bacteria|p__Firmicutes|c__Bacilli|o__RF39|f__UBA660|g__CAG-611	g__CAG-611	Metagenomics	k__Bacteria|p__Firmicutes|c__Bacilli|o__RF39|f__UBA660|g__CAG-611
k__Bacteria|p__Firmicutes|c__Bacilli|o__RF39|f__UBA660|g__CAG-611|s__CAG-611_sp000434175	s__CAG-611_sp000434175	Metagenomics	k__Bacteria|p__Firmicutes|c__Bacilli|o__RF39|f__UBA660|g__CAG-611|s__CAG-611_sp000434175
k__Bacteria|p__Firmicutes|c__Bacilli|o__RF39|f__UBA660|g__CAG-611|s__CAG-611_sp900552235	s__CAG-611_sp900552235	Metagenomics	k__Bacteria|p__Firmicutes|c__Bacilli|o__RF39|f__UBA660|g__CAG-611|s__CAG-611_sp900552235
k__Bacteria|p__Firmicutes|c__Bacilli|o__RF39|f__UBA660|g__UBA3789	g__UBA3789	Metagenomics	k__Bacteria|p__Firmicutes|c__Bacilli|o__RF39|f__UBA660|g__UBA3789
k__Bacteria|p__Firmicutes|c__Bacilli|o__RF39|f__UBA660|g__UBA3789|s__UBA3789_sp900543055	s__UBA3789_sp900543055	Metagenomics	k__Bacteria|p__Firmicutes|c__Bacilli|o__RF39|f__UBA660|g__UBA3789|s__UBA3789_sp900543055
k__Bacteria|p__Firmicutes|c__Bacilli|o__RF39|f__UBA660|g__CAG-878	g__CAG-878	Metagenomics	k__Bacteria|p__Firmicutes|c__Bacilli|o__RF39|f__UBA660|g__CAG-878
k__Bacteria|p__Firmicutes|c__Bacilli|o__RF39|f__UBA660|g__CAG-878|s__CAG-878_sp000432255	s__CAG-878_sp000432255	Metagenomics	k__Bacteria|p__Firmicutes|c__Bacilli|o__RF39|f__UBA660|g__CAG-878|s__CAG-878_sp000432255
k__Bacteria|p__Firmicutes|c__Bacilli|o__RF39|f__UBA660|g__UMGS1124	g__UMGS1124	Metagenomics	k__Bacteria|p__Firmicutes|c__Bacilli|o__RF39|f__UBA660|g__UMGS1124
k__Bacteria|p__Firmicutes|c__Bacilli|o__RF39|f__UBA660|g__UMGS1124|s__UMGS1124_sp900548725	s__UMGS1124_sp900548725	Metagenomics	k__Bacteria|p__Firmicutes|c__Bacilli|o__RF39|f__UBA660|g__UMGS1124|s__UMGS1124_sp900548725
k__Bacteria|p__Firmicutes|c__Bacilli|o__RF39|f__UBA660|g__RUG705	g__RUG705	Metagenomics	k__Bacteria|p__Firmicutes|c__Bacilli|o__RF39|f__UBA660|g__RUG705
k__Bacteria|p__Firmicutes|c__Bacilli|o__RF39|f__UBA660|g__RUG705|s__RUG705_sp900759875	s__RUG705_sp900759875	Metagenomics	k__Bacteria|p__Firmicutes|c__Bacilli|o__RF39|f__UBA660|g__RUG705|s__RUG705_sp900759875
k__Bacteria|p__Firmicutes|c__Bacilli|o__RF39|f__UBA660|g__RUG705|s__RUG705_sp900551455	s__RUG705_sp900551455	Metagenomics	k__Bacteria|p__Firmicutes|c__Bacilli|o__RF39|f__UBA660|g__RUG705|s__RUG705_sp900551455
k__Bacteria|p__Firmicutes|c__Bacilli|o__RF39|f__UBA660|g__CAG-884	g__CAG-884	Metagenomics	k__Bacteria|p__Firmicutes|c__Bacilli|o__RF39|f__UBA660|g__CAG-884
k__Bacteria|p__Firmicutes|c__Bacilli|o__RF39|f__UBA660|g__CAG-884|s__CAG-884_sp000433875	s__CAG-884_sp000433875	Metagenomics	k__Bacteria|p__Firmicutes|c__Bacilli|o__RF39|f__UBA660|g__CAG-884|s__CAG-884_sp000433875
k__Bacteria|p__Firmicutes|c__Bacilli|o__RF39|f__UBA660|g__UBA11963	g__UBA11963	Metagenomics	k__Bacteria|p__Firmicutes|c__Bacilli|o__RF39|f__UBA660|g__UBA11963
k__Bacteria|p__Firmicutes|c__Bacilli|o__RF39|f__UBA660|g__UBA11963|s__UBA11963_sp900552975	s__UBA11963_sp900552975	Metagenomics	k__Bacteria|p__Firmicutes|c__Bacilli|o__RF39|f__UBA660|g__UBA11963|s__UBA11963_sp900552975
k__Bacteria|p__Firmicutes|c__Bacilli|o__RF39|f__UBA660|g__UMGS1217	g__UMGS1217	Metagenomics	k__Bacteria|p__Firmicutes|c__Bacilli|o__RF39|f__UBA660|g__UMGS1217
k__Bacteria|p__Firmicutes|c__Bacilli|o__RF39|f__UBA660|g__UMGS1217|s__UMGS1217_sp900549625	s__UMGS1217_sp900549625	Metagenomics	k__Bacteria|p__Firmicutes|c__Bacilli|o__RF39|f__UBA660|g__UMGS1217|s__UMGS1217_sp900549625
k__Bacteria|p__Firmicutes|c__Bacilli|o__RF39|f__UBA660|g__UMGS1613	g__UMGS1613	Metagenomics	k__Bacteria|p__Firmicutes|c__Bacilli|o__RF39|f__UBA660|g__UMGS1613
k__Bacteria|p__Firmicutes|c__Bacilli|o__RF39|f__UBA660|g__UMGS1613|s__UMGS1613_sp900553395	s__UMGS1613_sp900553395	Metagenomics	k__Bacteria|p__Firmicutes|c__Bacilli|o__RF39|f__UBA660|g__UMGS1613|s__UMGS1613_sp900553395
k__Bacteria|p__Firmicutes|c__Bacilli|o__RF39|f__UBA660|g__UBA3631	g__UBA3631	Metagenomics	k__Bacteria|p__Firmicutes|c__Bacilli|o__RF39|f__UBA660|g__UBA3631
k__Bacteria|p__Firmicutes|c__Bacilli|o__RF39|f__UBA660|g__UBA3631|s__UBA3631_sp900546275	s__UBA3631_sp900546275	Metagenomics	k__Bacteria|p__Firmicutes|c__Bacilli|o__RF39|f__UBA660|g__UBA3631|s__UBA3631_sp900546275
k__Bacteria|p__Firmicutes|c__Bacilli|o__RF39|f__UBA660|g__UBA3631|s__UBA3631_sp900544605	s__UBA3631_sp900544605	Metagenomics	k__Bacteria|p__Firmicutes|c__Bacilli|o__RF39|f__UBA660|g__UBA3631|s__UBA3631_sp900544605
k__Bacteria|p__Firmicutes|c__Bacilli|o__RF39|f__UBA660|g__CAG-988	g__CAG-988	Metagenomics	k__Bacteria|p__Firmicutes|c__Bacilli|o__RF39|f__UBA660|g__CAG-988
k__Bacteria|p__Firmicutes|c__Bacilli|o__RF39|f__UBA660|g__CAG-988|s__CAG-988_sp003149915	s__CAG-988_sp003149915	Metagenomics	k__Bacteria|p__Firmicutes|c__Bacilli|o__RF39|f__UBA660|g__CAG-988|s__CAG-988_sp003149915
k__Bacteria|p__Firmicutes|c__Bacilli|o__RF39|f__UBA660|g__UMGS1611	g__UMGS1611	Metagenomics	k__Bacteria|p__Firmicutes|c__Bacilli|o__RF39|f__UBA660|g__UMGS1611
k__Bacteria|p__Firmicutes|c__Bacilli|o__RF39|f__UBA660|g__UMGS1611|s__UMGS1611_sp900553435	s__UMGS1611_sp900553435	Metagenomics	k__Bacteria|p__Firmicutes|c__Bacilli|o__RF39|f__UBA660|g__UMGS1611|s__UMGS1611_sp900553435
k__Bacteria|p__Firmicutes|c__Bacilli|o__RF39|f__UBA660|g__UMGS2068	g__UMGS2068	Metagenomics	k__Bacteria|p__Firmicutes|c__Bacilli|o__RF39|f__UBA660|g__UMGS2068
k__Bacteria|p__Firmicutes|c__Bacilli|o__RF39|f__UBA660|g__UMGS2068|s__UMGS2068_sp900769635	s__UMGS2068_sp900769635	Metagenomics	k__Bacteria|p__Firmicutes|c__Bacilli|o__RF39|f__UBA660|g__UMGS2068|s__UMGS2068_sp900769635
k__Bacteria|p__Firmicutes|c__Bacilli|o__RF39|f__UBA660|g__HGM10818	g__HGM10818	Metagenomics	k__Bacteria|p__Firmicutes|c__Bacilli|o__RF39|f__UBA660|g__HGM10818
k__Bacteria|p__Firmicutes|c__Bacilli|o__RF39|f__UBA660|g__HGM10818|s__HGM10818_sp900772445	s__HGM10818_sp900772445	Metagenomics	k__Bacteria|p__Firmicutes|c__Bacilli|o__RF39|f__UBA660|g__HGM10818|s__HGM10818_sp900772445
k__Bacteria|p__Firmicutes|c__Bacilli|o__RF39|f__UBA660|g__UMGS1572	g__UMGS1572	Metagenomics	k__Bacteria|p__Firmicutes|c__Bacilli|o__RF39|f__UBA660|g__UMGS1572
k__Bacteria|p__Firmicutes|c__Bacilli|o__RF39|f__UBA660|g__UMGS1572|s__UMGS1572_sp900553045	s__UMGS1572_sp900553045	Metagenomics	k__Bacteria|p__Firmicutes|c__Bacilli|o__RF39|f__UBA660|g__UMGS1572|s__UMGS1572_sp900553045
k__Bacteria|p__Firmicutes|c__Bacilli|o__RF39|f__UBA660|g__HGM10766	g__HGM10766	Metagenomics	k__Bacteria|p__Firmicutes|c__Bacilli|o__RF39|f__UBA660|g__HGM10766
k__Bacteria|p__Firmicutes|c__Bacilli|o__RF39|f__UBA660|g__HGM10766|s__HGM10766_sp900757295	s__HGM10766_sp900757295	Metagenomics	k__Bacteria|p__Firmicutes|c__Bacilli|o__RF39|f__UBA660|g__HGM10766|s__HGM10766_sp900757295
k__Bacteria|p__Firmicutes|c__Bacilli|o__RF39|f__UBA660|g__CAG-594	g__CAG-594	Metagenomics	k__Bacteria|p__Firmicutes|c__Bacilli|o__RF39|f__UBA660|g__CAG-594
k__Bacteria|p__Firmicutes|c__Bacilli|o__RF39|f__UBA660|g__CAG-594|s__CAG-594_sp000434835	s__CAG-594_sp000434835	Metagenomics	k__Bacteria|p__Firmicutes|c__Bacilli|o__RF39|f__UBA660|g__CAG-594|s__CAG-594_sp000434835
k__Bacteria|p__Firmicutes|c__Bacilli|o__RF39|f__UBA660|g__CAG-594|s__CAG-594_sp900759985	s__CAG-594_sp900759985	Metagenomics	k__Bacteria|p__Firmicutes|c__Bacilli|o__RF39|f__UBA660|g__CAG-594|s__CAG-594_sp900759985
k__Bacteria|p__Firmicutes|c__Bacilli|o__RF39|f__UBA660|g__CAG-594|s__CAG-594_sp900771805	s__CAG-594_sp900771805	Metagenomics	k__Bacteria|p__Firmicutes|c__Bacilli|o__RF39|f__UBA660|g__CAG-594|s__CAG-594_sp900771805
k__Bacteria|p__Firmicutes|c__Bacilli|o__RF39|f__UBA660|g__CAG-594|s__CAG-594_sp900766325	s__CAG-594_sp900766325	Metagenomics	k__Bacteria|p__Firmicutes|c__Bacilli|o__RF39|f__UBA660|g__CAG-594|s__CAG-594_sp900766325
k__Bacteria|p__Firmicutes|c__Bacilli|o__RF39|f__UBA660|g__CAG-594|s__CAG-594_sp900772415	s__CAG-594_sp900772415	Metagenomics	k__Bacteria|p__Firmicutes|c__Bacilli|o__RF39|f__UBA660|g__CAG-594|s__CAG-594_sp900772415
k__Bacteria|p__Firmicutes|c__Bacilli|o__RF39|f__UBA660|g__HGM10873	g__HGM10873	Metagenomics	k__Bacteria|p__Firmicutes|c__Bacilli|o__RF39|f__UBA660|g__HGM10873
k__Bacteria|p__Firmicutes|c__Bacilli|o__RF39|f__UBA660|g__HGM10873|s__HGM10873_sp900753645	s__HGM10873_sp900753645	Metagenomics	k__Bacteria|p__Firmicutes|c__Bacilli|o__RF39|f__UBA660|g__HGM10873|s__HGM10873_sp900753645
k__Bacteria|p__Firmicutes|c__Bacilli|o__RF39|f__UBA660|g__CAG-533	g__CAG-533	Metagenomics	k__Bacteria|p__Firmicutes|c__Bacilli|o__RF39|f__UBA660|g__CAG-533
k__Bacteria|p__Firmicutes|c__Bacilli|o__RF39|f__UBA660|g__CAG-533|s__CAG-533_sp004563275	s__CAG-533_sp004563275	Metagenomics	k__Bacteria|p__Firmicutes|c__Bacilli|o__RF39|f__UBA660|g__CAG-533|s__CAG-533_sp004563275
k__Bacteria|p__Firmicutes|c__Bacilli|o__RF39|f__UBA660|g__CAG-533|s__CAG-533_sp900551105	s__CAG-533_sp900551105	Metagenomics	k__Bacteria|p__Firmicutes|c__Bacilli|o__RF39|f__UBA660|g__CAG-533|s__CAG-533_sp900551105
k__Bacteria|p__Firmicutes|c__Bacilli|o__RF39|f__UBA660|g__CAG-533|s__CAG-533_sp900553855	s__CAG-533_sp900553855	Metagenomics	k__Bacteria|p__Firmicutes|c__Bacilli|o__RF39|f__UBA660|g__CAG-533|s__CAG-533_sp900553855
k__Bacteria|p__Firmicutes|c__Bacilli|o__RF39|f__UBA660|g__CAG-533|s__CAG-533_sp000434495	s__CAG-533_sp000434495	Metagenomics	k__Bacteria|p__Firmicutes|c__Bacilli|o__RF39|f__UBA660|g__CAG-533|s__CAG-533_sp000434495
k__Bacteria|p__Firmicutes|c__Bacilli|o__RF39|f__UBA660|g__CAG-302	g__CAG-302	Metagenomics	k__Bacteria|p__Firmicutes|c__Bacilli|o__RF39|f__UBA660|g__CAG-302
k__Bacteria|p__Firmicutes|c__Bacilli|o__RF39|f__UBA660|g__CAG-302|s__CAG-302_sp900543825	s__CAG-302_sp900543825	Metagenomics	k__Bacteria|p__Firmicutes|c__Bacilli|o__RF39|f__UBA660|g__CAG-302|s__CAG-302_sp900543825
k__Bacteria|p__Firmicutes|c__Bacilli|o__RF39|f__UBA660|g__CAG-302|s__CAG-302_sp900548425	s__CAG-302_sp900548425	Metagenomics	k__Bacteria|p__Firmicutes|c__Bacilli|o__RF39|f__UBA660|g__CAG-302|s__CAG-302_sp900548425
k__Bacteria|p__Firmicutes|c__Bacilli|o__RF39|f__UBA660|g__CAG-302|s__CAG-302_sp900549325	s__CAG-302_sp900549325	Metagenomics	k__Bacteria|p__Firmicutes|c__Bacilli|o__RF39|f__UBA660|g__CAG-302|s__CAG-302_sp900549325
k__Bacteria|p__Firmicutes|c__Bacilli|o__RF39|f__UBA660|g__CAG-302|s__CAG-302_sp001916775	s__CAG-302_sp001916775	Metagenomics	k__Bacteria|p__Firmicutes|c__Bacilli|o__RF39|f__UBA660|g__CAG-302|s__CAG-302_sp001916775
k__Bacteria|p__Firmicutes|c__Bacilli|o__RF39|f__UBA660|g__CAG-302|s__CAG-302_sp000431795	s__CAG-302_sp000431795	Metagenomics	k__Bacteria|p__Firmicutes|c__Bacilli|o__RF39|f__UBA660|g__CAG-302|s__CAG-302_sp000431795
k__Bacteria|p__Firmicutes|c__Bacilli|o__RF39|f__UBA660|g__CAG-302|s__CAG-302_sp900554615	s__CAG-302_sp900554615	Metagenomics	k__Bacteria|p__Firmicutes|c__Bacilli|o__RF39|f__UBA660|g__CAG-302|s__CAG-302_sp900554615
k__Bacteria|p__Firmicutes|c__Bacilli|o__RF39|f__UBA660|g__UMGS1045	g__UMGS1045	Metagenomics	k__Bacteria|p__Firmicutes|c__Bacilli|o__RF39|f__UBA660|g__UMGS1045
k__Bacteria|p__Firmicutes|c__Bacilli|o__RF39|f__UBA660|g__UMGS1045|s__UMGS1045_sp900547995	s__UMGS1045_sp900547995	Metagenomics	k__Bacteria|p__Firmicutes|c__Bacilli|o__RF39|f__UBA660|g__UMGS1045|s__UMGS1045_sp900547995
k__Bacteria|p__Firmicutes|c__Bacilli|o__RF39|f__UBA660|g__CAG-451	g__CAG-451	Metagenomics	k__Bacteria|p__Firmicutes|c__Bacilli|o__RF39|f__UBA660|g__CAG-451
k__Bacteria|p__Firmicutes|c__Bacilli|o__RF39|f__UBA660|g__CAG-451|s__CAG-451_sp900758495	s__CAG-451_sp900758495	Metagenomics	k__Bacteria|p__Firmicutes|c__Bacilli|o__RF39|f__UBA660|g__CAG-451|s__CAG-451_sp900758495
k__Bacteria|p__Firmicutes|c__Bacilli|o__RF39|f__UBA660|g__CAG-451|s__CAG-451_sp900760545	s__CAG-451_sp900760545	Metagenomics	k__Bacteria|p__Firmicutes|c__Bacilli|o__RF39|f__UBA660|g__CAG-451|s__CAG-451_sp900760545
k__Bacteria|p__Firmicutes|c__Bacilli|o__RF39|f__UBA660|g__CAG-451|s__CAG-451_sp000438295	s__CAG-451_sp000438295	Metagenomics	k__Bacteria|p__Firmicutes|c__Bacilli|o__RF39|f__UBA660|g__CAG-451|s__CAG-451_sp000438295
k__Bacteria|p__Firmicutes|c__Bacilli|o__RF39|f__UBA660|g__CAG-914	g__CAG-914	Metagenomics	k__Bacteria|p__Firmicutes|c__Bacilli|o__RF39|f__UBA660|g__CAG-914
k__Bacteria|p__Firmicutes|c__Bacilli|o__RF39|f__UBA660|g__CAG-914|s__CAG-914_sp000437895	s__CAG-914_sp000437895	Metagenomics	k__Bacteria|p__Firmicutes|c__Bacilli|o__RF39|f__UBA660|g__CAG-914|s__CAG-914_sp000437895
k__Bacteria|p__Firmicutes|c__Bacilli|o__RF39|f__UBA660|g__CAG-822	g__CAG-822	Metagenomics	k__Bacteria|p__Firmicutes|c__Bacilli|o__RF39|f__UBA660|g__CAG-822
k__Bacteria|p__Firmicutes|c__Bacilli|o__RF39|f__UBA660|g__CAG-822|s__CAG-822_sp900546055	s__CAG-822_sp900546055	Metagenomics	k__Bacteria|p__Firmicutes|c__Bacilli|o__RF39|f__UBA660|g__CAG-822|s__CAG-822_sp900546055
k__Bacteria|p__Firmicutes|c__Bacilli|o__RF39|f__UBA660|g__CAG-822|s__CAG-822_sp000432855	s__CAG-822_sp000432855	Metagenomics	k__Bacteria|p__Firmicutes|c__Bacilli|o__RF39|f__UBA660|g__CAG-822|s__CAG-822_sp000432855
k__Bacteria|p__Firmicutes|c__Bacilli|o__RF39|f__UBA660|g__CAG-605	g__CAG-605	Metagenomics	k__Bacteria|p__Firmicutes|c__Bacilli|o__RF39|f__UBA660|g__CAG-605
k__Bacteria|p__Firmicutes|c__Bacilli|o__RF39|f__UBA660|g__CAG-605|s__CAG-605_sp000433255	s__CAG-605_sp000433255	Metagenomics	k__Bacteria|p__Firmicutes|c__Bacilli|o__RF39|f__UBA660|g__CAG-605|s__CAG-605_sp000433255
k__Bacteria|p__Firmicutes|c__Bacilli|o__RF39|f__UBA660|g__CAG-605|s__CAG-605_sp900545005	s__CAG-605_sp900545005	Metagenomics	k__Bacteria|p__Firmicutes|c__Bacilli|o__RF39|f__UBA660|g__CAG-605|s__CAG-605_sp900545005
k__Bacteria|p__Firmicutes|c__Bacilli|o__RF39|f__UBA660|g__CAG-605|s__CAG-605_sp000433475	s__CAG-605_sp000433475	Metagenomics	k__Bacteria|p__Firmicutes|c__Bacilli|o__RF39|f__UBA660|g__CAG-605|s__CAG-605_sp000433475
k__Bacteria|p__Firmicutes|c__Bacilli|o__RF39|f__UBA660|g__CAG-1193	g__CAG-1193	Metagenomics	k__Bacteria|p__Firmicutes|c__Bacilli|o__RF39|f__UBA660|g__CAG-1193
k__Bacteria|p__Firmicutes|c__Bacilli|o__RF39|f__UBA660|g__CAG-1193|s__CAG-1193_sp900550145	s__CAG-1193_sp900550145	Metagenomics	k__Bacteria|p__Firmicutes|c__Bacilli|o__RF39|f__UBA660|g__CAG-1193|s__CAG-1193_sp900550145
k__Bacteria|p__Firmicutes|c__Bacilli|o__RF39|f__UBA660|g__CAG-1193|s__CAG-1193_sp000436255	s__CAG-1193_sp000436255	Metagenomics	k__Bacteria|p__Firmicutes|c__Bacilli|o__RF39|f__UBA660|g__CAG-1193|s__CAG-1193_sp000436255
k__Bacteria|p__Firmicutes|c__Bacilli|o__RF39|f__UBA660|g__UMGS995	g__UMGS995	Metagenomics	k__Bacteria|p__Firmicutes|c__Bacilli|o__RF39|f__UBA660|g__UMGS995
k__Bacteria|p__Firmicutes|c__Bacilli|o__RF39|f__UBA660|g__UMGS995|s__UMGS995_sp900769695	s__UMGS995_sp900769695	Metagenomics	k__Bacteria|p__Firmicutes|c__Bacilli|o__RF39|f__UBA660|g__UMGS995|s__UMGS995_sp900769695
k__Bacteria|p__Firmicutes|c__Bacilli|o__RF39|f__UBA660|g__UMGS995|s__UMGS995_sp900547465	s__UMGS995_sp900547465	Metagenomics	k__Bacteria|p__Firmicutes|c__Bacilli|o__RF39|f__UBA660|g__UMGS995|s__UMGS995_sp900547465
k__Bacteria|p__Firmicutes|c__Bacilli|o__RF39|f__UBA660|g__CAG-710	g__CAG-710	Metagenomics	k__Bacteria|p__Firmicutes|c__Bacilli|o__RF39|f__UBA660|g__CAG-710
k__Bacteria|p__Firmicutes|c__Bacilli|o__RF39|f__UBA660|g__CAG-710|s__CAG-710_sp000432595	s__CAG-710_sp000432595	Metagenomics	k__Bacteria|p__Firmicutes|c__Bacilli|o__RF39|f__UBA660|g__CAG-710|s__CAG-710_sp000432595
k__Bacteria|p__Firmicutes|c__Bacilli|o__RF39|f__UBA660|g__CAG-417	g__CAG-417	Metagenomics	k__Bacteria|p__Firmicutes|c__Bacilli|o__RF39|f__UBA660|g__CAG-417
k__Bacteria|p__Firmicutes|c__Bacilli|o__RF39|f__UBA660|g__CAG-417|s__CAG-417_sp000432835	s__CAG-417_sp000432835	Metagenomics	k__Bacteria|p__Firmicutes|c__Bacilli|o__RF39|f__UBA660|g__CAG-417|s__CAG-417_sp000432835
k__Bacteria|p__Firmicutes|c__Bacilli|o__RF39|f__UBA660|g__UBA7057	g__UBA7057	Metagenomics	k__Bacteria|p__Firmicutes|c__Bacilli|o__RF39|f__UBA660|g__UBA7057
k__Bacteria|p__Firmicutes|c__Bacilli|o__RF39|f__UBA660|g__UBA7057|s__UBA7057_sp900543675	s__UBA7057_sp900543675	Metagenomics	k__Bacteria|p__Firmicutes|c__Bacilli|o__RF39|f__UBA660|g__UBA7057|s__UBA7057_sp900543675
k__Bacteria|p__Firmicutes|c__Bacilli|o__RF39|f__UBA660|g__UBA7057|s__UBA7057_sp900542735	s__UBA7057_sp900542735	Metagenomics	k__Bacteria|p__Firmicutes|c__Bacilli|o__RF39|f__UBA660|g__UBA7057|s__UBA7057_sp900542735
k__Bacteria|p__Firmicutes|c__Bacilli|o__RF39|f__UBA660|g__CAG-762	g__CAG-762	Metagenomics	k__Bacteria|p__Firmicutes|c__Bacilli|o__RF39|f__UBA660|g__CAG-762
k__Bacteria|p__Firmicutes|c__Bacilli|o__RF39|f__UBA660|g__CAG-762|s__CAG-762_sp000432575	s__CAG-762_sp000432575	Metagenomics	k__Bacteria|p__Firmicutes|c__Bacilli|o__RF39|f__UBA660|g__CAG-762|s__CAG-762_sp000432575
k__Bacteria|p__Firmicutes|c__Bacilli|o__RF39|f__UBA660|g__CAG-762|s__CAG-762_sp900551315	s__CAG-762_sp900551315	Metagenomics	k__Bacteria|p__Firmicutes|c__Bacilli|o__RF39|f__UBA660|g__CAG-762|s__CAG-762_sp900551315
k__Bacteria|p__Firmicutes|c__Bacilli|o__RF39|f__UBA660|g__UBA5026	g__UBA5026	Metagenomics	k__Bacteria|p__Firmicutes|c__Bacilli|o__RF39|f__UBA660|g__UBA5026
k__Bacteria|p__Firmicutes|c__Bacilli|o__RF39|f__UBA660|g__UBA5026|s__UBA5026_sp900552335	s__UBA5026_sp900552335	Metagenomics	k__Bacteria|p__Firmicutes|c__Bacilli|o__RF39|f__UBA660|g__UBA5026|s__UBA5026_sp900552335
k__Bacteria|p__Firmicutes|c__Bacilli|o__RF39|f__UBA660|g__UBA5026|s__UBA5026_sp900557305	s__UBA5026_sp900557305	Metagenomics	k__Bacteria|p__Firmicutes|c__Bacilli|o__RF39|f__UBA660|g__UBA5026|s__UBA5026_sp900557305
k__Bacteria|p__Firmicutes|c__Bacilli|o__RF39|f__UBA660|g__UBA5026|s__UBA5026_sp900546745	s__UBA5026_sp900546745	Metagenomics	k__Bacteria|p__Firmicutes|c__Bacilli|o__RF39|f__UBA660|g__UBA5026|s__UBA5026_sp900546745
k__Bacteria|p__Firmicutes|c__Bacilli|o__RF39|f__UBA660|g__UBA5026|s__UBA5026_sp900550255	s__UBA5026_sp900550255	Metagenomics	k__Bacteria|p__Firmicutes|c__Bacilli|o__RF39|f__UBA660|g__UBA5026|s__UBA5026_sp900550255
k__Bacteria|p__Firmicutes|c__Bacilli|o__RF39|f__UBA660|g__CAG-433	g__CAG-433	Metagenomics	k__Bacteria|p__Firmicutes|c__Bacilli|o__RF39|f__UBA660|g__CAG-433
k__Bacteria|p__Firmicutes|c__Bacilli|o__RF39|f__UBA660|g__CAG-433|s__CAG-433_sp000433675	s__CAG-433_sp000433675	Metagenomics	k__Bacteria|p__Firmicutes|c__Bacilli|o__RF39|f__UBA660|g__CAG-433|s__CAG-433_sp000433675
k__Bacteria|p__Firmicutes|c__Bacilli|o__RF39|f__UBA660|g__CAG-433|s__CAG-433_sp900546245	s__CAG-433_sp900546245	Metagenomics	k__Bacteria|p__Firmicutes|c__Bacilli|o__RF39|f__UBA660|g__CAG-433|s__CAG-433_sp900546245
k__Bacteria|p__Firmicutes|c__Bacilli|o__RF39|f__UBA660|g__CAG-1000	g__CAG-1000	Metagenomics	k__Bacteria|p__Firmicutes|c__Bacilli|o__RF39|f__UBA660|g__CAG-1000
k__Bacteria|p__Firmicutes|c__Bacilli|o__RF39|f__UBA660|g__CAG-1000|s__CAG-1000_sp900768345	s__CAG-1000_sp900768345	Metagenomics	k__Bacteria|p__Firmicutes|c__Bacilli|o__RF39|f__UBA660|g__CAG-1000|s__CAG-1000_sp900768345
k__Bacteria|p__Firmicutes|c__Bacilli|o__RF39|f__UBA660|g__CAG-1000|s__CAG-1000_sp900772435	s__CAG-1000_sp900772435	Metagenomics	k__Bacteria|p__Firmicutes|c__Bacilli|o__RF39|f__UBA660|g__CAG-1000|s__CAG-1000_sp900772435
k__Bacteria|p__Firmicutes|c__Bacilli|o__RF39|f__UBA660|g__CAG-1000|s__CAG-1000_sp900761555	s__CAG-1000_sp900761555	Metagenomics	k__Bacteria|p__Firmicutes|c__Bacilli|o__RF39|f__UBA660|g__CAG-1000|s__CAG-1000_sp900761555
k__Bacteria|p__Firmicutes|c__Bacilli|o__RF39|f__UBA660|g__CAG-1000|s__CAG-1000_sp004552445	s__CAG-1000_sp004552445	Metagenomics	k__Bacteria|p__Firmicutes|c__Bacilli|o__RF39|f__UBA660|g__CAG-1000|s__CAG-1000_sp004552445
k__Bacteria|p__Firmicutes|c__Bacilli|o__RF39|f__UBA660|g__CAG-1000|s__CAG-1000_sp900556025	s__CAG-1000_sp900556025	Metagenomics	k__Bacteria|p__Firmicutes|c__Bacilli|o__RF39|f__UBA660|g__CAG-1000|s__CAG-1000_sp900556025
k__Bacteria|p__Firmicutes|c__Bacilli|o__RF39|f__UBA660|g__CAG-1000|s__CAG-1000_sp000436975	s__CAG-1000_sp000436975	Metagenomics	k__Bacteria|p__Firmicutes|c__Bacilli|o__RF39|f__UBA660|g__CAG-1000|s__CAG-1000_sp000436975
k__Bacteria|p__Firmicutes|c__Bacilli|o__RF39|f__UBA660|g__CAG-1000|s__CAG-1000_sp000434555	s__CAG-1000_sp000434555	Metagenomics	k__Bacteria|p__Firmicutes|c__Bacilli|o__RF39|f__UBA660|g__CAG-1000|s__CAG-1000_sp000434555
k__Bacteria|p__Firmicutes|c__Bacilli|o__RF39|f__UBA660|g__UMGS2016	g__UMGS2016	Metagenomics	k__Bacteria|p__Firmicutes|c__Bacilli|o__RF39|f__UBA660|g__UMGS2016
k__Bacteria|p__Firmicutes|c__Bacilli|o__RF39|f__UBA660|g__UMGS2016|s__UMGS2016_sp900557185	s__UMGS2016_sp900557185	Metagenomics	k__Bacteria|p__Firmicutes|c__Bacilli|o__RF39|f__UBA660|g__UMGS2016|s__UMGS2016_sp900557185
k__Bacteria|p__Firmicutes|c__Bacilli|o__RF39|f__UBA660|g__CAG-776	g__CAG-776	Metagenomics	k__Bacteria|p__Firmicutes|c__Bacilli|o__RF39|f__UBA660|g__CAG-776
k__Bacteria|p__Firmicutes|c__Bacilli|o__RF39|f__UBA660|g__CAG-776|s__CAG-776_sp900549285	s__CAG-776_sp900549285	Metagenomics	k__Bacteria|p__Firmicutes|c__Bacilli|o__RF39|f__UBA660|g__CAG-776|s__CAG-776_sp900549285
k__Bacteria|p__Firmicutes|c__Bacilli|o__RF39|f__UBA660|g__CAG-776|s__CAG-776_sp000438195	s__CAG-776_sp000438195	Metagenomics	k__Bacteria|p__Firmicutes|c__Bacilli|o__RF39|f__UBA660|g__CAG-776|s__CAG-776_sp000438195
k__Bacteria|p__Firmicutes|c__Bacilli|o__RF39|f__UBA660|g__CAG-776|s__CAG-776_sp900758895	s__CAG-776_sp900758895	Metagenomics	k__Bacteria|p__Firmicutes|c__Bacilli|o__RF39|f__UBA660|g__CAG-776|s__CAG-776_sp900758895
k__Bacteria|p__Firmicutes|c__Bacilli|o__RF39|f__UBA660|g__HGM10836	g__HGM10836	Metagenomics	k__Bacteria|p__Firmicutes|c__Bacilli|o__RF39|f__UBA660|g__HGM10836
k__Bacteria|p__Firmicutes|c__Bacilli|o__RF39|f__UBA660|g__HGM10836|s__HGM10836_sp900772095	s__HGM10836_sp900772095	Metagenomics	k__Bacteria|p__Firmicutes|c__Bacilli|o__RF39|f__UBA660|g__HGM10836|s__HGM10836_sp900772095
k__Bacteria|p__Firmicutes|c__Bacilli|o__RF39|f__UBA660|g__CAG-460	g__CAG-460	Metagenomics	k__Bacteria|p__Firmicutes|c__Bacilli|o__RF39|f__UBA660|g__CAG-460
k__Bacteria|p__Firmicutes|c__Bacilli|o__RF39|f__UBA660|g__CAG-460|s__CAG-460_sp900551525	s__CAG-460_sp900551525	Metagenomics	k__Bacteria|p__Firmicutes|c__Bacilli|o__RF39|f__UBA660|g__CAG-460|s__CAG-460_sp900551525
k__Bacteria|p__Firmicutes|c__Bacilli|o__RF39|f__UBA660|g__CAG-460|s__CAG-460_sp900544625	s__CAG-460_sp900544625	Metagenomics	k__Bacteria|p__Firmicutes|c__Bacilli|o__RF39|f__UBA660|g__CAG-460|s__CAG-460_sp900544625
k__Bacteria|p__Firmicutes|c__Bacilli|o__RF39|f__UBA660|g__CAG-460|s__CAG-460_sp900751815	s__CAG-460_sp900751815	Metagenomics	k__Bacteria|p__Firmicutes|c__Bacilli|o__RF39|f__UBA660|g__CAG-460|s__CAG-460_sp900751815
k__Bacteria|p__Firmicutes|c__Bacilli|o__RF39|f__UBA660|g__CAG-460|s__CAG-460_sp000438075	s__CAG-460_sp000438075	Metagenomics	k__Bacteria|p__Firmicutes|c__Bacilli|o__RF39|f__UBA660|g__CAG-460|s__CAG-460_sp000438075
k__Bacteria|p__Firmicutes|c__Bacilli|o__RF39|f__UBA660|g__CAG-460|s__CAG-460_sp000437315	s__CAG-460_sp000437315	Metagenomics	k__Bacteria|p__Firmicutes|c__Bacilli|o__RF39|f__UBA660|g__CAG-460|s__CAG-460_sp000437315
k__Bacteria|p__Firmicutes|c__Bacilli|o__RF39|f__UBA660|g__CAG-460|s__CAG-460_sp000437355	s__CAG-460_sp000437355	Metagenomics	k__Bacteria|p__Firmicutes|c__Bacilli|o__RF39|f__UBA660|g__CAG-460|s__CAG-460_sp000437355
k__Bacteria|p__Firmicutes|c__Bacilli|o__RF39|f__UBA660|g__CAG-460|s__CAG-460_sp900546715	s__CAG-460_sp900546715	Metagenomics	k__Bacteria|p__Firmicutes|c__Bacilli|o__RF39|f__UBA660|g__CAG-460|s__CAG-460_sp900546715
k__Bacteria|p__Firmicutes|c__Bacilli|o__RF39|f__UBA660|g__CAG-628	g__CAG-628	Metagenomics	k__Bacteria|p__Firmicutes|c__Bacilli|o__RF39|f__UBA660|g__CAG-628
k__Bacteria|p__Firmicutes|c__Bacilli|o__RF39|f__UBA660|g__CAG-628|s__CAG-628_sp900553835	s__CAG-628_sp900553835	Metagenomics	k__Bacteria|p__Firmicutes|c__Bacilli|o__RF39|f__UBA660|g__CAG-628|s__CAG-628_sp900553835
k__Bacteria|p__Firmicutes|c__Bacilli|o__RF39|f__UBA660|g__CAG-628|s__CAG-628_sp000438415	s__CAG-628_sp000438415	Metagenomics	k__Bacteria|p__Firmicutes|c__Bacilli|o__RF39|f__UBA660|g__CAG-628|s__CAG-628_sp000438415
[truncated: 16,708 more rows]
