# Supplementary material for: Multi-omics reveals microbiota, metabolite, and immunological heterogeneity of age-related endotypes in type 1 diabetes
Source: Signal Transduct Target Ther. 2026 Jun 15;11:233. doi: 10.1038/s41392-026-02724-2 (PMC13269897; doi:10.1038/s41392-026-02724-2)
Supplement: Supplementary file 6 — Supplementary Table 10 [file 41392_2026_2724_MOESM6_ESM.xlsx]

## Sheet: sample sizes
Sample sizes for each omics analysis and experimental assay
	microbiome	metabolome	lipidome	single-cell RNA-seq	In vitro DPA stimulation experiment	Flow Cytometry Assay
T1D	69	108	108	27	20	15
HC	56	56	56	26

## Sheet: sample details for experiments
sample information for In vitro DPA stimulation experiment and Flow Cytometry Assay
sample ID	group	duration (y)	age at diagnosis	sex	In vitro DPA stimulation experiment	flow cytometry assay
1	E-T1D	0.49	2.51	male	yes	yes
2	E-T1D	0.42	2.58	female	yes	yes
3	E-T1D	0.73	3.27	male	yes	yes
4	E-T1D	0.5	3.5	male	yes	yes
5	E-T1D	0.71	6.29	female	yes	yes
6	I-T1D	0.69	8.31	male	yes	yes
7	I-T1D	0.53	8.47	female	yes	yes
8	I-T1D	0.29	8.71	male	yes	yes
9	I-T1D	0.26	8.74	female	yes	yes
10	I-T1D	0.98	9.02	male	yes	yes
11	L-T1D	2.92	13.08	female	yes	yes
12	L-T1D	2.42	13.58	female	yes	yes
13	L-T1D	2.96	14	female	yes	yes
14	L-T1D	1.93	15.07	male	yes	yes
15	L-T1D	0.71	15.29	female	yes	yes
16	I-T1D	0.76	12.24	female	yes	no
17	E-T1D	0.15	5.85	female	yes	no
18	L-T1D	0.25	13.75	female	yes	no
19	I-T1D	1	7	female	yes	no
20	E-T1D	0.25	4.75	female	yes	no
21	L-T1D	1.05	13.95	male	yes	no
